# Supplementary material for: Analysis of genetic diversity and population structure among cultivated potato clones from Korea and global breeding programs
Source: Sci Rep. 2022 Jun 21;12:10462. doi: 10.1038/s41598-022-12874-2 (PMC9213424; doi:10.1038/s41598-022-12874-2)
Supplement: Supplementary file 2 — Supplementary Information 2. [file 41598_2022_12874_MOESM2_ESM.xlsx]

## Sheet: Table S1-1
No	Clone	Species	Female	Male	Category	Ploidy	Market	Maturity	Release year	Breeding program
1	Mangang	S. tuberosum	Atlantic	IT244159	Korean variety	4x	Chip processing	late	2016	Highland Agriculture Research Institute, Korea
2	Gangseon	S.tuberosum	DK1-83	Chubaek	Korean variety	4x	Table stock	late	2016	Highland Agriculture Research Institute, Korea
3	Tamna	S. tuberosum	AJ09	Jeseo	Korean variety	4x	Table stock	late	2014	Jeju provincial Agriculture Research Institute, Korea
4	Dano	S. tuberosum	Superior	KS13	Korean variety	4x	Table stock	Int	2015	Wangsan seed company, Korea
5	Golden Ball	S. tuberosum	DK1-110	DK1-116	Korean variety	4x	Chip processing	Int	2019	Highland Agriculture Research Institute, Korea
6	ArirangNo.1	S. tuberosum	Frontier	DK1-117	Korean variety	4x	Table stock	late	2018	Highland Agriculture Research Institute, Korea
7	ArirangNo.2	S. tuberosum	Eigenheimer	DK1-116	Korean variety	4x	Table stock	late	2018	Highland Agriculture Research Institute, Korea
8	Oryun	S. tuberosum	Atlantic	CIP705	Korean variety	4x	Table stock	late	2012	Gangwon probincial Agriculture Resrarch Institute, Korea
9	Pungnong	S. tuberosum	Atlantic	Gumseo	Korean variety	4x	French fry	late	2015	Gangwon probincial Agriculture Resrarch Institute, Korea
10	Daegwang	S. tuberosum	Haryeong	P3404-1	Korean variety	4x	Table stock	Int	2015	Highland Agriculture Research Institute, Korea
11	Namjak	S. tuberosum	-	-	Korean variety	4x	Table stock	early	1876(1961)	Irish Cobbler
12	Sinnamjak	S. tuberosum	Irish cobbler	Katahdin	Korean variety	4x	Table stock	late	2002	Highland Agriculture Research Institute, Korea
13	Namseon	S. tuberosum	Chugang	Dakota pearl	Korean variety	4x	Chip processing	early	2016	Highland Agriculture Research Institute, Korea
14	Geumseon	S. tuberosum	Chuyoung	DK1-8	Korean variety	4x	Table stock	early	2015	Highland Agriculture Research Institute, Korea
15	Eunseon	S. tuberosum	Chugang	Dakota pearl	Korean variety	4x	Chip processing	early	2017	Highland Agriculture Research Institute, Korea
16	Suseon	S. tuberosum	GoUn	DK1-109	Korean variety	4x	Chip processing	Int	2018	Highland Agriculture Research Institute, Korea
17	Jinseon	S. tuberosum	DK1-87	DK2-19	Korean variety	4x	Chip processing	early	2015	Highland Agriculture Research Institute, Korea
18	Chubaek	S. tuberosum	H83011-3	Superior	Korean variety	4x	Table stock	early	1999	Highland Agriculture Research Institute, Korea
19	Chudong	S. tuberosum	H83520-3	Superior	Korean variety	4x	Table stock	early	2001	Highland Agriculture Research Institute, Korea
20	Chugang	S. tuberosum	H83005-2	Superior	Korean variety	4x	Table stock	Int	2002	Highland Agriculture Research Institute, Korea
21	Chuyoung	S. tuberosum	Dejima	HRB-31	Korean variety	4x	Table stock	late	2004	Highland Agriculture Research Institute, Korea
22	Bangul	S. tuberosum	Dejima	Superior	Korean variety	4x	Table stock	early	2010	Highland Agriculture Research Institute, Korea
23	Saebong	S. tuberosum	DK2-8	DH09-231	Korean variety	4x	Chip processing	early	2010	Highland Agriculture Research Institute, Korea
24	Jeseo	S.tuberosum	S. brevidens	Superior	Korean variety	4x	Table stock	Int	2007	Jeju provincial Agriculture Research Institute, Korea
25	Dami	S. tuberosum	DK1-97	DK1-98	Korean variety	4x	Table stock	Int	2015	Highland Agriculture Research Institute, Korea
26	Jungmo9001	S. tuberosum	DK1-83	Chubaek	Korean variety	4x	Table stock	late	2015	Highland Agriculture Research Institute, Korea
27	Jowon	S. tuberosum	Inje misang	Katahdin	Korean variety	4x	Table stock	early	2001	Highland Agriculture Research Institute, Korea
28	Jopoong	S. tuberosum	Resy	Superior	Korean variety	4x	Table stock	early	1988	Highland Agriculture Research Institute, Korea
29	Seohong	S. tuberosum	Jashim	93K61-5	Korean variety	4x	Table stock	Int	2006	Highland Agriculture Research Institute, Korea
30	Haryeong	S. tuberosum	Atlantic	Superior	Korean variety	4x	Table stock	Int	2006	Highland Agriculture Research Institute, Korea
31	Daeseo	S. tuberosum	Wauseon	Lenape	Korean variety	4x	Chip processing	Int	1976(1995)	United States Department of Agriculture, USA
32	Goun	S. tuberosum	Lemhi russet	Chubaek	Korean variety	4x	Chip processing	Int	2006	Highland Agriculture Research Institute, Korea
33	Doobaek	S. tuberosum	-	-	Korean variety	4x	Chip processing	Int	2000	Orion company, Korea
34	Daeji	S. tuberosum	Hokkai 31	Unzen	Korean variety	4x	Table stock	late	1971(1978)	Nagasaki agricultural research Institute, Japan
35	Sepoong	S. tuberosum	Bake king	F58050	Korean variety	4x	French fry	Int	1980(1988)	Agricultural Research Institute, New brunswick, Canada
36	Sumi	S. tuberosum	B95-96	M59-44	Korean variety	4x	Table stock	early	1961(1978)	Wisconsin University, USA
37	Hongseon	S. tuberosum	Dakota Rose	H02005-6	Korean variety	4x	Table stock	early	2012	Highland Agriculture Research Institute, Korea
38	Jayoung	S. tuberosum	Atlantic	AG34314	Korean variety	4x	Pigmented skin/flesh	late	2007	Highland Agriculture Research Institute, Korea
39	Hongyoung	S. tuberosum	Atlantic	AG34314	Korean variety	4x	Pigmented skin/flesh	Int	2007	Highland Agriculture Research Institute, Korea
40	Hongjiseul	S. tuberosum	Hongyoung	Tamna	Korean variety	4x	Pigmented skin/flesh	Int	2017	Jeju provincial Agriculture Research Institute, Korea
41	Gahwang	S. tuberosum	Atlantic	AG54071	korean variety	4x	Table stock	early	2002	korean variety
42	Suji	S. tuberosum	Saebong	Bangul	korean variety	4x	Chip processing	Int	2018	korean variety
43	Early Fri	S. tuberosum	Dakota Pearl	Rusia-3ho	korean variety	4x	Table stock	early	2019	korean variety
44	Golden Egg	S. tuberosum	Frontier	Daekwan 1-117	korean variety	4x	Table stock	Int	2019	korean variety
45	Hichip	S. tuberosum	Goun	Hongseon	korean variety	4x	Chip processing	early	2018	korean variety
46	Jaekyo-P-14	S. tuberosum	-	-	Advanced breeding line	4x	-	-	-	Jeju provincial Agriculture Research Institute, Korea
47	Jaekyo-P-15	S. tuberosum	-	-	Advanced breeding line	4x	Pigmented skin/flesh	-	-	Jeju provincial Agriculture Research Institute, Korea
48	Daekwan2-41	S. tuberosum	AG44077	Daekwan2-8	Advanced breeding line	4x	Table stock	early	2013	Highland Agriculture Research Institute, Korea
49	Daekwan2-56	S. tuberosum	Atlantic	Daeji	Advanced breeding line	4x	Chip processing	Int	2017	Highland Agriculture Research Institute, Korea
50	Daekwan2-57	S. tuberosum	Hongseon	Dakota Pearl	Advanced breeding line	4x	Table stock	Int	2017	Highland Agriculture Research Institute, Korea
51	Daekwan2-58	S. tuberosum	Dakota pearl	Jungmo9001	Advanced breeding line	4x	Chip processing	Int	2017	Highland Agriculture Research Institute, Korea
52	Daekwan2-60	S.tuberosum	GoUn	Daekwan1-119	Advanced breeding line	4x	Table stock	Int	2018	Highland Agriculture Research Institute, Korea
53	Daekwan2-62	S. tuberosum	Atlantic	Daekwan1-122	Advanced breeding line	4x	Table stock	Int	2018	Highland Agriculture Research Institute, Korea
54	Daekwan2-63	S. tuberosum	Atlantic	Daeji	Advanced breeding line	4x	Table stock	early	2019	Highland Agriculture Research Institute, Korea
55	Daekwan2-65	S. tuberosum	HaRyeong	JungMo9001	Advanced breeding line	4x	Chip processing	Int	2019	Highland Agriculture Research Institute, Korea
56	Daekwan2-66	S. tuberosum	GoUn	Daekwan1-125	Advanced breeding line	4x	Chip processing	early	2019	Highland Agriculture Research Institute, Korea
57	Daekwan2-67	S. tuberosum	Goun	Gangseon	Advanced breeding line	4x	Chip processing	Int	2019	Highland Agriculture Research Institute, Korea
58	Daekwan2-68	S. tuberosum	Goun	Daekwan2-42	Advanced breeding line	4x	Chip processing	Int	2020	Highland Agriculture Research Institute, Korea
59	Daekwan2-69	S. tuberosum	Hongsun	Daekwan 1-126	Advanced breeding line	4x	Chip processing	Int	2020	Highland Agriculture Research Institute, Korea
60	DaeKwan1-123	S. tuberosum	Daekwan1-97	Dakota rose	Advanced breeding line	4x	Table stock	Int	2012	Highland Agriculture Research Institute, Korea
61	DaeKwan1-129	S. tuberosum	ND2717-6	P03404-1	Advanced breeding line	4x	Chip processing	Int	2013	Highland Agriculture Research Institute, Korea
62	Daekwan1-139	S. tuberosum	Daekwan110	CS09	Advanced breeding line	4x	Table stock	Int	2016	Highland Agriculture Research Institute, Korea
63	DaeKwan1-143	S. tuberosum	P05810-4	Superior	Advanced breeding line	4x	Chip processing	late	2016	Highland Agriculture Research Institute, Korea
64	Daekwan1-144	S. tuberosum	HaRyeong	Atlantic	Advanced breeding line	4x	Chip processing	Int	2016	Highland Agriculture Research Institute, Korea
65	Daekwan1-145	S. tuberosum	CIP391047.34	Superior	Advanced breeding line	4x	Table stock	Int	2018	Highland Agriculture Research Institute, Korea
66	Daekwan1-146	S. tuberosum	CIP391047.34	Superior	Advanced breeding line	4x	Table stock	Int	2018	Highland Agriculture Research Institute, Korea
67	Daekwan1-148	S. tuberosum	Haryeong	Superior	Advanced breeding line	4x	Flake	early	2018	Highland Agriculture Research Institute, Korea
68	Daekwan1-149	S. tuberosum	Superior	AG4185	Advanced breeding line	4x	French fries, flake	Int	2018	Highland Agriculture Research Institute, Korea
69	Daekwan1-152	S. tuberosum	HarRyeong	P05849-10	Advanced breeding line	4x	Table stock	Int	2018	Highland Agriculture Research Institute, Korea
70	Daekwan1-153	S. tuberosum	Superior	Duback	Advanced breeding line	4x	Table stock	early	2019	Highland Agriculture Research Institute, Korea
71	Daekwan1-158	S. tuberosum	Atlantic	Degjiree	Advanced breeding line	4x	Table stock	Int	2019	Highland Agriculture Research Institute, Korea
72	Daekwan1-159	S. tuberosum	Atlantic	Duback	Advanced breeding line	4x	Table stock	Int	2019	Highland Agriculture Research Institute, Korea
73	Daekwan1-160	S. tuberosum	Atlantic	Duback	Advanced breeding line	4x	Table stock	early	2019	Highland Agriculture Research Institute, Korea
74	Spunta	S. tuberosum	Bea	USDA 96-56	Netherlands variety	4x	Table stock	Int	1969	J. Olden-burger Hettema
75	Raja	S. tuberosum	Elvira	CEB70-162-23	Netherlands variety	4x	-	-	1994	CEBECO
76	Eba	S. tuberosum	Eersteling	Bato	Netherlands variety	4x	Frenech fries	Int	1966	G. Kuik
77	Elkana	S. tuberosum	Mara	Prominent	Netherlands variety	4x	Starch processing	late	1976	Kweekinsti-tuut Karna Avebe Agro
78	Sante	S. tuberosum	Y66-13-636	SVP AM 66-42	Netherlands variety	4x	Table stock	Int	1981	J.Vegter Agrico B.V.Cooperatieve Handlelsvereniging
79	Tanja	S. tuberosum	Eersteling	Roypta Y.14	German variety	4x	-	Int	1988	IPK
80	Papa Negras	S. tuberosum	-	-	Spain variety	4x	Pigmented	-	-	-
81	Laura	S. tuberosum	Saskia	Katahdin	Spain variety	4x	Chip processing	Int	1967	Neiker
82	May Queen	S. tuberosum	Herald	S.rybinii	UK variety	4x	Table stock	early	1890	United kingdom of great britain
83	Pentland Crown	S. tuberosum	G.414	11-79	UK variety	4x	Table stock	Int	1958	SCRI (S.E.E.R.A.D.)
84	Pentland Dell	S. tuberosum	Roslin Chania	Roslin Sasamua	UK variety	4x	Frency fries	Int	1960	SCRI (S.E.E.R.A.D.)
85	Dark Red Norland_hari	S. tuberosum	Red kote	ND626	USA variety	4x	Pigmented skin	early	1957	North Dakota University
86	Penobscot	S. tuberosum	X927-3	Katahdin	USA variety	4x	-	Int	1963	-
87	Bake King	S. tuberosum	Merrimack	Green mountain	USA variety	4x	Table stock	-	1967	Arche Noah
88	Triumph	S. tuberosum	Peerless	Early rose	USA variety	4x	Pigmented	early	1878	B.K.Bliss & Sons (New York)
89	Rosa	S. tuberosum	J.171-8	Wauseon	USA variety	4x	Table stock	late	1980	USA
90	Russet Norkotah_hari	S. tuberosum	ND9526-4 Russ	ND9687-5Russ	USA variety	4x	Table stock	early	1987	North Dakota University
91	Dakota Pearl_hari	S. tuberosum	ND1118-1	ND944-6	USA variety	4x	Table stock/Chip processing	Int	1999	University/ND
92	Gemchip_hari	S. tuberosum	BR5960-9	ND5737-3	USA variety	4x	Chip processing	Int	1989	USDA Maine
93	Norking Russet	S. tuberosum	Nooksack	ND9567-2 Russ	USA variety	4x	Frency fries	Int	1985	North Dakota University
94	Red Moon_hari	S.tuberosum	-	-	Japanese variety	4x	Pigmented	-	-	-
95	Norin1_hari	S. tuberosum	Irish Cobbler	Deodara	Japanese variety	4x	Table stock	-	1937	JPN
96	Arachy	S.tuberosum	-	-	Brazil variety	4x	-	Int	-	O.J.Book IAC
97	Red Rascal	S. tuberosum	-	-	New Zealand variety	4x	Pigmented	late	1993	CFR(NZ)
98	Belarus3	S. tuberosum	-	-	-	4x	-	-	-	Belarus
99	Russia12	S. tuberosum	-	-	-	4x	-	-	-	Russia
100	Tamasha	S. tuberosum	-	-	-	4x	-	-	-	Kazakhstan
101	Kexin4	S. tuberosum	-	-	-	4x	-	-	-	China
102	76B54-2	S. tuberosum	Cherokee	Platle		4x				-
103	HAt-22	S. tuberosum	-	-	-	4x	-	-	-	-
104	CO09551_7W	S. tuberosum	-	-	-	4x	-	-	-	-
105	CO97043_14W	S. tuberosum	-	-	-	4x	-	-	-	-
106	R5	S. tuberosum	-	-	-	4x	-	-	-	-
107	R6	S. tuberosum	-	-	-	4x	-	-	-	-
108	1833	S. tuberosum	-	-	-	4x	-	-	-	-
109	2048	S. tuberosum	-	-	-	4x	-	-	-	-
110	B9482-3	S. tuberosum	-	-	-	4x	-	-	-	-

## Sheet: Table S1-2
	Igarashi, T. et al. Evaluation of Japanese potatoes using single nucleotide polymorphisms (SNPs). Mol. Breed. 39, (2019).
No	Clone	Species	ploidy	Female	Male	Release year	Category	Market
1	Norin1	S.tuberosum	4x	Irish Cobbler	Deodara	1943	Japanese variety	Table
2	Eniwa	S.tuberosum	4x	Shimakei 267	Shimakei 232	1961	Japanese variety	Starch processing
3	Yukijiro	S.tuberosum	4x	Kennebec	Norin 2	1961	Japanese variety	French fry processing
4	Chijiwa	S.tuberosum	4x	S54042-15	Unzen	1962	Japanese variety	Table
5	Hokkai-aka	S.tuberosum	4x	2070-ab(31)	Shimakei 290	1965	Japanese variety	Starch processing
6	Shiretoko	S.tuberosum	4x	Hokkai 24	Shimakei 291	1967	Japanese variety	Starch processing
7	Bihoro	S.tuberosum	4x	Hokkai 29	Hochprozentige	1969	Japanese variety	Starch processing
8	Tarumae	S.tuberosum	4x	Oojiro	Hochprozentige	1969	Japanese variety	Starch processing
9	Dejima	S.tuberosum	4x	Hokkai 31	Unzen	1971	Japanese variety	Table
10	Waseshiro	S.tuberosum	4x	Konkei 7	Hokkai 39	1974	Japanese variety	Chip processing
11	Toyoshiro	S.tuberosum	4x	Hokkai 19	Eniwa	1976	Japanese variety	Chip processing
12	Norin2	S.tuberosum	4x	Irish Cobbler	Pepo	1945	Japanese variety	Table
13	Setoyutaka	S.tuberosum	4x	Saikai 10	Unzen	1977	Japanese variety	Table
14	Nishiyutaka	S.tuberosum	4x	Dejima	Chokei 65	1978	Japanese variety	Table
15	Hatsufubuki	S.tuberosum	4x	Irish Cobbler	WB61037-4	1979	Japanese variety	Starch processing
16	Hokkaikogane	S.tuberosum	4x	Toyoshiro	Hokkai 51	1981	Japanese variety	French fry processing
17	Konafubuki	S.tuberosum	4x	Toyoshiro	WB66201-10	1981	Japanese variety	Starch processing
18	Toyo-akari	S.tuberosum	4x	Tunika	WB61037-4	1986	Japanese variety	Starch processing
19	Meihou	S.tuberosum	4x	Chijiwa	Chokei 80	1986	Japanese variety	Table
20	Kita-akari	S.tuberosum	4x	Irish Cobbler	Tunika	1987	Japanese variety	Table
21	Ezo-akari	S.tuberosum	4x	Tunika	Priekulsky Ranny	1987	Japanese variety	Table
22	Touya	S.tuberosum	4x	R392-50	WB77025-2	1992	Japanese variety	Table
23	Chitose	S.tuberosum	4x	Irish Cobbler	Hon-iku 393	1953	Japanese variety	Table
24	Musamaru	S.tuberosum	4x	Tunika	Kon-iku 20	1992	Japanese variety	French fry processing
25	Beni-akari	S.tuberosum	4x	Hokkai 61	R392-50	1994	Japanese variety	Table
26	Sakurafubuki	S.tuberosum	4x	Konafubuki	Toyo-akari	1994	Japanese variety	Starch processing
27	Aino-aka	S.tuberosum	4x	Dejima	Norland	1994	Japanese variety	Table		,
28	Sayaka	S.tuberosum	4x	Pentland Dell	R392-50	1995	Japanese variety	Table
29	EarlyStarch	S.tuberosum	4x	Shimakei 523	R392-50	1996	Japanese variety	Starch processing
30	Hanashibetsu	S.tuberosum	4x	W553-4	R392-50	1997	Japanese variety	Table
31	Fugenmaru	S.tuberosum	4x	Atlantic	P-7	1997	Japanese variety	Table
32	StarQueen	S.tuberosum	4x	Atlantic	Cherokee	2000	Japanese variety	Table
33	Tokachikogane	S.tuberosum	4x	R392-3	69095-17	2000	Japanese variety	Table
34	Oojiro	S.tuberosum	4x	Irish Cobbler	Norin 1	1954	Japanese variety	Table
35	Yukirasha	S.tuberosum	4x	Early Gem	86002-100	2000	Japanese variety	Table
36	Haru-akari	S.tuberosum	4x	T8973-20	Fugenmaru	2002	Japanese variety	Table
37	Inca-no-mezame_2x	S.tuberosum	2x	W822229-5	P10173-5	2001	Japanese variety	Table
38	IncaPigmented	S.tuberosum	4x	KW85091-21	Shimakei 284	2000	Japanese variety	Table
39	IncaRed	S.tuberosum	4x	KW85093-33	Shimakei 284	2000	Japanese variety	Table
40	Natsufubuki	S.tuberosum	4x	Musamaru	Shimakei 544	2003	Japanese variety	Starch processing
41	Aiyutaka	S.tuberosum	4x	Dejima	Chokei 108	2003	Japanese variety	Table
42	StarRuby	S.tuberosum	4x	Hokkai 77	87028-6	2004	Japanese variety	Table
43	Kitamurasaki	S.tuberosum	4x	Shimakei 571	Shimakei 561	2004	Japanese variety	Table
44	SnowMarch	S.tuberosum	4x	Atlantic	Cherokee	2004	Japanese variety	Table
45	Unzen	S.tuberosum	4x	Norin 1	Katahdin	1955	Japanese variety	Table
46	Okhotsk-chip	S.tuberosum	4x	Atlantic	ND860-2	2005	Japanese variety	Chip processing
47	Ranran-chip	S.tuberosum	4x	Touya	83068C-51	2005	Japanese variety	Chip processing
48	Yukitsubura	S.tuberosum	4x	Pentland Dell	Touya	2005	Japanese variety	Table
49	Koganemaru	S.tuberosum	4x	Musamaru	Tokachikogane	2006	Japanese variety	French fry processing
50	NorthernRuby	S.tuberosum	4x	Seedling of open-pollinated Kitamurasaki		2006	Japanese variety	Table
51	ShadowQueen	S.tuberosum	4x	Seedling of open-pollinated Kitamurasaki		2006	Japanese variety	Table
52	Inca-no-hitomi_2x	S.tuberosum	2x	Seedling of open-pollinated Inca-no-mezame		2006	Japanese variety	Table
53	Saya-akane	S.tuberosum	4x	I-853	Hanashibetsu	2006	Japanese variety	Table
54	Haruka	S.tuberosum	4x	T9020-8	Sayaka	2008	Japanese variety	Table
55	Konayuki	S.tuberosum	4x	Benimaru	Kon-iku 39	2011	Japanese variety	Starch processing
56	Tachibana	S.tuberosum	4x	Norin 1	Katahdin	1955	Japanese variety	Table
57	Piruka	S.tuberosum	4x	Meiho	Tokachikogane	2010	Japanese variety	Table
58	Hikaru	S.tuberosum	4x	87062-217	Maris Bard	2007	Japanese variety	Table
59	Kitakamui	S.tuberosum	4x	Yellow Shark	Touya	2010	Japanese variety	Table
60	RedMoon	S.tuberosum	4x	?	?	1991	Japanese variety	Table
61	WhiteFlyer	S.tuberosum	4x	Hokkai 68	ND860-2	2000	Japanese variety	Chip processing
62	IncaGold_2x	S.tuberosum	2x	W822229-1	W872209-5	2001	Japanese variety	Table
63	Benihisashi_2x	S.tuberosum	2x	W862207-1	WB72209-5	2001	Japanese variety	Table
64	NorthChip	S.tuberosum	4x	Hokkaikogane	ND860-2	2002	Japanese variety	Chip processing
65	Kitahime	S.tuberosum	4x	White Fryer	Sayaka	2001	Japanese variety	Chip processing
66	TokachiPirika	S.tuberosum	4x	Konafubuki	Early Gem	2005	Japanese variety	Table
67	Yoraku	S.tuberosum	4x	41089-8	Norin 1	1958	Japanese variety	Starch processing
68	Benimaru	S.tuberosum	4x	Lembke Frühe Rosen	Pepo	1938	Japanese variety	Starch processing
69	Neodelicious_3x	S.tuberosum	3x	Early Rose	S. phureja W253	-	Japanese variety	Table
70	Inca-no-hoshi	S.tuberosum	4x	E57191-2	Hochprozentige	-	Japanese variety	Table
71	Hokkai50	S.tuberosum	4x	Irish Cobbler	96-56	-	Japanese variety	Table
72	Saikai35	S.tuberosum	4x	TD0101	Sakurafubuki	2012	Japanese advanced breeding clone	Table
73	Bifukabeni	S.tuberosum	4x	Cimbal's Phoenix	Pepo	1942	Japanese variety	Starch processing
74	Nemuromurasaki	S.tuberosum	4x	?		-	Japanese landrace	Table
75	Myojo	S.tuberosum	4x	Nemuromurasaki	Pepo	1938	Japanese variety	Table
76	DragonRed	S.tuberosum	4x	96016-8	Chokei 115	2009	Japanese variety	Table
77	Rishiri	S.tuberosum	4x	41089-8	Norin 1	1960	Japanese variety	Starch processing
78	LilasChip	S.tuberosum	4x	Andover	Snow March	2014	Japanese variety	Chip processing
79	Kintoki-imo	S.tuberosum	4x	?		-	Japanese landrace	Table
80	Kobo-imo	S.tuberosum	4x	?		-	Japanese landrace	Table
81	Seinaiji-ki-imo	S.tuberosum	4x	?		-	Japanese landrace	Table
82	Shizuki	S.tuberosum	4x	Nagasakimurasaki	Tokachikogane	2013	Japanese variety	Table
83	Konahime	S.tuberosum	4x	DP01	Konafubuki	2017	Japanese variety	Starch processing
84	PearlStarch	S.tuberosum	4x	Musamaru	Hokkai 87	2017 or later	Japanese variety	Starch processing
85	IncaRouge_2x	S.tuberosum	2x	Sport of Inca-no-mezame		2009	Japanese variety	Table
86	Poroshiri	S.tuberosum	4x	Norking Russet	Pike	2017	Japanese variety	Chip processing
87	Shimabara	S.tuberosum	4x	Norin 1	Gineke	1960	Japanese variety	Table
88	Akanekaze	S.tuberosum	4x	Red Moon	Star Ruby	2017 or later	Japanese variety	Table
89	Kitamusashi	S.tuberosum	4x	Chokei 101	Hokkai 82	2013	Japanese variety	Table
90	Konayutaka	S.tuberosum	4x	Kon-iku 38	K99009-4	2017 or later	Japanese variety	Starch processing
91	Sanjyumaru	S.tuberosum	4x	Chokei 107	Haru-akari	2011	Japanese variety	Table
92	10H17	S.tuberosum	4x	Saikai 35	Pike	-	Japanese advanced breeding clone	Table
93	Harimaru	S.tuberosum	4x	Saikai 35	Pike	2017	Japanese variety	Table
94	NagasakiKogane	S.tuberosum	4x	Saikai 35	Saikai 33	2017	Japanese variety	Table

## Sheet: Table S1-3
	Hirsch, C. N. et al. Retrospective view of North American potato (Solanum tuberosum L.) breeding in the 20th and 21st centuries. Genes Genomes Genet. 3, 1003–1013 (2013).
	Carley, C.A.S. et al. Automated tetraploid genotype calling by hierarchical clustering. Theor Appl Genet 130:717–726. (2017).
No	Clone	Species	Market	Ploidy	Release Year	Release Range	Breeding Program
1	A97066-42	S. tuberosum Group Tuberosum	French Fry Processing	4x	Advanced Breeding Line	Advanced Breeding Line	USDA ARS Aberdeen, Idaho
2	AdirondackBlue	S. tuberosum Group Tuberosum	Pigmented	4x	2003	2000-2009	Cornell University
3	AF2291-10	S. tuberosum Group Tuberosum	Chip Processing	4x	Advanced Breeding Line	Advanced Breeding Line	University of Maine
4	AF2376-5	S. tuberosum Group Tuberosum	Round White Table	4x	Advanced Breeding Line	Advanced Breeding Line	University of Maine
5	AF2574-1	S. tuberosum Group Tuberosum	Round White Table	4x	Advanced Breeding Line	Advanced Breeding Line	University of Maine
6	AlpineRusset	S. tuberosum Group Tuberosum	French Fry Processing	4x	2008	2000-2009	USDA ARS Aberdeen, Idaho
7	Alturas	S. tuberosum Group Tuberosum	French Fry Processing	4x	2002	2000-2009	USDA ARS Aberdeen, Idaho
8	Andover	S. tuberosum Group Tuberosum	Chip Processing	4x	1996	1990-1999	Cornell University
9	AO96141-3	S. tuberosum Group Tuberosum	French Fry Processing	4x	Advanced Breeding Line	Advanced Breeding Line	USDA ARS Aberdeen, Idaho
10	AO96160-3	S. tuberosum Group Tuberosum	French Fry Processing	4x	2009	2000-2009	USDA ARS Aberdeen, Idaho
11	AO96164-1	S. tuberosum Group Tuberosum	French Fry Processing	4x	2010	2010-present	USDA ARS Aberdeen, Idaho
12	Atlantic	S. tuberosum Group Tuberosum	Chip Processing	4x	1976	1970-1989	USDA ARS Beltsville, Maryland
13	AWN86514-2	S. tuberosum Group Tuberosum	French Fry Processing	4x	1998	1990-1999	USDA ARS Aberdeen, Idaho
14	B1829-5	S. tuberosum Group Tuberosum	Chip Processing	4x	Advanced Breeding Line	Advanced Breeding Line	USDA ARS Beltsville, Maryland
15	BannockRusset	S. tuberosum Group Tuberosum	French Fry Processing	4x	1999	1990-1999	USDA ARS Aberdeen, Idaho
16	BeaconChipper	S. tuberosum Group Tuberosum	Chip Processing	4x	2006	2000-2009	Michigan State University
17	BlazerRusset	S. tuberosum Group Tuberosum	French Fry Processing	4x	2005	2000-2009	USDA ARS Aberdeen, Idaho
18	Boulder	S. tuberosum Group Tuberosum	Round White Table	4x	2003	2000-2009	Michigan State University
19	C31-5-115	S. tuberosum Group Tuberosum/S. brevidens	Chip Processing	4x	Advanced Breeding Line	Advanced Breeding Line	University of Wisconsin - Madison
20	C31-5-120	S. tuberosum Group Tuberosum/S. brevidens	Chip Processing	4x	Advanced Breeding Line	Advanced Breeding Line	University of Wisconsin - Madison
21	C5	S. tuberosum Group Tuberosum/S. tarijense/S. chacoense	Chip Processing	4x	Advanced Breeding Line	Advanced Breeding Line	USDA ARS Madison, Wisconsin
22	CanelaRusset	S. tuberosum Group Tuberosum	Table Russet	4x	2007	2000-2009	Colorado State University
23	Cascade	S. tuberosum Group Tuberosum	French Fry Processing	4x	1969	1950-1969	USDA ARS Prosser Washington
24	CentennialRusset	S. tuberosum Group Tuberosum	Table Russet	4x	1976	1970-1989	Colorado State University
25	Chieftain	S. tuberosum Group Tuberosum	Pigmented	4x	1966	1950-1969	North Dakota State University
26	Chipeta	S. tuberosum Group Tuberosum	Chip Processing	4x	1993	1990-1999	USDA ARS Aberdeen, Idaho
27	Chippewa	S. tuberosum Group Tuberosum	Round White Table	4x	1933	1930-1949	USDA ARS Beltsville, Maryland
28	ClassicRusset	S. tuberosum Group Tuberosum	French Fry Processing	4x	2008	2000-2009	USDA ARS Aberdeen, Idaho
29	ClearwaterRusset	S. tuberosum Group Tuberosum	French Fry Processing	4x	2008	2000-2009	USDA ARS Aberdeen, Idaho
30	DakotaCrisp	S. tuberosum Group Tuberosum	Chip Processing	4x	2005	2000-2009	North Dakota State University
31	DakotaDiamond	S. tuberosum Group Tuberosum	Chip Processing	4x	2005	2000-2009	North Dakota State University
32	DakotaJewel	S. tuberosum Group Tuberosum	Pigmented	4x	2004	2000-2009	North Dakota State University
33	DakotaPearl	S. tuberosum Group Tuberosum	Chip Processing	4x	1999	1990-1999	North Dakota State University
34	DarkRedNorland	S. tuberosum Group Tuberosum	Pigmented	4x	1999	1990-1999	North Dakota State University
35	Defender	S. tuberosum Group Tuberosum	French Fry Processing	4x	2004	2000-2009	USDA ARS Aberdeen, Idaho
36	Denali	S. tuberosum Group Tuberosum	Chip Processing	4x	1978	1970-1989	University of Alaska
37	Elba	S. tuberosum Group Tuberosum	Round White Table	4x	1985	1970-1989	Cornell University
38	Eramosa	S. tuberosum Group Tuberosum	Round White Table	4x	1987	1970-1989	Cornell University
39	Eva	S. tuberosum Group Tuberosum/S. tuberosum Group Andigena	Round White Table	4x	1999	1990-1999	Cornell University
40	FreedomRusset	S. tuberosum Group Tuberosum	French Fry Processing	4x	2008	2000-2009	University of Wisconsin - Madison
41	GemStarRusset	S. tuberosum Group Tuberosum	French Fry Processing	4x	2004	2000-2009	USDA ARS Aberdeen, Idaho
42	HighlandRusset	S. tuberosum Group Tuberosum	French Fry Processing	4x	2006	2000-2009	USDA ARS Aberdeen, Idaho
43	IdaRose	S. tuberosum Group Tuberosum	Pigmented	4x	2000	2000-2009	USDA ARS Aberdeen, Idaho
44	IncaGold	S. tuberosum Group Tuberosum/S. tuberosum Group Phureja	Yellow	4x	2010	2010-present	Univeristy of California, Davis
45	IvoryCrisp	S. tuberosum Group Tuberosum	Chip Processing	4x	2002	2000-2009	USDA ARS Aberdeen, Idaho
46	Jacqueline Lee	S. tuberosum Group Tuberosum	Yellow	4x	1999	1990-1999	Michigan State University
47	Kalkaska	S. tuberosum Group Tuberosum	Chip Processing	4x	2009	2000-2009	Michigan State University
48	Katahdin	S. tuberosum Group Tuberosum	Round White Table	4x	1932	1930-1949	USDA ARS Beltsville, Maryland
49	Kennebec	S. tuberosum Group Tuberosum	Round White Table	4x	1948	1930-1949	USDA ARS Beltsville, Maryland
50	KeukaGold	S. tuberosum Group Tuberosum	Yellow	4x	1999	1990-1999	Cornell University
51	KingHarry(NY131)	S. tuberosum Group Tuberosum/S. berthaultii	Round White Table	4x	2008	2000-2009	Cornell University
52	KlamathRusset	S. tuberosum Group Tuberosum	Table Russet	4x	1999	1990-1999	Oregon State University
53	LaChipper	S. tuberosum Group Tuberosum	Chip Processing	4x	1962	1950-1969	Louisiana State University
54	Lamoka(NY139)	S. tuberosum Group Tuberosum	Chip Processing	4x	2011	2010-present	Cornell University
55	Langlade	S. tuberosum Group Tuberosum	Round White Table	4x	1985	1970-1989	University of Wisconsin - Madison
56	Lehigh	S. tuberosum Group Tuberosum	Yellow	4x	2007	2000-2009	Cornell University
57	Lelah(W2717-5)	S. tuberosum Group Tuberosum/S. tarijense	Chip Processing	4x	2011	2010-present	University of Wisconsin - Madison
58	Lenape	S. tuberosum Group Tuberosum	Chip Processing	4x	1967	1950-1969	USDA ARS Beltsville, Maryland
59	Liberator	S. tuberosum Group Tuberosum	Chip Processing	4x	1999	1990-1999	Michigan State University
60	MaineChip	S. tuberosum Group Tuberosum	Chip Processing	4x	1991	1990-1999	University of Maine
61	Marcy	S. tuberosum Group Tuberosum	Chip Processing	4x	2006	2000-2009	Cornell University
62	MegaChip(W1201)	S. tuberosum Group Tuberosum	Chip Processing	4x	2004	2000-2009	University of Wisconsin - Madison
63	MichiganPurple	S. tuberosum Group Tuberosum	Pigmented	4x	1999	1990-1999	Michigan State University
64	Missaukee(MSJ461-1)	S. tuberosum Group Tuberosum	Round White Table	4x	2010	2010-present	Michigan State University
65	MN02419	S. tuberosum Group Tuberosum	French Fry Processing	4x	Advanced Breeding Line	Advanced Breeding Line	University of Minnesota - Twin Cities
66	MN02467	S. tuberosum Group Tuberosum	Yellow	4x	Advanced Breeding Line	Advanced Breeding Line	University of Minnesota - Twin Cities
67	MN02586	S. tuberosum Group Tuberosum	Chip Processing	4x	Advanced Breeding Line	Advanced Breeding Line	University of Minnesota - Twin Cities
68	MN15620	S. tuberosum Group Tuberosum	Yellow	4x	Advanced Breeding Line	Advanced Breeding Line	University of Minnesota - Twin Cities
69	MN18747	S. tuberosum Group Tuberosum	French Fry Processing	4x	Advanced Breeding Line	Advanced Breeding Line	University of Minnesota - Twin Cities
70	MN19298	S. tuberosum Group Tuberosum	Pigmented	4x	Advanced Breeding Line	Advanced Breeding Line	University of Minnesota - Twin Cities
71	MN19350	S. tuberosum Group Tuberosum	Chip Processing	4x	Advanced Breeding Line	Advanced Breeding Line	University of Minnesota - Twin Cities
72	MN19470	S. tuberosum Group Tuberosum	Chip Processing	4x	Advanced Breeding Line	Advanced Breeding Line	University of Minnesota - Twin Cities
73	MN96072-4	S. tuberosum Group Tuberosum	Pigmented	4x	Advanced Breeding Line	Advanced Breeding Line	University of Minnesota - Twin Cities
74	MN99380-1	S. tuberosum Group Tuberosum	Yellow	4x	Advanced Breeding Line	Advanced Breeding Line	University of Minnesota - Twin Cities
75	Modoc	S. tuberosum Group Tuberosum	Pigmented	4x	2003	2000-2009	Oregon State University
76	Monona	S. tuberosum Group Tuberosum	Chip Processing	4x	1981	1970-1989	Frito Lay, Rhinelander, WI
77	Monticello	S. tuberosum Group Tuberosum	Chip Processing	4x	2003	2000-2009	Cornell University
78	Mountain Rose	S. tuberosum Group Tuberosum	Pigmented	4x	2005	2000-2009	Colorado State University
79	MSG227-2	S. tuberosum Group Tuberosum	Chip Processing	4x	Advanced Breeding Line	Advanced Breeding Line	Michigan State University
80	MSH228-6	S. tuberosum Group Tuberosum	Chip Processing	4x	Advanced Breeding Line	Advanced Breeding Line	Michigan State University
81	MSI005-20Y	S. tuberosum Group Tuberosum	Yellow	4x	Advanced Breeding Line	Advanced Breeding Line	Michigan State University
82	MSJ126-9Y	S. tuberosum Group Tuberosum	Chip Processing	4x	Advanced Breeding Line	Advanced Breeding Line	Michigan State University
83	MSJ147-1	S. tuberosum Group Tuberosum/S. tarijense	Chip Processing	4x	Advanced Breeding Line	Advanced Breeding Line	Michigan State University
84	MSN105-1	S. tuberosum Group Tuberosum	Round White Table	4x	Advanced Breeding Line	Advanced Breeding Line	Michigan State University
85	MSK409-1	S. tuberosum Group Tuberosum	Chip Processing	4x	Advanced Breeding Line	Advanced Breeding Line	Michigan State University
86	MSL211-3	S. tuberosum Group Tuberosum	Round White Table	4x	Advanced Breeding Line	Advanced Breeding Line	Michigan State University
87	MSL268-D	S. tuberosum Group Tuberosum	Round White Table	4x	Advanced Breeding Line	Advanced Breeding Line	Michigan State University
88	MSL292-A	S. tuberosum Group Tuberosum	Chip Processing	4x	Advanced Breeding Line	Advanced Breeding Line	Michigan State University
89	MSL512-6	S. tuberosum Group Tuberosum/S. chacoense	Round White Table	4x	Advanced Breeding Line	Advanced Breeding Line	Michigan State University
90	MSL766-1	S. tuberosum Group Tuberosum	Round White Table	4x	Advanced Breeding Line	Advanced Breeding Line	Michigan State University
91	MSM051-3	S. tuberosum Group Tuberosum	Chip Processing	4x	Advanced Breeding Line	Advanced Breeding Line	Michigan State University
92	MSM171-A	S. tuberosum Group Tuberosum	Round White Table	4x	Advanced Breeding Line	Advanced Breeding Line	Michigan State University
93	MSM182-1	S. tuberosum Group Tuberosum	Round White Table	4x	Advanced Breeding Line	Advanced Breeding Line	Michigan State University
94	MSM246-B	S. tuberosum Group Tuberosum	Chip Processing	4x	Advanced Breeding Line	Advanced Breeding Line	Michigan State University
95	MSN105-1	S. tuberosum Group Tuberosum	Round White Table	4x	Advanced Breeding Line	Advanced Breeding Line	Michigan State University
96	MSN191-2Y	S. tuberosum Group Tuberosum	Chip Processing	4x	Advanced Breeding Line	Advanced Breeding Line	Michigan State University
97	MSN215-2P	S. tuberosum Group Tuberosum	Pigmented	4x	Advanced Breeding Line	Advanced Breeding Line	Michigan State University
98	MSP239-1	S. tuberosum Group Tuberosum	Chip Processing	4x	Advanced Breeding Line	Advanced Breeding Line	Michigan State University
99	MSQ070-1	S. tuberosum Group Tuberosum	Chip Processing	4x	Advanced Breeding Line	Advanced Breeding Line	Michigan State University
100	MSQ176-5	S. tuberosum Group Tuberosum	Round White Table	4x	Advanced Breeding Line	Advanced Breeding Line	Michigan State University
101	MSQ279-1	S. tuberosum Group Tuberosum	Chip Processing	4x	Advanced Breeding Line	Advanced Breeding Line	Michigan State University
102	MSR061-1	S. tuberosum Group Tuberosum	Chip Processing	4x	Advanced Breeding Line	Advanced Breeding Line	Michigan State University
103	MSR160-2Y	S. tuberosum Group Tuberosum	Chip Processing	4x	Advanced Breeding Line	Advanced Breeding Line	Michigan State University
104	MWTX2609-2RU	S. tuberosum Group Tuberosum	Table Russet	4x	Advanced Breeding Line	Advanced Breeding Line	USDA ARS Prosser Washington
105	ND1215-1	S. tuberosum Group Tuberosum	Round White Table	4x	Advanced Breeding Line	Advanced Breeding Line	North Dakota State University
106	ND2858-1	S. tuberosum Group Tuberosum/S. chacoense	Round White Table	4x	Advanced Breeding Line	Advanced Breeding Line	North Dakota State University
107	ND8229-3	S. tuberosum Group Tuberosum/S. raphanifolium	French Fry Processing	4x	Advanced Breeding Line	Advanced Breeding Line	North Dakota State University
108	ND8555-8R	S. tuberosum Group Tuberosum	Pigmented	4x	Advanced Breeding Line	Advanced Breeding Line	North Dakota State University
109	ND860-2	S. tuberosum Group Tuberosum/S. tuberosum Group Phureja/S. chacoense	Chip Processing	4x	Advanced Breeding Line	Advanced Breeding Line	North Dakota State University
110	Nicolet(W2133-1)	S. tuberosum Group Tuberosum	Chip Processing	4x	2011	2010-present	University of Wisconsin - Madison
111	Norchip	S. tuberosum Group Tuberosum	Chip Processing	4x	1968	1950-1969	North Dakota State University
112	NorDonna	S. tuberosum Group Tuberosum	Pigmented	4x	1995	1990-1999	North Dakota State University
113	NorValley	S. tuberosum Group Tuberosum	Chip Processing	4x	1997	1990-1999	North Dakota State University
114	Norwis(FL657)	S. tuberosum Group Tuberosum	Chip Processing	4x	1994	1990-1999	Frito Lay, Rhinelander, WI
115	NY115	S. tuberosum Group Tuberosum	Chip Processing	4x	Advanced Breeding Line	Advanced Breeding Line	Cornell University
116	NY121	S. tuberosum Group Tuberosum/S. tuberosum Group Andigena	Chip Processing	4x	Advanced Breeding Line	Advanced Breeding Line	Cornell University
117	NY136	S. tuberosum Group Tuberosum	Pigmented	4x	Advanced Breeding Line	Advanced Breeding Line	Cornell University
118	NY140	S. tuberosum Group Tuberosum/S. tuberosum Group Andigena	Chip Processing	4x	Advanced Breeding Line	Advanced Breeding Line	Cornell University
119	NY142	S. tuberosum Group Tuberosum/S. tuberosum Group Phureja	Pigmented	4x	Advanced Breeding Line	Advanced Breeding Line	Cornell University
120	NYE48-2	S. tuberosum Group Tuberosum/S. berthaultii	Chip Processing	4x	Advanced Breeding Line	Advanced Breeding Line	Cornell University
121	Ontario	S. tuberosum Group Tuberosum	Round White Table	4x	1946	1930-1949	USDA ARS Beltsville, Maryland
122	OR00002-7	S. tuberosum Group Tuberosum	French Fry Processing	4x	Advanced Breeding Line	Advanced Breeding Line	Oregon State University
123	OR00068-11	S. tuberosum Group Tuberosum	Pigmented	4x	Advanced Breeding Line	Advanced Breeding Line	Oregon State University
124	PA99N82-4	S. tuberosum Group Tuberosum/S. bulbocastanum	French Fry Processing	4x	Advanced Breeding Line	Advanced Breeding Line	USDA ARS Prosser Washington
125	PeterWilcox	S. tuberosum Group Tuberosum	Yellow	4x	2007	2000-2009	USDA ARS Beltsville, Maryland
126	Pike	S. tuberosum Group Tuberosum	Chip Processing	4x	1995	1990-1999	Cornell University
127	POR01PG1-6	S. tuberosum Group Tuberosum	Pigmented	4x	Advanced Breeding Line	Advanced Breeding Line	USDA ARS Prosser Washington
128	POR02PG37-2	S. tuberosum Group Tuberosum	Yellow	4x	Advanced Breeding Line	Advanced Breeding Line	USDA ARS Prosser Washington
129	PremierRusset	S. tuberosum Group Tuberosum	French Fry Processing	4x	2006	2000-2009	USDA ARS Aberdeen, Idaho
130	PrinceHairy(NY235-4)	S. tuberosum Group Tuberosum/S. berthaultii	Round White Table	4x	1992	1990-1999	Cornell University
131	PurpleMajesty	S. tuberosum Group Tuberosum	Pigmented	4x	2007	2000-2009	Colorado State University
132	RangerRusset	S. tuberosum Group Tuberosum	French Fry Processing	4x	1991	1990-1999	USDA ARS Aberdeen, Idaho
133	Reba	S. tuberosum Group Tuberosum	Round White Table	4x	1992	1990-1999	Cornell University
134	RedMaria(NY129)	S. tuberosum Group Tuberosum	Pigmented	4x	2007	2000-2009	Cornell University
135	ReevesKingpin	S. tuberosum Group Tuberosum	French Fry Processing	4x	2006	2000-2009	University of Maine
136	RioGrandeRusset	S. tuberosum Group Tuberosum	Table Russet	4x	2004	2000-2009	Colorado State University
137	Rosa	S. tuberosum Group Tuberosum/S. tuberosum Group Andigena	Round White Table	4x	1981	1970-1989	Cornell University
138	RussetBurbank	S. tuberosum Group Tuberosum	French Fry Processing	4x	1908	pre-1930	Private - Luther Burbank (Massachusetts)
139	RussetNorkotah-S3	S. tuberosum Group Tuberosum	Table Russet	4x	1991	1990-1999	Colorado State University
140	RussetNorkotah-S8	S. tuberosum Group Tuberosum	Table Russet	4x	1991	1990-1999	Colorado State University
141	Salem	S. tuberosum Group Tuberosum/S. tuberosum Group Andigena	Round White Table	4x	1997	1990-1999	Cornell University
142	Sebago	S. tuberosum Group Tuberosum	Round White Table	4x	1940	1930-1949	USDA ARS Beltsville, Maryland
143	SierraGold	S. tuberosum Group Tuberosum	Yellow	4x	2005	2000-2009	Texas A&M University
144	SilvertonRusset	S. tuberosum Group Tuberosum	Table Russet	4x	2000	2000-2009	Colorado State University
145	Snowden	S. tuberosum Group Tuberosum	Chip Processing	4x	1990	1990-1999	University of Wisconsin - Madison
146	Superior	S. tuberosum Group Tuberosum	Round White Table	4x	1961	1950-1969	University of Wisconsin - Madison
147	TrailBlazerRusset(ROND95249-Russ)	S. tuberosum Group Tuberosum	French Fry Processing	4x	2011	2010-present	North Dakota State University
148	Tundra(W2310-3)	S. tuberosum Group Tuberosum	Chip Processing	4x	2011	2010-present	University of Wisconsin - Madison
149	UmatillaRusset	S. tuberosum Group Tuberosum	French Fry Processing	4x	1998	1990-1999	Oregon State University
150	VillettaRose	S. tuberosum Group Tuberosum	Pigmented	4x	2004	2000-2009	University of Wisconsin - Madison
151	W1151rus	S. tuberosum Group Tuberosum	Table Russet	4x	Advanced Breeding Line	Advanced Breeding Line	University of Wisconsin - Madison
152	W2253-5rus	S. tuberosum Group Tuberosum	Table Russet	4x	Advanced Breeding Line	Advanced Breeding Line	University of Wisconsin - Madison
153	W2309-7	S. tuberosum Group Tuberosum	Chip Processing	4x	Advanced Breeding Line	Advanced Breeding Line	University of Wisconsin - Madison
154	W2683-2rus	S. tuberosum Group Tuberosum	Table Russet	4x	Advanced Breeding Line	Advanced Breeding Line	University of Wisconsin - Madison
155	W4013-1	S. tuberosum Group Tuberosum	Chip Processing	4x	Advanced Breeding Line	Advanced Breeding Line	University of Wisconsin - Madison
156	Wallowa Russet	S. tuberosum Group Tuberosum	French Fry Processing	4x	2003	2000-2009	Oregon State University
157	Waneta(NY138)	S. tuberosum Group Tuberosum	Chip Processing	4x	2011	2010-present	Cornell University
158	Wauseon	S. tuberosum Group Tuberosum	Chip Processing	4x	1967	1950-1969	USDA ARS Beltsville, Maryland
159	Westernrusset	S. tuberosum Group Tuberosum	French Fry Processing	4x	2004	2000-2009	USDA ARS Aberdeen, Idaho
160	WhitePearl	S. tuberosum Group Tuberosum	Chip Processing	4x	2006	2000-2009	University of Wisconsin - Madison
161	Willamette	S. tuberosum Group Tuberosum	Chip Processing	4x	2003	2000-2009	Oregon State University
162	Winema	S. tuberosum Group Tuberosum	Pigmented	4x	2000	2000-2009	Oregon State University
163	YankeeChipper	S. tuberosum Group Tuberosum	Chip Processing	4x	1983	1970-1989	University of Maine
164	YukonGem	S. tuberosum Group Tuberosum	Yellow	4x	2006	2000-2009	USDA ARS Aberdeen, Idaho
165	EarlyRose	S. tuberosum Group Tuberosum	Round White Table	4x	1867	pre-1930	Private - Albert Bresee (Vermont)
166	GarnetChile	S. tuberosum Group Tuberosum	Pigmented	4x	1857	pre-1930	Private - Rev. Chauncey Goodrich (New York)
167	GreenMountain	S. tuberosum Group Tuberosum	Round White Table	4x	1885	pre-1930	Private - Orson Alexander (Vermont)
168	YukonGold	S. tuberosum Group Tuberosum/S. tuberosum Group Phureja	Yellow	4x	1981	1970-1989	Fredericton, New Brunswick
169	V1102-1	S. tuberosum Group Tuberosum	Chip Processing	4x	Advanced Breeding Line	Advanced Breeding Line	Fredericton, New Brunswick
170	V1115-3	S. tuberosum Group Tuberosum	Yellow	4x	Advanced Breeding Line	Advanced Breeding Line	Fredericton, New Brunswick
171	Rochdale Gold- Doree	S. tuberosum Group Tuberosum	Yellow	4x	2005	2000-2009	Fredericton, New Brunswick
172	Northstar	S. tuberosum Group Tuberosum	Chip Processing	4x	2006	2000-2009	Fredericton, New Brunswick
173	CV96022-3	S. tuberosum Group Tuberosum	French Fry Processing	4x	Advanced Breeding Line	Advanced Breeding Line	Fredericton, New Brunswick
174	CV98112-3	S. tuberosum Group Tuberosum	French Fry Processing	4x	Advanced Breeding Line	Advanced Breeding Line	Fredericton, New Brunswick
175	Rideau	S. tuberosum Group Tuberosum	Pigmented	4x	1980	1970-1989	Fredericton, New Brunswick
176	ACBrador	S. tuberosum Group Tuberosum	Yellow	4x	1991	1990-1999	Fredericton, New Brunswick
177	Exploits	S. tuberosum Group Tuberosum	Round White Table	4x	2008	2000-2009	Fredericton, New Brunswick
178	F02018	S. tuberosum Group Tuberosum	Pigmented	4x	Advanced Breeding Line	Advanced Breeding Line	Fredericton, New Brunswick
179	F58050	S. tuberosum Group Tuberosum	Chip Processing	4x	Advanced Breeding Line	Advanced Breeding Line	Fredericton, New Brunswick
180	F66041	S. tuberosum Group Tuberosum	French Fry Processing	4x	Advanced Breeding Line	Advanced Breeding Line	Fredericton, New Brunswick
181	F87084	S. tuberosum Group Tuberosum	Round White Table	4x	Advanced Breeding Line	Advanced Breeding Line	Fredericton, New Brunswick
182	GrandFalls	S. tuberosum Group Tuberosum	Round White Table	4x	1965	1950-1969	Fredericton, New Brunswick
183	Satina	S. tuberosum Group Tuberosum	Yellow	4x	1993	1990-1999	Solana GmbH & Co. KG, Germany
184	Hindenburg	S. tuberosum Group Tuberosum	Round White Table	4x	1916	pre-1930	Private - Kartz von Kameke (Germany)
185	Bintje	S. tuberosum Group Tuberosum	Yellow	4x	1910	pre-1930	Private - K.L. de Vries (Netherlands)
186	Patagonia	S. tuberosum Group Tuberosum	Yellow	4x	2009	2000-2009	INIA, Chile
187	PurplePeruvian	S. tuberosum Group Tuberosum	Pigmented	4x	NA	NA	Unknown
188	AllBlue	S. tuberosum Group Tuberosum	Pigmented	4x	1900	pre-1930	Unknown
189	IrishCobbler	S. tuberosum Group Tuberosum	Round White Table	4x	1876	pre-1930	Unknown

## Sheet: Table S1-4
	Hirsch, C. N. et al. Retrospective view of North American potato (Solanum tuberosum L.) breeding in the 20th and 21st centuries. Genes Genomes Genet. 3, 1003–1013 (2013).
	Igarashi, T. et al. Evaluation of Japanese potatoes using single nucleotide polymorphisms (SNPs). Mol. Breed. 39, (2019).
No	Clone	Species	Market	Ploidy	Release Year	Release Range	Breeding Program
1	Bintje	S. tuberosum	Yellow	4x	1910	pre-1930	Private - K.L. de Vries (Netherlands)
2	Early Rose	S. tuberosum	red skinned Round White Table	4x	1867	pre-1930	Private - Albert Bresee (Vermont)
3	Garnet Chile	S. tuberosum	Pigmented	4x	1857	pre-1930	Private - Rev. Chauncey Goodrich (New York)
4	Green Mountain	S. tuberosum	Round White Table	4x	1885	pre-1930	Private - Orson Alexander (Vermont)
5	Hindenburg	S. tuberosum	Round White Table	4x	1916	pre-1930	Private - Kartz von Kameke (Germany)
6	Russet Burbank	S. tuberosum	French Fry Processing	4x	1908	pre-1930	Private - Luther Burbank (Massachusetts)
7	Triumph	S. tuberosum	Pigmented	4x	early	1878	B.K.Bliss & Sons (New York)
8	May Queen	S. tuberosum	Table stock	4x	early	1890	UK variety
9	Irish Cobbler	S. tuberosum	Round White Table	4x	1876	pre-1930	Unknown
10	All Blue	S. tuberosum	Pigmented	4x	1900	pre-1930	Unknown
11	Kintoki-imo	S. tuberosum	Pigmented	4x	NA	NA	Japanese landrace
12	Kobo-imo	S. tuberosum	Table	4x	NA	NA	Japanese landrace
13	Seinaiji-ki-imo	S. tuberosum	Table	4x	NA	NA	Japanese landrace
14	Nemuromurasaki	S. tuberosum	Pigmented	4x	NA	NA	Japanese landrace

## Sheet: Table S1-5
No	Replicate	Clone	Species	Category	Ploidy
1	replicate1	Jowon	S. tuberosum	Korean variety	4x
2	replicate1	Chubaek	S.tuberosum	Korean variety	4x
3	replicate1	Hongyoung	S. tuberosum	Korean variety	4x
4	replicate1	Jopoong	S. tuberosum	Korean variety	4x
5	replicate1	Seohong	S. tuberosum	Korean variety	4x
6	replicate1	Haryoung	S. tuberosum	Korean variety	4x
7	replicate1	Daeseo	S. tuberosum	Korean variety	4x
8	replicate1	Goun	S. tuberosum	Korean variety	4x
9	replicate1	Hongseon	S. tuberosum	Korean variety	4x
10	replicate1	Doobaek	S. tuberosum	Korean variety	4x
11	replicate1	Daeji	S. tuberosum	Korean variety	4x
12	replicate1	Namseo	S. tuberosum	Korean variety	4x
13	replicate1	Jayoung	S. tuberosum	Korean variety	4x
14	replicate1	Sepoong	S. tuberosum	Korean variety	4x
15	replicate1	Sumi	S. tuberosum	Korean variety	4x
16	replicate1	Jinseon	S. tuberosum	Korean variety	4x
17	replicate2	Jowon	S. tuberosum	Korean variety	4x
18	replicate2	Chubaek	S. tuberosum	Korean variety	4x
19	replicate2	Hongyoung	S. tuberosum	Korean variety	4x
20	replicate2	Jopoong	S. tuberosum	Korean variety	4x
21	replicate2	Seohong	S. tuberosum	Korean variety	4x
22	replicate2	Haryoung	S. tuberosum	Korean variety	4x
23	replicate2	Daeseo	S. tuberosum	Korean variety	4x
24	replicate2	Goun	S. tuberosum	Korean variety	4x
25	replicate2	Hongseon	S. tuberosum	Korean variety	4x
26	replicate2	Doobaek	S. tuberosum	Korean variety	4x
27	replicate2	Daeji	S. tuberosum	Korean variety	4x
28	replicate2	Namseo	S. tuberosum	Korean variety	4x
29	replicate2	Jayoung	S. tuberosum	Korean variety	4x
30	replicate2	Sepoong	S. tuberosum	Korean variety	4x
31	replicate2	Sumi	S. tuberosum	Korean variety	4x
32	replicate2	Jinseon	S. tuberosum	Korean variety	4x
33	replicate3	Jowon	S. tuberosum	Korean variety	4x
34	replicate3	Chubaek	S. tuberosum	Korean variety	4x
35	replicate3	Hongyoung	S. tuberosum	Korean variety	4x
36	replicate3	Jopoong	S. tuberosum	Korean variety	4x
37	replicate3	Seohong	S. tuberosum	Korean variety	4x
38	replicate3	Haryoung	S. tuberosum	Korean variety	4x
39	replicate3	Daeseo	S. tuberosum	Korean variety	4x
40	replicate3	Goun	S.tuberosum	Korean variety	4x
41	replicate3	Hongseon	S. tuberosum	Korean variety	4x
42	replicate3	Doobaek	S. tuberosum	Korean variety	4x
43	replicate3	Daeji	S. tuberosum	Korean variety	4x
44	replicate3	Namseo	S. tuberosum	Korean variety	4x
45	replicate3	Jayoung	S. tuberosum	Korean variety	4x
46	replicate3	Sepoong	S. tuberosum	Korean variety	4x
47	replicate3	Sumi	S. tuberosum	Korean variety	4x
48	replicate3	Jinseon	S. tuberosum	Korean variety	4x
