# Supplementary material for: Analysis of genetic diversity and population structure among cultivated potato clones from Korea and global breeding programs
Source: Sci Rep. 2022 Jun 21;12:10462. doi: 10.1038/s41598-022-12874-2 (PMC9213424; doi:10.1038/s41598-022-12874-2)
Supplement: Supplementary file 3 — Supplementary Information 3. [file 41598_2022_12874_MOESM3_ESM.xlsx]

## Sheet: 110g_6575m
marker	chr	position	SNP	maf	BakeKing	ArirangNo.1	Triumph	Oryun	RedMoon	Pungnong	DakotaPearl	Hongjiseul	Laura	RedRascal	Gahwang	Tamasha	HAt-22	B9361-4	76B54-2	Daekwan1-143	Suseon	ArirangNo.2	Daekwan2-66	Hichip	Daekwan2-67	Daekwan2-68	Arachy	Daekwan2-69	Penobscot	Rosa	Sante	Raja	Suji	Belarus3	EarlyFri	Russia12	Jaekyo-P-14	Eba	Jaekyo-P-15	Elkana	Tanja	Mangang	Gangseon	Tamna	NorkingRusset	Daekwan1-152	R5	Daekwan1-153	R6
solcap_snp_c1_10354	chr01	84979169	[A/T]	0.206818	AAAT	ATTT	ATTT	AAAT	AAAA	AAAA	AAAT	AAAA	AAAA	AAAT	AAAA	AAAA	ATTT	AATT	AAAT	AAAT	AAAA	ATTT	AAAA	AAAT	AAAA	AAAA	AAAA	AAAT	AATT	AAAA	AAAT	AAAA	AAAT	AAAA	AAAT	AAAA	AAAT	AAAT	AAAA	AAAT	AAAT	AAAT	AAAA	AAAA	AAAA	AATT	AAAA	AAAT	AAAA
solcap_snp_c1_10358	chr01	84900698	[T/G]	0.200472	AAAC	ACCC	ACCC	AAAC	AAAA	AAAA	AAAC	AAAA	AAAA	AAAC	AAAA	AAAA	ACCC	AACC	AAAC	AAAC	AAAA	ACCC	AAAA	AAAC	AAAA	AAAA	AAAA	AAAC	AACC	AAAA	AAAC	AAAA	AAAC	AAAA	AAAC	AAAA	AAAC	AAAC	AAAA	AAAC	AAAA	AAAC	AAAA	AAAA	AAAA	AACC	AAAA	AAAC	AAAA
solcap_snp_c1_10915	chr01	481295	[T/C]	0.330952	AGGG	AAAA	AAAG	AAAA	AAAG	AAGG	AAAG	AAAG	AAGG	AAGG	AAGG	AAAG	AAGG	AAAA	AGGG	AAGG	AAGG	AAAA	AAAG	AGGG	AAAG	AAAG	AAAG	AAGG	AAAA	AAAG	AAGG	AAAG	AAAG	AAGG	AAAA	AAAG	AAAG	AAAA	AAAG	AAAG	AAAA	AAAA	AAGG	AAAA	AGGG	AAAG	AAAA	AGGG	AAAG
solcap_snp_c1_10918	chr01	497066	[T/C]	0.382353	AGGG	AGGG	AGGG	AAAG	AGGG	AGGG	AAAG	AAGG	AGGG	AGGG	AGGG	AAGG	AGGG	AAGG	AGGG	AAGG	GGGG	AAGG	AAGG	GGGG	AAAG	AGGG	AAGG	GGGG	AAGG	AAGG	AAGG	AAGG	AGGG	AAGG	AAGG	AGGG	AAGG	AAAG	AAGG	AAGG	AAAG	AGGG	AAGG	NA	AGGG	AGGG	AGGG	AGGG	AAGG
solcap_snp_c1_10924	chr01	551280	[A/G]	0.405963	AGGG	AGGG	AGGG	AAAG	AGGG	AGGG	AAAG	AAGG	AGGG	AGGG	AGGG	AAGG	AGGG	AAGG	AGGG	AAGG	GGGG	AAAG	AAGG	GGGG	AAAG	AGGG	AAGG	GGGG	AAAG	AAGG	AAGG	AAGG	AGGG	AAGG	AAGG	AGGG	AAGG	AAAG	AAGG	AAGG	AAAG	AGGG	AAGG	NA	AGGG	AGGG	AGGG	AGGG	AAGG
solcap_snp_c1_10930	chr01	309342	[T/C]	0.309633	AAAG	GGGG	GGGG	GGGG	AGGG	AAGG	AGGG	AGGG	AGGG	AAGG	AAGG	AGGG	AAGG	GGGG	AAAG	AAGG	AAGG	GGGG	AGGG	AAGG	AGGG	AGGG	AGGG	AGGG	GGGG	AGGG	AAGG	AGGG	GGGG	AAGG	GGGG	AGGG	AGGG	GGGG	AGGG	AGGG	GGGG	GGGG	AAGG	GGGG	AAAG	AGGG	GGGG	AAAG	AGGG
solcap_snp_c1_11066	chr01	32091882	[T/C]	0.123853	GGGG	AGGG	GGGG	AGGG	GGGG	GGGG	GGGG	GGGG	AGGG	GGGG	AGGG	AAGG	GGGG	AGGG	AGGG	AGGG	AGGG	AGGG	GGGG	AAGG	AGGG	AGGG	AGGG	AAGG	GGGG	AGGG	AGGG	GGGG	GGGG	GGGG	GGGG	AAGG	GGGG	GGGG	GGGG	GGGG	GGGG	AGGG	GGGG	GGGG	GGGG	GGGG	GGGG	GGGG	GGGG
solcap_snp_c1_11288	chr01	87558284	[T/G]	0.456422	AACC	AAAC	ACCC	AACC	CCCC	AAAA	AACC	ACCC	ACCC	ACCC	AACC	ACCC	CCCC	AACC	ACCC	ACCC	AACC	CCCC	AACC	AACC	ACCC	AACC	AACC	AACC	AACC	AAAA	AACC	CCCC	AACC	AACC	ACCC	AACC	AACC	CCCC	ACCC	AAAC	ACCC	AAAC	AACC	AACC	AAAA	AAAC	ACCC	ACCC	ACCC
solcap_snp_c1_11290	chr01	87749782	[A/G]	0.472727	AGGG	AAGG	AAAG	AGGG	AAAG	AGGG	AAGG	AAAG	AGGG	AAAG	AGGG	AGGG	AAAG	GGGG	AAAA	AGGG	AAGG	AAAG	AGGG	AAGG	AAAG	AAGG	AAAG	AAGG	AAAG	AAAG	GGGG	AAGG	AAGG	AGGG	AAGG	AGGG	AAGG	AAGG	AGGG	AAGG	AGGG	GGGG	AAAG	AAGG	GGGG	AGGG	AAAA	AAGG	AAGG
solcap_snp_c1_11308	chr01	87663628	[T/C]	0.204545	AGGG	AAAA	AAAG	AAAA	AAAA	AAAG	AAAA	AAAG	AAGG	AAAA	AAAG	AGGG	AAAG	AAGG	AAAA	AAAG	AAAA	AAAG	AAAG	AAAA	AAAA	AAAA	AAAA	AAAA	AAAA	AAAA	AAGG	AAAG	AAAA	AAAG	AAAA	AGGG	AAAG	AAGG	AGGG	AAAA	AAGG	AAAG	AAAA	AAAG	AGGG	AAAA	AAAA	AAGG	AAGG
solcap_snp_c1_11506	chr01	42861638	[A/G]	0.433333	AGGG	NA	AAGG	AAAG	AAGG	AAAG	AAGG	AAGG	AGGG	AAAG	AAGG	AAAG	AGGG	AAGG	AGGG	AAGG	AAAA	AAGG	AAGG	AAGG	AAGG	AAAG	AAGG	AAAA	AAGG	AAAA	AAGG	AAAG	AAAG	AAAG	AAGG	AAAG	AAGG	AGGG	AAGG	AAAG	AAGG	AAAG	AAGG	AAGG	AAAG	AAGG	AAGG	AGGG	AGGG
solcap_snp_c1_11769	chr01	69200171	[A/G]	0.245455	AGGG	AGGG	AAGG	AGGG	AGGG	AGGG	AGGG	AAGG	GGGG	GGGG	AGGG	AAGG	GGGG	AAAG	GGGG	AGGG	AGGG	GGGG	GGGG	AGGG	GGGG	AGGG	AGGG	AAGG	GGGG	GGGG	GGGG	AAGG	AGGG	AGGG	GGGG	AGGG	AGGG	AAGG	AAGG	AGGG	AAGG	AGGG	AGGG	AAGG	GGGG	AGGG	AGGG	AGGG	GGGG
solcap_snp_c1_12106	chr01	62802774	[T/C]	0.265	AAAG	AAAG	AAAG	AAAG	AAAG	AGGG	AAGG	AAAA	AAAA	AAAA	AAAG	AAAG	AAAG	AAAA	AAAG	AAAG	AAGG	AAAA	AAAG	AAAG	AAAG	AAAG	AAAG	AAAG	AAAG	AAAA	AAAA	AAGG	AAGG	AAAG	AAAG	AAAG	AAAA	AAAG	AAAA	AAAG	AAGG	AAAG	AAAG	AAAA	AAAG	AAAG	AAAG	AAAG	AAAG
solcap_snp_c1_12114	chr01	62851452	[A/G]	0.190367	AAAA	AAAA	AAAG	AAGG	AAAG	AAAA	AAAA	AAAG	AAAG	AAAG	AAAG	AAAG	AAAG	AAAG	AAGG	AAAG	AAAG	AAGG	AAAG	AAAG	AAAA	AAAG	AAAG	AAGG	AAAG	AAAA	AAGG	AAAG	AAAG	AAAA	AAAA	AAAA	AAAA	AAAG	AAAA	AAAA	AAAA	AAAG	AAAG	AAAA	AAAG	AAAA	AAAG	AAAG	AAAA
solcap_snp_c1_12118	chr01	62612685	[A/G]	0.427273	AAGG	AGGG	AAGG	AAAA	AAGG	AAAG	AAGG	AGGG	AAGG	AAGG	AAGG	AAGG	AAAG	AAAA	AAAG	AAGG	AAAG	AAAG	AAGG	AAAA	AGGG	AAGG	AAGG	AAAG	AAAA	AGGG	AAGG	AAAA	AAAG	AGGG	AAGG	AAGG	AAGG	AAGG	AGGG	AGGG	AAGG	AAGG	AAGG	AGGG	AAGG	AGGG	AAGG	AAGG	AAGG
solcap_snp_c1_12131	chr01	62935879	[A/G]	0.173611	GGGG	GGGG	AGGG	AAGG	AGGG	GGGG	GGGG	AGGG	GGGG	AGGG	AGGG	GGGG	AGGG	AGGG	AAGG	AGGG	AGGG	AAGG	AGGG	AGGG	GGGG	AGGG	AGGG	AAGG	AGGG	GGGG	AAGG	AGGG	AGGG	GGGG	GGGG	GGGG	GGGG	AGGG	GGGG	GGGG	GGGG	AGGG	AGGG	GGGG	AGGG	GGGG	GGGG	AGGG	GGGG
solcap_snp_c1_12152	chr01	52318789	[T/C]	0.296117	AAAG	AGGG	AAAA	GGGG	AAGG	AAAG	AGGG	GGGG	GGGG	AAGG	GGGG	AGGG	AGGG	GGGG	AGGG	AGGG	AGGG	NA	GGGG	NA	GGGG	GGGG	AAAG	AAGG	AAAG	AAGG	AGGG	AGGG	AGGG	NA	AGGG	AGGG	AGGG	AAAA	GGGG	GGGG	AAAG	GGGG	GGGG	GGGG	AAAG	GGGG	AAGG	AGGG	AGGG
solcap_snp_c1_12858	chr01	11395918	[A/C]	0.405093	AAAC	CCCC	AACC	ACCC	AACC	ACCC	ACCC	AACC	AACC	ACCC	ACCC	CCCC	AAAC	AACC	AAAC	AACC	CCCC	AACC	AACC	ACCC	ACCC	ACCC	AACC	CCCC	AAAC	CCCC	ACCC	ACCC	ACCC	ACCC	AACC	ACCC	AACC	AAAC	AACC	ACCC	ACCC	CCCC	ACCC	AACC	ACCC	AACC	ACCC	AAAC	AAAC
solcap_snp_c1_12938	chr01	13392443	[T/C]	0.220455	AAGG	GGGG	AAGG	GGGG	AGGG	AGGG	AGGG	GGGG	AGGG	AGGG	GGGG	AGGG	AAGG	AGGG	AAGG	AGGG	GGGG	GGGG	AGGG	AGGG	AGGG	GGGG	AAGG	AGGG	AAGG	GGGG	AGGG	AGGG	AGGG	AGGG	GGGG	GGGG	GGGG	AAAG	GGGG	GGGG	AAGG	GGGG	AGGG	GGGG	GGGG	AGGG	AGGG	AGGG	AGGG
solcap_snp_c1_13289	chr01	5505021	[A/G]	0.404206	AAAG	AGGG	AGGG	AAAG	AAAG	AAAG	GGGG	AAAG	AAGG	AGGG	AAGG	AGGG	AAAG	AAGG	AAAA	AAAG	AAAA	AAAG	AAAG	AAGG	GGGG	AAGG	AAGG	AGGG	AAAG	AGGG	AAAG	AGGG	AAAG	AAAG	AGGG	GGGG	AAGG	AAAG	AAGG	AAGG	AAAG	NA	AAGG	AAAG	AGGG	AAAG	AGGG	AAAG	AAAA
solcap_snp_c1_13293	chr01	5505313	[T/C]	0.289352	AAGG	GGGG	GGGG	AAGG	AGGG	AAGG	GGGG	AAAG	GGGG	AGGG	GGGG	AGGG	AGGG	AAGG	AAAG	AAGG	AGGG	AAGG	GGGG	AGGG	GGGG	AAGG	AAGG	GGGG	AAGG	AGGG	AGGG	AGGG	AAGG	GGGG	AGGG	GGGG	AAGG	AAGG	AAGG	AGGG	AAGG	GGGG	GGGG	AAGG	AGGG	AAGG	GGGG	AAGG	AAGG
solcap_snp_c1_13296	chr01	5523061	[T/C]	0.0917431	GGGG	GGGG	AGGG	GGGG	GGGG	GGGG	AGGG	GGGG	GGGG	AGGG	GGGG	GGGG	GGGG	GGGG	GGGG	GGGG	AGGG	AGGG	AGGG	GGGG	GGGG	GGGG	AGGG	GGGG	GGGG	GGGG	AGGG	AGGG	GGGG	GGGG	GGGG	AGGG	GGGG	AGGG	GGGG	AGGG	GGGG	AGGG	GGGG	GGGG	GGGG	AGGG	AGGG	GGGG	GGGG
solcap_snp_c1_13304	chr01	5380841	[T/C]	0.0648148	AAAA	AAAA	AAAA	AAGG	AAAA	AAAG	AAAA	AAAA	AAAA	AAAA	AAAA	AAAA	AAAA	AAAA	AAAA	AAAA	AAAA	AAAA	AAAA	AAAA	AAAA	AAAG	AAAA	AAAA	AAAA	AAAA	AAAA	AAAA	AAGG	AAAA	AAAG	AAAA	AAAA	AAAA	AAAA	AAAG	AAAA	AAAA	AAAA	AAAA	AAAA	AAAG	AAAA	AAAA	AAAA
solcap_snp_c1_13318	chr01	5431075	[T/C]	0.356818	AAAG	AGGG	AAAG	AAAG	AAAG	AAAG	AGGG	AAAG	AAGG	AAGG	AAGG	AGGG	AAAG	AAGG	AAAA	AAAG	AAAA	AAAG	AAAG	AAGG	GGGG	AAGG	AAAG	AGGG	AAAG	AGGG	AAAA	AAGG	AAAG	AAAG	AGGG	AGGG	AAGG	AAAA	AAGG	AAAG	AAAG	AAGG	AAGG	AAAG	AGGG	AAAG	AAGG	AAAG	AAAA
solcap_snp_c1_13429	chr01	59363481	[T/C]	0.154206	AAGG	GGGG	AAGG	GGGG	AAGG	AGGG	AGGG	GGGG	AGGG	GGGG	GGGG	AGGG	GGGG	AGGG	AGGG	GGGG	GGGG	AGGG	GGGG	AGGG	AAAG	AGGG	AAGG	AGGG	GGGG	GGGG	GGGG	AGGG	GGGG	GGGG	AAGG	GGGG	GGGG	AAGG	GGGG	AGGG	AGGG	GGGG	GGGG	GGGG	AGGG	AGGG	AGGG	GGGG	GGGG
solcap_snp_c1_13430	chr01	59363461	[T/C]	0.295455	AAGG	AAAA	AAGG	AAAG	AAGG	AAAG	AAAG	AAAG	AGGG	AAAG	AAAA	AAAG	AAAG	AAGG	AAGG	AAAG	AAAA	AAGG	AAAA	AAGG	AGGG	AAAG	AAGG	AAAG	AAAG	AAAA	AAAG	AAAG	AAAA	AAAA	AAGG	AAGG	AAGG	AGGG	AAAG	AAAG	AAAG	AAAA	AAAA	AAGG	AAGG	AAGG	AAAG	AAGG	AAGG
solcap_snp_c1_13686	chr01	64120888	[T/C]	0.154545	AAAG	AAAG	AAAA	AAAG	AAAA	AAAA	AAAG	AAAG	AAAG	AAAA	AAAA	AAAA	AAAA	AAAA	AAAA	AAAA	AAAA	AAAG	AAAA	AAAA	AAAG	AAAA	AAAA	AAAA	AAAA	AAAA	AAAA	AAAG	AAAG	AAAA	AAAA	AAGG	AAAA	AAAA	AAAG	AAAG	AAAG	AGGG	AAAA	AAAA	AAAG	AAGG	AAAG	AAAA	AAAA
solcap_snp_c1_14044	chr01	68529707	[A/G]	0.462963	AAAG	AAAG	AAGG	AGGG	AGGG	AAGG	AAAG	AGGG	AGGG	AAGG	AAAA	AAGG	AAAA	AAAG	AGGG	AAAG	AAGG	AGGG	AAGG	AAAG	AAAG	AAAG	AAGG	AGGG	AGGG	AGGG	AAGG	GGGG	AAGG	AGGG	AAAA	GGGG	AAAG	AGGG	AAGG	AAGG	GGGG	AAGG	AGGG	AAAG	AAAG	AAAG	AGGG	AAGG	AGGG
solcap_snp_c1_14089	chr01	73706321	[A/C]	0.188636	ACCC	CCCC	CCCC	ACCC	CCCC	CCCC	CCCC	ACCC	CCCC	CCCC	ACCC	CCCC	ACCC	AAAC	AACC	CCCC	ACCC	AACC	CCCC	CCCC	CCCC	ACCC	ACCC	AACC	CCCC	ACCC	ACCC	ACCC	AACC	ACCC	ACCC	ACCC	ACCC	ACCC	CCCC	CCCC	ACCC	CCCC	ACCC	ACCC	CCCC	CCCC	AAAA	CCCC	ACCC
solcap_snp_c1_14211	chr01	5141014	[A/G]	0.0886364	AAAA	AAAG	AAAA	AAGG	AAAA	AAGG	AAAA	AAAA	AAAA	AAAA	AAAA	AAAA	AAAA	AAAA	AAAA	AAAA	AAAG	AAAA	AAAA	AAAA	AAAA	AAAG	AAAA	AAAG	AAAA	AAAG	AAAA	AAAA	AAGG	AAAA	AAAG	AAAA	AAAA	AAAA	AAAA	AAAG	AAAA	AAAA	AAAA	AAAA	AAAA	AAAG	AAAA	AAAA	AAAG
solcap_snp_c1_14219	chr01	57040112	[T/C]	0.0590909	GGGG	GGGG	GGGG	GGGG	AGGG	GGGG	GGGG	AGGG	GGGG	GGGG	GGGG	GGGG	GGGG	GGGG	GGGG	GGGG	GGGG	GGGG	GGGG	GGGG	GGGG	GGGG	GGGG	GGGG	GGGG	GGGG	AGGG	AGGG	GGGG	GGGG	AGGG	GGGG	GGGG	AGGG	AGGG	GGGG	AAGG	AGGG	GGGG	GGGG	GGGG	GGGG	AGGG	GGGG	AGGG
solcap_snp_c1_14238	chr01	44645723	[A/G]	0.159722	GGGG	GGGG	GGGG	AGGG	GGGG	GGGG	AGGG	AAGG	AAGG	AGGG	GGGG	GGGG	AAGG	AGGG	AGGG	AGGG	GGGG	AGGG	GGGG	AGGG	AGGG	GGGG	GGGG	GGGG	AGGG	GGGG	AGGG	GGGG	GGGG	GGGG	AGGG	AGGG	AAGG	NA	AAGG	GGGG	GGGG	GGGG	GGGG	AAGG	AGGG	AGGG	GGGG	AAAG	AAAG
solcap_snp_c1_14248	chr01	44696588	[T/C]	0.242925	AAAG	GGGG	AAGG	GGGG	AAAG	AGGG	GGGG	GGGG	GGGG	GGGG	AGGG	GGGG	AAGG	AGGG	AAGG	AGGG	GGGG	AGGG	AAGG	GGGG	GGGG	AGGG	AAGG	GGGG	NA	GGGG	AGGG	AGGG	AGGG	AGGG	AGGG	AGGG	GGGG	AAAG	GGGG	GGGG	AGGG	GGGG	AGGG	GGGG	GGGG	AGGG	AGGG	AGGG	AGGG
solcap_snp_c1_14249	chr01	44696600	[A/G]	0.323394	GGGG	AAGG	AAGG	AAGG	GGGG	AGGG	AAAG	GGGG	AGGG	AAGG	AAAG	AAGG	GGGG	AGGG	AGGG	AAGG	AGGG	GGGG	GGGG	AAGG	AAGG	AAAG	AAGG	AAGG	AGGG	AAGG	AGGG	GGGG	AAAG	AAGG	AAGG	GGGG	AGGG	GGGG	GGGG	AGGG	GGGG	AGGG	AGGG	GGGG	AAAG	AGGG	AGGG	GGGG	GGGG
solcap_snp_c1_14259	chr01	44700958	[A/G]	0.136364	GGGG	GGGG	GGGG	AGGG	GGGG	GGGG	AGGG	AAGG	AAGG	AGGG	GGGG	GGGG	AGGG	AGGG	AGGG	AGGG	GGGG	AGGG	GGGG	AGGG	AGGG	GGGG	GGGG	GGGG	AGGG	GGGG	AGGG	GGGG	GGGG	GGGG	AGGG	AGGG	AAGG	GGGG	AAGG	GGGG	GGGG	GGGG	GGGG	AAGG	AGGG	AGGG	GGGG	AAGG	AAGG
solcap_snp_c1_14261	chr01	44702400	[T/C]	0.487864	AAAG	AGGG	AAGG	AGGG	NA	AAGG	AGGG	AAGG	AAAG	AGGG	AGGG	AAGG	AAAG	AAAG	AAAG	AAGG	AGGG	AAAG	AAAG	AGGG	AGGG	AGGG	AAGG	GGGG	AAAG	GGGG	AAGG	AAGG	AGGG	AGGG	AAGG	AGGG	AAGG	AAAA	AAGG	AAGG	AAAG	AGGG	AAGG	AAGG	AGGG	AAAG	AAGG	AAAA	AAAG
solcap_snp_c1_14512	chr01	43409359	[A/G]	0.497596	GGGG	AAAG	AAAG	AAAG	AAAG	AAGG	AAGG	AAGG	AGGG	AAGG	AAAG	AAGG	GGGG	AAGG	GGGG	AAGG	AAGG	AAAG	AAGG	AAGG	AAAG	AAAG	AAGG	AAAG	AAGG	NA	AGGG	AAGG	AAAG	AAAG	AAGG	AAAA	AAGG	AGGG	AAGG	AAAG	AAAG	AAAG	AGGG	AAGG	AAAG	AAGG	AAGG	GGGG	AGGG
solcap_snp_c1_14588	chr01	68350967	[T/C]	0.364486	AAGG	AAGG	AGGG	AGGG	AGGG	AAGG	AAGG	AGGG	GGGG	AGGG	AAGG	AGGG	AAAG	AAGG	GGGG	AAGG	GGGG	GGGG	AGGG	AAGG	AAGG	AAGG	AGGG	AGGG	GGGG	AGGG	AGGG	GGGG	AAGG	GGGG	AAGG	GGGG	AAGG	AGGG	AAGG	AGGG	GGGG	AGGG	AGGG	AAGG	AGGG	AAGG	AGGG	AAGG	GGGG
solcap_snp_c1_14633	chr01	57931888	[A/G]	0.337156	GGGG	AGGG	AAGG	AGGG	GGGG	AAGG	AAGG	GGGG	AGGG	AAGG	AAGG	AAGG	AGGG	AGGG	AGGG	AAGG	AAGG	AGGG	AGGG	AAGG	AGGG	AAGG	AGGG	AAGG	AGGG	GGGG	AGGG	AGGG	AGGG	AGGG	AGGG	GGGG	GGGG	GGGG	GGGG	GGGG	GGGG	AGGG	AGGG	GGGG	AAGG	GGGG	AGGG	AGGG	AGGG
solcap_snp_c1_14647	chr01	41947310	[T/A]	0.254545	AAAT	AAAA	AATT	AAAT	AATT	AAAA	AATT	AATT	ATTT	AAAA	AAAT	AAAA	AATT	AATT	AATT	AAAT	AAAA	AAAT	AAAT	AATT	AATT	AAAA	AAAT	AAAT	AAAA	AAAA	AAAT	AATT	AAAT	AAAT	AATT	AAAA	AATT	AAAA	AATT	AAAA	AAAT	AAAA	AAAT	AATT	AAAT	AATT	AAAA	AATT	AATT
solcap_snp_c1_14648	chr01	41947383	[A/C]	0.431193	AAAC	CCCC	AACC	ACCC	AACC	ACCC	AACC	AACC	AAAC	ACCC	ACCC	ACCC	AAAC	AACC	AAAC	AACC	CCCC	AACC	ACCC	AACC	AACC	CCCC	AAAC	ACCC	AAAC	ACCC	AACC	AACC	ACCC	AACC	AACC	CCCC	AAAC	AAAA	AACC	CCCC	AAAC	CCCC	ACCC	AACC	AACC	AACC	ACCC	AAAC	AAAC
solcap_snp_c1_14649	chr01	41947422	[A/G]	0.199541	AAAA	AAGG	AAGG	AAAA	AAGG	AGGG	AAAG	AAAG	AAAA	AAGG	AAAA	AAAA	AAAA	AAAA	AAAA	AAAA	AAGG	AAAA	AAAG	AAAA	AAAG	AAAG	AAAA	AAAG	AAAA	AAAG	AAAA	AAAG	AAAG	AAAG	AAGG	AAGG	AAAA	AAAA	AAAG	AAAG	AAAA	AAAG	AAAG	AAAA	AAGG	AAAA	AAAG	AAAG	AAAA
solcap_snp_c1_14654	chr01	41979122	[A/G]	0.358491	AAAG	GGGG	AAGG	AGGG	AAGG	AGGG	AAAG	AAGG	AAAG	GGGG	AGGG	AGGG	AAAG	AAGG	AAAG	AAGG	GGGG	AAGG	AGGG	AAGG	AAGG	GGGG	AAGG	AGGG	AAGG	AGGG	AAGG	AGGG	AGGG	AGGG	AAGG	GGGG	AAGG	AAAG	AAGG	GGGG	AAGG	GGGG	AGGG	NA	AGGG	AAGG	AGGG	AAAG	AAAG
solcap_snp_c1_14663	chr01	19663967	[C/G]	0.0532407	CCCG	CCCC	CCCG	CCCC	CCGG	CCCG	CCCC	CCCC	CCCG	CCCC	CCCC	CCCC	CCCC	CCCC	CCCC	CCCC	CCCC	CCCG	CCCC	CCCC	CCCC	CCCC	CCCG	CCCC	CCCC	CCCC	CCCG	CCCC	CCCC	CCCC	CCCG	CCCC	CCCC	NA	CCCC	CCCC	CCCC	CCCC	CCCC	CCCC	CCCC	CCCC	CCCG	CCCC	CCCG
solcap_snp_c1_14664	chr01	19663894	[A/G]	0.429545	AAAG	GGGG	AAGG	AGGG	AAAG	AGGG	AAAG	AAAG	AAAG	GGGG	AGGG	AGGG	AAAG	AAGG	AAAG	AAGG	GGGG	AAGG	AAGG	AGGG	AAGG	AGGG	AAGG	GGGG	AAGG	GGGG	AAGG	AAGG	AGGG	AGGG	AAAG	GGGG	AAGG	AAAG	AAAG	GGGG	AAGG	GGGG	AGGG	AAGG	AGGG	AAGG	AGGG	AAAG	AAAG
solcap_snp_c1_14900	chr01	32463009	[T/C]	0.280374	AAAG	AAAG	AAAG	AAAG	AAAG	AAAG	AAAG	AAAG	AAAG	AAAG	AAAG	AAAG	AAAG	AAAG	AAAG	AAAG	AAAG	AAAG	AAAG	AAAG	AAAG	AAAG	AAAG	AAAG	AAAG	AAAG	AAAG	AAAG	AAAG	AAAG	AAAG	AAAG	AAAG	AAAG	AAAG	AAAG	AAAG	AAAG	AAAG	AAAG	AAAG	AAAG	AAAG	AAAG	AAAG
solcap_snp_c1_14931	chr01	75007219	[A/G]	0.361905	AAAA	AAAA	AAAG	AAGG	AAAA	AGGG	AAAG	AAAA	GGGG	AGGG	AGGG	AGGG	AAAG	AAAG	AAAG	AAAG	AAAA	AAGG	AGGG	AAAA	AAAG	AAGG	NA	AAAG	AAAA	AAAG	AAAG	AAGG	NA	AAAA	AAAG	GGGG	AAGG	AGGG	AAAG	AAGG	AAGG	AAAA	AGGG	AAAG	AAAA	AAAA	AGGG	AAAG	AAAG
solcap_snp_c1_14956	chr01	35477582	[T/C]	0.395455	AAAG	GGGG	AAGG	AGGG	AAGG	AGGG	AAGG	AAGG	AAAG	GGGG	AGGG	AGGG	AAAG	AAGG	AAAG	AAGG	GGGG	AAGG	AAGG	AGGG	AAGG	AGGG	AAGG	GGGG	AAGG	GGGG	AAGG	AGGG	AGGG	AGGG	AAGG	GGGG	AAGG	AAAG	AAGG	GGGG	AAGG	GGGG	AGGG	AAGG	AGGG	AAGG	AGGG	AAAG	AAAG
solcap_snp_c1_15123	chr01	82424459	[A/G]	0.135321	GGGG	GGGG	GGGG	GGGG	GGGG	GGGG	GGGG	AGGG	AGGG	GGGG	AGGG	GGGG	GGGG	AGGG	AGGG	AGGG	GGGG	AAGG	GGGG	AGGG	GGGG	AAGG	AAAG	AGGG	GGGG	AAAG	GGGG	GGGG	GGGG	GGGG	GGGG	GGGG	AGGG	AAGG	GGGG	AGGG	AGGG	GGGG	GGGG	AGGG	AGGG	GGGG	AGGG	GGGG	AGGG
solcap_snp_c1_15323	chr01	10311945	[A/G]	0.457921	AGGG	AAAA	NA	AAAG	AGGG	AAAG	AAAG	AGGG	AAAG	AAAG	AAAG	AAAA	NA	AAGG	AGGG	AAGG	AAAA	AAGG	AAGG	AAAG	AAAG	AAAG	AAGG	AAAA	AGGG	AAAA	NA	AAGG	AAGG	AAAG	AGGG	AAAG	AAAG	GGGG	AGGG	AAAG	AGGG	AAAG	AAGG	AAAG	AAGG	AAGG	AAGG	AGGG	GGGG
solcap_snp_c1_15340	chr01	68127604	[T/C]	0.413551	AAGG	AAGG	AGGG	AGGG	AGGG	AAGG	AAAG	AGGG	GGGG	AGGG	AAAG	AGGG	AAAG	AAGG	GGGG	AAAG	GGGG	GGGG	AGGG	AAAG	AAAG	AAAG	AGGG	AGGG	GGGG	AGGG	AGGG	GGGG	AAGG	GGGG	AAAG	GGGG	AAGG	AGGG	AAGG	AGGG	GGGG	AGGG	AGGG	AAAG	AGGG	AAAG	AGGG	AAGG	GGGG
solcap_snp_c1_15425	chr01	76142055	[A/G]	0.426768	AAGG	AAGG	AAAG	AGGG	NA	AAGG	AGGG	AAGG	AGGG	AGGG	AGGG	NA	AAGG	AAGG	AGGG	AGGG	AAGG	GGGG	AAAG	AAGG	NA	AGGG	AAGG	AGGG	NA	AAGG	AAGG	AAGG	AAGG	AGGG	NA	AAGG	AGGG	AGGG	AAGG	AGGG	AAAG	AAGG	AAGG	AGGG	AGGG	AGGG	AAGG	AGGG	GGGG
solcap_snp_c1_15521	chr01	18393787	[T/C]	0.109813	GGGG	AGGG	GGGG	AGGG	GGGG	GGGG	GGGG	GGGG	GGGG	GGGG	AAGG	AGGG	GGGG	GGGG	GGGG	AGGG	GGGG	AGGG	GGGG	GGGG	GGGG	AAGG	GGGG	GGGG	GGGG	GGGG	GGGG	AGGG	AAGG	GGGG	GGGG	GGGG	GGGG	GGGG	GGGG	AAGG	AGGG	AGGG	AGGG	GGGG	GGGG	AAGG	AGGG	GGGG	GGGG
solcap_snp_c1_15579	chr01	70341065	[T/C]	0.332569	AGGG	AAGG	AAAG	AAGG	AAAG	AAAG	AAGG	AAGG	AAAG	AAGG	AAGG	AAGG	AAAG	AGGG	AAAG	AAAG	AAAG	AGGG	AAAA	AAAG	AAAG	AAAG	AAGG	AAGG	AAAG	AAAA	AAAG	AAAA	AAAG	AAGG	AAAG	AAAG	AAGG	AAGG	AAGG	AAAG	AAAA	AAAG	AAAG	AAGG	AAGG	AAGG	AAAG	AAGG	AGGG
solcap_snp_c1_15580	chr01	70341095	[A/G]	0.331019	AGGG	AAGG	AAAG	AAGG	AAAG	AAAG	AAGG	AAGG	AAAG	AAGG	AAGG	AAGG	AAAG	AGGG	AAAG	AAAG	AAAG	AGGG	AAAA	AAAG	AAAG	AAAG	AAGG	AAGG	AAAG	AAAA	AAAG	AAAA	AAAG	AAGG	AAAG	AAAG	AAGG	AAGG	AAGG	AAAG	AAAA	AAAG	AAAG	AAGG	AAGG	AAGG	AAAG	AAGG	AGGG
solcap_snp_c1_15612	chr01	18998405	[A/C]	0.208716	AAAC	AAAA	AAAA	AAAC	AAAA	AAAA	AACC	ACCC	AACC	AAAA	AAAC	AAAA	AACC	AAAC	AACC	AACC	AAAA	AAAC	AAAA	AAAC	AAAC	AAAC	AAAA	AAAA	AACC	AAAA	AAAC	AAAA	AAAA	AAAA	AAAC	AAAA	AACC	AAAA	ACCC	AAAA	AAAA	AAAA	AAAA	AACC	AAAC	AAAC	AAAA	ACCC	AACC
solcap_snp_c1_15714	chr01	39325733	[T/C]	0.419725	AGGG	AAAA	AAGG	AAAG	NA	AAAG	AGGG	AGGG	AGGG	AAAA	AAAG	AAAG	AGGG	AAGG	AGGG	AAGG	AAAA	AAGG	AAGG	AAAG	AAGG	AAAG	AAAG	AAAA	AAGG	AAAA	AAGG	AAGG	AAAG	AAAG	AGGG	AAAA	AAGG	AGGG	AGGG	AAAA	AAGG	AAAA	AAAG	AAGG	AAAG	AAGG	AAAG	AGGG	AGGG
solcap_snp_c1_15853	chr01	46315907	[A/G]	0.120455	AAAA	AAAA	AAAA	AAAG	AAAA	AAAA	AAAG	AAGG	AAGG	AAAA	AAAA	AAAA	AAAG	AAAG	AAAA	AAAG	AAAA	AAAG	AAAA	AAAG	AAAG	AAAA	AAAA	AAAA	AAAA	AAAA	AAAG	AAAA	AAAA	AAAA	AAAG	AAAA	AAGG	AAAA	AAGG	AAAA	AAAA	AAAA	AAAA	AAGG	AAAG	AAAG	AAAA	AAGG	AAGG
solcap_snp_c1_15855	chr01	46323371	[T/C]	0.120455	GGGG	GGGG	GGGG	AGGG	GGGG	GGGG	AGGG	AAGG	AAGG	GGGG	GGGG	GGGG	AGGG	AGGG	GGGG	AGGG	GGGG	AGGG	GGGG	AGGG	AGGG	GGGG	GGGG	GGGG	GGGG	GGGG	AGGG	GGGG	GGGG	GGGG	AGGG	GGGG	AAGG	GGGG	AAGG	GGGG	GGGG	GGGG	GGGG	AAGG	AGGG	AGGG	GGGG	AAGG	AAGG
solcap_snp_c1_15860	chr01	19066536	[T/G]	0.306373	ACCC	AAAC	NA	AAAC	AACC	ACCC	AAAA	ACCC	AAAA	AACC	AAAA	AAAA	ACCC	AAAA	AAAA	AAAA	NA	AACC	AACC	AAAC	AACC	AAAA	AAAA	AACC	AACC	AAAC	AACC	AAAC	AAAC	ACCC	AAAA	AACC	NA	AAAA	ACCC	AAAC	AAAA	AAAC	NA	CCCC	ACCC	AAAA	ACCC	AAAA	AAAA
solcap_snp_c1_15872	chr01	78928270	[T/C]	0.412037	GGGG	AGGG	AGGG	AAGG	AAGG	AAAG	AAGG	AAAG	AAGG	AAAA	AAAA	AAAG	AAGG	AGGG	AAGG	AAAG	AGGG	AAAG	AAGG	AAGG	AGGG	AAAA	AAAA	AAAG	AAGG	AAAG	AAAG	AAAA	AAGG	AAGG	AAGG	AAAG	AAGG	AAAA	AAAG	AAAG	AAAG	AAGG	AAGG	AAAG	AAAG	AAAG	AAAG	AAGG	AAAG
solcap_snp_c1_15876	chr01	24687642	[A/G]	0.4325	AGGG	AAAA	AAGG	AGGG	GGGG	AAAG	AAGG	NA	AGGG	GGGG	AAAG	AAAG	AAAG	AAAG	AAGG	AAGG	GGGG	GGGG	GGGG	AAAG	NA	AGGG	AAGG	AAGG	AGGG	AAAA	AAGG	AAAG	AAGG	AAGG	AAAG	AAAA	GGGG	AGGG	AAGG	AAGG	AAAA	AGGG	AAGG	AGGG	AGGG	AAGG	AAAG	AAAG	AGGG
solcap_snp_c1_1591	chr01	84026698	[T/C]	0.172727	AGGG	AAGG	AAAG	AGGG	GGGG	GGGG	AAGG	GGGG	GGGG	AGGG	GGGG	GGGG	AGGG	AAGG	AGGG	AGGG	GGGG	AAAG	GGGG	AGGG	AGGG	AGGG	GGGG	AGGG	AAGG	GGGG	AGGG	GGGG	AAGG	GGGG	AGGG	GGGG	AGGG	AGGG	GGGG	AGGG	GGGG	AGGG	GGGG	GGGG	GGGG	AGGG	GGGG	GGGG	GGGG
solcap_snp_c1_16040	chr01	59441242	[A/G]	0.481132	AAGG	AAGG	AAGG	AAAG	GGGG	GGGG	AAGG	AAGG	NA	AAAG	AAAG	AAGG	NA	AAGG	AGGG	AGGG	AAGG	AAGG	AAAG	AAGG	AGGG	AGGG	AAGG	AAAG	AAAG	AAAA	AAAG	AGGG	AAAG	AAAA	AGGG	AAAG	AAAG	GGGG	AAGG	AAGG	AGGG	AAGG	AGGG	AAAG	AAGG	GGGG	AAGG	AGGG	AGGG
solcap_snp_c1_16169	chr01	44194124	[A/G]	0.470183	AAAG	GGGG	AAGG	AGGG	AAGG	AAGG	AGGG	AAGG	AAAG	AGGG	AGGG	AAGG	AAAG	AAAG	AAAG	AAGG	AGGG	AAAG	AAGG	AGGG	AGGG	AAGG	AAGG	GGGG	AAAG	GGGG	AAGG	AAGG	AGGG	AGGG	AAGG	AGGG	AAGG	AAAA	AAGG	AGGG	AGGG	GGGG	AGGG	AAGG	AGGG	AAGG	AAGG	AAAA	AAAG
solcap_snp_c1_1638	chr01	82935946	[A/G]	0.259174	AGGG	AAGG	GGGG	AGGG	AAGG	AAAG	AGGG	GGGG	AGGG	AAGG	AGGG	AAGG	GGGG	GGGG	GGGG	GGGG	AAAG	GGGG	AGGG	AGGG	AAGG	AGGG	GGGG	GGGG	AGGG	GGGG	AGGG	GGGG	GGGG	AAAG	AAGG	AAGG	AGGG	GGGG	AGGG	AGGG	AAGG	AAGG	AGGG	AAGG	GGGG	AGGG	AGGG	AGGG	AGGG
solcap_snp_c1_16421	chr01	18926884	[T/C]	0.313084	AGGG	AAGG	AAGG	AAGG	AAGG	AAGG	GGGG	AGGG	GGGG	AAGG	AAGG	AGGG	AGGG	GGGG	GGGG	AGGG	AAGG	AAGG	AGGG	AGGG	AGGG	AAGG	GGGG	AAGG	AGGG	AGGG	AGGG	AAAG	AAAG	AAGG	AGGG	AAGG	AGGG	GGGG	AGGG	NA	NA	AAGG	AAGG	AAGG	AAGG	AAGG	AAAG	GGGG	GGGG
solcap_snp_c1_16422	chr01	18926923	[A/G]	0.3675	AAAG	AAGG	AAAG	AAGG	AAAG	NA	AAAG	AAGG	AAAG	NA	AAGG	AAAG	AAAG	AAAG	AAAG	NA	AAGG	AAAG	AAAG	AAGG	AAAG	AAGG	AAAG	AAGG	AAGG	AAGG	AAAG	AAAG	AAAG	AAAG	AAAG	AAGG	AAGG	AAAA	AAGG	AAGG	AAAG	AAGG	AAGG	AAGG	AAGG	AAAG	AAAG	AAGG	AAAG
solcap_snp_c1_16423	chr01	18927026	[A/T]	0.211009	AAAT	AAAA	AAAA	AAAT	AAAA	AAAA	AATT	ATTT	AATT	AAAA	AAAT	AAAA	AATT	AAAT	AATT	AATT	AAAA	AAAT	AAAA	AAAT	AAAT	AAAT	AAAA	AAAA	AATT	AAAA	AAAT	AAAA	AAAA	AAAA	AAAT	AAAA	AATT	AAAA	ATTT	AAAA	AAAA	AAAA	AAAA	AATT	AAAT	AAAT	AAAA	ATTT	AATT
solcap_snp_c1_16425	chr01	18927247	[T/C]	0.154545	AGGG	GGGG	AGGG	AGGG	GGGG	AGGG	AAGG	AAGG	AAAG	GGGG	GGGG	GGGG	AGGG	AGGG	AGGG	AGGG	GGGG	AGGG	GGGG	AGGG	AGGG	GGGG	GGGG	GGGG	GGGG	GGGG	AAGG	GGGG	GGGG	GGGG	AGGG	GGGG	AAGG	AAGG	AAGG	GGGG	GGGG	GGGG	GGGG	AAGG	AGGG	AGGG	AGGG	AAGG	AAAG
solcap_snp_c1_16435	chr01	76304506	[T/C]	0.1875	GGGG	AAGG	GGGG	AGGG	GGGG	AGGG	AAGG	AGGG	GGGG	AGGG	AGGG	GGGG	AAGG	GGGG	GGGG	AGGG	GGGG	GGGG	GGGG	AGGG	AGGG	AGGG	GGGG	AGGG	GGGG	AGGG	GGGG	GGGG	GGGG	GGGG	AAGG	GGGG	GGGG	GGGG	AGGG	AGGG	GGGG	AGGG	AGGG	AAGG	AGGG	AAGG	GGGG	GGGG	GGGG
solcap_snp_c1_1645	chr01	82954172	[A/G]	0.240909	GGGG	GGGG	GGGG	AGGG	GGGG	GGGG	GGGG	AAAA	GGGG	AGGG	AGGG	AAGG	AAGG	AAGG	AGGG	AGGG	GGGG	AAGG	AGGG	AGGG	GGGG	AAGG	AAAG	GGGG	GGGG	AAAG	GGGG	AAGG	AGGG	GGGG	GGGG	AGGG	AAGG	AAGG	AAAG	AGGG	GGGG	GGGG	AAGG	AAGG	AGGG	AGGG	GGGG	AGGG	AGGG
solcap_snp_c1_16515	chr01	11769718	[T/C]	0.118182	AAAG	AAAA	AAAA	AAAG	AAAA	AAAA	AAAA	AAAG	AAAA	AAAG	AAAA	AAAG	AAAG	AAAA	AAAA	AAAA	AAAG	AAAG	AAAG	AAAG	AAAG	AAAA	AAAG	AAAG	AAAA	AAGG	AAAG	AAAG	AAAA	AAAG	AAAA	AAGG	AAAG	AAAA	AAAG	AAGG	AAAG	AAAG	AAAG	AAGG	AAAA	AAAA	AAAG	AAAA	AAAA
solcap_snp_c1_1653	chr01	83012088	[T/C]	0.261364	GGGG	GGGG	GGGG	AGGG	GGGG	GGGG	GGGG	AAAA	AGGG	AGGG	AGGG	AGGG	AAGG	AAGG	AAGG	AGGG	GGGG	AAAG	AGGG	AGGG	GGGG	AAGG	AAAG	GGGG	GGGG	AAAG	GGGG	AAGG	AGGG	GGGG	GGGG	GGGG	AAGG	AAGG	AAAG	AGGG	GGGG	GGGG	AAGG	AAGG	AGGG	AGGG	AGGG	AGGG	AAGG
solcap_snp_c1_1683	chr01	83059266	[T/C]	0.25	AGGG	AGGG	AAGG	GGGG	GGGG	GGGG	AAGG	GGGG	GGGG	AGGG	AGGG	GGGG	AGGG	AGGG	AGGG	AGGG	NA	AAAG	GGGG	GGGG	AGGG	AAGG	GGGG	AGGG	AAGG	AGGG	AAGG	GGGG	AAAG	NA	AGGG	GGGG	GGGG	AGGG	GGGG	AGGG	GGGG	AGGG	GGGG	GGGG	AAGG	AAGG	GGGG	AGGG	AGGG
solcap_snp_c1_1684	chr01	83059316	[A/G]	0.0818182	GGGG	AGGG	GGGG	AGGG	GGGG	GGGG	GGGG	GGGG	AGGG	GGGG	AGGG	GGGG	GGGG	AGGG	GGGG	AGGG	GGGG	GGGG	GGGG	AGGG	AGGG	GGGG	GGGG	AGGG	AGGG	GGGG	GGGG	GGGG	GGGG	GGGG	AGGG	GGGG	AGGG	GGGG	GGGG	GGGG	GGGG	AGGG	GGGG	GGGG	GGGG	GGGG	AAGG	GGGG	GGGG
solcap_snp_c1_1737	chr01	83602369	[T/C]	0.427273	AAAG	AGGG	AAGG	AAGG	AAAA	AAGG	AGGG	AAAG	AGGG	AAAG	GGGG	AAAG	AAAG	GGGG	AGGG	AGGG	AAGG	GGGG	AAGG	AGGG	AAGG	GGGG	AGGG	GGGG	AGGG	GGGG	AAGG	AAAG	AGGG	AAAG	AAGG	AAAA	AGGG	AGGG	AAAA	AGGG	AAAG	AGGG	AAGG	AAGG	AGGG	AGGG	AGGG	AAAG	AAGG
solcap_snp_c1_1739	chr01	83608525	[A/G]	0.230392	AAAG	AAGG	AAGG	AAAG	AAAA	AAAA	AAAG	AAAA	AAAA	AAAA	AAGG	AAAG	AAAG	AGGG	AAAG	AAGG	AAAA	AGGG	AAAG	AAAG	AAAA	NA	AAAA	AAAG	AAGG	NA	AAGG	AAAA	AAGG	AAAG	AAAA	AAAA	AAAG	AAGG	AAAA	AAAG	AAAA	AAAG	AAAA	AAAA	AGGG	AAGG	AAAA	AAAA	AAAA
solcap_snp_c1_1837	chr01	80561111	[A/G]	0.279126	AAAG	AAGG	AAAA	AAAG	AAAA	AAGG	AAAG	AAGG	AAGG	AAGG	AAGG	AAAG	AAAA	AAGG	AAAG	AAAG	AAGG	AAAG	AAGG	AAGG	AAGG	AAAG	AAAG	AAAG	AAGG	AAAA	AAAG	AAAG	AAAG	AAAG	AAGG	AAAG	AAGG	AAAG	AAAG	AAAG	NA	AAGG	AAGG	AAGG	AAAA	AAAG	AAGG	AAAG	AAAA
solcap_snp_c1_1838	chr01	80560392	[A/G]	0.186364	AAAA	AAAG	AAAA	AAAA	AAAA	AAAG	AAAG	AAGG	AAGG	AAAG	AAAG	AAAA	AAAA	AAGG	AAAG	AAAG	AAAA	AAAG	AAAG	AAAG	AAGG	AAAA	AAAA	AAAG	AAAG	AAAA	AAAG	AAAA	AAAG	AAAA	AAGG	AAAG	AAGG	AAAA	AAAG	AAAA	AAAA	AAAG	AAGG	AAAG	AAAA	AAAA	AAAG	AAAG	AAAA
solcap_snp_c1_1847	chr01	80524241	[A/G]	0.347727	AAAG	AGGG	AAAA	AAAG	AAAA	AGGG	AAAG	AAGG	AAGG	AAGG	AAGG	AAAG	AAAA	AAGG	AAAG	AAAG	AGGG	AAAG	AAGG	AAGG	AAGG	AAAG	AAAG	AAAG	AAGG	AAAA	AAAG	AAAG	AAAG	AAAG	AGGG	AAAG	AGGG	AAAG	AAAG	AAAG	AAGG	AGGG	AGGG	AAGG	AAAA	AAAG	AGGG	AAAG	AAAA
solcap_snp_c1_1853	chr01	80429024	[A/C]	0.243119	AAAC	ACCC	AAAC	ACCC	AACC	CCCC	ACCC	ACCC	ACCC	CCCC	CCCC	ACCC	AACC	ACCC	ACCC	CCCC	CCCC	CCCC	ACCC	ACCC	AACC	CCCC	CCCC	ACCC	ACCC	ACCC	ACCC	ACCC	AACC	AACC	CCCC	ACCC	CCCC	CCCC	AACC	ACCC	ACCC	CCCC	CCCC	CCCC	ACCC	ACCC	CCCC	AACC	ACCC
solcap_snp_c1_22	chr01	85243930	[T/C]	0.2875	AGGG	AAAG	AAAG	AGGG	AGGG	GGGG	AAGG	GGGG	GGGG	NA	AGGG	GGGG	AAAG	AAGG	AAGG	AGGG	GGGG	NA	GGGG	AAGG	GGGG	GGGG	AAGG	AAGG	AAAG	AAAG	AGGG	GGGG	AGGG	GGGG	AGGG	GGGG	AGGG	AAGG	GGGG	AAGG	NA	AGGG	GGGG	GGGG	GGGG	AAGG	GGGG	AGGG	GGGG
solcap_snp_c1_225	chr01	51294592	[T/C]	0.375	AGGG	AAGG	AAGG	AAGG	AAGG	AAGG	AGGG	AGGG	AGGG	AAGG	AAGG	AAGG	AGGG	AGGG	NA	AAGG	AAGG	AAGG	AGGG	AGGG	AGGG	AAGG	NA	AAGG	AGGG	AGGG	AGGG	AAGG	AAAG	AAGG	AGGG	AAGG	AGGG	AAGG	AGGG	AAGG	AAGG	AAGG	AAGG	AGGG	AAGG	AAGG	AAGG	AGGG	AAGG
solcap_snp_c1_23	chr01	85244059	[A/C]	0.122642	AAAA	AAAA	AAAA	AAAA	AAAC	ACCC	AAAA	AAAC	AAAC	AAAA	AAAC	AAAC	AAAA	AAAC	AAAC	NA	AAAA	AAAC	AAAC	AAAA	AAAC	AACC	AAAC	AAAC	AAAA	AAAA	AAAC	AACC	AAAA	AAAA	AAAA	AAAA	AAAA	AAAC	AAAA	AAAA	AAAA	AAAA	AACC	AAAA	AAAA	AAAA	ACCC	AAAC	AAAC
solcap_snp_c1_2417	chr01	1838864	[T/G]	0.289352	ACCC	ACCC	ACCC	AAAC	CCCC	ACCC	NA	ACCC	ACCC	CCCC	ACCC	ACCC	NA	ACCC	CCCC	AACC	CCCC	ACCC	ACCC	CCCC	AACC	CCCC	ACCC	CCCC	ACCC	ACCC	AACC	ACCC	CCCC	CCCC	AACC	CCCC	AACC	ACCC	ACCC	ACCC	AAAC	ACCC	AACC	ACCC	AACC	AACC	ACCC	ACCC	AACC
solcap_snp_c1_2424	chr01	1028855	[T/C]	0.130841	GGGG	GGGG	AGGG	AGGG	GGGG	GGGG	GGGG	AGGG	GGGG	GGGG	AGGG	AGGG	AGGG	GGGG	GGGG	GGGG	AGGG	GGGG	AGGG	GGGG	GGGG	AGGG	GGGG	AGGG	AGGG	AGGG	GGGG	GGGG	AGGG	GGGG	AGGG	AGGG	AGGG	GGGG	GGGG	AGGG	GGGG	AGGG	GGGG	AGGG	GGGG	AGGG	AAGG	GGGG	GGGG
solcap_snp_c1_2458	chr01	80121257	[A/C]	0.368182	AAAA	AACC	AAAA	ACCC	AACC	CCCC	AACC	ACCC	ACCC	ACCC	CCCC	AACC	AACC	ACCC	ACCC	CCCC	ACCC	AACC	ACCC	AACC	AAAC	CCCC	CCCC	AACC	AACC	AACC	AACC	ACCC	AACC	AACC	CCCC	ACCC	CCCC	ACCC	AAAC	ACCC	ACCC	CCCC	CCCC	ACCC	AAAC	ACCC	CCCC	AACC	AACC
solcap_snp_c1_2459	chr01	79083994	[T/C]	0.25	AGGG	AGGG	AGGG	AAAG	AAGG	AAAG	AAAG	AAAA	AAAA	AAAA	AAAA	AAAG	AAGG	AAAG	AAAG	AAAA	AAGG	AAAA	AAAG	AAGG	AAGG	AAAA	AAAA	AAAG	AAAG	AAAG	AAAG	AAAA	AAGG	AAGG	AAAA	AAGG	AAAA	AAAA	AAAA	AAAG	AAAG	AAAG	AAAA	AAAA	AAAA	AAAA	AAAA	AAGG	AAAA
solcap_snp_c1_2484	chr01	79157411	[A/C]	0.240909	ACCC	AACC	ACCC	AAAC	AACC	AAAA	AAAC	AAAA	AAAA	AAAA	AAAA	AAAC	AACC	AAAC	AAAC	AAAA	AAAC	AAAA	AAAC	AACC	AACC	AAAA	AAAA	AAAC	AAAC	AAAC	AAAC	AAAA	AACC	AACC	AAAA	AACC	AAAA	AAAA	AAAA	AAAC	AAAC	AAAC	AAAA	AAAA	AAAA	AAAA	AAAA	AACC	AAAC
solcap_snp_c1_2519	chr01	79487269	[T/C]	0.235849	GGGG	AAGG	GGGG	AGGG	GGGG	AAGG	GGGG	GGGG	AGGG	AAAG	AAGG	AGGG	AAGG	GGGG	AAGG	AGGG	AGGG	AGGG	AAGG	AAGG	GGGG	AAGG	GGGG	AGGG	AGGG	GGGG	GGGG	AAGG	GGGG	AGGG	AGGG	GGGG	AGGG	GGGG	GGGG	AAAG	AGGG	AAAG	AGGG	AGGG	GGGG	AAGG	AAAG	AGGG	AGGG
solcap_snp_c1_2520	chr01	79487385	[T/G]	0.320755	CCCC	CCCC	CCCC	AACC	AACC	ACCC	ACCC	AAAC	AACC	CCCC	ACCC	CCCC	CCCC	AAAC	ACCC	AACC	AACC	ACCC	ACCC	CCCC	ACCC	AACC	AAAC	ACCC	ACCC	AACC	ACCC	CCCC	AACC	ACCC	AACC	AACC	AAAC	AACC	ACCC	CCCC	ACCC	ACCC	NA	AACC	ACCC	ACCC	ACCC	CCCC	ACCC
solcap_snp_c1_2531	chr01	79711229	[T/C]	0.263761	AAAA	AAGG	AAAG	AGGG	AAGG	GGGG	AGGG	GGGG	AGGG	GGGG	AGGG	AGGG	AAGG	AGGG	AGGG	GGGG	AGGG	AGGG	AGGG	AAGG	AAGG	GGGG	GGGG	AGGG	AGGG	AGGG	AAGG	GGGG	AAGG	AAGG	GGGG	AAGG	GGGG	GGGG	GGGG	AGGG	AGGG	GGGG	GGGG	GGGG	AGGG	AGGG	GGGG	AAGG	AGGG
solcap_snp_c1_2535	chr01	79784789	[T/C]	0.383663	GGGG	GGGG	GGGG	AAGG	AAGG	NA	AGGG	AAAG	AAGG	GGGG	NA	GGGG	GGGG	AAAG	AGGG	AAAG	AAGG	AGGG	AGGG	GGGG	AGGG	AAAG	AAAA	AGGG	AGGG	AAGG	AGGG	AAGG	AAGG	AGGG	AAAG	AAGG	AAAG	AAAG	NA	GGGG	GGGG	NA	AAAG	AAAG	AGGG	AGGG	AAAG	GGGG	AGGG
solcap_snp_c1_3199	chr01	81936802	[A/G]	0.102273	AAAA	AAAG	AAAA	AAAA	AAAA	AAAA	AAAA	AAAA	AAGG	AAAA	AAAG	AAAA	AAAA	AAAG	AAAG	AAAG	AAAA	AAAG	AAAA	AAAA	AAAG	AAAA	AAAA	AAAG	AAAG	AAAA	AAAG	AAAG	AAAA	AAAA	AAAG	AAAG	AAAG	AAAA	AAAA	AAAA	AAAA	AAAG	AAAA	AAAA	AAAA	AAAA	AGGG	AAAA	AAAA
solcap_snp_c1_3221	chr01	80850965	[T/G]	0.286697	CCCC	AACC	CCCC	ACCC	CCCC	ACCC	ACCC	AACC	AACC	CCCC	AACC	ACCC	CCCC	AACC	ACCC	ACCC	ACCC	ACCC	AACC	AACC	AACC	ACCC	ACCC	ACCC	AACC	CCCC	ACCC	AACC	ACCC	ACCC	AAAC	ACCC	AAAC	ACCC	ACCC	ACCC	ACCC	AAAC	AAAC	AACC	CCCC	ACCC	AAAC	CCCC	CCCC
solcap_snp_c1_3227	chr01	80834539	[A/G]	0.337156	AGGG	AAAG	GGGG	AGGG	GGGG	AAAG	AGGG	AAGG	AAGG	AAGG	AAGG	AGGG	GGGG	AAGG	AGGG	AGGG	AAAG	AGGG	AAGG	AAGG	AAGG	AGGG	AGGG	AGGG	AAGG	GGGG	AGGG	AAGG	AGGG	AGGG	AAAG	AGGG	AAAG	AGGG	AGGG	AGGG	AAGG	AAAG	AAAG	AAGG	GGGG	AGGG	AAAG	AGGG	GGGG
solcap_snp_c1_3234	chr01	81927446	[T/C]	0.236364	AAGG	AAGG	AAAA	AAAG	AAAA	AGGG	AAAA	AAAA	AAAG	AAGG	AAAG	AAGG	AAAA	AAAA	AAAA	AAAA	AGGG	AAAA	AAGG	AAAG	AAAA	AAAG	AAAG	AAAA	AAAG	AAAA	AAAA	AAAG	AAAA	AAGG	AAAG	AAGG	AAAG	AAAG	AAAG	AAAG	AGGG	AAGG	AAAG	AAGG	AAAA	AAAG	AAAA	AAGG	AAAA
solcap_snp_c1_3241	chr01	81924913	[T/C]	0.25	AGGG	AGGG	AAGG	AGGG	AAGG	AGGG	AAAG	GGGG	GGGG	AGGG	GGGG	AGGG	GGGG	AGGG	AGGG	GGGG	AGGG	AGGG	AGGG	AGGG	AGGG	AGGG	GGGG	AAGG	AAGG	AGGG	AAGG	GGGG	AAAG	GGGG	AGGG	GGGG	GGGG	AGGG	GGGG	AGGG	GGGG	GGGG	AGGG	GGGG	AAGG	AGGG	GGGG	AGGG	AGGG
solcap_snp_c1_3255	chr01	81795435	[A/G]	0.243119	AGGG	AGGG	AAGG	AGGG	GGGG	AGGG	NA	GGGG	GGGG	AGGG	GGGG	GGGG	GGGG	AGGG	AGGG	AGGG	AGGG	AGGG	AGGG	AGGG	AGGG	AGGG	GGGG	AAGG	AAGG	AGGG	AAGG	GGGG	AAAG	GGGG	AGGG	GGGG	GGGG	AGGG	GGGG	AAGG	GGGG	GGGG	AGGG	GGGG	AAGG	AGGG	GGGG	AGGG	AGGG
solcap_snp_c1_3273	chr01	81750832	[A/C]	0.197727	AAAC	AACC	AAAA	AAAC	AAAA	ACCC	AAAA	AAAA	AAAC	AACC	AAAC	AAAC	AAAA	AAAA	AAAA	AAAA	ACCC	AAAA	AAAC	AAAC	AAAA	AAAC	AAAA	AAAA	AAAC	AAAA	AAAA	AAAA	AAAA	AAAC	AAAC	AACC	AAAC	AAAA	AAAC	AAAC	AACC	AACC	AAAC	AACC	AAAA	AAAC	AAAA	AAAC	AAAA
solcap_snp_c1_3275	chr01	81750427	[T/C]	0.292453	AGGG	AAAG	GGGG	AGGG	GGGG	AAAG	GGGG	GGGG	AAAG	AAGG	AAGG	AGGG	GGGG	AGGG	AGGG	AGGG	AAAG	AGGG	AGGG	AGGG	AGGG	AGGG	GGGG	AGGG	AAGG	GGGG	AGGG	AGGG	GGGG	AGGG	AAGG	AAAG	AAGG	GGGG	AGGG	AGGG	AAGG	AAAG	AGGG	AAGG	GGGG	AGGG	AAAG	AGGG	GGGG
solcap_snp_c1_3693	chr01	36413189	[A/C]	0.394495	ACCC	AAAA	AACC	AAAC	AACC	AAAC	AACC	AACC	ACCC	AAAA	AAAC	AAAC	ACCC	AACC	ACCC	AACC	AAAA	AACC	AACC	AAAC	AACC	AAAC	AACC	AAAA	AACC	AAAA	AACC	AAAC	AAAC	AAAC	AACC	AAAA	AACC	ACCC	AACC	AAAA	AACC	AAAA	AAAC	AACC	AAAC	AACC	AAAC	ACCC	ACCC
solcap_snp_c1_3844	chr01	71088529	[T/C]	0.154545	GGGG	GGGG	AAGG	GGGG	AAGG	GGGG	GGGG	AAAG	GGGG	AGGG	GGGG	AGGG	GGGG	AAGG	GGGG	AGGG	AGGG	GGGG	GGGG	GGGG	GGGG	GGGG	GGGG	GGGG	GGGG	AAGG	AGGG	AAGG	AGGG	GGGG	GGGG	GGGG	GGGG	GGGG	AAAA	GGGG	AGGG	AAGG	GGGG	AGGG	GGGG	AAGG	AAGG	GGGG	GGGG
solcap_snp_c1_3848	chr01	72108318	[T/G]	0.397727	ACCC	AAAA	ACCC	AACC	AAAC	AAAC	AAAC	AACC	AAAC	AACC	AAAC	AAAC	AACC	ACCC	AAAC	AAAC	AACC	ACCC	AACC	AAAC	AAAC	AAAC	AACC	ACCC	AAAC	AAAC	AACC	ACCC	AACC	AAAC	AAAC	AAAC	AAAC	AACC	AACC	AAAA	AACC	AACC	AAAC	AAAA	AAAC	AACC	CCCC	AACC	AACC
solcap_snp_c1_3850	chr01	72111134	[A/G]	0.0840909	AAAA	AAAA	AAAA	AAAG	AAAG	AAAG	AAAG	AAAA	AAAA	AAAA	AAAG	AAAA	AAAA	AAAG	AAAA	AAAG	AAAA	AAGG	AAAA	AAAG	AAAG	AAAG	AAAG	AAGG	AAAA	AAAA	AAAA	AAAA	AAAG	AAAA	AAAA	AAAA	AAAA	AAAA	AAAA	AAAA	AAAA	AAAG	AAAA	AAAA	AAAA	AAAA	AAAA	AAAG	AAAG
solcap_snp_c1_3851	chr01	72111964	[T/C]	0.389908	AAAG	GGGG	AAAG	AAGG	AGGG	AGGG	AGGG	AAGG	AGGG	AAGG	AGGG	AGGG	AAGG	AAAG	AGGG	AGGG	AAGG	AAAG	AAGG	AGGG	AGGG	AGGG	AAGG	AAAG	AGGG	AGGG	AAGG	AAAG	AAGG	AGGG	AGGG	AGGG	AGGG	AAGG	AAGG	GGGG	AAGG	AAGG	AGGG	GGGG	AGGG	AAGG	AAAA	AAGG	AAGG
solcap_snp_c1_3852	chr01	72111974	[A/G]	0.392202	AGGG	AAAA	AGGG	AAAG	AAAG	AAAG	AAAG	AAGG	AAAG	AAGG	AAAG	AAAG	AAGG	AGGG	AAAG	AAAG	AAGG	AGGG	AAGG	AAAG	AAAG	AAAG	AAGG	AGGG	AAAG	AAAG	AAGG	AGGG	AAGG	AAAG	AAAG	AAAG	AAAG	AAGG	AAGG	AAAA	AAGG	AAGG	AAAG	AAAA	AAAG	AAGG	GGGG	AAGG	AAGG
solcap_snp_c1_3853	chr01	72112445	[T/G]	0.0454545	ACCC	CCCC	CCCC	CCCC	CCCC	CCCC	CCCC	CCCC	CCCC	AACC	CCCC	CCCC	CCCC	ACCC	ACCC	CCCC	CCCC	ACCC	CCCC	CCCC	CCCC	CCCC	CCCC	CCCC	CCCC	ACCC	CCCC	ACCC	CCCC	CCCC	CCCC	ACCC	CCCC	AACC	CCCC	CCCC	CCCC	ACCC	CCCC	CCCC	CCCC	ACCC	AACC	CCCC	CCCC
solcap_snp_c1_3860	chr01	71009588	[T/C]	0.391827	AAGG	AAGG	AAAG	AAAA	AAGG	AAAG	AAGG	AAAG	AAAG	NA	AAAG	AAAG	AAGG	AAGG	AAGG	AAGG	AAAG	AAGG	AAAG	AAGG	AAGG	AAAG	AAAG	AAGG	AAGG	AAGG	AAGG	AAAA	AAGG	AAAG	AAGG	AAGG	AAGG	AAAA	NA	AAGG	AAAA	AAGG	AAAG	AAGG	AAGG	AGGG	AGGG	AAAG	AAGG
solcap_snp_c1_3863	chr01	71009786	[T/C]	0.415049	AAGG	AAGG	AGGG	GGGG	AGGG	AGGG	AAAG	NA	AGGG	AAGG	AGGG	AGGG	AAAG	AGGG	AAGG	AAGG	AGGG	AAGG	AGGG	AAGG	AAAG	AGGG	AGGG	AAGG	AAGG	AAGG	NA	GGGG	NA	AGGG	AAAA	AAGG	AAAG	GGGG	AGGG	AAGG	GGGG	AGGG	AGGG	AAGG	AAGG	AAGG	AGGG	AGGG	AAAA
solcap_snp_c1_3867	chr01	71239398	[T/C]	0.49537	AAGG	AAGG	AGGG	AAAG	AAAG	AAGG	GGGG	AAGG	AAAG	AGGG	AAGG	AAGG	AGGG	AAGG	AAAG	AAGG	AAGG	AGGG	AAAG	AAGG	AGGG	AAGG	AAGG	AAGG	AAGG	AAGG	AAGG	AAGG	AGGG	AAAG	GGGG	AAAG	AGGG	AAAA	AAAG	AAAG	AAAG	AAGG	AAAG	AAGG	AAGG	AGGG	AAGG	AAGG	AGGG
solcap_snp_c1_3868	chr01	71239659	[A/C]	0.481818	AACC	AACC	AAAC	ACCC	ACCC	AACC	AAAA	AACC	ACCC	AAAC	AACC	AACC	AAAC	AACC	ACCC	AACC	AACC	AAAC	ACCC	AACC	AAAC	AACC	AACC	AACC	AACC	AACC	AACC	AACC	AAAC	ACCC	AAAA	ACCC	AAAC	CCCC	ACCC	ACCC	ACCC	AACC	ACCC	AACC	AACC	AAAC	AACC	AACC	AAAC
solcap_snp_c1_3876	chr01	71278355	[T/G]	0.416667	AACC	AACC	AACC	AAAC	AAAC	AACC	CCCC	AAAA	AAAC	AACC	AACC	AAAC	ACCC	AAAC	AAAC	AACC	AAAC	ACCC	AAAC	ACCC	CCCC	AACC	AACC	AACC	AACC	AACC	AAAC	AAAA	AACC	AAAC	ACCC	AAAA	ACCC	AAAA	AAAA	AAAC	AAAA	AACC	AAAC	AACC	AACC	ACCC	AAAA	AACC	AACC
solcap_snp_c1_3894	chr01	71421420	[T/C]	0.497727	AAGG	AAGG	AGGG	AAAG	AAAG	AAGG	GGGG	AAGG	AAAG	AAGG	AAGG	AAAG	AGGG	AAGG	AAAA	AAGG	AAGG	AAGG	AAAG	AGGG	GGGG	AAGG	AAGG	AAGG	AAGG	AAGG	AAGG	AAGG	AGGG	AAAG	GGGG	AAAA	AGGG	AAAA	AAAG	AAAG	AAAG	AAGG	AAAG	AAGG	AAGG	AGGG	AAGG	AAGG	AGGG
solcap_snp_c1_3895	chr01	71444070	[T/C]	0.0840909	AAAA	AAAA	AAAA	AAAG	AAAG	AAAG	AAAG	AAAA	AAAA	AAAA	AAAG	AAAA	AAAA	AAAG	AAAA	AAAA	AAAA	AAGG	AAAA	AAAG	AAAG	AAAG	AAAG	AAGG	AAAA	AAAA	AAAA	AAAA	AAAG	AAAA	AAAA	AAAA	AAAA	AAAA	AAAA	AAAA	AAAA	AAAG	AAAA	AAAA	AAAA	AAAA	AAAA	AAAG	AAAG
solcap_snp_c1_4595	chr01	74193922	[A/G]	0.214623	GGGG	AAGG	GGGG	GGGG	GGGG	AGGG	AAAA	GGGG	GGGG	NA	AGGG	GGGG	AAGG	GGGG	AGGG	AGGG	GGGG	GGGG	GGGG	AAGG	AAAA	AAGG	GGGG	AGGG	AGGG	AGGG	GGGG	GGGG	GGGG	GGGG	NA	AGGG	GGGG	GGGG	GGGG	NA	GGGG	AGGG	AGGG	AGGG	AAGG	AAGG	GGGG	GGGG	AGGG
solcap_snp_c1_4604	chr01	74257861	[T/C]	0.329545	AAAA	AAGG	AAAA	AAAA	AAAA	AAAG	GGGG	AAAG	AAAA	AGGG	AAAG	AAAA	AAGG	AAAG	AAAG	AGGG	AAAA	AAAG	AAAA	AAGG	GGGG	AAGG	AAAA	AAAG	AAAG	AAAG	AAAA	AAAG	AAAA	AAAA	GGGG	AAAG	AAAA	AAAA	AAGG	AGGG	AAAA	AAGG	AAAG	AAGG	AAGG	AGGG	AAAA	AAAG	AAGG
solcap_snp_c1_4615	chr01	74352528	[T/C]	0.0590909	AAAA	AAAA	AAAA	AAAA	AAGG	AAAA	AAAA	AAAG	AAAA	AAAA	AAAA	AAAA	AAAG	AAAG	AAAA	AAAG	AAAA	AAAA	AAAA	AAAA	AAAA	AAAA	AAAA	AAAA	AAAA	AAAA	AAAA	AAAG	AAAA	AAAA	AAAA	AAAA	AAAA	AAAA	AAGG	AAAA	AAAA	AAAG	AAAA	AAAG	AAAA	AAAG	AAAA	AAAA	AAAA
solcap_snp_c1_4617	chr01	74355334	[A/G]	0.247706	GGGG	AGGG	AGGG	AGGG	AAAG	GGGG	GGGG	AGGG	AAAG	AAAG	AAGG	AAGG	AAGG	AAGG	AGGG	AAGG	GGGG	AGGG	GGGG	GGGG	GGGG	GGGG	AGGG	GGGG	GGGG	AGGG	AAGG	AAAG	AGGG	GGGG	AGGG	AAGG	GGGG	AAGG	AAAG	AGGG	AAGG	AGGG	GGGG	AGGG	GGGG	AGGG	AAGG	AGGG	AGGG
solcap_snp_c1_4622	chr01	74360132	[A/G]	0.28271	GGGG	AAGG	GGGG	GGGG	AAGG	AGGG	AAAA	AGGG	GGGG	AGGG	AGGG	GGGG	AAAG	AGGG	AGGG	AAGG	GGGG	GGGG	GGGG	AAGG	AAAA	AAGG	GGGG	AGGG	AGGG	AGGG	GGGG	AGGG	GGGG	GGGG	AAAG	AGGG	GGGG	GGGG	AAGG	AAGG	GGGG	AAGG	AGGG	AAGG	AAGG	AAAG	GGGG	GGGG	AGGG
solcap_snp_c1_4666	chr01	74741574	[T/C]	0.0688073	GGGG	GGGG	GGGG	AGGG	GGGG	GGGG	GGGG	GGGG	AGGG	GGGG	AGGG	GGGG	GGGG	AGGG	GGGG	GGGG	GGGG	GGGG	GGGG	GGGG	GGGG	AGGG	AGGG	AGGG	GGGG	GGGG	GGGG	GGGG	AAGG	GGGG	GGGG	GGGG	AAGG	GGGG	GGGG	GGGG	GGGG	GGGG	GGGG	AGGG	GGGG	GGGG	GGGG	GGGG	GGGG
solcap_snp_c1_4706	chr01	65779952	[T/C]	0.472727	AGGG	AAAG	GGGG	AAGG	AAGG	AAAA	AGGG	AGGG	AGGG	AAGG	AAGG	AGGG	AGGG	AAGG	AGGG	AAAG	AGGG	AAGG	AAAG	AAAG	AAGG	AAAG	AAGG	AGGG	GGGG	AAGG	AGGG	AGGG	AAGG	AAAG	AAGG	AGGG	AAGG	AGGG	GGGG	AGGG	GGGG	AGGG	AAAA	AGGG	GGGG	AAGG	AGGG	AAGG	GGGG
solcap_snp_c1_4744	chr01	65472778	[T/C]	0.222727	AGGG	GGGG	AGGG	AGGG	AGGG	GGGG	GGGG	AAGG	AAGG	AAGG	GGGG	AAAG	AGGG	AGGG	AAGG	GGGG	AGGG	AAAG	AGGG	AGGG	GGGG	GGGG	AAGG	AGGG	AAAG	AAGG	AAAG	AGGG	AGGG	AGGG	GGGG	AGGG	AAGG	AAGG	AAAG	AAGG	AAAG	AGGG	GGGG	AAAG	AGGG	GGGG	AAGG	GGGG	AGGG
solcap_snp_c1_4745	chr01	66093982	[T/G]	0.415094	AAAC	AACC	AAAC	AAAA	AAAC	AACC	AACC	AAAC	AAAA	ACCC	AACC	ACCC	AAAC	AACC	ACCC	AACC	AACC	AACC	AAAC	AACC	ACCC	ACCC	AAAC	AAAC	AACC	AAAC	AAAC	ACCC	ACCC	AAAC	ACCC	AAAC	AACC	AAAC	AACC	AACC	AAAA	AAAA	AAAC	AACC	AAAA	AAAC	AAAC	AACC	AAAA
solcap_snp_c1_4748	chr01	66259225	[T/C]	0.311364	AAGG	AAGG	GGGG	AAGG	AGGG	AAGG	AGGG	GGGG	AAGG	GGGG	AGGG	AGGG	AAGG	AAGG	GGGG	AAGG	AGGG	GGGG	AGGG	AAGG	GGGG	AGGG	AAGG	AGGG	GGGG	AAGG	GGGG	GGGG	GGGG	AAGG	GGGG	AAGG	GGGG	AGGG	GGGG	GGGG	AGGG	AGGG	AAGG	GGGG	AAGG	AAGG	AAAG	AAGG	GGGG
solcap_snp_c1_4752	chr01	66336497	[A/G]	0.338636	AAGG	AAGG	GGGG	AAAG	AGGG	AAGG	AGGG	AGGG	AAGG	GGGG	AGGG	AGGG	AAGG	AAGG	GGGG	AAGG	AGGG	GGGG	AGGG	AAGG	GGGG	AGGG	AAGG	AAGG	GGGG	AAGG	GGGG	GGGG	GGGG	AAGG	GGGG	AAGG	GGGG	AAGG	AGGG	GGGG	AGGG	AAAG	AAGG	GGGG	AAGG	AAAG	AAAG	AAGG	AGGG
solcap_snp_c1_4757	chr01	66354337	[T/G]	0.206019	CCCC	AACC	CCCC	AACC	ACCC	AACC	ACCC	CCCC	ACCC	CCCC	ACCC	ACCC	AACC	ACCC	CCCC	AACC	ACCC	CCCC	ACCC	ACCC	CCCC	ACCC	AACC	ACCC	CCCC	ACCC	CCCC	CCCC	CCCC	ACCC	CCCC	ACCC	CCCC	CCCC	CCCC	CCCC	CCCC	ACCC	AACC	CCCC	CCCC	ACCC	CCCC	AACC	CCCC
solcap_snp_c1_4763	chr01	66376215	[A/G]	0.275229	AAAG	AAAA	AGGG	AAAG	AAAG	AAAA	AAAG	AAGG	AAGG	AAAG	AAAG	AAAA	AAAG	AAAA	AAAG	AAAA	AAAG	AAGG	AAGG	AAAA	AAAG	AAAA	AAAG	AAGG	AAGG	AAAG	AAGG	AAAG	AAGG	AAAG	AAAG	AAAG	AGGG	AAAG	AAAG	AAGG	AGGG	AAAG	AAAG	AAGG	AAGG	AAAA	AAAA	AAAA	AGGG
solcap_snp_c1_4796	chr01	86387941	[A/G]	0.263761	AAAG	AAAG	AGGG	AAAG	AAAA	AAAA	AAAG	AAGG	AAAA	AAGG	AAAA	AAAA	AGGG	AAAA	AGGG	AAGG	AAAA	AAGG	AAAG	AAGG	AAAG	AAAA	AAGG	AAAG	AAGG	AAAA	AAAA	AAAA	AAAG	AAAA	AAAG	AAAG	AAAG	AAGG	AAAG	AAAG	AAAG	AAAA	AAGG	AAAG	AAAA	AAAG	AAAA	AAGG	AAAA
solcap_snp_c1_4799	chr01	86663670	[A/G]	0.461009	NA	AGGG	AAAG	AAGG	AAAG	GGGG	AAGG	AAAG	AGGG	AAAG	AGGG	GGGG	AAAG	AGGG	AAAA	AGGG	AAGG	AAAG	AGGG	AAGG	AAAG	AAGG	AAAA	AAGG	AAAG	AAAG	AAGG	AAGG	AAGG	AGGG	AAAG	AGGG	AAGG	AAGG	AGGG	AAGG	AGGG	GGGG	AAGG	AAGG	GGGG	AGGG	AAAA	AAGG	AAGG
solcap_snp_c1_4800	chr01	86251604	[A/G]	0.300481	NA	GGGG	GGGG	AAAA	AAAA	AAAA	AAAG	AAAA	AAAA	AAAG	AAAA	AAAA	AGGG	AAGG	NA	AAGG	AAAA	AAGG	AAAA	AAGG	AAAA	AAAA	AAAA	AAGG	AGGG	AAAA	AAAG	AAAA	AAAA	AAAA	AAGG	AAGG	AAAA	AAAG	AAAA	AAGG	AAAA	AAAA	AAAA	AAAA	NA	GGGG	AAAA	AGGG	AAAA
solcap_snp_c1_4803	chr01	86942383	[T/G]	0.472222	AAAC	AAAC	ACCC	AACC	CCCC	AAAA	ACCC	ACCC	AAAC	CCCC	AAAC	AAAA	ACCC	AAAC	ACCC	AACC	AACC	ACCC	AAAC	AACC	ACCC	AACC	CCCC	AACC	ACCC	ACCC	AAAC	AAAC	AACC	AAAC	ACCC	AAAC	AACC	AACC	AAAC	AACC	AAAC	AAAA	AACC	AACC	AAAA	AAAC	AAAC	AACC	AACC
solcap_snp_c1_5145	chr01	66903971	[A/G]	0.227273	AGGG	AGGG	AAGG	AAGG	AAGG	GGGG	GGGG	AAGG	AAGG	GGGG	AGGG	AAGG	GGGG	AGGG	AAGG	GGGG	AGGG	AAGG	AGGG	AGGG	GGGG	GGGG	AGGG	AAGG	AAAG	AGGG	AAGG	AGGG	AAGG	AAGG	GGGG	AGGG	AGGG	AAGG	AAGG	AAAG	AAAG	AAAG	GGGG	GGGG	AGGG	AGGG	AAGG	GGGG	AGGG
solcap_snp_c1_5150	chr01	66675618	[T/C]	0.257075	AGGG	AAGG	GGGG	AAAG	GGGG	AAGG	AGGG	AGGG	AGGG	GGGG	AGGG	AGGG	AAGG	AGGG	GGGG	AAGG	AGGG	GGGG	AGGG	AGGG	GGGG	AGGG	AAGG	AAGG	GGGG	AGGG	GGGG	GGGG	GGGG	AGGG	GGGG	GGGG	GGGG	AGGG	AGGG	GGGG	GGGG	AAAG	AAGG	GGGG	AAGG	AAAG	GGGG	AAGG	AGGG
solcap_snp_c1_5254	chr01	75045959	[T/C]	0.336538	AAAA	AAAA	AAAG	AAGG	AAAA	AAGG	AAAG	AAAA	GGGG	AAAG	AGGG	AGGG	AAAG	AAAG	AAAG	AAAA	AAAA	AAAG	NA	AAAG	AAAG	AAGG	AGGG	AAGG	AAAG	AAAG	AAGG	AGGG	AAGG	AAAG	AAAG	GGGG	AGGG	AGGG	AAAG	AAAG	AAGG	AAAA	NA	AAAG	AAAA	AAAA	NA	AAAA	AAGG
solcap_snp_c1_5267	chr01	75333653	[T/C]	0.181193	AAGG	AGGG	AAAG	GGGG	AAGG	GGGG	GGGG	AAGG	GGGG	GGGG	GGGG	AGGG	AGGG	AGGG	AGGG	GGGG	AAGG	GGGG	AGGG	AGGG	AGGG	GGGG	AGGG	GGGG	AAGG	AGGG	AGGG	AGGG	AGGG	AGGG	GGGG	GGGG	GGGG	AGGG	AGGG	GGGG	AAGG	AGGG	GGGG	GGGG	AGGG	GGGG	GGGG	AGGG	GGGG
solcap_snp_c1_5281	chr01	75442012	[T/C]	0.181193	AAGG	AGGG	AAAG	GGGG	AAGG	GGGG	GGGG	AAGG	GGGG	GGGG	GGGG	AGGG	AGGG	AGGG	AGGG	GGGG	AAGG	GGGG	AGGG	AGGG	AGGG	GGGG	AGGG	GGGG	AAGG	AGGG	AGGG	AGGG	AGGG	AGGG	GGGG	GGGG	GGGG	AGGG	AGGG	GGGG	AAGG	AGGG	GGGG	GGGG	AGGG	GGGG	GGGG	AGGG	GGGG
solcap_snp_c1_5286	chr01	75477670	[A/C]	0.372642	AAAC	AACC	AAAA	ACCC	AAAA	AAAC	AACC	AACC	AACC	AAAC	AACC	AAAA	ACCC	AACC	AAAA	AAAC	AAAC	AAAA	AAAA	AAAC	NA	AACC	ACCC	AACC	AACC	AAAC	AAAC	AAAC	AAAC	AACC	ACCC	AAAA	CCCC	AAAC	AACC	AAAC	AAAA	AAAC	AACC	CCCC	AACC	AACC	AAAA	AAAA	AACC
solcap_snp_c1_5295	chr01	75079617	[C/G]	0.127273	GGGG	GGGG	CGGG	CGGG	GGGG	GGGG	GGGG	GGGG	CCGG	CGGG	CCGG	CCGG	GGGG	CGGG	GGGG	CGGG	GGGG	CGGG	GGGG	GGGG	GGGG	GGGG	GGGG	GGGG	GGGG	CGGG	CGGG	CCCG	GGGG	GGGG	GGGG	CCGG	GGGG	CGGG	CGGG	GGGG	CCGG	CGGG	GGGG	GGGG	GGGG	CGGG	GGGG	GGGG	GGGG
solcap_snp_c1_5317	chr01	75728886	[T/C]	0.379808	AAGG	AAAG	AGGG	AAAG	AAGG	AAGG	AAAG	AAGG	AAAG	AAAG	AAAG	AAGG	AAGG	AAAG	AAAG	AAAG	AAGG	AAAG	AGGG	AAAG	AAGG	AAAG	AAGG	AAAG	AGGG	AAAG	AAGG	AAGG	AAAG	AAGG	AAAG	AAAG	AAAG	AAAG	AAAG	AAAG	AGGG	AAAG	AAGG	AAAG	AAAG	AAAG	AAGG	AAAG	AAAG
solcap_snp_c1_5346	chr01	75789812	[A/G]	0.331818	AGGG	AAGG	GGGG	AAGG	GGGG	AGGG	AAGG	AGGG	AAGG	AGGG	AAGG	GGGG	AAGG	AAGG	AGGG	AAGG	GGGG	GGGG	GGGG	AAGG	AGGG	AAAG	AAGG	AAAG	AGGG	AGGG	GGGG	GGGG	AGGG	GGGG	AAGG	AGGG	AAGG	AGGG	AAGG	AAGG	GGGG	AAGG	AGGG	AAAG	AGGG	AAAG	GGGG	GGGG	AGGG
solcap_snp_c1_5477	chr01	23656980	[A/G]	0.206422	AGGG	AGGG	GGGG	AAGG	GGGG	GGGG	AAGG	AGGG	AGGG	GGGG	AGGG	AAGG	AGGG	AAGG	AGGG	AGGG	AAGG	GGGG	AGGG	AAGG	AGGG	AGGG	AGGG	AAAG	GGGG	AAGG	AAGG	GGGG	GGGG	AGGG	AGGG	AGGG	AGGG	GGGG	AGGG	AGGG	GGGG	AAGG	AGGG	AAGG	GGGG	GGGG	GGGG	GGGG	GGGG
solcap_snp_c1_5653	chr01	70697501	[T/C]	0.196759	AGGG	AGGG	GGGG	AGGG	AGGG	AAAG	AGGG	AGGG	GGGG	AGGG	AGGG	AGGG	GGGG	AAAG	GGGG	AGGG	GGGG	AGGG	GGGG	GGGG	GGGG	AGGG	AGGG	AAGG	GGGG	AGGG	AGGG	GGGG	AAGG	GGGG	AGGG	GGGG	GGGG	AGGG	AAGG	GGGG	GGGG	AAGG	AGGG	AGGG	GGGG	AGGG	AAAG	AGGG	GGGG
solcap_snp_c1_5656	chr01	70562984	[A/G]	0.209091	AGGG	AGGG	AAGG	AGGG	AGGG	AAAG	AGGG	AAGG	GGGG	GGGG	AGGG	AAGG	GGGG	AGGG	GGGG	AGGG	AGGG	AGGG	GGGG	GGGG	GGGG	AGGG	AGGG	AAGG	GGGG	AGGG	GGGG	AAGG	AGGG	GGGG	AGGG	GGGG	GGGG	AGGG	AAGG	GGGG	AGGG	AAGG	AGGG	GGGG	GGGG	AGGG	AGGG	AGGG	AGGG
solcap_snp_c1_5723	chr01	73529280	[T/C]	0.0981308	AAAA	AAAG	AAAG	AAAG	AAAG	AAAA	AAAA	AAAA	AAGG	AAGG	AAGG	AAGG	AAAG	AAAA	AAAA	AAAG	AAAA	AAAG	AAAA	AAAA	AAAA	AAAA	AAAA	AAAA	AAAA	AAAG	AAAG	AAAG	AAAA	AAAA	AAAA	AAAG	AAAA	AAAG	AAAG	AAAG	AAAG	AAAA	AAAA	AAAA	AAAA	AAAA	AAAA	AAAG	AAAA
solcap_snp_c1_573	chr01	76465282	[A/G]	0.133028	AAGG	AGGG	GGGG	GGGG	GGGG	AGGG	AGGG	GGGG	GGGG	GGGG	GGGG	GGGG	GGGG	GGGG	AAGG	AGGG	GGGG	AGGG	GGGG	AAGG	AGGG	GGGG	GGGG	AGGG	GGGG	AGGG	GGGG	GGGG	AGGG	AGGG	AGGG	GGGG	GGGG	GGGG	GGGG	AGGG	GGGG	GGGG	GGGG	GGGG	AAGG	AGGG	AAGG	AAGG	AAGG
solcap_snp_c1_5759	chr01	69917893	[A/G]	0.497706	AAAG	AAGG	AAAG	AAGG	AAGG	AGGG	AGGG	AAAA	AAAG	AGGG	AAAG	AAAG	AGGG	AAAG	AGGG	AAGG	AAAA	AGGG	AAAG	AGGG	GGGG	AAGG	AAAA	AAGG	AGGG	AGGG	AAAG	AAAG	AGGG	AAAG	GGGG	AAGG	AAGG	AAAG	AAAG	AGGG	AAAG	AAGG	AAGG	AAGG	AAAA	AAGG	AAGG	AAGG	AAAG
solcap_snp_c1_590	chr01	78142002	[T/C]	0.138636	GGGG	GGGG	AGGG	GGGG	GGGG	GGGG	AAGG	AAGG	GGGG	AGGG	GGGG	AGGG	GGGG	GGGG	GGGG	GGGG	GGGG	AGGG	GGGG	GGGG	AGGG	GGGG	GGGG	AGGG	GGGG	AGGG	AGGG	AGGG	GGGG	GGGG	AGGG	AGGG	GGGG	AGGG	AAAG	GGGG	GGGG	GGGG	GGGG	AGGG	AAGG	GGGG	AGGG	GGGG	AGGG
solcap_snp_c1_594	chr01	76480694	[A/G]	0.479358	GGGG	AAGG	AGGG	AAAA	AAGG	AGGG	AAAG	AAGG	AAAA	AGGG	AAAA	AAGG	AAGG	AAAG	AGGG	AAGG	AAGG	AAGG	AGGG	AAGG	AAGG	AAAA	AAGG	AAAG	AGGG	AAAG	AAGG	AAGG	AAGG	AGGG	AAGG	AAAG	AAAG	AAAG	AAGG	AAGG	AGGG	AAGG	AAGG	AAAA	AGGG	AAAG	GGGG	GGGG	AAGG
solcap_snp_c1_601	chr01	78168130	[T/C]	0.222727	AGGG	AAGG	AAAG	AAAG	AAAA	AAAA	AAAG	AAAA	AAAG	AAAA	AAAA	AAAG	AAAA	AAGG	AAAG	AAAG	AAAG	AAAG	AAGG	AAGG	AAAG	AAAA	AAAA	AAAG	AAAG	AAAG	AAAG	AAAA	AAAG	AAAG	AAAG	AAAG	AAAG	AAAA	AAAA	AAAG	AAAG	AAAG	AAAG	AAAA	AAAG	AAAG	AAAG	AAGG	AAAG
solcap_snp_c1_607	chr01	78176186	[A/G]	0.37156	GGGG	AGGG	AGGG	AAAG	AAGG	AAAG	AAGG	AAAA	AAAG	AAAA	AAAG	AAGG	AAGG	AAGG	AAGG	AAAG	AAGG	AAAG	AAGG	AAGG	AGGG	AAAA	AAAG	AAAG	AGGG	AAAG	AAGG	AAAG	AAGG	AAGG	AAGG	AAAG	AAAG	AAAG	AAAA	AAAG	AGGG	AAGG	AAAG	AAAA	AAAG	AAAG	AAAG	AAGG	AAAG
solcap_snp_c1_6077	chr01	3987492	[T/G]	0.05	CCCC	CCCC	CCCC	AACC	CCCC	CCCC	CCCC	CCCC	CCCC	CCCC	CCCC	CCCC	CCCC	CCCC	CCCC	CCCC	CCCC	CCCC	CCCC	CCCC	CCCC	ACCC	CCCC	CCCC	CCCC	CCCC	CCCC	CCCC	ACCC	CCCC	ACCC	CCCC	CCCC	CCCC	CCCC	ACCC	CCCC	CCCC	CCCC	CCCC	CCCC	ACCC	CCCC	CCCC	CCCC
solcap_snp_c1_6083	chr01	3953090	[A/G]	0.392523	AAAG	GGGG	AGGG	AAGG	AAGG	AAGG	AAGG	AAAG	AAGG	AAGG	AAGG	AAAG	AAAA	AGGG	AAAG	AGGG	AAGG	NA	AAAG	AAGG	AAAG	AAGG	AAAG	AGGG	NA	AAGG	AAAG	AGGG	AAGG	AAAG	AAAA	AGGG	AAAG	AAAG	AAAG	AAGG	AGGG	AGGG	AAGG	AAAG	AAGG	AGGG	AAAG	AAGG	AAGG
solcap_snp_c1_6087	chr01	3922632	[T/A]	0.05	AAAA	AAAA	AAAA	AATT	AAAA	AAAA	AAAA	AAAA	AAAA	AAAA	AAAA	AAAA	AAAA	AAAA	AAAA	AAAA	AAAA	AAAA	AAAA	AAAA	AAAA	AAAT	AAAA	AAAA	AAAA	AAAA	AAAA	AAAA	AAAT	AAAA	AAAT	AAAA	AAAA	AAAA	AAAA	AAAT	AAAA	AAAA	AAAA	AAAA	AAAA	AAAT	AAAA	AAAA	AAAA
solcap_snp_c1_6108	chr01	3716741	[T/G]	0.109813	AAAA	ACCC	AAAA	AAAC	AAAA	AAAA	AAAC	AAAA	AAAC	AAAC	AAAC	AAAC	AAAA	AAAC	AAAA	AAAA	AAAA	AAAA	AAAC	AAAC	AAAC	AAAA	AAAA	AAAA	AAAA	AAAC	AAAA	AAAA	AAAA	AAAA	AAAA	AAAA	AAAA	AAAA	AAAA	AAAC	AAAC	AAAC	AACC	AAAA	AAAA	AAAC	AACC	AAAA	AAAA
solcap_snp_c1_6109	chr01	3716735	[A/G]	0.11215	AAAA	AGGG	AAAA	AAAG	AAAA	AAAA	AAAG	AAAA	AAAG	AAAG	AAAG	AAAG	AAAA	AAAG	AAAA	AAAA	AAAA	AAAA	AAAG	AAAG	AAAG	AAAA	AAAA	AAAA	AAAA	AAAG	AAAA	AAAA	AAAA	AAAA	AAAA	AAAA	AAAA	AAAA	AAAA	AAAG	AAAG	AAAG	AAGG	AAAA	AAAA	AAAG	AAGG	AAAA	AAAA
solcap_snp_c1_6114	chr01	3693421	[A/C]	0.147727	CCCC	AAAC	CCCC	ACCC	ACCC	CCCC	ACCC	CCCC	AACC	ACCC	ACCC	ACCC	CCCC	AACC	CCCC	CCCC	CCCC	CCCC	ACCC	ACCC	ACCC	ACCC	CCCC	ACCC	CCCC	ACCC	CCCC	CCCC	ACCC	CCCC	CCCC	CCCC	CCCC	CCCC	CCCC	ACCC	ACCC	ACCC	AACC	CCCC	CCCC	ACCC	AACC	CCCC	CCCC
solcap_snp_c1_6123	chr01	3296181	[T/C]	0.497642	AAGG	AGGG	AGGG	AAAG	AGGG	AAGG	AAAA	AAAG	AGGG	AAGG	AAAG	AGGG	AAAG	AGGG	AAGG	AGGG	AGGG	AAGG	AGGG	AAGG	AAAA	AAGG	AAGG	GGGG	AGGG	AAAG	AAAG	GGGG	AGGG	GGGG	AAAA	GGGG	AAAG	AAAG	AAGG	AAGG	AGGG	AAAA	GGGG	AAAG	AAGG	AAAG	AAGG	AAGG	AAGG
solcap_snp_c1_6294	chr01	73340313	[A/G]	0.362385	AAGG	AAAG	AAAG	GGGG	AGGG	AGGG	AAAA	AAGG	AGGG	AAAG	AGGG	AAGG	AAGG	AGGG	AAAG	AAAG	AAAG	AGGG	AAAG	AAAG	AAAA	AAAG	AAAG	AGGG	AAAA	AAAG	AAAG	AGGG	AAGG	AAGG	AAAA	AGGG	AAAG	AAGG	AGGG	AAAG	AGGG	AAAG	AAGG	AAGG	AAAG	AAAG	AAGG	AAAG	AAAG
solcap_snp_c1_636	chr01	76505319	[T/C]	0.127273	AAGG	AGGG	GGGG	GGGG	GGGG	AGGG	AGGG	GGGG	GGGG	GGGG	GGGG	GGGG	GGGG	GGGG	AAGG	AGGG	GGGG	AGGG	GGGG	AAGG	AGGG	GGGG	GGGG	AGGG	GGGG	AGGG	GGGG	GGGG	AGGG	AGGG	AGGG	GGGG	GGGG	GGGG	GGGG	AGGG	GGGG	GGGG	GGGG	GGGG	AAGG	AGGG	AAGG	AAGG	AGGG
solcap_snp_c1_641	chr01	76511247	[A/C]	0.222477	AACC	ACCC	AAAC	CCCC	AACC	ACCC	CCCC	AACC	CCCC	CCCC	CCCC	ACCC	AACC	ACCC	ACCC	CCCC	AACC	CCCC	AACC	CCCC	ACCC	CCCC	ACCC	CCCC	AACC	CCCC	ACCC	ACCC	ACCC	ACCC	ACCC	CCCC	CCCC	ACCC	AACC	CCCC	AACC	ACCC	ACCC	CCCC	ACCC	CCCC	CCCC	ACCC	CCCC
solcap_snp_c1_6501	chr01	67459462	[A/G]	0.109091	GGGG	GGGG	AGGG	GGGG	GGGG	GGGG	AGGG	GGGG	GGGG	AGGG	AGGG	GGGG	GGGG	GGGG	AGGG	AGGG	AAGG	AGGG	AGGG	AGGG	AGGG	AGGG	AGGG	GGGG	GGGG	GGGG	AAGG	GGGG	GGGG	GGGG	AAGG	AGGG	GGGG	AGGG	GGGG	GGGG	GGGG	GGGG	GGGG	GGGG	GGGG	GGGG	AGGG	AGGG	GGGG
solcap_snp_c1_6518	chr01	67605501	[A/G]	0.369159	AGGG	AAGG	GGGG	AAGG	AGGG	AAGG	AAAG	AGGG	GGGG	AAGG	AAGG	AGGG	AAAG	AAAG	AGGG	AAAG	GGGG	AGGG	AGGG	AAGG	AAGG	AAAG	AGGG	AGGG	GGGG	AGGG	GGGG	GGGG	AAGG	GGGG	AAAA	GGGG	AAGG	GGGG	AAGG	AGGG	GGGG	AGGG	AGGG	AAAG	GGGG	AAGG	AGGG	AGGG	GGGG
solcap_snp_c1_6521	chr01	67735399	[T/G]	0.0909091	AAAC	AAAA	AAAC	AAAC	AAAC	AAAA	AAAA	AAAA	AAAA	AAAA	AAAA	AAAC	AAAA	AAAA	AAAC	AAAA	AAAC	AACC	AAAA	AAAA	AAAA	AAAA	AAAA	AAAC	AACC	AAAC	AAAA	AAAA	AAAC	AAAC	AAAA	AAAA	AAAA	AAAC	AAAA	AAAC	AAAC	AAAC	AAAA	AAAA	AAAA	AAAA	AAAA	AAAA	AAAA
solcap_snp_c1_6651	chr01	2605589	[T/C]	0.128505	GGGG	AGGG	AGGG	AAAG	GGGG	GGGG	AAAG	GGGG	AGGG	AGGG	AGGG	GGGG	GGGG	NA	GGGG	GGGG	GGGG	AGGG	GGGG	NA	AGGG	AGGG	AGGG	AGGG	AAGG	GGGG	GGGG	AAGG	AGGG	GGGG	AAAG	GGGG	AGGG	AGGG	GGGG	AAAG	AGGG	AGGG	GGGG	GGGG	GGGG	GGGG	GGGG	GGGG	GGGG
solcap_snp_c1_6668	chr01	2753906	[T/C]	0.0704545	GGGG	AGGG	GGGG	GGGG	GGGG	GGGG	GGGG	AGGG	GGGG	GGGG	GGGG	GGGG	AGGG	AGGG	GGGG	GGGG	GGGG	GGGG	GGGG	AGGG	GGGG	AGGG	GGGG	AAGG	GGGG	GGGG	GGGG	GGGG	AGGG	GGGG	AGGG	GGGG	AGGG	GGGG	GGGG	GGGG	GGGG	AGGG	GGGG	AGGG	GGGG	AGGG	GGGG	AGGG	GGGG
solcap_snp_c1_6674	chr01	2822433	[A/C]	0.272727	CCCC	AACC	ACCC	CCCC	ACCC	ACCC	CCCC	ACCC	AACC	AACC	CCCC	AACC	ACCC	AACC	AACC	CCCC	AACC	ACCC	CCCC	AACC	CCCC	ACCC	ACCC	AAAC	AAAC	ACCC	AACC	AACC	ACCC	AACC	ACCC	ACCC	ACCC	ACCC	ACCC	ACCC	ACCC	ACCC	ACCC	AACC	CCCC	ACCC	ACCC	ACCC	CCCC
solcap_snp_c1_6704	chr01	2957398	[A/G]	0.368182	AAGG	AGGG	AAAG	AAAG	AGGG	AGGG	AAAA	AGGG	AAGG	AGGG	AAGG	GGGG	AAGG	AGGG	AAGG	GGGG	GGGG	AAGG	GGGG	AGGG	AAGG	AAGG	AGGG	AGGG	AGGG	AGGG	AAGG	GGGG	AAGG	GGGG	AAAG	GGGG	AAAG	AAGG	AGGG	AAGG	AGGG	AAAG	GGGG	AGGG	AAGG	AAGG	AGGG	GGGG	AAAG
solcap_snp_c1_6795	chr01	37683160	[A/G]	0.122727	AAAA	AAAA	AAAA	AAAG	AAAA	AAAA	AAAG	AAGG	AAGG	AAAA	AAAA	AAAA	AAAG	AAAG	AAAG	AAAG	AAAA	AAAG	AAAA	AAAG	AAAG	AAAA	AAAA	AAAA	AAAA	AAAA	AAAG	AAAA	AAAA	AAAA	AAAG	AAAA	AAGG	AAAA	AAGG	AAAA	AAAA	AAAA	AAAA	AAGG	AAAG	AAAG	AAAA	AAGG	AAGG
solcap_snp_c1_683	chr01	76615839	[A/G]	0.224537	AAGG	AAAG	AAAA	AAAA	AAAA	AAAG	AAAG	AAAG	AAAA	AAAA	AAAA	AAAA	AAAA	AAGG	AAGG	AAGG	AAAG	AAGG	AAAA	AAGG	AAAG	AAAA	AAAA	AAAG	AAAA	AAAG	AAAA	AAAA	AAAG	AAGG	AAAG	AAAA	AAGG	AAAG	AAAG	AAAG	AAAA	AAAG	AAAG	AAAG	AAGG	AAGG	AAGG	AAGG	AAGG
solcap_snp_c1_691	chr01	76959585	[C/G]	0.278037	CCCG	CCCG	CCCG	CCGG	CCCG	CCCG	CCCG	CCCG	CCCG	CCCG	CCCG	CCCG	CCCG	CCCG	CCCG	CCCG	CCCG	CCCG	CCCG	CCCG	CCCG	CCCG	CCCG	CCCG	CCCG	CCCG	CCCG	CCCG	CCCG	CCCG	CCCG	CCCG	CCCG	CCCG	CCCG	CCCG	CCCG	CCCG	CCCG	NA	CCCG	CCCG	CCCG	CCCG	CCCG
solcap_snp_c1_711	chr01	77207561	[A/G]	0.142202	AGGG	AGGG	GGGG	AGGG	GGGG	GGGG	AGGG	GGGG	AGGG	GGGG	GGGG	GGGG	GGGG	AGGG	AGGG	AGGG	GGGG	AGGG	GGGG	AAGG	AGGG	GGGG	GGGG	AGGG	AGGG	AGGG	GGGG	GGGG	AGGG	AGGG	AGGG	GGGG	AGGG	GGGG	GGGG	AGGG	GGGG	AGGG	GGGG	GGGG	AAGG	AGGG	AAGG	AGGG	AGGG
solcap_snp_c1_7136	chr01	30124981	[A/G]	0.114679	GGGG	AGGG	GGGG	AGGG	GGGG	GGGG	GGGG	GGGG	AGGG	GGGG	AGGG	AAGG	GGGG	AGGG	AGGG	AGGG	AGGG	GGGG	GGGG	AAGG	AGGG	AGGG	AGGG	AAGG	GGGG	AGGG	AGGG	GGGG	GGGG	GGGG	GGGG	AAGG	GGGG	GGGG	GGGG	GGGG	GGGG	AGGG	GGGG	GGGG	GGGG	GGGG	GGGG	GGGG	GGGG
solcap_snp_c1_7142	chr01	29683870	[A/G]	0.115909	GGGG	AGGG	GGGG	AGGG	GGGG	GGGG	GGGG	GGGG	AGGG	GGGG	AGGG	AAGG	GGGG	AGGG	AGGG	AGGG	AGGG	GGGG	GGGG	AAGG	AGGG	AGGG	AGGG	AAGG	GGGG	AGGG	AGGG	GGGG	GGGG	GGGG	GGGG	AAGG	GGGG	GGGG	GGGG	GGGG	GGGG	AGGG	GGGG	GGGG	GGGG	GGGG	GGGG	GGGG	GGGG
solcap_snp_c1_7143	chr01	29676849	[T/G]	0.115909	AAAA	AAAC	AAAA	AAAC	AAAA	AAAA	AAAA	AAAA	AAAC	AAAA	AAAC	AACC	AAAA	AAAC	AAAC	AAAC	AAAC	AAAA	AAAA	AACC	AAAC	AAAC	AAAC	AACC	AAAA	AAAC	AAAC	AAAA	AAAA	AAAA	AAAA	AACC	AAAA	AAAA	AAAA	AAAA	AAAA	AAAC	AAAA	AAAA	AAAA	AAAA	AAAA	AAAA	AAAA
solcap_snp_c1_728	chr01	77351120	[T/C]	0.460396	AAAG	AAGG	AAAG	AGGG	AAAG	AAGG	AAGG	NA	AGGG	NA	AAGG	AAAG	AAAG	AAGG	AAGG	AGGG	AAAG	AGGG	AAAG	AGGG	AAAG	AGGG	AAGG	AGGG	AAAG	AGGG	AAGG	AAGG	AAGG	AAGG	AGGG	AAGG	AGGG	AAGG	AAAG	AGGG	AAAG	AAGG	AAGG	AGGG	AAGG	AGGG	AGGG	AAGG	AGGG
solcap_snp_c1_730	chr01	77353237	[T/A]	0.135321	AAAT	AAAT	AAAA	AAAT	AAAA	AAAA	AAAT	AAAA	AAAT	AAAA	AAAA	AAAA	AAAA	AAAT	AAAT	AAAT	AAAA	NA	AAAA	AATT	AAAT	AAAA	AAAA	AAAT	AAAT	AAAT	AAAA	AAAA	AAAT	AAAT	AAAT	AAAA	AAAT	AAAA	AAAA	AAAT	AAAA	AAAT	AAAA	AAAA	AATT	AAAT	AATT	AAAT	AAAA
solcap_snp_c1_737	chr01	77401317	[A/G]	0.254854	AAAA	AAAA	AAGG	AAAG	AAAA	AAAG	AAAA	AAAG	AAGG	AAAA	AAGG	AGGG	AAAA	AAAG	AAAA	AAAG	AAAG	AAAG	AAAG	AAAA	NA	AAGG	AAGG	AAGG	AAAA	AGGG	AAAG	AAGG	NA	AAAA	AAAA	AAGG	AAAG	AAGG	AAAA	AAAA	NA	AAAA	AAAG	AAAG	AAAA	AAAG	AAAG	AAAA	AAAG
solcap_snp_c1_758	chr01	77526828	[A/G]	0.252273	GGGG	GGGG	AGGG	AGGG	GGGG	AGGG	GGGG	AGGG	AAGG	GGGG	AAGG	AAGG	GGGG	AGGG	GGGG	AGGG	AGGG	AGGG	AGGG	GGGG	AGGG	AAGG	AAGG	AAGG	GGGG	AAAG	AGGG	AAGG	AAGG	GGGG	GGGG	AAGG	AGGG	AAGG	GGGG	GGGG	AGGG	GGGG	AGGG	AGGG	GGGG	AGGG	AGGG	GGGG	AGGG
solcap_snp_c1_805	chr01	58567030	[T/C]	0.105505	AGGG	GGGG	GGGG	GGGG	GGGG	GGGG	GGGG	GGGG	GGGG	GGGG	GGGG	GGGG	GGGG	AGGG	AGGG	GGGG	GGGG	AGGG	AGGG	GGGG	GGGG	GGGG	AGGG	GGGG	GGGG	GGGG	GGGG	AGGG	AGGG	AGGG	AGGG	GGGG	GGGG	GGGG	GGGG	GGGG	AGGG	GGGG	AGGG	GGGG	GGGG	AGGG	GGGG	AGGG	GGGG
solcap_snp_c1_8358	chr01	49228392	[T/C]	0.432039	AGGG	AAAA	AAGG	AAAG	AAGG	AAAG	AGGG	AAGG	AGGG	AAAG	AAAG	AAAG	AGGG	AAGG	AGGG	AAGG	AAAA	AGGG	AAAG	AAAG	AGGG	AAAA	AAGG	AAAA	AGGG	AAAA	AAGG	AAGG	AAAG	AAAG	AAGG	AAGG	AAGG	AGGG	AAGG	AAAA	AAGG	AAAA	AAAG	AAGG	AAAG	AAGG	AAGG	AGGG	AGGG
solcap_snp_c1_8362	chr01	49346580	[T/G]	0.221154	AAAC	CCCC	AACC	CCCC	ACCC	ACCC	ACCC	CCCC	NA	CCCC	CCCC	ACCC	NA	ACCC	AAAC	ACCC	CCCC	CCCC	ACCC	CCCC	ACCC	CCCC	AACC	CCCC	AACC	CCCC	ACCC	ACCC	ACCC	ACCC	NA	CCCC	CCCC	AAAC	CCCC	CCCC	AACC	CCCC	ACCC	CCCC	CCCC	ACCC	ACCC	NA	AACC
solcap_snp_c1_8534	chr01	37070639	[T/C]	0.4175	AGGG	AAAG	AAGG	AAAG	AAGG	AAAG	AAGG	AAGG	AGGG	AAAA	AAAG	AAAG	AGGG	AAGG	AGGG	AAGG	AAAG	AAGG	AAGG	AAAG	AAGG	AAAG	AAGG	AAAG	AAGG	NA	AAGG	AAAG	AAAG	AAAG	AAGG	NA	AAGG	AGGG	AAGG	AAAA	AAGG	AAAA	AAAG	NA	AAAG	AAGG	AAAG	AGGG	AGGG
solcap_snp_c1_8535	chr01	37070102	[G/C]	0.12156	GGGG	GGGG	GGGG	CGGG	GGGG	GGGG	CGGG	CCGG	CCGG	GGGG	GGGG	GGGG	CGGG	CGGG	CGGG	CGGG	GGGG	CGGG	GGGG	CGGG	CGGG	GGGG	GGGG	GGGG	GGGG	GGGG	CGGG	GGGG	GGGG	GGGG	CGGG	GGGG	CCGG	GGGG	CCGG	GGGG	GGGG	GGGG	GGGG	CCGG	CGGG	CGGG	GGGG	CCGG	CCGG
solcap_snp_c1_8541	chr01	37276804	[T/C]	0.394495	AGGG	AAAA	AAGG	AAAG	AAGG	AAAG	AAGG	AAGG	AGGG	AAAA	AAAG	AAAG	AGGG	AAGG	AGGG	AAGG	AAAA	AAGG	AAGG	AAAG	AAGG	AAAG	AAGG	AAAA	AAGG	AAAA	AAGG	AAAG	AAAG	AAAG	AAGG	AAAA	AAGG	AGGG	AAGG	AAAA	AAGG	AAAA	AAAG	AAGG	AAAG	AAGG	AAAG	AGGG	AGGG
solcap_snp_c1_8593	chr01	17664121	[T/C]	0.110092	GGGG	AGGG	GGGG	AGGG	GGGG	GGGG	GGGG	GGGG	AGGG	GGGG	AGGG	AAGG	GGGG	AGGG	AGGG	AGGG	AGGG	GGGG	GGGG	AAGG	AGGG	AGGG	AGGG	AAGG	GGGG	AGGG	AGGG	GGGG	GGGG	GGGG	GGGG	AAGG	GGGG	GGGG	GGGG	GGGG	GGGG	AGGG	GGGG	GGGG	GGGG	GGGG	GGGG	GGGG	GGGG
solcap_snp_c1_8606	chr01	6143327	[T/C]	0.225	AAAA	AAGG	AAAA	AAAG	AAAA	AAAA	AAAA	AGGG	AAAA	AAAG	AAAG	AAAA	AAAG	AGGG	AAGG	AAGG	AAAA	AAGG	AAAA	AGGG	AAAG	AAAG	AAAG	AAAG	AAAG	AAAG	AAAG	AAAA	AAAA	AAAA	AAAA	AAAA	AAGG	AAAG	AAGG	AAAG	AAAA	AAAG	AAAA	AAGG	AAAG	AAAG	AAAA	AAGG	AAAA
solcap_snp_c1_8619	chr01	6529837	[T/G]	0.366822	NA	CCCC	CCCC	AACC	ACCC	ACCC	AACC	AACC	CCCC	AACC	AACC	NA	ACCC	CCCC	ACCC	ACCC	ACCC	ACCC	ACCC	CCCC	ACCC	AAAC	ACCC	ACCC	AAAC	AACC	ACCC	AAAA	AAAC	CCCC	ACCC	AACC	AACC	CCCC	AACC	ACCC	CCCC	ACCC	CCCC	ACCC	ACCC	AACC	ACCC	AACC	CCCC
solcap_snp_c1_8908	chr01	13655916	[A/G]	0.240909	AAAG	GGGG	AAGG	GGGG	AGGG	AGGG	AGGG	GGGG	AGGG	GGGG	AGGG	AGGG	AAGG	AGGG	AAGG	AGGG	GGGG	AGGG	AGGG	AGGG	AGGG	GGGG	AAGG	AGGG	AAGG	GGGG	AGGG	AGGG	AGGG	AGGG	AGGG	GGGG	GGGG	AAAG	GGGG	GGGG	AAGG	GGGG	AGGG	GGGG	GGGG	AGGG	AGGG	AGGG	AGGG
solcap_snp_c1_9378	chr01	34098278	[T/C]	0.151869	GGGG	NA	GGGG	AGGG	GGGG	AGGG	GGGG	GGGG	GGGG	GGGG	NA	AGGG	GGGG	AGGG	GGGG	AGGG	AGGG	AGGG	AGGG	GGGG	GGGG	AAGG	GGGG	GGGG	GGGG	GGGG	GGGG	AGGG	AAGG	GGGG	GGGG	GGGG	GGGG	GGGG	GGGG	AAAG	AGGG	AGGG	AAGG	GGGG	GGGG	AAGG	AGGG	AGGG	GGGG
solcap_snp_c1_9385	chr01	88583876	[T/C]	0.118182	AGGG	GGGG	GGGG	GGGG	GGGG	GGGG	GGGG	AGGG	AGGG	GGGG	AGGG	AAGG	AGGG	AGGG	GGGG	AGGG	GGGG	AGGG	AGGG	GGGG	GGGG	GGGG	GGGG	GGGG	GGGG	GGGG	GGGG	GGGG	GGGG	AGGG	GGGG	AGGG	GGGG	AAGG	AAGG	GGGG	AAGG	AGGG	GGGG	GGGG	GGGG	GGGG	GGGG	AGGG	AGGG
solcap_snp_c1_9386	chr01	88471573	[A/C]	0.356818	AACC	AAAA	AAAC	AAAA	ACCC	AAAC	AAAC	AAAC	CCCC	AAAA	AACC	ACCC	AAAC	ACCC	AAAC	AAAC	AAAC	AACC	AACC	AAAA	AACC	AACC	AACC	AAAC	AAAA	AAAA	AACC	ACCC	AAAC	AACC	AAAA	CCCC	AACC	ACCC	ACCC	AACC	AACC	AAAC	AAAC	AACC	ACCC	AAAA	CCCC	AACC	ACCC
solcap_snp_c1_9392	chr01	88434918	[A/G]	0.156818	AAGG	AAAA	AAAG	AAAA	AAAA	AAAA	AAAA	AAAG	AAGG	AAAA	AAAG	AGGG	AAAG	AAGG	AAAA	AAAG	AAAA	AAAG	AAAG	AAAA	AAAA	AAAA	AAAA	AAAA	AAAA	AAAA	AAAA	AAAA	AAAA	AAAG	AAAA	AAAG	AAAG	AAGG	AGGG	AAAA	AAGG	AAAG	AAAA	AAAG	AGGG	AAAA	AAAA	AAAG	AAGG
solcap_snp_c1_9397	chr01	88409494	[A/G]	0.211009	AAGG	AAAA	AAAG	AAAA	AAAA	AAAG	AAAA	AAAG	NA	AAAA	AAAG	AGGG	AAAG	AAAG	AAAA	AAAG	AAAA	AAAG	AAGG	AAAA	AAAA	AAAA	AAAA	AAAA	AAAA	AAAA	AAAG	AAAG	AAAA	AAAG	AAAA	GGGG	AAAG	AAGG	AGGG	AAAA	AAGG	AAAG	AAAG	AAAG	AGGG	AAAA	AAAG	AAGG	AAGG
solcap_snp_c1_9398	chr01	88409440	[A/G]	0.470874	AGGG	AAGG	AAGG	AAGG	AAGG	AAGG	AAGG	AGGG	AGGG	AAGG	AGGG	AGGG	AGGG	AAGG	AAGG	AGGG	AAGG	AGGG	AGGG	AAGG	AAGG	AAGG	AAGG	AAGG	AAGG	AAGG	AAGG	AAGG	AAGG	AGGG	AAGG	AGGG	AAGG	AGGG	AGGG	AAGG	AGGG	NA	AAGG	AAGG	AAGG	AAGG	AAGG	AGGG	AGGG
solcap_snp_c1_9406	chr01	88347389	[T/A]	0.147196	AATT	TTTT	ATTT	TTTT	TTTT	TTTT	TTTT	ATTT	AATT	TTTT	ATTT	AAAT	ATTT	AATT	TTTT	ATTT	TTTT	ATTT	ATTT	TTTT	TTTT	TTTT	TTTT	TTTT	TTTT	TTTT	TTTT	TTTT	TTTT	ATTT	TTTT	ATTT	ATTT	AATT	AAAT	TTTT	AATT	ATTT	TTTT	ATTT	AAAT	TTTT	TTTT	ATTT	AATT
solcap_snp_c1_9411	chr01	88294281	[T/C]	0.166667	AGGG	GGGG	GGGG	GGGG	GGGG	AGGG	GGGG	AGGG	AGGG	GGGG	AGGG	NA	AGGG	AGGG	GGGG	AGGG	GGGG	AGGG	AAGG	GGGG	GGGG	GGGG	GGGG	GGGG	GGGG	GGGG	AGGG	AGGG	GGGG	AGGG	GGGG	AAAG	GGGG	AAGG	AAGG	GGGG	AAGG	AGGG	AGGG	GGGG	GGGG	GGGG	GGGG	AAGG	AGGG
solcap_snp_c1_9413	chr01	88294149	[T/C]	0.400463	AGGG	AAAG	GGGG	AAAA	AAAA	AAGG	AAAG	AAGG	AAGG	AAAG	AAAG	GGGG	GGGG	AAGG	AAAG	AAGG	AAAG	AGGG	AAGG	AAAA	AAAA	AAAA	AAAA	AAAA	AAGG	AAAA	AAGG	AAGG	AAAA	AAAG	AAGG	GGGG	AAAG	AGGG	AGGG	AAAA	AGGG	AAAG	AAAG	AAAG	AGGG	AAAG	AAAA	GGGG	AAGG
solcap_snp_c1_9428	chr01	87944567	[A/G]	0.215909	AAGG	AAAA	AAAG	AAAA	AAAA	AAAG	AAAA	AAAG	AAGG	AAAA	AAAG	AGGG	AAAG	AAGG	AAAA	AAAG	AAAA	AAAG	AAGG	AAAA	AAAA	AAAA	AAAA	AAAA	AAAA	AAAA	AAGG	AAAG	AAAA	AAAG	AAAA	AGGG	AAAG	AAGG	AGGG	AAAA	AAGG	AAAG	AAAG	AAAG	AGGG	AAAA	AAAA	AAGG	AAGG
solcap_snp_c1_9430	chr01	87965133	[A/G]	0.218182	AAGG	AAAA	AAAG	AAAA	AAAA	AAAG	AAAA	AAAG	AAGG	AAAA	AAAG	AGGG	AAAG	AAGG	AAAA	AAAG	AAAA	AAAG	AAGG	AAAA	AAAA	AAAA	AAAA	AAAA	AAAA	AAAA	AAGG	AAAG	AAAA	AAAG	AAAA	AGGG	AAAG	AAGG	AGGG	AAAA	AAGG	AAAG	AAAG	AAAG	AGGG	AAAA	AAAA	AAGG	AAGG
solcap_snp_c1_9434	chr01	88022361	[A/G]	0.183168	GGGG	GGGG	GGGG	AGGG	GGGG	GGGG	AGGG	AGGG	AAGG	AGGG	AGGG	AAGG	GGGG	AAAG	AGGG	AGGG	GGGG	GGGG	GGGG	NA	AAGG	AGGG	GGGG	AGGG	AGGG	GGGG	NA	GGGG	GGGG	GGGG	AGGG	NA	GGGG	NA	AGGG	AGGG	AAGG	GGGG	AGGG	GGGG	AAGG	GGGG	GGGG	AAGG	AGGG
solcap_snp_c1_9565	chr01	72320461	[T/A]	0.277273	AATT	AAAA	AATT	AAAA	AATT	AAAA	AAAT	AATT	AAAT	AAAA	AAAA	AAAT	AATT	AATT	AAAA	AAAT	AATT	AAAA	AATT	AAAA	AAAT	AAAA	AAAT	AAAA	AAAT	AAAT	AATT	AATT	AAAT	AAAT	AAAA	AAAA	AAAT	AAAA	AATT	AAAA	AAAT	AAAT	AAAT	AAAT	AAAT	AATT	AATT	AAAT	AAAA
solcap_snp_c1_9573	chr01	72504467	[T/G]	0.424312	AACC	AACC	CCCC	ACCC	CCCC	ACCC	AAAC	ACCC	ACCC	ACCC	AAAC	ACCC	AACC	AACC	ACCC	AACC	AACC	AACC	ACCC	AAAC	AAAC	AAAC	AACC	AACC	ACCC	ACCC	AACC	ACCC	AACC	AACC	AAAC	AACC	AAAC	ACCC	CCCC	ACCC	ACCC	AACC	AACC	AAAC	AAAC	AACC	AACC	ACCC	AAAC
solcap_snp_c1_9581	chr01	72539513	[A/C]	0.334951	AACC	ACCC	NA	ACCC	AAAC	ACCC	ACCC	ACCC	ACCC	AACC	ACCC	ACCC	ACCC	ACCC	ACCC	NA	AACC	NA	AACC	ACCC	ACCC	ACCC	ACCC	ACCC	ACCC	ACCC	AACC	AACC	ACCC	ACCC	ACCC	CCCC	ACCC	ACCC	ACCC	ACCC	ACCC	ACCC	ACCC	ACCC	ACCC	ACCC	AACC	AACC	ACCC
solcap_snp_c1_9583	chr01	72540500	[A/G]	0.104545	AGGG	GGGG	AAGG	GGGG	AAGG	GGGG	GGGG	GGGG	AGGG	AGGG	GGGG	GGGG	GGGG	GGGG	GGGG	GGGG	AGGG	AGGG	AGGG	GGGG	GGGG	GGGG	GGGG	GGGG	GGGG	GGGG	AGGG	AGGG	GGGG	GGGG	GGGG	GGGG	GGGG	GGGG	GGGG	GGGG	GGGG	GGGG	GGGG	GGGG	GGGG	GGGG	AGGG	AGGG	GGGG
solcap_snp_c1_9584	chr01	72540530	[T/G]	0.438725	AACC	ACCC	AAAC	ACCC	AAAC	ACCC	NA	ACCC	AACC	AACC	ACCC	AACC	ACCC	AACC	AACC	ACCC	AACC	AACC	AACC	ACCC	AACC	ACCC	AACC	ACCC	AACC	ACCC	AACC	AACC	AACC	AACC	ACCC	ACCC	AACC	AACC	AACC	NA	ACCC	ACCC	AACC	NA	AACC	NA	AACC	AACC	ACCC
solcap_snp_c1_9587	chr01	72540975	[A/G]	0.256818	AAGG	GGGG	AAAG	GGGG	AAAG	GGGG	AGGG	GGGG	AAGG	AGGG	GGGG	AGGG	GGGG	AGGG	AGGG	GGGG	AAGG	AGGG	AAGG	GGGG	AGGG	GGGG	AGGG	GGGG	AGGG	GGGG	AAGG	AAGG	AGGG	AGGG	GGGG	GGGG	AGGG	AGGG	AGGG	GGGG	AGGG	GGGG	AGGG	GGGG	AGGG	AGGG	AAGG	AGGG	GGGG
solcap_snp_c1_9676	chr01	63469625	[A/G]	0.222727	AAAG	AAAA	AAAG	AAGG	AAGG	AAAA	AAAA	AAAG	AAGG	AAAG	AAAG	AAAA	AAGG	AGGG	AAGG	AAGG	AAAA	AAGG	AAAA	AAAG	AAAA	AAAG	AAAG	AAGG	AAGG	AAAG	AGGG	AAAG	AAAA	AAAA	AAAA	AAAA	AAAA	AAGG	AAAA	AAAA	AAAG	AAAG	AAAA	AAAA	AAGG	AAAG	AAGG	AAGG	AAGG
solcap_snp_c1_9679	chr01	63338127	[T/C]	0.227273	AGGG	GGGG	AGGG	AAGG	AAGG	GGGG	GGGG	AAGG	AAGG	AGGG	AGGG	GGGG	AAGG	AAAG	AAGG	AAGG	GGGG	AAGG	GGGG	AGGG	GGGG	AGGG	AGGG	AAGG	AGGG	AGGG	AAAG	AGGG	GGGG	GGGG	GGGG	GGGG	GGGG	AAGG	GGGG	GGGG	AGGG	AGGG	GGGG	AGGG	AAGG	AGGG	AAGG	AAGG	AAGG
solcap_snp_c2_12076	chr01	71090764	[T/G]	0.384615	ACCC	ACCC	AACC	CCCC	AACC	AACC	CCCC	AAAA	AACC	ACCC	ACCC	ACCC	CCCC	AACC	ACCC	AACC	AAAC	ACCC	AAAC	CCCC	CCCC	ACCC	ACCC	CCCC	CCCC	AACC	AACC	AAAC	ACCC	AACC	ACCC	ACCC	ACCC	CCCC	AAAA	ACCC	AAAC	AACC	AAAC	AACC	AACC	AACC	AAAC	AACC	ACCC
solcap_snp_c2_12106	chr01	71298295	[T/C]	0.419903	AAGG	AAGG	AGGG	AGGG	AGGG	AAGG	AAAA	GGGG	AGGG	AAGG	AAGG	AGGG	AAAG	AGGG	AAGG	AAGG	AGGG	AAAG	AGGG	AAAG	AAAA	AAGG	AAGG	AAGG	AAGG	AAGG	AGGG	GGGG	AAGG	AGGG	AAAA	AGGG	AAAG	GGGG	GGGG	AAGG	GGGG	NA	AGGG	AGGG	AAGG	AAAG	GGGG	NA	AAAG
solcap_snp_c2_12123	chr01	71450058	[A/G]	0.497706	AAGG	AAGG	AAAG	AGGG	AGGG	AAGG	AAAA	AAGG	AGGG	AAGG	AAGG	AGGG	AAAG	AAGG	GGGG	AAGG	AAGG	AAGG	AGGG	AAAG	AAAA	AAGG	AAGG	AAGG	AAGG	AAGG	AAGG	AAGG	AAAG	AGGG	AAAA	GGGG	AAAG	GGGG	AGGG	AGGG	AGGG	AAGG	AGGG	AAGG	AAGG	AAAG	AAGG	AAGG	AAAG
solcap_snp_c2_12124	chr01	71450067	[T/A]	0.487981	AATT	AATT	AAAT	ATTT	ATTT	AATT	AAAA	AATT	ATTT	AATT	AATT	ATTT	AAAT	AATT	ATTT	AATT	AATT	AATT	ATTT	AAAT	AAAA	AATT	AATT	AATT	AATT	AATT	AATT	AATT	AAAT	ATTT	AAAA	ATTT	AAAT	TTTT	ATTT	ATTT	ATTT	AATT	ATTT	AATT	AATT	AAAT	AATT	ATTT	AAAT
solcap_snp_c2_12125	chr01	71450400	[T/A]	0.495192	AATT	AATT	ATTT	AAAT	AAAT	AATT	TTTT	AATT	AAAT	AATT	AATT	AAAT	ATTT	AATT	AAAA	AATT	AATT	AATT	AAAT	ATTT	TTTT	AATT	AATT	AATT	AATT	AATT	AATT	AATT	ATTT	AAAT	TTTT	AAAA	ATTT	AAAA	AAAT	AAAT	AAAT	NA	AAAT	AATT	AATT	ATTT	AATT	AATT	ATTT
solcap_snp_c2_12126	chr01	71450692	[A/G]	0.295872	AAGG	AAGG	AAAG	AAAA	AAAA	AAAG	AGGG	AAAA	AAAA	AAAG	AAAG	AAAA	AGGG	AAAA	AAAA	AAGG	AAAG	AAAA	AAAG	AAGG	AGGG	AAAG	AAAG	AAAA	AAGG	AAAG	AAAG	AAAA	AAAG	AAAG	AGGG	AAAA	AGGG	AAAA	AAAA	AAAG	AAAA	AAAA	AAAG	AAGG	AAGG	AAGG	AAAA	AAAG	AAAG
solcap_snp_c2_12216	chr01	72051529	[A/C]	0.495455	AAAA	ACCC	AAAC	ACCC	AAAC	AAAC	ACCC	AACC	AAAC	ACCC	AACC	AACC	AACC	AAAC	ACCC	AACC	AAAA	AAAC	AAAA	ACCC	ACCC	AACC	AAAC	AACC	ACCC	ACCC	AAAC	AAAC	AACC	AACC	ACCC	AACC	ACCC	AACC	AACC	CCCC	AAAC	AACC	AACC	CCCC	AAAC	AACC	AAAA	AAAC	AACC
solcap_snp_c2_12217	chr01	72051556	[T/A]	0.324766	AATT	TTTT	AAAT	ATTT	ATTT	ATTT	ATTT	AATT	ATTT	TTTT	ATTT	ATTT	AATT	AATT	TTTT	ATTT	AATT	AATT	AATT	ATTT	ATTT	ATTT	AATT	AATT	ATTT	TTTT	AATT	AATT	AATT	ATTT	TTTT	TTTT	ATTT	TTTT	AATT	TTTT	AATT	ATTT	ATTT	TTTT	ATTT	ATTT	AATT	AATT	ATTT
solcap_snp_c2_13385	chr01	85715615	[T/G]	0.365909	ACCC	AAAC	CCCC	AACC	CCCC	AACC	ACCC	CCCC	CCCC	CCCC	AACC	ACCC	CCCC	AACC	CCCC	ACCC	AAAA	CCCC	ACCC	AACC	ACCC	AAAC	CCCC	AACC	ACCC	ACCC	ACCC	CCCC	AAAC	AACC	AACC	ACCC	AACC	CCCC	CCCC	AACC	ACCC	AAAC	ACCC	AACC	AACC	AAAC	CCCC	ACCC	ACCC
solcap_snp_c2_13650	chr01	65277443	[A/T]	0.169725	ATTT	ATTT	TTTT	NA	AATT	AATT	ATTT	AATT	ATTT	AATT	TTTT	AAAT	ATTT	ATTT	AATT	TTTT	ATTT	ATTT	TTTT	ATTT	ATTT	TTTT	ATTT	TTTT	AATT	TTTT	ATTT	AATT	TTTT	TTTT	TTTT	ATTT	ATTT	AATT	AAAT	ATTT	ATTT	AATT	ATTT	AATT	TTTT	ATTT	ATTT	TTTT	TTTT
solcap_snp_c2_13653	chr01	65270050	[A/G]	0.364286	AAAA	AAGG	AAGG	AGGG	AAAG	AAGG	AGGG	AAAG	AAAG	AAGG	AGGG	AAAG	AAGG	AGGG	AAGG	GGGG	AGGG	AAGG	AGGG	AAGG	AGGG	GGGG	AGGG	GGGG	AAAG	GGGG	AGGG	AAAG	GGGG	GGGG	AGGG	AAGG	AAGG	AAAG	AAAG	AAGG	AAGG	AGGG	AAGG	NA	AAAG	AAGG	AAGG	GGGG	AAAG
solcap_snp_c2_13671	chr01	65062749	[T/C]	0.480583	AAAA	AGGG	AAAG	AAAG	AAGG	GGGG	AGGG	AAAA	AAAA	AAGG	AGGG	AAAG	AAGG	AGGG	AAGG	GGGG	AGGG	AAAA	AAGG	AAGG	AGGG	GGGG	AAGG	AAGG	AAAA	AAGG	AAAG	AAGG	AGGG	AGGG	AGGG	AAGG	AAAG	AAAG	AAAA	AAAG	AAAA	AAAG	AGGG	AAAA	AAAA	AAGG	AAAG	GGGG	AAAG
solcap_snp_c2_13686	chr01	65020539	[T/C]	0.259524	AAAG	AAAG	AAAG	AAAG	AAAG	AAAG	AAAG	AAAG	AAAG	AAAG	AAAG	AAAG	AAAG	AAAG	AAAG	AAAG	AAAG	AAAG	AAAG	AAAG	AAAG	AAAG	AAAG	AAAG	AAAG	AAAG	AAAG	AAAG	AAAG	AAAG	AAAG	AAAG	AAAG	AAAG	AAAG	AAAG	AAAG	AAAG	AAAG	AAAG	AAAG	AAAG	AAAG	AAAG	AAAG
solcap_snp_c2_13751	chr01	64614014	[A/G]	0.309633	AGGG	AGGG	AGGG	AAAG	AAAG	AAGG	GGGG	AAGG	AGGG	AAAG	AGGG	AAAG	AGGG	AAGG	AAGG	AGGG	AAGG	AAAG	AGGG	AAGG	GGGG	AGGG	AAAG	AAAG	AAAG	AGGG	AAAG	GGGG	GGGG	AGGG	GGGG	AGGG	AAGG	AAGG	AAGG	AGGG	AAGG	AAAG	AGGG	AAGG	AGGG	AGGG	AAGG	AGGG	AGGG
solcap_snp_c2_13758	chr01	67996863	[T/C]	0.110092	GGGG	GGGG	AGGG	AAGG	AGGG	GGGG	GGGG	GGGG	GGGG	AGGG	GGGG	AGGG	GGGG	GGGG	AGGG	GGGG	GGGG	AAAG	GGGG	GGGG	GGGG	GGGG	AGGG	AGGG	AAGG	AGGG	AGGG	GGGG	AGGG	AGGG	GGGG	AGGG	GGGG	AAGG	GGGG	AGGG	AGGG	NA	GGGG	GGGG	GGGG	AGGG	AGGG	GGGG	AGGG
solcap_snp_c2_13766	chr01	67896790	[A/G]	0.3	AAAG	AAAA	AAGG	AAGG	AAAG	AAAA	AAAG	AGGG	AAGG	AAAA	AAAA	AAGG	AAAA	AAAA	AAGG	AAAA	AAAA	AAGG	AAAA	AAAG	AAAG	AAAA	AAAA	AGGG	AGGG	AAGG	AAAA	AGGG	AAAG	AGGG	AAAA	AGGG	AAAG	AAGG	AAGG	AAGG	AGGG	AGGG	AAAG	AAAG	AAAA	AAAG	AAAG	AAAA	AGGG
solcap_snp_c2_14274	chr01	74061521	[T/G]	0.407407	AACC	AAAC	AAAC	ACCC	ACCC	AAAC	AAAA	AACC	ACCC	AAAC	AACC	AACC	AACC	AACC	AACC	AACC	AACC	AACC	AAAC	AACC	AAAA	AAAC	ACCC	AAAC	AAAC	AACC	ACCC	ACCC	AAAC	ACCC	AAAA	ACCC	AACC	CCCC	ACCC	AAAC	AACC	AAAC	AAAC	NA	AAAC	AACC	AACC	AACC	AACC
solcap_snp_c2_14350	chr01	74628218	[A/G]	0.13835	AAAA	AAAA	AAAG	AAAG	AAGG	AAAA	AAAA	AAAA	AAGG	AAGG	AAGG	AAGG	AAAA	AAAG	AAAA	NA	AAAA	AAAA	AAAA	AAAA	AAAA	AAAA	AAAA	AAAA	AAAA	AAAG	AAAG	AAGG	AAAA	AAAA	NA	AAGG	AAAA	AAAG	NA	AAAA	AAGG	AAAG	AAAA	AAAA	AAAA	NA	AAAA	AAAA	AAAA
solcap_snp_c2_14365	chr01	74688162	[T/C]	0.205607	AAGG	AGGG	AAAG	AGGG	AGGG	GGGG	AGGG	AAGG	GGGG	GGGG	GGGG	AGGG	GGGG	AGGG	AGGG	GGGG	AAGG	GGGG	AGGG	GGGG	AGGG	GGGG	AAGG	GGGG	AAAG	AGGG	AAGG	AAGG	AGGG	AAGG	GGGG	GGGG	AGGG	AGGG	AGGG	GGGG	AAGG	AGGG	GGGG	GGGG	AGGG	GGGG	GGGG	AGGG	GGGG
solcap_snp_c2_14366	chr01	74688218	[A/C]	0.212963	ACCC	AAAC	CCCC	ACCC	CCCC	ACCC	AAAC	ACCC	CCCC	ACCC	ACCC	CCCC	AACC	CCCC	CCCC	ACCC	CCCC	CCCC	CCCC	AACC	AAAC	ACCC	CCCC	ACCC	ACCC	ACCC	CCCC	CCCC	CCCC	CCCC	AAAC	CCCC	CCCC	CCCC	AACC	ACCC	CCCC	ACCC	ACCC	AACC	AACC	AACC	CCCC	CCCC	ACCC
solcap_snp_c2_14467	chr01	65694481	[A/G]	0.395455	GGGG	AAAG	GGGG	AAGG	AAGG	AAAG	AGGG	GGGG	AGGG	AAGG	AAGG	AGGG	AGGG	AAGG	AGGG	AAAG	AGGG	AAGG	AAGG	AAGG	AAGG	AAAG	AAGG	AAGG	GGGG	AAGG	AGGG	AGGG	AAGG	AAGG	AAGG	AGGG	AGGG	AGGG	GGGG	AGGG	GGGG	AGGG	AAAG	GGGG	GGGG	AAGG	GGGG	AAGG	GGGG
solcap_snp_c2_14468	chr01	65694528	[A/G]	0.359524	AAAA	AAGG	AAAA	AAGG	AAGG	AAGG	AAAG	AAAA	AAAG	AAGG	AAGG	AAAG	AAAG	AAGG	AAAG	NA	AAAG	AAGG	AAGG	AAGG	AAGG	NA	AAGG	AAGG	AAAA	AAGG	AAAG	AAAG	AAGG	AAGG	AAGG	AAAG	AAAG	AAAG	AAAA	AAAG	AAAA	AAAG	NA	AAAA	AAAA	AAGG	AAAA	AAGG	AAAA
solcap_snp_c2_14470	chr01	65696918	[T/G]	0.3075	AACC	AAAA	AACC	AAAA	AAAC	AAAC	ACCC	AAAC	AACC	AAAC	AACC	ACCC	ACCC	AACC	AACC	AAAC	AACC	AAAC	AAAA	AAAC	AACC	AAAC	AAAC	AAAC	AACC	AAAC	AAAC	ACCC	AAAC	AAAA	AACC	AACC	AAAC	AAAC	AACC	AAAC	AAAC	AAAA	AAAA	AACC	AAAC	AAAA	ACCC	AACC	ACCC
solcap_snp_c2_14487	chr01	65780961	[C/G]	0.474771	CGGG	CCCG	GGGG	CCGG	CCGG	CCCC	CGGG	CGGG	CGGG	CCGG	CCGG	CGGG	CGGG	CCGG	CGGG	CCCG	CGGG	CCGG	CCCG	CCCG	CCGG	CCCG	CCGG	CGGG	GGGG	CCGG	CGGG	CGGG	CCGG	CCCG	CCGG	CGGG	CCGG	CGGG	GGGG	CGGG	GGGG	CGGG	CCCC	CGGG	GGGG	CCGG	CGGG	CCGG	GGGG
solcap_snp_c2_14489	chr01	65782007	[A/G]	0.469048	AGGG	AAAG	GGGG	NA	AAGG	AAAA	AGGG	AGGG	AGGG	AAGG	AAGG	AGGG	AGGG	AAGG	AGGG	AAAG	AGGG	AAGG	AAAG	AAAG	AAGG	AAAG	AAGG	AGGG	GGGG	AAGG	AGGG	AGGG	AAGG	AAAG	AAGG	AGGG	AAGG	AGGG	GGGG	AGGG	GGGG	NA	AAAA	AGGG	GGGG	AAGG	AGGG	AAGG	GGGG
solcap_snp_c2_14491	chr01	65782411	[A/G]	0.376147	AGGG	GGGG	AAGG	AGGG	GGGG	GGGG	AAAG	AAGG	AGGG	AAGG	AGGG	AAAG	AAAG	AAGG	AAAG	AGGG	AAAG	AAGG	AGGG	AGGG	AAGG	AGGG	AAGG	AAGG	AAAG	AGGG	AAAG	AAAG	AAGG	AGGG	AGGG	AAGG	AAGG	AAAG	AAAG	AAGG	AAAG	AGGG	GGGG	AAAG	AGGG	GGGG	AAGG	AAGG	AAGG
solcap_snp_c2_14492	chr01	65782472	[T/C]	0.376147	AGGG	GGGG	AAGG	AGGG	GGGG	GGGG	AAAG	AAGG	AGGG	AAGG	AGGG	AAAG	AAAG	AAGG	AAAG	AGGG	AAAG	AAGG	AGGG	AGGG	AAGG	AGGG	AAGG	AAGG	AAAG	AGGG	AAAG	AAAG	AAGG	AGGG	AGGG	AAGG	AAGG	AAAG	AAAG	AAGG	AAAG	AGGG	GGGG	AAAG	AGGG	GGGG	AAGG	AAGG	AAGG
solcap_snp_c2_14493	chr01	65782960	[A/C]	0.401869	CCCC	AAAC	CCCC	AAAC	AACC	AAAA	ACCC	CCCC	ACCC	AACC	AACC	ACCC	ACCC	AACC	ACCC	AAAC	ACCC	AACC	AACC	AACC	AACC	AAAC	AACC	ACCC	CCCC	AACC	ACCC	ACCC	AACC	AACC	AACC	ACCC	ACCC	CCCC	CCCC	ACCC	CCCC	NA	AAAC	CCCC	CCCC	AAAC	CCCC	AACC	CCCC
solcap_snp_c2_14495	chr01	65783163	[T/C]	0.459524	AAAG	GGGG	AAAA	AGGG	AAGG	GGGG	AAAG	AAGG	AAAG	AAGG	AAGG	AAAG	AAAG	AAGG	AAAG	AGGG	AAAG	AAGG	AGGG	AGGG	AAGG	AGGG	AAGG	AAAG	AAAA	AAGG	AAAG	AAAG	AAGG	AGGG	AGGG	AAAG	AAGG	AAAG	AAAG	AAAG	AAAA	AGGG	GGGG	AAAG	AAAA	GGGG	AAAG	AAGG	AAAG
solcap_snp_c2_14580	chr01	66218939	[A/G]	0.129545	GGGG	GGGG	AGGG	AGGG	AGGG	GGGG	GGGG	AGGG	AGGG	AGGG	GGGG	GGGG	GGGG	GGGG	AGGG	GGGG	AGGG	AAGG	AGGG	GGGG	GGGG	GGGG	AGGG	AGGG	AGGG	AGGG	AAGG	AGGG	AGGG	AGGG	GGGG	GGGG	AAGG	AGGG	AGGG	AGGG	AAAG	AGGG	GGGG	AGGG	AGGG	GGGG	GGGG	GGGG	GGGG
solcap_snp_c2_14589	chr01	66283056	[T/C]	0.147196	AAAG	AAAA	AGGG	AAAG	AAAA	AAAA	AAAA	AAAG	AAAG	AAAG	AAAG	AAAA	AAAA	AAAA	AAAG	AAAA	AAAG	AAGG	AAAG	AAAA	AAAA	AAAA	AAAG	AAAG	AAAG	AAAG	AGGG	AAAG	AAAG	AAAG	AAAA	AAAA	AGGG	AAAG	AAAG	AAGG	AGGG	AAAG	AAAA	AAAG	NA	AAAA	AAAA	AAAA	AAAA
solcap_snp_c2_14608	chr01	66349597	[A/C]	0.204128	ACCC	CCCC	ACCC	CCCC	CCCC	CCCC	ACCC	ACCC	CCCC	ACCC	ACCC	AAAC	ACCC	ACCC	AACC	ACCC	AACC	ACCC	CCCC	ACCC	ACCC	ACCC	ACCC	ACCC	AACC	CCCC	ACCC	AAAC	ACCC	CCCC	ACCC	ACCC	CCCC	ACCC	ACCC	ACCC	CCCC	CCCC	CCCC	ACCC	CCCC	CCCC	ACCC	AACC	CCCC
solcap_snp_c2_14613	chr01	66374958	[T/C]	0.361905	AAAG	GGGG	AAAG	AGGG	AGGG	GGGG	AGGG	AAGG	AAAG	AGGG	GGGG	GGGG	AGGG	AGGG	AGGG	GGGG	AGGG	AAGG	AAGG	AGGG	AGGG	GGGG	AGGG	AAGG	AAGG	AAGG	AAGG	AGGG	AAGG	AAGG	GGGG	AAGG	AAAG	AAAG	AGGG	NA	AAAA	AGGG	AGGG	AAGG	AAAA	AGGG	AAAG	GGGG	AAAG
solcap_snp_c2_14616	chr01	66427942	[A/G]	0.149083	AAAA	AAAA	AAAG	AAGG	AAAA	AAAA	AAAA	AAAG	AAAA	AAAG	AAAA	AAAA	AAAA	AAAA	AAAG	AAAA	AAAG	AAGG	AAAG	AAAA	AAAA	AAAA	AAGG	AAGG	AAAG	AAAG	AAGG	AAAG	AAAG	AAAG	AAAG	AAAA	AAGG	AAAG	AAAG	AAAG	AGGG	AAGG	AAAA	AAAG	AAAG	AAAA	AAAA	AAAA	AAAA
solcap_snp_c2_14623	chr01	66431307	[T/C]	0.159091	AGGG	AGGG	AAGG	AGGG	GGGG	GGGG	GGGG	AGGG	AGGG	AGGG	AGGG	GGGG	GGGG	GGGG	AGGG	GGGG	AGGG	AAGG	AGGG	GGGG	GGGG	GGGG	AGGG	AAGG	AGGG	AGGG	AAGG	AGGG	AGGG	AGGG	AGGG	GGGG	AAGG	AGGG	AGGG	AAGG	AAAG	AGGG	GGGG	AGGG	AAGG	GGGG	GGGG	GGGG	AGGG
solcap_snp_c2_14703	chr01	86354960	[T/C]	0.283333	AAAA	AGGG	AAAA	AAGG	AAAA	AAAG	AAAG	AAAA	AAAA	AAAA	AAAG	AAAG	AAAA	AAAG	AAAA	AAAG	GGGG	AAAA	AAAG	AAGG	AAAG	AAGG	AAAA	AAGG	AAAG	AAAG	AAAG	AAAA	AGGG	AAAG	AAGG	AAAA	AAAG	AAAA	AAAA	AAGG	AAAG	AAGG	AAAG	NA	AAAG	AGGG	AAAA	AAAA	AAAA
solcap_snp_c2_14704	chr01	86355044	[A/G]	0.338636	AAAA	AGGG	AAAA	AAGG	AAAA	AAGG	AAAG	AAAA	AAAA	AAAA	AAGG	AAAG	AAAA	AAGG	AAAA	AAAG	GGGG	AAAA	AAAG	AAGG	AAAG	AGGG	AAAA	AAGG	AAAG	AAAG	AAAG	AAAA	AGGG	AAGG	AAGG	AAAA	AAGG	AAAA	AAAA	AAGG	AAAG	AGGG	AAAG	AAGG	AAGG	AGGG	AAAA	AAAA	AAAA
solcap_snp_c2_14706	chr01	86355281	[T/A]	0.334091	TTTT	AAAT	TTTT	AATT	TTTT	AATT	ATTT	TTTT	TTTT	TTTT	AATT	ATTT	TTTT	AATT	TTTT	ATTT	AAAA	TTTT	ATTT	AATT	ATTT	AATT	TTTT	AATT	ATTT	ATTT	ATTT	TTTT	AAAT	AATT	AATT	TTTT	AATT	TTTT	TTTT	AATT	ATTT	AAAT	ATTT	AATT	AATT	AAAT	TTTT	TTTT	TTTT
solcap_snp_c2_14707	chr01	86355313	[T/C]	0.116972	AGGG	GGGG	GGGG	GGGG	GGGG	GGGG	GGGG	AGGG	AAGG	GGGG	AGGG	NA	AGGG	AGGG	GGGG	AGGG	GGGG	AGGG	AGGG	GGGG	GGGG	AGGG	GGGG	GGGG	GGGG	GGGG	AGGG	AGGG	GGGG	AGGG	GGGG	AAGG	GGGG	AGGG	AAGG	GGGG	AAGG	AGGG	GGGG	GGGG	GGGG	GGGG	GGGG	AGGG	AGGG
solcap_snp_c2_14708	chr01	86356334	[T/G]	0.449541	ACCC	ACCC	AAAC	AACC	AAAA	CCCC	AAAC	AAAC	CCCC	AAAA	ACCC	CCCC	AAAC	ACCC	AAAA	AACC	CCCC	AAAC	ACCC	AACC	AAAC	CCCC	AAAA	AACC	AAAC	AAAC	AACC	AACC	ACCC	ACCC	AACC	ACCC	ACCC	AAAC	ACCC	AACC	ACCC	CCCC	AACC	ACCC	CCCC	ACCC	AAAA	AACC	AACC
solcap_snp_c2_14709	chr01	86356478	[T/A]	0.451835	ATTT	ATTT	AAAT	AATT	AAAA	TTTT	AAAT	AAAT	TTTT	AAAA	ATTT	TTTT	AAAT	ATTT	AAAA	AATT	TTTT	AAAT	ATTT	AATT	AAAT	TTTT	AAAA	AATT	AAAT	AAAT	AATT	AAAT	ATTT	ATTT	AATT	ATTT	ATTT	AAAT	ATTT	AATT	ATTT	TTTT	AATT	ATTT	TTTT	ATTT	AAAA	AATT	AATT
solcap_snp_c2_14728	chr01	86439713	[A/T]	0.465347	AAAT	AAAT	ATTT	AATT	TTTT	AAAA	ATTT	ATTT	AAAT	TTTT	AAAT	AAAA	ATTT	AAAT	TTTT	AAAT	AAAT	ATTT	AAAT	AATT	ATTT	AATT	TTTT	AATT	ATTT	ATTT	AATT	AATT	AATT	AAAT	AATT	AAAT	AATT	ATTT	NA	AATT	AATT	AAAA	AATT	AATT	AAAA	AAAT	TTTT	AATT	AATT
solcap_snp_c2_14730	chr01	86441457	[T/A]	0.120455	ATTT	TTTT	TTTT	TTTT	TTTT	TTTT	TTTT	ATTT	ATTT	TTTT	ATTT	AAAT	ATTT	ATTT	TTTT	ATTT	TTTT	ATTT	ATTT	TTTT	TTTT	ATTT	TTTT	TTTT	TTTT	TTTT	ATTT	ATTT	TTTT	ATTT	TTTT	ATTT	TTTT	ATTT	AATT	TTTT	AATT	ATTT	TTTT	TTTT	TTTT	TTTT	TTTT	ATTT	ATTT
solcap_snp_c2_14731	chr01	86442644	[A/G]	0.392202	AAGG	AAAG	AGGG	AAGG	GGGG	AAAG	AGGG	GGGG	AGGG	GGGG	AAGG	AGGG	GGGG	AAGG	GGGG	AAGG	AAAG	GGGG	AGGG	AAGG	AGGG	AGGG	GGGG	AAGG	AGGG	AGGG	AGGG	GGGG	AAGG	AAGG	AAGG	NA	AAGG	GGGG	AGGG	AAGG	AGGG	AAAG	AGGG	AAGG	AAAA	AAAG	GGGG	AGGG	AGGG
solcap_snp_c2_14733	chr01	86527570	[T/C]	0.122727	AAAG	AAAA	AAAA	AAAA	AAAA	AAAA	AAAA	AAAG	AAAG	AAAA	AAAG	AGGG	AAAG	AAAG	AAAA	AAAG	AAAA	AAAG	AAAG	AAAA	AAAA	AAAG	AAAA	AAAA	AAAA	AAAA	AAAG	AAAG	AAAA	AAAG	AAAA	AAAG	AAAA	AAGG	AAGG	AAAA	AAGG	AAAG	AAAA	AAAA	AAAA	AAAA	AAAA	AAAG	AAAG
solcap_snp_c2_14740	chr01	86598470	[T/G]	0.39486	AACC	AAAC	ACCC	AACC	CCCC	AAAA	AACC	CCCC	AACC	CCCC	NA	NA	CCCC	AACC	CCCC	ACCC	AACC	CCCC	AACC	AACC	ACCC	ACCC	CCCC	AACC	ACCC	ACCC	ACCC	CCCC	AACC	AACC	ACCC	AACC	AACC	CCCC	AACC	AACC	AACC	AAAC	AACC	AACC	AAAA	AAAC	CCCC	ACCC	ACCC
solcap_snp_c2_14741	chr01	86602967	[A/C]	0.462617	AACC	ACCC	AAAC	AACC	AAAA	ACCC	AAAC	AAAC	AACC	AAAA	ACCC	CCCC	AAAC	ACCC	AAAA	AACC	AACC	AAAC	ACCC	AACC	AAAC	AACC	AAAA	AACC	AAAC	AAAC	AACC	AAAC	AACC	ACCC	AAAC	AAAC	AACC	AACC	ACCC	AACC	ACCC	CCCC	AACC	AACC	CCCC	ACCC	AAAA	AAAC	AACC
solcap_snp_c2_14760	chr01	86745999	[T/A]	0.327982	ATTT	AAAT	ATTT	AATT	TTTT	AATT	ATTT	TTTT	ATTT	TTTT	AATT	ATTT	TTTT	AATT	TTTT	ATTT	AATT	TTTT	ATTT	AATT	ATTT	ATTT	TTTT	AATT	ATTT	ATTT	ATTT	TTTT	AATT	AATT	ATTT	TTTT	AATT	TTTT	ATTT	AATT	ATTT	AAAT	ATTT	AATT	AAAA	AAAT	TTTT	TTTT	ATTT
solcap_snp_c2_14761	chr01	86750211	[A/G]	0.454545	AGGG	AGGG	AAAG	AAGG	AAGG	GGGG	AAGG	AAAG	AGGG	AAAG	AGGG	GGGG	AAAG	AGGG	AAAA	AGGG	AAGG	AAAG	AGGG	AAGG	AAAG	AAGG	AAAA	AAGG	AAAG	AAAG	AAGG	AAGG	AAGG	AGGG	AAAG	AGGG	AAGG	AAGG	AGGG	AAGG	AGGG	GGGG	AAGG	AAGG	GGGG	AGGG	AAAA	AAGG	AAGG
solcap_snp_c2_14762	chr01	86750499	[A/G]	0.456818	AGGG	AGGG	AAAG	AAGG	AAGG	GGGG	AAGG	AAAG	AGGG	AAAG	AGGG	GGGG	AAAG	AGGG	AAAA	AGGG	AAGG	AAAG	AGGG	AAGG	AAAG	AAGG	AAAA	AAGG	AAAG	AAAG	AAGG	AAGG	AAGG	AGGG	AAAG	AGGG	AAGG	AAGG	AGGG	AAGG	AGGG	GGGG	AAGG	AAGG	GGGG	AGGG	AAAA	AAGG	AAGG
solcap_snp_c2_14763	chr01	86847460	[T/C]	0.493119	AGGG	AGGG	AAAG	AAGG	AAAA	GGGG	AAAG	AAAG	AGGG	AAAA	AGGG	GGGG	AAAG	AGGG	AAAA	AAGG	AAGG	AAAG	AGGG	AAGG	AAAG	AAGG	AAAA	AAGG	AAAG	AAAG	AAGG	AAGG	AAGG	AGGG	AAAG	AGGG	AAGG	AAGG	AGGG	AAGG	AGGG	GGGG	AAGG	AAGG	GGGG	AGGG	AAAA	AAGG	AAGG
solcap_snp_c2_14764	chr01	86847564	[T/C]	0.492991	AAAG	AAAG	AGGG	AAGG	GGGG	AAAA	AGGG	AGGG	AAAG	GGGG	AAAG	AAAA	AGGG	AAAG	GGGG	AAGG	AAGG	AGGG	AAAG	AAGG	AGGG	AAGG	GGGG	AAGG	AGGG	AGGG	AAGG	AAGG	AAGG	AAAG	AGGG	AAAG	AAGG	AAGG	AAAG	AAGG	AAAG	AAAA	AAGG	AAGG	AAAA	AAAG	GGGG	AAGG	AAGG
solcap_snp_c2_14765	chr01	86847570	[T/G]	0.162736	CCCC	AAAC	CCCC	AACC	CCCC	CCCC	ACCC	CCCC	CCCC	CCCC	ACCC	CCCC	CCCC	CCCC	CCCC	CCCC	AACC	CCCC	CCCC	AACC	ACCC	CCCC	CCCC	AACC	ACCC	ACCC	CCCC	CCCC	AACC	ACCC	ACCC	CCCC	CCCC	CCCC	CCCC	AACC	CCCC	CCCC	CCCC	CCCC	CCCC	AAAC	CCCC	CCCC	CCCC
solcap_snp_c2_14766	chr01	86847750	[A/G]	0.488636	AGGG	AGGG	AAAG	AAGG	AAAA	AGGG	AAAG	AAAG	AGGG	AAAA	AGGG	GGGG	AAAG	AGGG	AAAA	AAGG	AAGG	AAAG	AAGG	AAGG	AAAG	AAGG	AAAA	AAGG	AAAG	AAAG	AAGG	AAAG	AAGG	AGGG	AAAG	AGGG	AAGG	AAGG	AGGG	AAGG	AGGG	GGGG	AAAG	AAGG	GGGG	AGGG	AAAA	AAGG	AAGG
solcap_snp_c2_14767	chr01	86848639	[A/T]	0.280093	AAAA	ATTT	AAAA	NA	AAAA	AATT	AAAT	AAAA	AAAA	AAAA	AATT	AAAT	AAAA	AAAT	AAAA	AAAT	AATT	AAAA	AAAT	AATT	AAAT	AAAT	AAAA	AATT	AAAT	AAAT	AAAT	AAAA	AATT	AATT	AAAT	AAAA	AAAT	AAAA	AAAA	AATT	AAAT	ATTT	AAAT	AAAT	AAAT	ATTT	AAAA	AAAA	AAAA
solcap_snp_c2_14772	chr01	86877878	[A/G]	0.456818	AGGG	AGGG	AAAG	AAGG	AAGG	GGGG	AAGG	AAAG	AGGG	AAAG	AGGG	GGGG	AAAG	AGGG	AAAA	AGGG	AAGG	AAAG	AGGG	AAGG	AAAG	AAGG	AAAA	AAGG	AAAG	AAAG	AAGG	AAGG	AAGG	AGGG	AAAG	AGGG	AAGG	AAAG	AGGG	AAGG	AGGG	GGGG	AAGG	AAGG	GGGG	AGGG	AAAA	AAGG	AAGG
solcap_snp_c2_14779	chr01	86887703	[T/C]	0.122727	AGGG	GGGG	GGGG	GGGG	GGGG	GGGG	GGGG	AGGG	AGGG	GGGG	AGGG	AAAG	AGGG	AGGG	GGGG	AGGG	GGGG	AGGG	AGGG	GGGG	GGGG	AGGG	GGGG	GGGG	GGGG	GGGG	AGGG	AGGG	GGGG	AGGG	GGGG	AGGG	GGGG	AAGG	AAGG	GGGG	AAGG	AGGG	GGGG	GGGG	GGGG	GGGG	GGGG	AGGG	AGGG
solcap_snp_c2_14792	chr01	86305614	[C/G]	0.353535	CCCC	CGGG	CCCC	CGGG	CCCC	CGGG	CCCG	CCCC	CCCG	CCCC	CCGG	CCCG	CCCC	CCGG	CCCC	CCCG	CGGG	CCCC	CCGG	CCGG	CCCG	NA	CCCC	CCGG	CCGG	CCCG	CCCG	CCCC	CGGG	CCGG	CCGG	CCCG	CCGG	CCCC	CCCC	CCGG	CCCG	CGGG	CCGG	CCGG	CCGG	CGGG	CCCC	CCCC	CCCC
solcap_snp_c2_14793	chr01	86305720	[A/G]	0.473558	AAGG	AAAG	AGGG	AAGG	AAGG	AAAA	AGGG	GGGG	AAAA	AGGG	AAAG	AAAA	GGGG	AAAA	AGGG	AGGG	AAAA	GGGG	AAAG	AAGG	AAGG	AAAA	GGGG	NA	AGGG	AGGG	AAAA	AAAA	AAAG	AAAG	AAGG	AAGG	AAAG	GGGG	NA	AAGG	AAGG	AAAA	AAGG	AAAG	AAAA	AAAG	AAAA	AGGG	AGGG
solcap_snp_c2_14794	chr01	86305814	[A/G]	0.337156	GGGG	AAAG	GGGG	AAGG	GGGG	AAGG	AGGG	GGGG	GGGG	GGGG	AAGG	AGGG	GGGG	AAGG	GGGG	AGGG	AAAA	GGGG	AGGG	AAGG	AGGG	AAAG	GGGG	AAGG	AGGG	AGGG	AGGG	GGGG	AAAG	AAGG	AAGG	GGGG	AAGG	GGGG	GGGG	AAGG	AGGG	AAAG	AGGG	AAGG	AAGG	AAAG	GGGG	GGGG	GGGG
solcap_snp_c2_14809	chr01	87030691	[T/G]	0.321759	AAAC	ACCC	AAAC	AACC	AAAA	AACC	AAAC	AAAA	AAAC	AAAA	AACC	AAAC	AAAA	AACC	AAAA	AAAC	AACC	AAAA	AAAC	AACC	AAAC	AAAC	AAAA	AACC	AAAC	AAAC	AAAC	AAAA	AACC	AACC	AAAC	AAAA	AACC	AAAA	AAAC	AACC	AAAC	ACCC	NA	AACC	CCCC	ACCC	AAAA	AAAA	AAAC
solcap_snp_c2_14827	chr01	87096729	[T/C]	0.493056	AGGG	AGGG	AAAG	AAGG	AAAA	GGGG	AAAG	AAAG	AGGG	AAAA	AGGG	AGGG	AAAG	AGGG	AAAA	AGGG	AAGG	AAAG	AGGG	AAGG	AAAG	AAGG	AAAA	AAGG	AAAG	AAAG	AAGG	AAGG	AAGG	AGGG	AAAG	AGGG	AAGG	NA	AGGG	AAGG	AGGG	GGGG	NA	AAGG	GGGG	AGGG	AAAA	AAGG	AAGG
solcap_snp_c2_14838	chr01	87161066	[T/C]	0.265909	GGGG	AAAG	GGGG	AAGG	GGGG	AAGG	GGGG	GGGG	GGGG	GGGG	AAGG	GGGG	GGGG	AGGG	GGGG	AGGG	AAGG	GGGG	AGGG	AAGG	GGGG	AAGG	GGGG	AAGG	AGGG	AGGG	AGGG	GGGG	AAGG	AAGG	AGGG	GGGG	AGGG	GGGG	GGGG	AAGG	AGGG	AAAG	AGGG	AGGG	AGGG	AAAG	GGGG	GGGG	GGGG
solcap_snp_c2_14839	chr01	86328884	[A/G]	0.122727	AGGG	GGGG	GGGG	GGGG	GGGG	GGGG	GGGG	AGGG	AAGG	GGGG	AGGG	AAAG	AGGG	AGGG	GGGG	AGGG	GGGG	AGGG	AGGG	GGGG	GGGG	AGGG	GGGG	GGGG	GGGG	GGGG	AGGG	AGGG	GGGG	AGGG	GGGG	AGGG	GGGG	AGGG	AAGG	GGGG	AAGG	AGGG	GGGG	GGGG	GGGG	GGGG	AGGG	AGGG	AGGG
solcap_snp_c2_14840	chr01	87161681	[A/G]	0.265909	GGGG	AAAG	GGGG	AAGG	GGGG	AAGG	GGGG	GGGG	GGGG	GGGG	AAGG	GGGG	GGGG	AGGG	GGGG	AGGG	AAGG	GGGG	AGGG	AAGG	GGGG	AAGG	GGGG	AAGG	AGGG	AGGG	AGGG	GGGG	AAGG	AAGG	AGGG	GGGG	AGGG	GGGG	GGGG	AAGG	AGGG	AAAG	AGGG	AGGG	AGGG	AAAG	GGGG	GGGG	GGGG
solcap_snp_c2_14841	chr01	87161795	[A/G]	0.428899	AAAG	AAAG	AGGG	AAGG	NA	AAAA	GGGG	AGGG	AAAA	GGGG	AAAG	AAAG	AGGG	AAAA	AGGG	AAAG	AAGG	AGGG	AAAG	AAAG	AGGG	AAGG	AAGG	AAAG	AGGG	AGGG	AAAA	AAAA	AAGG	AAAG	AGGG	AAAG	AAGG	AAAG	AAAG	AAGG	AAAG	AAAA	AAGG	AAGG	AAAA	AAAG	AAAG	AAGG	AAGG
solcap_snp_c2_14843	chr01	87180917	[G/C]	0.265909	CCCC	CGGG	CCCC	CCGG	CCCC	CCGG	CCCC	CCCC	CCCC	CCCC	CCGG	CCCC	CCCC	CCCG	CCCC	CCCG	CCGG	CCCC	CCCG	CCGG	CCCC	CCGG	CCCC	CCGG	CCCG	CCCG	CCCG	CCCC	CCGG	CCGG	CCCG	CCCC	CCCG	CCCC	CCCC	CCGG	CCCG	CGGG	CCCG	CCCG	CCCG	CGGG	CCCC	CCCC	CCCC
solcap_snp_c2_14848	chr01	87196723	[T/C]	0.470874	AGGG	AGGG	AAAG	AAGG	AAAA	GGGG	AAAA	AAAG	AGGG	AAAA	AGGG	AGGG	AAAG	AGGG	NA	AGGG	AAGG	AAAG	AGGG	AAGG	AAAA	AAGG	AAGG	AAGG	AAAG	AAAG	AGGG	AGGG	AAGG	AGGG	AAAG	AGGG	AAGG	AGGG	AGGG	AAGG	AGGG	GGGG	AAGG	AAGG	GGGG	AGGG	AGGG	AAGG	AAGG
solcap_snp_c2_14903	chr01	87322718	[T/C]	0.263761	AGGG	AAGG	AAAG	GGGG	AGGG	AGGG	AAAG	AGGG	AGGG	AGGG	GGGG	AGGG	AAAG	AGGG	AGGG	AGGG	AGGG	AAGG	GGGG	GGGG	AGGG	GGGG	AGGG	GGGG	AAAG	AAAG	AGGG	AGGG	GGGG	GGGG	AAGG	AGGG	GGGG	AGGG	GGGG	GGGG	GGGG	GGGG	AGGG	GGGG	GGGG	AGGG	AGGG	AAGG	GGGG
solcap_snp_c2_14939	chr01	47761676	[T/G]	0.366667	AAAC	CCCC	AACC	ACCC	AACC	ACCC	NA	AACC	AAAC	CCCC	ACCC	ACCC	AAAC	AACC	AAAC	AACC	CCCC	AACC	NA	ACCC	ACCC	ACCC	AACC	CCCC	AACC	CCCC	AACC	ACCC	ACCC	ACCC	AACC	CCCC	AACC	NA	AACC	CCCC	AACC	CCCC	ACCC	AACC	ACCC	AACC	ACCC	AAAC	AAAC
solcap_snp_c2_16039	chr01	66723137	[A/G]	0.440367	AGGG	AGGG	AAGG	AAGG	AAAG	AAGG	AAGG	AAAG	AGGG	AAGG	AGGG	AGGG	AAAG	AAGG	AAAG	AAGG	AGGG	AAAG	AAGG	AAGG	AAAG	AAGG	AGGG	AAAG	AAGG	AAGG	AAGG	AAGG	AAAG	AAAG	AAAG	AGGG	AAAA	AAGG	AAAG	AAAG	AAAG	AAAG	AAGG	AAAG	AGGG	AAGG	AAGG	GGGG	AAGG
solcap_snp_c2_16369	chr01	75163958	[A/G]	0.135321	GGGG	GGGG	AGGG	AGGG	GGGG	GGGG	GGGG	GGGG	AAGG	AAAG	AAGG	AAGG	AGGG	GGGG	GGGG	AGGG	GGGG	AAGG	GGGG	GGGG	GGGG	GGGG	GGGG	GGGG	GGGG	AGGG	AGGG	NA	GGGG	GGGG	GGGG	AAAG	GGGG	AAGG	AGGG	AGGG	AAGG	AGGG	GGGG	GGGG	GGGG	GGGG	GGGG	AGGG	AGGG
solcap_snp_c2_16424	chr01	75478358	[T/C]	0.183486	AAGG	AGGG	AAAG	GGGG	AAGG	GGGG	GGGG	AAGG	GGGG	GGGG	GGGG	AGGG	AGGG	AGGG	AGGG	GGGG	AAGG	GGGG	AGGG	AGGG	AGGG	GGGG	AGGG	GGGG	AAGG	AGGG	AGGG	AGGG	AGGG	AGGG	GGGG	GGGG	GGGG	AGGG	AGGG	GGGG	AAGG	AGGG	GGGG	GGGG	AGGG	GGGG	GGGG	AGGG	GGGG
solcap_snp_c2_16425	chr01	75485176	[T/C]	0.184091	AAGG	AGGG	AAAG	GGGG	AAGG	GGGG	AGGG	AAGG	GGGG	GGGG	GGGG	AGGG	AGGG	AGGG	AGGG	GGGG	AAGG	GGGG	AGGG	AGGG	AAGG	GGGG	AGGG	GGGG	AAGG	AGGG	AGGG	AGGG	AGGG	AGGG	GGGG	GGGG	GGGG	AGGG	AGGG	GGGG	AAGG	AGGG	GGGG	GGGG	AGGG	GGGG	GGGG	AGGG	GGGG
solcap_snp_c2_16426	chr01	75485233	[T/G]	0.392523	AAAC	AACC	AAAA	ACCC	AAAA	AAAC	ACCC	AACC	AACC	AAAC	AACC	AAAA	ACCC	AACC	AAAA	AAAC	AAAC	AAAA	AAAA	AAAC	AACC	AACC	ACCC	AACC	AACC	AAAC	AAAC	AAAC	AAAC	AACC	CCCC	AAAA	CCCC	AAAC	AACC	AAAC	AAAA	AAAC	AACC	CCCC	AACC	AACC	AAAA	AAAA	ACCC
solcap_snp_c2_16466	chr01	75748919	[A/G]	0.265909	AAGG	AAAG	AGGG	AAAA	AAGG	AAGG	AAAG	AAGG	AAAA	AAAG	AAAA	AAGG	AAAG	AAAG	AAAG	AAAA	AAGG	AAAA	AGGG	AAAG	AAGG	AAAA	AAAG	AAAA	AAGG	AAAG	AAAG	AAAG	AAAG	AAAG	AAAA	AAAG	AAAA	AAAG	AAAG	AAAA	AGGG	AAAG	AAGG	AAAA	AAAG	AAAA	AAGG	AAAG	AAAA
solcap_snp_c2_17191	chr01	70474651	[T/C]	0.254587	AGGG	GGGG	AAGG	AGGG	AAAG	AAGG	AGGG	AAAG	GGGG	AGGG	AGGG	AAGG	AGGG	AAAG	GGGG	AGGG	AGGG	AGGG	GGGG	GGGG	GGGG	AGGG	AGGG	AAGG	GGGG	AGGG	AGGG	AAAG	AAGG	GGGG	GGGG	GGGG	GGGG	AGGG	AAAG	GGGG	AGGG	AAAG	GGGG	AGGG	GGGG	AAGG	AAAG	AGGG	AGGG
solcap_snp_c2_17192	chr01	70472766	[A/G]	0.254545	AAAG	AAAA	AAGG	AAAG	AGGG	AAAG	AAAG	AGGG	AAAA	AAAG	AAAG	AAGG	AAAG	AGGG	AAAA	AAAG	AAAG	AAAG	AAAA	AAAA	AAAA	AAAG	AAAG	AAGG	AAAA	AAAG	AAAG	AGGG	AAGG	AAAA	AAAA	AAAA	AAAA	AAAG	AGGG	AAAA	AAAG	AGGG	AAAA	AAAG	AAAA	AAGG	AGGG	AAAG	AAAG
solcap_snp_c2_17193	chr01	70472380	[A/G]	0.290865	AGGG	AAGG	AAGG	AGGG	AAAG	AAAG	AGGG	AAAG	GGGG	AGGG	AGGG	AAGG	AGGG	AAAG	GGGG	AGGG	AGGG	AGGG	GGGG	GGGG	GGGG	AGGG	AGGG	AAGG	GGGG	AGGG	AGGG	AAAG	AAGG	GGGG	AGGG	GGGG	GGGG	AGGG	AAAG	GGGG	AGGG	AAAG	NA	AGGG	GGGG	AAGG	AAAG	AGGG	AAGG
solcap_snp_c2_17529	chr01	69902011	[T/C]	0.461538	AAAG	AAAG	AAAG	AAGG	AAGG	AAAG	AGGG	AAAA	AAAG	AGGG	AAAG	AAAG	AGGG	AAAG	NA	AAGG	AAAA	NA	AAAG	AGGG	GGGG	AAGG	AAAA	AAAG	AGGG	AGGG	AAAG	AAAG	AGGG	AAAG	AGGG	AAGG	AAGG	AAAG	AAAG	AGGG	AAAG	AAGG	AAAG	AAGG	AAAA	AAGG	AAGG	AAGG	AAAA
solcap_snp_c2_17530	chr01	69918804	[A/T]	0.45	AAAT	AAAT	AAAT	AATT	ATTT	AAAT	ATTT	AAAA	AAAT	AAAT	AAAT	AAAT	ATTT	AAAA	ATTT	AATT	AAAA	ATTT	AAAT	ATTT	TTTT	AATT	AAAA	AAAT	ATTT	TTTT	AAAA	AAAA	AATT	AAAT	TTTT	AATT	AATT	AAAT	AAAA	ATTT	AAAT	AATT	AAAT	AATT	AAAA	AATT	AAAA	AATT	AAAT
solcap_snp_c2_17531	chr01	70016241	[T/G]	0.384259	ACCC	ACCC	ACCC	ACCC	ACCC	ACCC	AACC	CCCC	ACCC	ACCC	ACCC	ACCC	AAAC	CCCC	AACC	AACC	CCCC	ACCC	ACCC	AAAC	AAAC	AACC	CCCC	ACCC	AAAC	AACC	CCCC	CCCC	AACC	ACCC	AAAC	AACC	AACC	ACCC	CCCC	AAAC	ACCC	AACC	ACCC	AACC	CCCC	AACC	CCCC	AACC	CCCC
solcap_snp_c2_17537	chr01	70097516	[A/G]	0.363636	AAGG	AAGG	AGGG	AAAG	AAAG	AAAG	AAGG	GGGG	AAAG	AAGG	AAGG	AGGG	AAAA	AGGG	AAAG	AAAG	AAGG	AGGG	AAAA	AAAG	AAAG	AAAG	AAGG	AAGG	AAAG	AAAA	AAAG	AAGG	AAAG	AAGG	AAAG	AAAG	AAGG	AAGG	AGGG	AAAG	AAAG	AAAG	AAAG	AAGG	AAGG	AAAG	AAAG	AAAG	AAGG
solcap_snp_c2_17539	chr01	70223686	[A/G]	0.222727	AAAG	AAAG	AAAA	AAAA	AAAA	AAGG	AAAA	AAAA	AAGG	AAAG	AAAG	AAAA	AAAA	AAAG	AAAG	AAAG	AAGG	AAAA	AGGG	AAAA	AAAA	AAAG	AAAG	AAAA	AAAA	AAAG	AAGG	AAAA	AAAG	AAAG	AAAG	AAAG	AAAA	AAAA	AAAA	AAAA	AAGG	AAAG	AAGG	AAAA	AAGG	AAAG	AGGG	AAAG	AAAG
solcap_snp_c2_17592	chr01	69809843	[A/C]	0.288636	AACC	CCCC	CCCC	AACC	AAAC	ACCC	ACCC	ACCC	AACC	CCCC	ACCC	ACCC	CCCC	AACC	ACCC	AACC	AACC	CCCC	AAAC	CCCC	CCCC	AACC	AACC	ACCC	CCCC	ACCC	CCCC	CCCC	ACCC	ACCC	ACCC	ACCC	CCCC	ACCC	AACC	CCCC	AACC	ACCC	ACCC	ACCC	AACC	ACCC	AAAC	AACC	AACC
solcap_snp_c2_19420	chr01	4013257	[T/G]	0.161364	AAAC	AAAA	AAAA	AACC	AAAA	AAAA	AAAA	AACC	AAAA	AAAC	AAAA	AAAA	AAAC	AAAC	AAAC	AAAA	AAAA	AAAC	AAAA	AAAA	AAAA	AAAC	AAAC	AAAA	AAAC	AAAC	AAAC	AAAA	AAAC	AAAA	AAAC	AAAA	AAAA	AAAC	AACC	AAAC	AAAA	AAAA	AAAA	AAAA	AAAC	AAAC	AAAA	AAAA	AAAA
solcap_snp_c2_19956	chr01	72742546	[T/A]	0.209906	AAAA	AAAT	AAAT	AAAT	AAAT	AAAA	AAAA	AATT	AAAT	AATT	AATT	NA	AAAT	AAAT	AAAT	AAAT	AAAA	AAAT	AAAA	AAAA	AAAA	AAAT	AAAA	AAAT	AATT	AATT	AATT	AAAT	NA	AAAT	AAAT	AATT	AAAA	AAAT	AAAT	NA	NA	AAAT	AAAA	AAAA	AAAA	AAAA	AATT	AAAT	AAAA
solcap_snp_c2_19974	chr01	72816334	[T/C]	0.463942	AGGG	AAGG	GGGG	AAAG	GGGG	AAAA	AAAA	AGGG	GGGG	AAGG	AAGG	GGGG	AAAG	AAAG	GGGG	AAGG	AGGG	AAGG	GGGG	AAAG	AAAA	AAGG	AGGG	AAGG	AGGG	AGGG	NA	GGGG	AAAA	AGGG	AAAA	AGGG	AAAG	AGGG	GGGG	AAAG	AGGG	AGGG	AAAG	AAAG	AGGG	AAGG	NA	AAGG	AAAG
solcap_snp_c2_20500	chr01	67211029	[T/C]	0.373853	AAGG	AAGG	AAGG	AAGG	AAAG	AAGG	GGGG	AAGG	AAAA	AGGG	AGGG	AAGG	AGGG	AGGG	AAGG	GGGG	AAGG	AAGG	AAGG	GGGG	GGGG	GGGG	AAGG	AAGG	AAAG	AAGG	AAGG	AGGG	AGGG	AAAG	AGGG	AAAG	AGGG	AAGG	AAGG	AAAG	AGGG	AAAG	AAGG	GGGG	AAAG	AAGG	AGGG	AAGG	AAAG
solcap_snp_c2_20501	chr01	67211502	[A/C]	0.206818	AACC	AACC	AAAC	AAAA	AAAC	AACC	AAAA	AAAC	CCCC	AAAA	AAAC	AAAC	AAAC	AAAA	AAAA	AAAA	AAAC	AAAA	AAAC	AAAA	AAAA	AAAA	AAAC	AAAC	AAAA	AAAC	AAAA	AAAA	AAAA	AAAC	AAAA	ACCC	AAAA	AAAA	AAAC	AAAC	AAAA	AAAA	AACC	AAAA	AACC	AAAC	AAAC	AACC	AAAC
solcap_snp_c2_20502	chr01	67221911	[T/A]	0.354167	AATT	AATT	AATT	TTTT	AATT	AATT	ATTT	AATT	AAAA	ATTT	ATTT	AATT	ATTT	TTTT	TTTT	TTTT	ATTT	TTTT	ATTT	ATTT	ATTT	TTTT	ATTT	AATT	ATTT	ATTT	TTTT	AATT	TTTT	AATT	ATTT	AAAT	ATTT	ATTT	ATTT	ATTT	AATT	TTTT	AAAT	ATTT	AATT	ATTT	ATTT	AATT	AAAT
solcap_snp_c2_20505	chr01	67223465	[T/C]	0.485714	AAGG	AAGG	NA	AAGG	AGGG	AAGG	AAAG	NA	GGGG	AAAG	AAAG	AGGG	AAAG	AAAG	AAGG	AAAA	AAGG	AAGG	AAGG	AAAG	AAAG	AAAA	AAGG	AGGG	GGGG	AAGG	AAGG	AAGG	AAAG	GGGG	AAAA	NA	AAGG	AAGG	AAGG	AGGG	AGGG	AGGG	AGGG	AAAG	AGGG	AAGG	AAAG	AAGG	AGGG
solcap_snp_c2_20506	chr01	67223718	[A/G]	0.429545	AAAG	AAAG	AAGG	AAGG	AAGG	AAGG	AAAG	AAGG	AAGG	AAAG	AAAA	AAGG	AAAG	AAAG	AAGG	AAAA	AAGG	AAGG	AAGG	AAAG	AAAG	AAAA	AAGG	AGGG	GGGG	AAGG	AAGG	AAGG	AAAG	AGGG	AAAG	AAAG	AAGG	AAGG	AAAG	AAGG	AGGG	AGGG	AGGG	AAAG	AGGG	AAGG	AAAA	AAGG	AAGG
solcap_snp_c2_20507	chr01	67223836	[A/G]	0.172018	AGGG	AAGG	AGGG	GGGG	AGGG	AAGG	GGGG	GGGG	AAAG	GGGG	AGGG	AGGG	AGGG	GGGG	GGGG	GGGG	AGGG	GGGG	AGGG	GGGG	GGGG	GGGG	AGGG	AGGG	GGGG	AGGG	GGGG	GGGG	GGGG	GGGG	GGGG	AGGG	GGGG	GGGG	GGGG	AGGG	GGGG	GGGG	AAGG	GGGG	AAGG	AGGG	GGGG	AAGG	GGGG
solcap_snp_c2_20508	chr01	67224536	[G/C]	0.162844	GGGG	CGGG	CCGG	CCGG	CGGG	GGGG	GGGG	CGGG	CGGG	GGGG	CGGG	CCGG	GGGG	CGGG	CCGG	GGGG	CGGG	CCGG	CGGG	GGGG	GGGG	GGGG	CGGG	CGGG	CCCG	CGGG	CCGG	GGGG	CGGG	CCGG	GGGG	GGGG	CGGG	CGGG	CGGG	CCCG	CGGG	CCCG	GGGG	GGGG	CGGG	CGGG	GGGG	GGGG	GGGG
solcap_snp_c2_20513	chr01	67277817	[A/G]	0.145833	AGGG	GGGG	AGGG	GGGG	GGGG	GGGG	AGGG	AGGG	GGGG	AGGG	AGGG	GGGG	AGGG	AGGG	AGGG	AGGG	AAGG	AGGG	AGGG	AGGG	AGGG	AGGG	AGGG	GGGG	GGGG	GGGG	AAGG	GGGG	GGGG	GGGG	AGGG	AGGG	GGGG	AGGG	AGGG	GGGG	GGGG	GGGG	GGGG	AGGG	GGGG	AGGG	AGGG	AGGG	GGGG
solcap_snp_c2_20514	chr01	67277826	[A/G]	0.247685	NA	AGGG	AAGG	GGGG	AGGG	GGGG	AGGG	AAGG	AAAA	AGGG	AAGG	AGGG	AGGG	AGGG	AGGG	AGGG	AAAG	AGGG	AGGG	AGGG	AGGG	AGGG	AGGG	AGGG	GGGG	AGGG	AAGG	GGGG	GGGG	AGGG	AGGG	AAAA	GGGG	AAGG	AAGG	AGGG	GGGG	GGGG	GGGG	AGGG	GGGG	AGGG	AAGG	AAGG	AAGG
solcap_snp_c2_20517	chr01	67279544	[A/G]	0.488636	AAGG	AAAG	GGGG	AAGG	AAGG	AAAA	AAGG	GGGG	AAGG	AAAG	AAGG	AGGG	AAAG	AAGG	AGGG	AAAG	AGGG	AGGG	AAGG	AAGG	AAGG	AAAG	AAGG	AAGG	GGGG	AAAG	GGGG	AAGG	AAAG	GGGG	AAAG	AGGG	AAGG	AGGG	AGGG	AGGG	AGGG	AGGG	AAAG	AAGG	AAAG	AAGG	AAGG	AAAG	AAGG
solcap_snp_c2_20521	chr01	67293176	[T/C]	0.497685	AAAG	AAGG	AAAG	GGGG	AAGG	AAGG	AAGG	AAAG	AAAA	AGGG	AAGG	AAGG	AAGG	AGGG	AGGG	AGGG	AAAG	AGGG	AAGG	AAGG	AAGG	AGGG	AAGG	AGGG	AGGG	AGGG	AAGG	AAAG	GGGG	AAGG	AAGG	AAAA	AGGG	AAGG	AAGG	AGGG	AAGG	GGGG	AAAG	AAGG	AAGG	AAGG	AAGG	AAAG	AAAG
solcap_snp_c2_20522	chr01	67294103	[T/G]	0.149083	ACCC	CCCC	ACCC	CCCC	CCCC	CCCC	ACCC	ACCC	CCCC	ACCC	ACCC	CCCC	ACCC	ACCC	ACCC	ACCC	AACC	ACCC	ACCC	ACCC	ACCC	ACCC	ACCC	CCCC	CCCC	CCCC	AACC	CCCC	CCCC	CCCC	ACCC	ACCC	CCCC	ACCC	ACCC	CCCC	CCCC	CCCC	CCCC	ACCC	CCCC	ACCC	ACCC	ACCC	CCCC
solcap_snp_c2_20569	chr01	67013319	[A/G]	0.193182	AGGG	GGGG	AGGG	AGGG	GGGG	GGGG	AGGG	AAGG	GGGG	AGGG	AGGG	AGGG	AGGG	AGGG	AGGG	AGGG	AAGG	AGGG	AGGG	AGGG	AGGG	AGGG	AGGG	GGGG	GGGG	GGGG	AAGG	AGGG	GGGG	GGGG	AGGG	AAGG	GGGG	AGGG	AAGG	GGGG	GGGG	AAGG	GGGG	AGGG	GGGG	AAGG	AGGG	AGGG	AGGG
solcap_snp_c2_20798	chr01	60951473	[A/G]	0.270455	AGGG	AGGG	AGGG	GGGG	AAGG	AGGG	AGGG	GGGG	GGGG	AGGG	AAAG	AGGG	GGGG	AAGG	AGGG	AGGG	GGGG	AGGG	GGGG	AGGG	AAAG	AGGG	AGGG	AGGG	AGGG	AGGG	GGGG	AAAG	AAGG	AAGG	AGGG	AGGG	AGGG	GGGG	GGGG	AGGG	GGGG	GGGG	AGGG	GGGG	AAAG	AAGG	GGGG	GGGG	AGGG
solcap_snp_c2_20799	chr01	60951506	[A/G]	0.270833	AAAG	AAAG	AAAG	AAAA	AAGG	AAAG	AAAG	AAAA	AAAA	AAAG	AGGG	AAAG	AAAA	AAGG	AAAG	AAAG	AAAA	AAAG	AAAA	AAAG	AGGG	AAAG	AAAG	AAAG	AAAG	AAAG	AAAA	AGGG	AAGG	AAGG	AAAG	AAAG	AAAG	AAAA	AAAA	AAAG	AAAA	AAAA	AAAG	AAAA	AGGG	AAGG	AAAA	AAAA	AAAG
solcap_snp_c2_20803	chr01	60987055	[A/G]	0.332569	AGGG	AGGG	GGGG	AAAG	GGGG	GGGG	AGGG	AAGG	AAAG	AAGG	GGGG	AAGG	AGGG	AGGG	AGGG	AGGG	AGGG	AAAG	AAGG	AGGG	GGGG	GGGG	AGGG	GGGG	GGGG	AAGG	AAGG	GGGG	AGGG	AAGG	AAGG	AAGG	AAAG	AGGG	AAGG	AAGG	AAAA	AGGG	AGGG	AAAA	AGGG	AGGG	AGGG	AAAG	AAGG
solcap_snp_c2_20890	chr01	61310905	[T/G]	0.384434	AACC	AACC	AAAC	ACCC	AAAA	AAAA	AACC	ACCC	AACC	AACC	AAAC	ACCC	AAAC	AACC	AAAC	AAAC	AACC	AACC	ACCC	ACCC	AAAC	AAAC	AACC	AACC	ACCC	AAAC	ACCC	AAAA	AAAC	AAAC	AAAC	AAAC	ACCC	AAAA	ACCC	AAAC	AACC	AAAC	AAAC	NA	AAAC	AAAA	AACC	AACC	AAAA
solcap_snp_c2_20895	chr01	61326558	[A/C]	0.348624	ACCC	ACCC	ACCC	CCCC	AAAC	AACC	ACCC	CCCC	CCCC	ACCC	AAAC	ACCC	ACCC	AACC	AACC	AACC	ACCC	ACCC	CCCC	ACCC	AAAC	AAAC	AACC	ACCC	ACCC	ACCC	CCCC	NA	AACC	AACC	AACC	ACCC	ACCC	ACCC	CCCC	ACCC	CCCC	CCCC	AACC	CCCC	ACCC	AACC	CCCC	ACCC	ACCC
solcap_snp_c2_21078	chr01	2497514	[A/G]	0.184091	GGGG	AGGG	AAGG	GGGG	AAAG	AGGG	GGGG	AGGG	AGGG	AGGG	AAGG	AGGG	GGGG	AAAG	GGGG	GGGG	GGGG	AAGG	GGGG	AAAG	AGGG	AAGG	AAGG	AAAG	GGGG	AAGG	AAGG	GGGG	AAGG	GGGG	AGGG	AGGG	AGGG	AGGG	GGGG	GGGG	GGGG	GGGG	GGGG	AGGG	GGGG	GGGG	GGGG	AGGG	GGGG
solcap_snp_c2_21098	chr01	2589296	[A/G]	0.335714	AAGG	AAAA	AAAA	AAAA	AGGG	AAAG	AAAA	AAAG	AAGG	AAGG	AAAA	AAGG	AAGG	AAAA	AAGG	AAGG	AGGG	AAAA	AAGG	AAAA	AAAA	AAAA	AAAA	AAAA	AGGG	AAAG	AAAA	NA	AAAA	AGGG	AAAA	AAAG	AAAA	AAAG	AAGG	AAAG	AAAG	AAAA	AAAG	AAAG	AAGG	AAAG	AAGG	AAGG	AAAG
solcap_snp_c2_21099	chr01	2591087	[T/C]	0.231481	AAGG	AAAA	AAAA	AAAA	AAGG	AAAG	AAAA	AAAG	AAAA	AAAA	AAAA	AAGG	AAGG	AAAA	AAAG	AAGG	AGGG	AAAA	AAGG	AAAA	AAAA	AAAA	AAAA	AAAA	AAAA	AAAG	AAAA	AAAA	AAAA	AAGG	AAAA	AAAG	AAAA	AAAA	AAGG	AAAA	AAAA	AAAA	AAAG	AAAG	AAGG	AAAG	AAAG	AAGG	AAAG
solcap_snp_c2_21100	chr01	2591141	[T/A]	0.336449	AATT	AATT	AATT	AAAA	TTTT	ATTT	AAAA	ATTT	ATTT	ATTT	ATTT	ATTT	ATTT	ATTT	AATT	AATT	TTTT	ATTT	ATTT	ATTT	AATT	ATTT	ATTT	TTTT	ATTT	ATTT	AATT	ATTT	ATTT	TTTT	AAAT	ATTT	AAAT	ATTT	ATTT	AATT	ATTT	AAAT	AATT	ATTT	NA	AATT	ATTT	ATTT	AATT
solcap_snp_c2_21227	chr01	2951280	[A/C]	0.332569	AACC	ACCC	AACC	AAAC	ACCC	ACCC	AAAA	ACCC	ACCC	ACCC	AACC	CCCC	ACCC	ACCC	AACC	CCCC	CCCC	AACC	CCCC	ACCC	AACC	ACCC	ACCC	CCCC	ACCC	ACCC	AACC	CCCC	ACCC	CCCC	AAAC	CCCC	AAAC	AACC	ACCC	AACC	ACCC	AAAC	CCCC	ACCC	AACC	AACC	ACCC	CCCC	AACC
solcap_snp_c2_21233	chr01	2956117	[A/T]	0.417431	AATT	AAAT	AAAT	AATT	AAAA	AAAA	ATTT	AAAT	ATTT	ATTT	AAAT	AATT	AAAT	AAAT	AATT	AAAA	AATT	AAAT	AAAT	AATT	AAAT	NA	AAAT	AAAT	ATTT	AATT	AAAA	AATT	AAAT	AATT	AAAT	AAAA	AAAT	AATT	AATT	ATTT	AATT	AATT	AAAT	AAAT	AAAT	AATT	ATTT	AAAA	AATT
solcap_snp_c2_21235	chr01	2958391	[T/A]	0.342593	ATTT	AAAT	AATT	TTTT	AAAT	AAAT	TTTT	AAAT	AAAT	AAAT	ATTT	AAAA	AATT	AAAT	AATT	AAAA	AAAA	ATTT	AAAA	AAAT	AATT	AAAT	AAAT	AAAA	AAAT	AAAT	AATT	AAAA	AAAT	AAAA	ATTT	AAAA	ATTT	AATT	AAAT	AATT	AAAT	ATTT	AAAA	AAAT	ATTT	AATT	AAAT	AAAA	AATT
solcap_snp_c2_21236	chr01	2958410	[A/G]	0.483796	AAAA	AAGG	AAGG	AAAA	AGGG	AAGG	AAAA	AAGG	AGGG	AGGG	AAAG	AGGG	AAAG	AAGG	AAGG	AAAG	AGGG	AAAG	AGGG	AGGG	AAAG	AGGG	AGGG	GGGG	AGGG	AGGG	AAGG	AGGG	AGGG	AGGG	AAAG	AAGG	AAAG	AAGG	AAGG	AAGG	AGGG	AAGG	AAGG	AGGG	AAAA	AAGG	AGGG	AGGG	AAGG
solcap_snp_c2_21247	chr01	3087549	[T/C]	0.243119	GGGG	AAGG	AGGG	GGGG	AGGG	AAGG	GGGG	AGGG	GGGG	AGGG	AGGG	AGGG	GGGG	AGGG	AGGG	AGGG	AGGG	AGGG	AAGG	AAAG	AGGG	AAGG	AAAG	AAAG	GGGG	AGGG	GGGG	AGGG	AAGG	AGGG	AGGG	AAGG	AGGG	AAGG	GGGG	AGGG	AAGG	GGGG	AGGG	AGGG	GGGG	AGGG	AGGG	AAAG	GGGG
solcap_snp_c2_2186	chr01	77652861	[T/C]	0.481308	GGGG	AGGG	AGGG	AAGG	AAGG	AAAG	AGGG	AAAG	AAGG	AAAA	AAAG	AAGG	AAGG	AGGG	AGGG	AAGG	AAGG	AAGG	AAGG	AGGG	AGGG	AAAA	AAAG	AAGG	AGGG	AAGG	AAGG	AAAG	AGGG	NA	AGGG	AAAG	AAGG	AAAG	AAGG	AAGG	AGGG	AGGG	AAAG	AAAA	AGGG	AAGG	AAGG	AGGG	AAAA
solcap_snp_c2_2201	chr01	77738822	[T/C]	0.247706	AGGG	AAAG	AGGG	AAAG	AAGG	AAAG	AAAG	AAAA	AAAG	AAAA	AAAG	AAGG	AAGG	AAAG	AAAG	AAAA	AAGG	AAAA	AAGG	AAAA	AAGG	AAAA	AAAG	AAAA	AAGG	AAAA	AAGG	AAAG	AAAG	AAAG	AAAG	AAAG	AAAA	AAAG	AAAA	AAAA	AGGG	AAAG	AAAG	AAAA	AAAG	AAAA	AAAA	AAAG	AAAA
solcap_snp_c2_22105	chr01	88057276	[A/C]	0.109813	AAAA	AAAA	AAAA	AAAA	AACC	AAAA	AAAA	AAAA	AAAC	AAAA	AAAC	AAAA	AAAA	AAAA	AAAC	AAAA	AAAC	AAAC	AAAA	AAAA	NA	AACC	AACC	AAAC	AAAA	AAAA	AAAA	AAAC	AAAC	AAAC	AAAA	AAAA	AAAC	AAAC	AAAA	AAAC	AAAA	AAAA	AAAA	AAAC	AAAA	AAAA	ACCC	AAAA	AACC
solcap_snp_c2_22530	chr01	29685008	[A/G]	0.112385	GGGG	AGGG	GGGG	AGGG	GGGG	GGGG	GGGG	GGGG	AGGG	GGGG	AGGG	AAGG	GGGG	AGGG	AGGG	AGGG	AGGG	GGGG	GGGG	AAGG	AGGG	AGGG	AGGG	AAGG	GGGG	AGGG	AGGG	GGGG	GGGG	GGGG	GGGG	AAGG	GGGG	GGGG	GGGG	GGGG	GGGG	AGGG	GGGG	GGGG	GGGG	GGGG	GGGG	GGGG	GGGG
solcap_snp_c2_22531	chr01	29684899	[A/G]	0.247727	AAAG	GGGG	AAGG	GGGG	GGGG	AGGG	AGGG	GGGG	AGGG	GGGG	AGGG	AGGG	AAGG	AGGG	AAGG	AGGG	GGGG	GGGG	AAGG	GGGG	AGGG	AGGG	AGGG	GGGG	AAGG	GGGG	AGGG	AGGG	AGGG	AGGG	AGGG	GGGG	GGGG	AAGG	GGGG	GGGG	AAGG	GGGG	AGGG	GGGG	GGGG	AGGG	AGGG	AGGG	AGGG
solcap_snp_c2_22545	chr01	29679855	[T/C]	0.459524	AGGG	AAAA	AAGG	AAAG	AAGG	AAAG	AAGG	AAGG	GGGG	AAAA	AAAG	NA	AGGG	AGGG	GGGG	AGGG	AAAA	AAGG	AAGG	NA	AGGG	AAAG	AGGG	AAAA	AAGG	AAAA	AGGG	AAAG	AAAG	AAAG	AAGG	AAAA	AAGG	AGGG	AAGG	AAAA	AAGG	AAAA	AAAG	AAGG	AAAG	AAGG	AAAG	AGGG	AGGG
solcap_snp_c2_22549	chr01	29678334	[T/C]	0.130841	GGGG	AGGG	GGGG	AGGG	AAGG	GGGG	GGGG	GGGG	AGGG	GGGG	AGGG	AAGG	GGGG	AGGG	AGGG	AGGG	AGGG	AGGG	GGGG	AAGG	AGGG	AGGG	AAGG	AAGG	GGGG	AGGG	AGGG	GGGG	GGGG	GGGG	GGGG	AAGG	GGGG	AGGG	GGGG	GGGG	GGGG	AGGG	GGGG	GGGG	GGGG	GGGG	GGGG	GGGG	GGGG
solcap_snp_c2_2291	chr01	76480545	[A/G]	0.133028	AAGG	AGGG	GGGG	GGGG	GGGG	AGGG	AGGG	GGGG	GGGG	GGGG	GGGG	GGGG	GGGG	GGGG	AAGG	AGGG	GGGG	AGGG	GGGG	AAGG	AGGG	GGGG	GGGG	AGGG	GGGG	AGGG	GGGG	GGGG	AGGG	AGGG	AGGG	GGGG	GGGG	GGGG	GGGG	AGGG	GGGG	GGGG	GGGG	GGGG	AAGG	AGGG	AAGG	AAGG	AAGG
solcap_snp_c2_2299	chr01	78192298	[T/C]	0.316514	AAAG	AAAG	AAAG	AGGG	AAGG	AAGG	AAGG	GGGG	AGGG	AGGG	AGGG	AAGG	AAGG	AGGG	AGGG	AGGG	AAGG	AGGG	AAGG	AAGG	AAAG	GGGG	AGGG	AGGG	AAGG	AGGG	AAGG	AGGG	AAGG	AAGG	AGGG	AGGG	GGGG	AGGG	GGGG	AGGG	AAAG	AGGG	AGGG	GGGG	GGGG	GGGG	GGGG	AAAG	GGGG
solcap_snp_c2_2307	chr01	76486675	[A/G]	0.28211	AAGG	AAAG	AGGG	AAAA	AAGG	AAGG	AAAA	AAGG	AAAA	AAAG	AAAA	AAGG	AAGG	AAAG	AAAG	AAAA	AAGG	AAAA	AGGG	AAAA	AAAG	AAAA	AAAG	AAAA	AAGG	AAAA	AAAG	AAAG	AAAG	AAAG	AAAG	AAAG	AAAA	AAAG	AAGG	AAAA	AGGG	AAAG	AAGG	AAAA	AAAG	AAAA	AAGG	AAAG	AAAA
solcap_snp_c2_2322	chr01	76346480	[T/G]	0.252336	CCCC	NA	CCCC	ACCC	CCCC	NA	AACC	AACC	CCCC	ACCC	ACCC	CCCC	AAAA	CCCC	CCCC	ACCC	CCCC	CCCC	CCCC	ACCC	ACCC	ACCC	CCCC	ACCC	CCCC	ACCC	CCCC	CCCC	CCCC	CCCC	AAAC	CCCC	CCCC	CCCC	ACCC	ACCC	CCCC	ACCC	AACC	AACC	ACCC	AACC	CCCC	CCCC	CCCC
solcap_snp_c2_2354	chr01	78430645	[A/G]	0.412844	AAAA	AAAG	AAAG	AAGG	AAGG	AAGG	AAGG	GGGG	AAGG	AGGG	AGGG	AAGG	AAGG	AAGG	AAGG	AAGG	AAGG	AAGG	AAGG	AAGG	AAAG	GGGG	AGGG	AGGG	AAGG	AGGG	AAGG	AGGG	AAGG	AAGG	AAGG	AGGG	AGGG	AGGG	GGGG	AGGG	AAAG	AAGG	AGGG	GGGG	AGGG	AGGG	AGGG	AAAG	AGGG
solcap_snp_c2_2384	chr01	78663168	[A/C]	0.0963303	ACCC	CCCC	CCCC	ACCC	CCCC	CCCC	CCCC	CCCC	AACC	ACCC	CCCC	CCCC	CCCC	ACCC	ACCC	ACCC	CCCC	ACCC	CCCC	CCCC	CCCC	CCCC	CCCC	CCCC	ACCC	CCCC	CCCC	CCCC	CCCC	CCCC	ACCC	CCCC	ACCC	CCCC	CCCC	CCCC	CCCC	ACCC	CCCC	CCCC	ACCC	ACCC	ACCC	CCCC	CCCC
solcap_snp_c2_24	chr01	85323395	[G/C]	0.428899	CGGG	CCCG	CCCG	CCGG	CGGG	CGGG	CCGG	CCGG	CGGG	CCCC	CGGG	GGGG	CCCG	CCGG	CCCC	CGGG	GGGG	CCCG	CCGG	CCCG	CGGG	GGGG	CCGG	CCCG	CCCG	CCCG	CCGG	CGGG	CCGG	GGGG	CGGG	GGGG	CCGG	CCGG	CGGG	CCCG	CGGG	CGGG	CCCG	CGGG	GGGG	CCGG	CCCG	CGGG	GGGG
solcap_snp_c2_2400	chr01	76920170	[A/G]	0.225728	AAGG	AAAG	AAAA	AAAA	AAAA	AAAG	AAAG	AAAG	AAAA	AAAA	AAAA	AAAA	AAAA	AAGG	AAGG	AAGG	AAAG	AAAG	AAAA	AAGG	AAAG	AAAA	AAAA	AAAG	AAAG	AAAG	AAAA	AAAA	AAAG	AAGG	AAAG	AAAA	AAGG	AAAG	AAAG	AAAG	AAAA	AAAG	AAAG	AAGG	AAGG	NA	AAGG	AAGG	AAGG
solcap_snp_c2_2420	chr01	76952905	[G/C]	0.227273	CCGG	CCCG	CCCC	CCCC	CCCC	CCCG	CCCG	CCCG	CCCC	CCCC	CCCC	CCCC	CCCC	CCGG	CCGG	CCGG	CCCG	CCGG	CCCC	CCGG	CCCG	CCCC	CCCC	CCCG	CCCG	CCCG	CCCC	CCCC	CCCG	CCGG	CCCG	CCCC	CCGG	CCCG	CCCG	CCCG	CCCC	CCCG	CCCG	CCCG	CCGG	CCGG	CCGG	CCGG	CCGG
solcap_snp_c2_2421	chr01	76957665	[A/C]	0.213636	AACC	AAAC	ACCC	AAAA	AACC	AAAC	AAAA	AACC	AAAA	AAAA	AAAA	AAAC	AACC	AAAC	AAAC	AAAA	AACC	AAAA	AACC	AAAA	AAAC	AAAA	AAAC	AAAA	AACC	AAAA	AAAC	AAAC	AAAC	AAAC	AAAC	AAAA	AAAA	AAAC	AACC	AAAA	AACC	AAAC	AAAC	AAAA	AAAC	AAAA	AAAA	AAAC	AAAA
solcap_snp_c2_2423	chr01	76958577	[A/G]	0.281818	AAGG	AAAG	GGGG	AAAG	AAGG	AAAG	AAAA	AAGG	AAAG	AAGG	AAAG	AAAG	AAGG	AAAG	AAAG	AAAG	AAGG	AAGG	AAGG	AAAA	AAAG	AAAA	AAAG	AAAA	AAGG	AAAA	AAGG	AAGG	AAAG	AAAG	AAAG	AAAG	AAAA	AAGG	AAGG	AAAG	AAGG	AAGG	AAAG	AAAA	AAAG	AAAA	AAAA	AAGG	AAAG
solcap_snp_c2_2424	chr01	76960016	[A/G]	0.205607	GGGG	GGGG	GGGG	AGGG	GGGG	AGGG	AGGG	AGGG	NA	AGGG	AAGG	AAGG	GGGG	AGGG	GGGG	GGGG	AGGG	GGGG	AAGG	GGGG	AGGG	AAGG	AAGG	AGGG	GGGG	AAGG	AGGG	AGGG	AAGG	GGGG	GGGG	AAGG	AGGG	AGGG	GGGG	GGGG	AAGG	GGGG	AGGG	AGGG	GGGG	GGGG	AAGG	GGGG	AGGG
solcap_snp_c2_2425	chr01	76960082	[A/G]	0.28066	AGGG	AGGG	NA	AGGG	AGGG	AGGG	AGGG	AGGG	AGGG	AAGG	AGGG	AGGG	AGGG	AGGG	AGGG	AGGG	AGGG	NA	AGGG	AGGG	AGGG	AGGG	AGGG	AGGG	AGGG	AGGG	AGGG	AGGG	AGGG	AGGG	AGGG	AGGG	AGGG	AAGG	NA	AGGG	AGGG	AAGG	AGGG	AGGG	AGGG	AGGG	AGGG	AAGG	AGGG
solcap_snp_c2_2426	chr01	76960196	[T/C]	0.252358	AAGG	AAAG	AGGG	AAAG	AAGG	AAAG	AAAA	AAAG	AAAG	AAGG	AAAG	AAAG	AAGG	AAAG	AAAG	AAAG	AAGG	AAGG	AAGG	AAAA	AAAG	AAAA	AAAG	AAAA	AAGG	AAAA	AAGG	AAGG	AAAG	AAAG	AAAG	AAAG	AAAA	AAGG	AAGG	AAAG	AAGG	AAGG	AAAG	AAAA	AAAG	AAAA	AAAA	AAGG	AAAG
solcap_snp_c2_2427	chr01	76960244	[C/G]	0.333333	GGGG	CCGG	GGGG	CCGG	CCGG	CGGG	CCGG	CCGG	GGGG	CGGG	CGGG	GGGG	CCGG	CGGG	CGGG	CGGG	CGGG	CGGG	GGGG	CCGG	CGGG	CCGG	CGGG	CCGG	CGGG	CGGG	CGGG	CGGG	GGGG	CCGG	CCGG	CGGG	CCGG	CGGG	CCGG	CCGG	GGGG	CGGG	CCGG	CCCG	CGGG	CCGG	GGGG	GGGG	CGGG
solcap_snp_c2_2428	chr01	76960499	[A/G]	0.340278	AAGG	AAAG	GGGG	AAAG	AAGG	AAAG	AAAG	NA	AAAG	AAGG	AAAG	AAAG	AAGG	AAAG	AAAG	AAAG	AAGG	AAGG	AAGG	AAAG	AAAG	AAAG	AAAG	AAAG	AAGG	AAAG	AAGG	AAGG	AAAG	AAAG	AAAG	AAAG	AAAG	AAGG	AAGG	AAAG	AAGG	AAGG	AAAG	AAAG	AAAG	AAAG	AAAG	AAGG	AAAG
solcap_snp_c2_2450	chr01	77055987	[T/C]	0.4075	AGGG	AAGG	NA	AAAG	AAGG	AAAG	AAAG	AAGG	AAAG	AAAA	AAAG	AAGG	AAGG	AAGG	AAGG	AAAG	AAGG	AAAG	AAGG	AAGG	AAGG	AAAA	AAAG	AAAG	AGGG	AAAG	AAGG	AAAG	AAGG	AAGG	AAGG	AAAG	AAAG	AAAG	AAGG	AAAG	AGGG	AAGG	NA	AAAA	AAGG	AAAG	AAGG	NA	AAAG
solcap_snp_c2_2463	chr01	77190763	[A/G]	0.218182	AGGG	AAAG	AGGG	AAAA	AAGG	AAAG	AAAA	AAAG	AAAA	AAAA	AAAA	AAGG	AAGG	AAAG	AAAG	AAAA	AAGG	AAAA	AAGG	AAAA	AAAG	AAAA	AAAG	AAAA	AAGG	AAAA	AAAG	AAAG	AAAG	AAAG	AAAA	AAAG	AAAA	AAAG	AAGG	AAAA	AAGG	AAAG	AAAG	AAAA	AAAG	AAAA	AAAA	AAAG	AAAA
solcap_snp_c2_2464	chr01	77190791	[A/G]	0.397727	GGGG	AAGG	AGGG	AAAG	AAGG	AAAG	AAAG	AAGG	AAAG	AAAA	AAAG	AAGG	AAGG	AAGG	AAGG	AAAG	AAGG	AAAG	AAGG	AAGG	AAGG	AAAA	AAAG	AAAG	AGGG	AAAG	AAGG	AAAG	AAGG	AAGG	AAGG	AAAG	AAAG	AAAG	AAGG	AAAG	AGGG	AAGG	AAAG	AAAA	AGGG	AAAG	AAGG	AAGG	AAAG
solcap_snp_c2_2465	chr01	77191340	[A/T]	0.131944	ATTT	ATTT	TTTT	NA	TTTT	TTTT	ATTT	AATT	ATTT	TTTT	TTTT	TTTT	TTTT	ATTT	ATTT	ATTT	TTTT	ATTT	TTTT	ATTT	ATTT	TTTT	TTTT	ATTT	ATTT	ATTT	TTTT	TTTT	ATTT	ATTT	ATTT	TTTT	ATTT	TTTT	TTTT	ATTT	TTTT	ATTT	TTTT	TTTT	ATTT	ATTT	NA	ATTT	ATTT
solcap_snp_c2_2466	chr01	77191350	[T/G]	0.397727	CCCC	AACC	ACCC	AAAC	AACC	AAAC	AAAC	AACC	AAAC	AAAA	AAAC	AACC	AACC	AACC	AACC	AAAC	AACC	AAAC	AACC	AACC	AACC	AAAA	AAAC	AAAC	ACCC	AAAC	AACC	AAAC	AACC	AACC	AACC	AAAC	AAAC	AAAC	AACC	AAAC	ACCC	AACC	AAAC	AAAA	ACCC	AAAC	AACC	AACC	AAAC
solcap_snp_c2_24677	chr01	30837971	[T/C]	0.131818	AGGG	GGGG	GGGG	GGGG	AAGG	GGGG	GGGG	AGGG	GGGG	GGGG	AGGG	GGGG	AGGG	GGGG	AGGG	AGGG	GGGG	AGGG	GGGG	GGGG	GGGG	AGGG	AGGG	GGGG	AAGG	GGGG	GGGG	GGGG	GGGG	GGGG	AGGG	GGGG	GGGG	AGGG	AGGG	GGGG	GGGG	AGGG	GGGG	GGGG	GGGG	GGGG	GGGG	AGGG	AGGG
solcap_snp_c2_24682	chr01	30930917	[A/C]	0.245146	AAAA	AAAC	AAAA	AAAC	AAAA	AAAA	AAAC	AAAC	AAAC	AAAC	NA	AACC	AAAA	AAAC	AAAC	AAAC	AAAC	AAAA	AAAA	AAAC	AAAC	NA	AACC	AAAC	AAAC	AAAC	AAAC	AAAA	AAAA	AAAC	AAAC	AAAC	AAAC	AACC	AAAC	AAAA	AACC	NA	AAAA	AAAA	AAAC	AAAA	AAAA	AAAA	AAAC
solcap_snp_c2_2505	chr01	77350877	[A/G]	0.338636	AGGG	AGGG	GGGG	AAGG	GGGG	AGGG	AGGG	AGGG	AAAG	AGGG	AAGG	AAGG	GGGG	AAGG	AAGG	AGGG	AGGG	AGGG	AGGG	AAAG	AGGG	AAAG	AAGG	AAAG	AGGG	AAAG	AGGG	AGGG	AAAG	AGGG	AGGG	AAGG	AAGG	AGGG	GGGG	AAGG	AGGG	AGGG	AGGG	AGGG	AAGG	AGGG	AAAA	AGGG	AGGG
solcap_snp_c2_2506	chr01	77351069	[A/G]	0.408257	GGGG	AAGG	AGGG	AAGG	AAGG	AAGG	AAGG	AAGG	AGGG	AAAG	AGGG	GGGG	AAGG	AGGG	AGGG	AAAG	AGGG	AAAG	AGGG	AGGG	AGGG	AGGG	AGGG	AGGG	AGGG	AGGG	AGGG	AAGG	GGGG	AAGG	AAGG	AGGG	AAGG	AAGG	AAGG	AAGG	GGGG	AAGG	AAGG	AAAG	AGGG	AAAG	GGGG	AAGG	AAAG
solcap_snp_c2_2507	chr01	77351135	[A/G]	0.170455	GGGG	GGGG	GGGG	AGGG	GGGG	AGGG	GGGG	AGGG	AAGG	AGGG	AAGG	AAGG	GGGG	AGGG	GGGG	GGGG	AGGG	GGGG	AGGG	GGGG	GGGG	AAGG	AAGG	AGGG	GGGG	AAGG	AGGG	AGGG	AAGG	GGGG	GGGG	AGGG	AGGG	AGGG	GGGG	GGGG	AGGG	GGGG	AGGG	AGGG	GGGG	GGGG	AAGG	GGGG	AGGG
solcap_snp_c2_2508	chr01	77353150	[T/C]	0.393868	GGGG	AAGG	AGGG	AAAG	AAGG	AAAG	AAGG	AAAG	AAAG	AAAA	AAAG	AAGG	AAGG	AAGG	AAGG	AAAG	AAGG	AAAG	AAGG	AAGG	AGGG	AAAA	AAAG	AAAG	AGGG	AAAG	AAGG	AAAG	AAGG	AAGG	AAGG	AAAG	AAAG	AAAG	AAGG	AAAG	AGGG	AAGG	AAAG	AAAA	AGGG	AAAG	AAGG	AAGG	AAAA
solcap_snp_c2_2509	chr01	76406645	[T/C]	0.410377	AAAA	AAAA	AAAG	AAGG	AAAA	AAAA	AAAG	AAAG	GGGG	AAGG	AGGG	AAGG	AAAA	AGGG	AAAG	AAGG	AAGG	AGGG	AAAG	AAAG	AAAG	AGGG	AGGG	AAGG	AAGG	AAGG	AGGG	AGGG	AAGG	AAGG	NA	AGGG	GGGG	AGGG	AAGG	AAGG	AAAG	AAGG	AAAG	NA	AAAA	AAAG	AAAA	AAAG	AAGG
solcap_snp_c2_2551	chr01	77488165	[T/C]	0.136574	AGGG	AAGG	GGGG	AGGG	GGGG	GGGG	AGGG	GGGG	AGGG	GGGG	AGGG	GGGG	GGGG	AGGG	AGGG	AGGG	GGGG	AGGG	GGGG	AAGG	AGGG	GGGG	GGGG	AGGG	AGGG	AGGG	AGGG	GGGG	AGGG	AGGG	AGGG	GGGG	AGGG	GGGG	GGGG	AGGG	AGGG	AGGG	GGGG	GGGG	AAGG	AGGG	AGGG	AGGG	GGGG
solcap_snp_c2_2571	chr01	77596089	[T/C]	0.136364	AGGG	AAGG	GGGG	AGGG	GGGG	GGGG	AGGG	GGGG	AGGG	GGGG	GGGG	GGGG	GGGG	AGGG	AGGG	AGGG	GGGG	AGGG	GGGG	AAGG	AGGG	GGGG	GGGG	AGGG	AGGG	AGGG	GGGG	GGGG	AGGG	AGGG	AGGG	GGGG	AGGG	GGGG	GGGG	AGGG	GGGG	AGGG	GGGG	GGGG	AAGG	AGGG	AGGG	AGGG	GGGG
solcap_snp_c2_25746	chr01	33354366	[T/C]	0.1475	AAAA	NA	AAAA	AAAG	AAAA	AAAG	AAAA	AAAG	AAAA	AAAG	AAAG	AAAG	AAAA	AAAG	NA	AAAG	AAAG	AAAG	AAAG	AAAA	AAAA	AAGG	AAAA	AAAA	AAAA	AAAA	AAAA	AAAG	AAAG	AAAA	AAAA	AAAA	AAAA	AAAA	AAAG	AAGG	AAAG	AAAG	AAAG	AAAA	AAAA	AAAG	AAAG	AAAG	AAAA
solcap_snp_c2_2591	chr01	58985411	[A/C]	0.12156	CCCC	CCCC	CCCC	ACCC	CCCC	CCCC	CCCC	ACCC	AACC	ACCC	CCCC	CCCC	ACCC	ACCC	ACCC	ACCC	CCCC	ACCC	CCCC	ACCC	CCCC	CCCC	CCCC	CCCC	ACCC	CCCC	ACCC	CCCC	CCCC	CCCC	CCCC	ACCC	AACC	ACCC	ACCC	CCCC	CCCC	CCCC	CCCC	AACC	ACCC	ACCC	CCCC	AACC	AACC
solcap_snp_c2_2653	chr01	58737722	[T/C]	0.372642	AGGG	AAGG	AGGG	AGGG	AAAG	AAGG	AAGG	AGGG	AGGG	AAGG	AAGG	AAGG	AAAG	AAGG	AAGG	AAGG	AAAG	GGGG	AAGG	AAGG	AGGG	AAAG	AGGG	AAAG	AAAG	GGGG	AGGG	AAGG	AGGG	GGGG	AGGG	AAGG	GGGG	GGGG	AGGG	GGGG	GGGG	AAGG	AAGG	GGGG	AGGG	GGGG	AGGG	AGGG	AAGG
solcap_snp_c2_2721	chr01	58197448	[A/C]	0.293182	ACCC	AAAC	AACC	AACC	AAAC	AAAC	AAAA	AAAC	AAAA	AAAC	AAAA	AACC	AAAA	AAAC	AAAC	AAAA	AAAC	AACC	AACC	AAAC	AACC	AAAA	ACCC	AAAC	AAAA	ACCC	AAAC	AAAC	AAAC	AACC	AAAC	AAAC	AAAC	AACC	AAAC	ACCC	AACC	AACC	AAAC	AACC	AAAC	AAAC	AACC	AAAC	AAAA
solcap_snp_c2_27677	chr01	37071429	[A/T]	0.240741	TTTT	AATT	TTTT	AATT	ATTT	ATTT	ATTT	TTTT	ATTT	ATTT	AATT	AATT	TTTT	ATTT	ATTT	AATT	AATT	TTTT	TTTT	AATT	ATTT	AATT	AATT	AATT	ATTT	AATT	ATTT	TTTT	AATT	ATTT	ATTT	AATT	ATTT	ATTT	TTTT	ATTT	ATTT	ATTT	ATTT	TTTT	ATTT	ATTT	TTTT	TTTT	TTTT
solcap_snp_c2_27680	chr01	37067730	[T/C]	0.393519	AGGG	AAAA	AAGG	AAAG	AAGG	AAAG	AAGG	AAGG	AGGG	AAAA	AAAG	AAAG	AGGG	AAGG	AGGG	AAGG	AAAA	AAGG	AAGG	AAAG	AAGG	AAAG	AAGG	AAAA	AAGG	AAAA	AAGG	AAAG	AAAG	AAAG	AAGG	AAAA	AAGG	AGGG	AAGG	AAAA	AAGG	AAAA	AAAG	AAGG	AAAG	AAGG	AAAG	AGGG	AGGG
solcap_snp_c2_27681	chr01	37067593	[A/T]	0.12156	AAAA	AAAA	AAAA	AAAT	AAAA	AAAA	AAAT	AATT	AATT	AAAA	AAAA	AAAA	AAAT	AAAT	AAAT	AAAT	AAAA	AAAT	AAAA	AAAT	AAAT	AAAA	AAAA	AAAA	AAAA	AAAA	AAAT	AAAA	AAAA	AAAA	AAAT	AAAA	AATT	AAAA	AATT	AAAA	AAAA	AAAA	AAAA	AATT	AAAT	AAAT	AAAA	AATT	AATT
solcap_snp_c2_27682	chr01	37067567	[T/C]	0.268519	AAAA	AGGG	AAAA	AAGG	AAAG	AAAG	AAAG	AAAA	AAAG	AAAG	AAGG	AAGG	AAAA	AAAG	AAAG	AAGG	AAGG	AAAA	AAAA	AAGG	AAAG	AGGG	AAGG	AGGG	AAAG	AAGG	AAAG	AAAA	AAGG	AAAG	AAAG	AAGG	AAAG	AAAG	AAAA	AAAG	AAAG	AAAG	AAAG	AAAA	AAAG	AAAG	AAAA	AAAA	AAAA
solcap_snp_c2_27683	chr01	37067485	[G/C]	0.278302	CCCC	CGGG	CCCC	CGGG	CCCG	CCCG	CCCG	CCCC	CCCG	CCCG	CCGG	CCGG	CCCC	CCCG	CCCG	CCGG	CCGG	CCCC	CCCC	CCGG	CCCG	CGGG	CCGG	CGGG	CCCG	CCGG	CCCG	CCCC	CGGG	CCCG	NA	CCGG	CCCG	CCCG	CCCC	CCCG	CCCG	CCCG	CCCG	CCCC	CCCG	CCCG	CCCC	CCCC	CCCC
solcap_snp_c2_27876	chr01	6071323	[T/C]	0.0642202	AAAA	AAAA	AAAA	AAGG	AAAA	NA	AAAA	AAAA	AAAA	AAAA	AAAA	AAAA	AAAA	AAAA	AAAA	AAAA	AAAA	AAAA	AAAA	AAAA	AAAA	AAAG	AAAA	AAAA	AAAA	AAAA	AAAA	AAAA	AAGG	AAAA	AAAG	AAAA	AAAA	AAAA	AAAA	AAAG	AAAA	AAAA	AAAA	AAAA	AAAA	AAAG	AAAA	AAAA	AAAA
solcap_snp_c2_27877	chr01	6071374	[A/G]	0.227064	AAAA	AAGG	AAAA	AAAG	AAAA	AAAA	AAAA	AGGG	AAAA	AAAG	AAAG	AAAA	AAAG	AGGG	AAGG	AAGG	AAAA	AAGG	AAAA	AGGG	AAAG	AAAG	AAAG	AAAG	AAAG	AAAG	AAAG	AAAA	AAAA	AAAA	AAAA	AAAA	AAGG	AAAG	AAGG	AAAG	AAAG	AAAG	AAAA	AAGG	AAAG	AAAG	AAAA	AAGG	AAAA
solcap_snp_c2_27878	chr01	6071398	[T/C]	0.351852	AGGG	AAGG	AGGG	AAGG	AAGG	GGGG	GGGG	AAAG	AGGG	AGGG	AAGG	GGGG	AAGG	AAAG	AAAG	AAAG	GGGG	AAGG	GGGG	AAAG	AGGG	AGGG	AAGG	AAGG	AAAG	AGGG	AGGG	GGGG	AGGG	GGGG	GGGG	GGGG	AAGG	AAGG	AAGG	AAGG	AAGG	AGGG	GGGG	AAGG	AGGG	AGGG	AAGG	AAAG	GGGG
solcap_snp_c2_27879	chr01	6071498	[T/C]	0.0943396	AAAA	AAAA	AAAA	AAAA	AAAG	AAAG	AAAA	AAAA	AAAA	AAAG	AAAG	AAAG	AAAA	AAAA	AAAA	AAAA	AAAA	AAAG	AAAA	AAAA	AAAG	AAAG	AAAG	AAAA	AAAG	AAAG	AAAA	AAAG	AAAA	AAAA	AAAA	AAAG	AAAG	AAAA	AAAG	AAAA	AAAA	AAAG	AAAA	AAAG	AAAG	AAAA	AAAA	AAAG	AAAA
solcap_snp_c2_27880	chr01	6071587	[T/C]	0.0619266	GGGG	GGGG	GGGG	AAGG	GGGG	AGGG	GGGG	GGGG	GGGG	GGGG	GGGG	GGGG	GGGG	GGGG	GGGG	GGGG	GGGG	GGGG	GGGG	GGGG	GGGG	AGGG	GGGG	GGGG	GGGG	GGGG	GGGG	GGGG	AAGG	GGGG	AGGG	GGGG	GGGG	GGGG	GGGG	AGGG	GGGG	GGGG	GGGG	GGGG	GGGG	AGGG	GGGG	GGGG	GGGG
solcap_snp_c2_27881	chr01	6071711	[G/C]	0.0986239	CGGG	GGGG	GGGG	CGGG	GGGG	GGGG	GGGG	GGGG	GGGG	GGGG	CGGG	GGGG	CGGG	GGGG	CGGG	CGGG	GGGG	GGGG	GGGG	GGGG	GGGG	GGGG	GGGG	CGGG	CCGG	GGGG	GGGG	GGGG	CGGG	GGGG	GGGG	GGGG	GGGG	GGGG	GGGG	GGGG	GGGG	GGGG	GGGG	GGGG	GGGG	GGGG	CGGG	CGGG	GGGG
solcap_snp_c2_27882	chr01	6071776	[A/G]	0.325688	AAGG	AAAA	AAAG	AAGG	NA	AAGG	AAAG	AAAA	AAAG	AAAG	AAAG	AAGG	AAAG	AAAA	AAAG	AAAA	AGGG	AAAA	AGGG	AAAG	AAAA	AAGG	AAAG	AAAG	AAAA	AAAA	AGGG	AAGG	AGGG	AGGG	AAAG	AAAG	AAAA	AAGG	AAAA	AAGG	AAAG	AAAG	AAGG	AAAG	AAAA	AAAG	AAAA	AAAA	AGGG
solcap_snp_c2_27884	chr01	6071878	[A/G]	0.291667	AAAG	AAAA	AAAG	AAGG	NA	AAGG	AAAA	AAAA	AAAG	AAAA	AAAG	NA	AAAG	AAAA	AAAG	AAAA	AGGG	AAAA	AGGG	AAAG	AAAA	AAGG	AAAG	AAAG	AAAA	AAAA	AAGG	AAAG	AGGG	AGGG	AAAG	AAAA	AAAA	AAGG	AAAA	AAGG	AAAG	AAAG	AAGG	AAAG	AAAA	AAAG	AAAA	AAAA	AGGG
solcap_snp_c2_27885	chr01	6071917	[A/G]	0.2	GGGG	GGGG	AGGG	AAGG	AGGG	AGGG	GGGG	GGGG	AGGG	GGGG	AGGG	GGGG	AGGG	GGGG	GGGG	GGGG	AGGG	GGGG	AAGG	AGGG	GGGG	AGGG	GGGG	AGGG	GGGG	GGGG	AAGG	GGGG	AAAG	AAAG	AGGG	GGGG	GGGG	AGGG	GGGG	AAGG	AGGG	GGGG	AAGG	AGGG	GGGG	AGGG	GGGG	GGGG	AAGG
solcap_snp_c2_27887	chr01	6142925	[T/C]	0.110092	AGGG	GGGG	GGGG	AGGG	AAGG	GGGG	GGGG	GGGG	AGGG	GGGG	AGGG	GGGG	AGGG	GGGG	AGGG	AGGG	GGGG	GGGG	GGGG	GGGG	GGGG	GGGG	GGGG	AGGG	AAGG	GGGG	GGGG	GGGG	AGGG	GGGG	GGGG	GGGG	GGGG	GGGG	GGGG	GGGG	AGGG	GGGG	GGGG	GGGG	GGGG	GGGG	AGGG	AGGG	GGGG
solcap_snp_c2_27893	chr01	6190256	[A/G]	0.0613636	AAAA	AAAA	AAAA	AAGG	AAAA	AAAA	AAAA	AAAA	AAAA	AAAA	AAAA	AAAA	AAAA	AAAA	AAAA	AAAA	AAAA	AAAA	AAAA	AAAA	AAAA	AAAG	AAAA	AAAA	AAAA	AAAA	AAAA	AAAA	AAGG	AAAA	AAAG	AAAA	AAAA	AAAA	AAAA	AAAG	AAAA	AAAA	AAAA	AAAA	AAAA	AAAG	AAAA	AAAA	AAAA
solcap_snp_c2_27894	chr01	6340020	[A/C]	0.227273	AAAA	AACC	AAAA	AAAC	AAAA	AAAA	AAAA	ACCC	AAAA	AAAC	AAAC	AAAA	AAAC	ACCC	AACC	AACC	AAAA	AACC	AAAA	ACCC	AAAC	AAAC	AAAC	AAAC	AAAC	AAAC	AAAC	AAAA	AAAA	AAAA	AAAA	AAAA	AACC	AAAC	AACC	AAAC	AAAA	AAAC	AAAA	AACC	AAAC	AAAC	AAAA	AACC	AAAA
solcap_snp_c2_27899	chr01	6303615	[A/G]	0.337156	GGGG	AAAG	AAGG	AGGG	AAGG	AAAG	AGGG	AAGG	AGGG	AGGG	AGGG	AGGG	AGGG	AAAG	AAAG	AAAG	AGGG	AAGG	GGGG	AAAG	AAGG	AGGG	AGGG	AAGG	AGGG	AGGG	AGGG	GGGG	GGGG	AGGG	AGGG	AGGG	AAGG	AGGG	AAGG	AGGG	AGGG	AGGG	GGGG	AAGG	AAAG	AGGG	AGGG	AAGG	AGGG
solcap_snp_c2_27900	chr01	6303560	[A/C]	0.477064	AACC	ACCC	ACCC	AACC	ACCC	ACCC	AAAC	AACC	AACC	AAAC	AACC	AACC	AACC	ACCC	ACCC	ACCC	ACCC	AACC	AACC	CCCC	AACC	AAAC	AACC	ACCC	AAAC	AAAC	ACCC	AAAA	AAAC	CCCC	AACC	AAAC	AACC	ACCC	AACC	AACC	AACC	AACC	AACC	ACCC	ACCC	AAAC	AAAC	AACC	CCCC
solcap_snp_c2_27903	chr01	6295542	[T/C]	0.468447	AAGG	AAAG	AAAG	AAGG	AAAG	AAAG	AGGG	AAGG	AAGG	AGGG	AAGG	AAGG	AAGG	AAAG	AAAG	AAAG	AAAG	AAGG	AAGG	AAAA	AAGG	AGGG	AAGG	AAAG	AGGG	AGGG	NA	GGGG	NA	AAAA	AAGG	AGGG	AAGG	AAAG	AAGG	AAGG	AAGG	AAGG	AAGG	AAAG	AAAG	AGGG	AGGG	AAGG	AAAA
solcap_snp_c2_27918	chr01	6587872	[A/G]	0.314815	GGGG	AAAG	AAGG	AGGG	AGGG	AAGG	AGGG	AAGG	AGGG	AGGG	AGGG	AGGG	AGGG	AAAG	AAGG	AAAG	AGGG	AAGG	GGGG	AAAG	AAGG	AGGG	AGGG	AAGG	AGGG	AGGG	AGGG	GGGG	GGGG	AGGG	AGGG	AGGG	AAGG	AGGG	AAGG	AGGG	AGGG	AGGG	GGGG	AAGG	AAAG	AGGG	AGGG	AAGG	GGGG
solcap_snp_c2_2871	chr01	55163476	[T/C]	0.123853	AAAA	AAAA	AAAA	AAAG	AAAA	AAAA	AAAG	AAGG	AAGG	AAAA	AAAA	AAAA	AAAG	AAAG	AAAG	AAAG	AAAA	AAAG	AAAA	AAAG	AAAG	AAAA	AAAA	AAAA	AAAA	AAAA	AAAG	AAAA	AAAA	AAAA	AAAG	AAAA	AAGG	AAAA	AAGG	AAAA	AAAA	AAAA	AAAA	AAGG	AAAG	AAAG	AAAA	AAGG	AAGG
solcap_snp_c2_2873	chr01	55163677	[T/C]	0.259259	AGGG	AAGG	GGGG	AAGG	GGGG	AGGG	AGGG	AGGG	AGGG	AGGG	AGGG	AAGG	AGGG	AAGG	AGGG	AGGG	AAAG	GGGG	AAGG	AAAG	AGGG	AAGG	AGGG	AAAG	GGGG	AAGG	AAGG	GGGG	GGGG	AGGG	AGGG	AGGG	AGGG	GGGG	AGGG	AAGG	GGGG	AAGG	AAGG	AAGG	GGGG	GGGG	GGGG	AGGG	GGGG
solcap_snp_c2_2874	chr01	55163751	[T/C]	0.120455	GGGG	GGGG	GGGG	AGGG	GGGG	GGGG	AGGG	AAGG	AAGG	GGGG	GGGG	GGGG	AGGG	AGGG	AGGG	AGGG	GGGG	AGGG	GGGG	AGGG	AGGG	GGGG	GGGG	GGGG	GGGG	GGGG	AGGG	GGGG	GGGG	GGGG	AGGG	GGGG	AAGG	GGGG	AAGG	GGGG	GGGG	GGGG	GGGG	AAGG	AGGG	AGGG	GGGG	AAGG	AAGG
solcap_snp_c2_30955	chr01	88452136	[A/G]	0.110092	GGGG	GGGG	GGGG	GGGG	AAGG	GGGG	GGGG	GGGG	AGGG	GGGG	AGGG	GGGG	GGGG	GGGG	AGGG	GGGG	AGGG	AGGG	GGGG	GGGG	AAGG	AAGG	AAGG	AGGG	GGGG	GGGG	GGGG	AGGG	AGGG	AGGG	GGGG	GGGG	AGGG	AGGG	GGGG	AAGG	GGGG	GGGG	GGGG	AGGG	GGGG	GGGG	AAAG	GGGG	AGGG
solcap_snp_c2_30956	chr01	88451932	[A/G]	0.138636	GGGG	GGGG	GGGG	GGGG	AAAG	GGGG	AGGG	GGGG	AAGG	GGGG	AGGG	GGGG	GGGG	AGGG	AGGG	GGGG	AGGG	AGGG	GGGG	GGGG	AAGG	AAGG	AAGG	AGGG	GGGG	GGGG	AGGG	AAGG	AGGG	AGGG	GGGG	GGGG	AGGG	AGGG	GGGG	AAGG	GGGG	GGGG	GGGG	AGGG	GGGG	GGGG	AAAG	GGGG	AGGG
solcap_snp_c2_30957	chr01	88451789	[A/G]	0.168182	AAGG	AAAA	AAAG	AAAA	AAAA	AAAA	AAAA	AAAG	AAGG	AAAA	AAAG	AGGG	AAAG	AAGG	AAAA	AAAG	AAAA	AAAG	AAAG	AAAA	AAAA	AAAA	AAAA	AAAA	AAAA	AAAA	AAAG	AAAG	AAAA	AAAG	AAAA	AGGG	AAAG	AAGG	AGGG	AAAA	AAGG	AAAG	AAAA	AAAG	AGGG	AAAA	AAAA	AAAG	AAGG
solcap_snp_c2_30958	chr01	88451745	[T/G]	0.107477	CCCC	CCCC	CCCC	CCCC	AACC	CCCC	CCCC	CCCC	ACCC	CCCC	ACCC	CCCC	CCCC	CCCC	ACCC	CCCC	ACCC	ACCC	CCCC	CCCC	AACC	AACC	AACC	ACCC	CCCC	CCCC	CCCC	ACCC	ACCC	ACCC	CCCC	CCCC	ACCC	ACCC	CCCC	AACC	CCCC	CCCC	CCCC	ACCC	CCCC	CCCC	AAAC	CCCC	ACCC
solcap_snp_c2_30959	chr01	88451740	[T/C]	0.114679	AGGG	GGGG	GGGG	GGGG	GGGG	GGGG	GGGG	AGGG	AGGG	GGGG	AGGG	AAGG	AGGG	AGGG	GGGG	AGGG	GGGG	AGGG	AGGG	GGGG	GGGG	GGGG	GGGG	GGGG	GGGG	GGGG	GGGG	GGGG	GGGG	AGGG	GGGG	AGGG	GGGG	NA	AAGG	GGGG	AAGG	AGGG	GGGG	GGGG	GGGG	GGGG	GGGG	AGGG	AGGG
solcap_snp_c2_30960	chr01	88451543	[T/A]	0.118182	AAAT	AAAA	AAAA	AAAA	AAAA	AAAA	AAAA	AAAT	AAAT	AAAA	AAAT	AATT	AAAT	AAAT	AAAA	AAAT	AAAA	AAAT	AAAT	AAAA	AAAA	AAAA	AAAA	AAAA	AAAA	AAAA	AAAA	AAAA	AAAA	AAAT	AAAA	AAAT	AAAA	AATT	AATT	AAAA	AATT	AAAT	AAAA	AAAA	AAAA	AAAA	AAAA	AAAT	AAAT
solcap_snp_c2_30961	chr01	88389559	[T/C]	0.115909	GGGG	GGGG	GGGG	GGGG	AAGG	GGGG	GGGG	GGGG	AGGG	GGGG	AGGG	GGGG	GGGG	GGGG	AGGG	GGGG	AGGG	AGGG	GGGG	GGGG	AAGG	AAGG	AAGG	AGGG	GGGG	GGGG	GGGG	AGGG	AGGG	AGGG	GGGG	GGGG	AGGG	AGGG	GGGG	AAGG	GGGG	GGGG	GGGG	AGGG	GGGG	GGGG	AAAG	GGGG	AGGG
solcap_snp_c2_30963	chr01	88362869	[A/C]	0.360092	CCCC	AAAC	CCCC	AAAC	CCCC	AACC	AACC	CCCC	CCCC	CCCC	AACC	CCCC	CCCC	ACCC	ACCC	AACC	AACC	CCCC	ACCC	AACC	AACC	AACC	AACC	AACC	AACC	AAAA	ACCC	CCCC	AACC	AACC	AACC	CCCC	ACCC	CCCC	CCCC	AACC	ACCC	AAAC	ACCC	ACCC	ACCC	AAAC	CCCC	CCCC	ACCC
solcap_snp_c2_30973	chr01	88322772	[A/C]	0.420561	ACCC	AAAC	CCCC	AAAA	AACC	AACC	AACC	AACC	ACCC	AACC	AAAC	CCCC	CCCC	ACCC	AAAC	AACC	AAAC	ACCC	AACC	AAAA	AAAA	AAAA	AAAA	AAAA	AACC	AAAA	ACCC	ACCC	AAAA	AAAC	AACC	CCCC	AAAA	ACCC	ACCC	AAAA	ACCC	AAAC	AAAC	AAAA	NA	AAAC	AAAC	CCCC	NA
solcap_snp_c2_31041	chr01	87973310	[T/A]	0.270642	AAAT	AAAT	ATTT	AAAA	AATT	AATT	AATT	AAAT	AAAT	AATT	AAAA	AAAT	ATTT	AAAT	AAAT	AAAT	AAAT	AATT	AAAT	AAAA	AAAA	AAAA	AAAA	AAAA	AATT	AAAA	AATT	AATT	AAAA	AAAA	AATT	ATTT	AAAA	AAAT	AAAA	AAAA	AAAT	AAAA	AAAT	AAAA	AAAA	AAAT	AAAA	ATTT	AAAA
solcap_snp_c2_31042	chr01	87982085	[T/C]	0.37963	AAAA	AAGG	AAAA	AGGG	AAGG	AAAG	AAAG	AAAA	AAAG	AAAA	AGGG	AAAA	AAAA	AAAG	AAAG	AAAG	AGGG	AAAG	AAAG	AAGG	AGGG	GGGG	AGGG	AGGG	AAAG	AAAG	AAAG	AAAG	AGGG	AGGG	AAGG	AAAA	AAGG	AAAG	AAAA	AGGG	AAAA	AGGG	AAAA	AAGG	AAAG	AGGG	AGGG	AAAA	AAAG
solcap_snp_c2_31066	chr01	88535784	[A/G]	0.118182	AAAG	AAAA	AAAA	AAAA	AAAA	AAAA	AAAA	AAAG	AAAG	AAAA	AAAG	AAGG	AAAG	AAAG	AAAA	AAAG	AAAA	AAAG	AAAG	AAAA	AAAA	AAAA	AAAA	AAAA	AAAA	AAAA	AAAA	AAAA	AAAA	AAAG	AAAA	AAAG	AAAA	AAGG	AAGG	AAAA	AAGG	AAAG	AAAA	AAAA	AAAA	AAAA	AAAA	AAAG	AAAG
solcap_snp_c2_31820	chr01	72528571	[A/G]	0.259091	AAGG	GGGG	AAAG	GGGG	AAAG	GGGG	AGGG	GGGG	AAGG	AGGG	GGGG	AGGG	GGGG	AGGG	AGGG	GGGG	AAGG	AGGG	AAGG	GGGG	AGGG	GGGG	AGGG	GGGG	AGGG	GGGG	AAGG	AAGG	AGGG	AGGG	GGGG	GGGG	AGGG	AGGG	AGGG	GGGG	AGGG	GGGG	AGGG	GGGG	AGGG	AGGG	AAGG	AGGG	GGGG
solcap_snp_c2_31821	chr01	72531363	[T/G]	0.259259	CCCC	AACC	ACCC	AAAC	ACCC	AAAC	CCCC	AAAC	ACCC	ACCC	ACCC	AACC	AACC	ACCC	AACC	ACCC	CCCC	CCCC	ACCC	ACCC	CCCC	ACCC	ACCC	AACC	AACC	AAAC	CCCC	ACCC	ACCC	ACCC	CCCC	AACC	CCCC	AACC	AAAC	AACC	AACC	AACC	ACCC	ACCC	CCCC	ACCC	CCCC	ACCC	CCCC
solcap_snp_c2_31823	chr01	72540074	[T/C]	0.442308	AGGG	AAAG	AAAA	AAAG	AAAA	AAAG	AGGG	AAAG	AAAG	AAAG	AAGG	AAAG	AAAG	AAGG	AAAG	AAGG	AGGG	AGGG	AAAG	AAGG	AGGG	AAGG	AAGG	AAAG	AAAG	AAAG	AGGG	AAAG	AAGG	AAGG	AGGG	AAAG	AGGG	AAAG	AAAA	AAAG	AAAG	AAAG	AAGG	AAGG	AGGG	AAGG	AGGG	AAAG	AGGG
solcap_snp_c2_32110	chr01	42197367	[A/G]	0.100917	GGGG	AGGG	GGGG	GGGG	GGGG	AGGG	GGGG	GGGG	GGGG	AAGG	GGGG	GGGG	GGGG	GGGG	GGGG	GGGG	AGGG	AGGG	AGGG	GGGG	AGGG	AGGG	GGGG	GGGG	AGGG	GGGG	GGGG	AGGG	GGGG	GGGG	GGGG	AGGG	GGGG	GGGG	GGGG	AGGG	GGGG	GGGG	AGGG	GGGG	GGGG	GGGG	AGGG	AGGG	GGGG
solcap_snp_c2_32111	chr01	42197532	[A/C]	0.120455	CCCC	CCCC	CCCC	ACCC	CCCC	CCCC	ACCC	AACC	AACC	CCCC	CCCC	CCCC	ACCC	ACCC	ACCC	ACCC	CCCC	ACCC	CCCC	ACCC	ACCC	CCCC	CCCC	CCCC	CCCC	CCCC	ACCC	CCCC	CCCC	CCCC	ACCC	CCCC	AACC	CCCC	AACC	CCCC	CCCC	CCCC	CCCC	AACC	ACCC	ACCC	CCCC	AACC	AACC
solcap_snp_c2_32112	chr01	42197568	[T/C]	0.185185	AAGG	GGGG	AAGG	GGGG	AAGG	AGGG	AGGG	GGGG	AGGG	GGGG	GGGG	AGGG	AGGG	AGGG	AGGG	GGGG	GGGG	GGGG	AAGG	GGGG	AGGG	GGGG	AAGG	GGGG	GGGG	GGGG	AGGG	AGGG	AGGG	AGGG	GGGG	GGGG	GGGG	AAAG	GGGG	GGGG	AAGG	GGGG	AGGG	GGGG	GGGG	AGGG	AGGG	GGGG	AGGG
solcap_snp_c2_32359	chr01	63208319	[A/G]	0.5	AGGG	AAAA	AAAA	AAGG	AAAG	AAAG	AAAA	AGGG	GGGG	AAGG	AAAA	GGGG	AGGG	AGGG	AAGG	AAGG	AAGG	AAGG	AAGG	AAAG	NA	AAAG	AAGG	AAAA	AGGG	AAGG	AAGG	AAGG	AAAG	AAGG	AAAG	GGGG	AGGG	AAAG	GGGG	AAGG	AAGG	AGGG	AAAG	GGGG	AAGG	AGGG	AAGG	AGGG	AAGG
solcap_snp_c2_32367	chr01	63183063	[T/C]	0.173611	AGGG	GGGG	GGGG	AGGG	GGGG	AGGG	GGGG	GGGG	AGGG	GGGG	GGGG	AGGG	AGGG	GGGG	AGGG	AGGG	AGGG	GGGG	GGGG	GGGG	GGGG	AGGG	AGGG	GGGG	AGGG	GGGG	GGGG	AGGG	AGGG	GGGG	GGGG	AGGG	GGGG	GGGG	GGGG	AGGG	AGGG	AGGG	GGGG	GGGG	AGGG	AGGG	GGGG	AGGG	GGGG
solcap_snp_c2_32371	chr01	63119544	[T/A]	0.433962	AAGG	AAGG	AAAG	AAAG	AAAG	AAAG	AGGG	AAGG	AGGG	AAAG	AAAG	AAGG	GGGG	AAGG	AAAG	AAGG	AAGG	AAGG	AAGG	NA	AAGG	AAAG	AAGG	AAGG	AGGG	AAAG	AAGG	GGGG	AAAG	AGGG	AAGG	GGGG	AAAG	AAGG	AAGG	AAGG	AGGG	AAAG	AAAG	NA	AGGG	AAGG	AAGG	AAGG	AAGG
solcap_snp_c2_32953	chr01	31492451	[T/C]	0.440594	ACCC	AACC	ACCC	AACC	ACCC	AACC	AAAA	ACCC	ACCC	ACCC	AACC	ACCC	AAAC	AAAC	ACCC	AAAC	AACC	AACC	AAAC	AACC	NA	AAAC	NA	AACC	CCCC	AACC	ACCC	ACCC	AAAA	AAAC	AAAC	AACC	AAAC	AACC	CCCC	ACCC	CCCC	ACCC	NA	AACC	CCCC	AACC	AAAC	AAAA	ACCC
solcap_snp_c2_34478	chr01	85047878	[A/G]	0.294811	AGGG	AAAG	AAAG	AGGG	GGGG	AGGG	AAGG	GGGG	GGGG	AAGG	AGGG	GGGG	AAAG	AAGG	AAGG	AGGG	GGGG	AAAG	AGGG	AAGG	GGGG	GGGG	AAGG	AAGG	AAAG	AAAG	AGGG	GGGG	AGGG	GGGG	AGGG	GGGG	AGGG	AAGG	GGGG	AAGG	GGGG	AGGG	AGGG	GGGG	GGGG	NA	GGGG	AGGG	AGGG
solcap_snp_c2_34546	chr01	84728052	[A/C]	0.459091	AAAA	AAAG	AAAA	AAGG	AAAG	AGGG	AAAG	AGGG	AAAG	AAGG	AGGG	AAAG	AAAA	AAGG	AGGG	AAGG	AGGG	AAAG	AAGG	AGGG	AAGG	GGGG	AGGG	AGGG	AAAG	GGGG	AAAG	AAGG	AGGG	AAAG	AAAG	AAAA	AAGG	AAGG	AAAG	AGGG	AAAA	AAGG	AGGG	AGGG	AGGG	AAGG	AGGG	AAAG	AAAG
solcap_snp_c2_34547	chr01	84727244	[T/C]	0.456422	AAAA	AAAG	AAAA	AAGG	AAAG	AGGG	AAAG	AGGG	AAAG	AAGG	AGGG	AAAG	AAAA	AAGG	AGGG	AAGG	AGGG	AAAG	AAGG	AGGG	AAGG	GGGG	AGGG	AGGG	AAAG	GGGG	AAAG	AAGG	AGGG	AAAG	AAAG	AAAA	AAGG	AAGG	AAAG	AGGG	AAAA	AAGG	AGGG	AGGG	AGGG	AAGG	AGGG	AAAG	AAAG
solcap_snp_c2_34548	chr01	84727196	[T/G]	0.220183	AAAC	ACCC	ACCC	AAAC	AAAA	AAAC	AACC	AAAA	AAAA	AAAC	AAAA	AAAA	ACCC	AACC	AAAC	AACC	AAAA	ACCC	AAAC	AAAC	AAAA	AAAA	AAAA	AAAC	AACC	AAAA	AAAC	AAAA	AAAC	AAAA	AAAC	AAAA	AAAC	AAAC	AAAA	AAAC	AAAA	AAAC	AAAC	AAAA	AAAA	AACC	AAAA	AAAC	AAAA
solcap_snp_c2_34940	chr01	39931061	[T/G]	0.118182	GGGG	GGGG	GGGG	AGGG	GGGG	GGGG	AGGG	AAGG	AAGG	GGGG	GGGG	GGGG	AGGG	AGGG	AGGG	AGGG	GGGG	AGGG	GGGG	AGGG	AGGG	GGGG	GGGG	GGGG	GGGG	GGGG	AGGG	GGGG	GGGG	GGGG	AGGG	GGGG	AAGG	GGGG	AAGG	GGGG	GGGG	GGGG	GGGG	AAGG	AGGG	AGGG	GGGG	AAGG	AAGG
solcap_snp_c2_35218	chr01	47299905	[T/C]	0.384091	AGGG	AAAA	AAGG	AAAG	AAGG	AAAG	AAAG	AAGG	AGGG	AAAA	AAAG	AAAG	AGGG	AAGG	AGGG	AAGG	AAAA	AAGG	AAGG	AAAG	AAAG	AAAG	AAGG	AAAA	AAGG	AAAA	AAGG	AAAG	AAAG	AAAG	AAGG	AAAA	AAGG	AGGG	AAGG	AAAA	AAGG	AAAA	AAAG	AAGG	AAAG	AAGG	AAAG	AGGG	AGGG
solcap_snp_c2_35220	chr01	47299582	[T/C]	0.447248	AGGG	AAGG	AAGG	AAGG	GGGG	AAGG	AAGG	AAGG	AGGG	AAAG	AAGG	AAAG	AGGG	AAGG	AGGG	AGGG	AAAG	AAGG	AAGG	AAAG	AAAG	AGGG	AGGG	AAAG	AGGG	AAAG	AAGG	AAAG	AGGG	AAGG	AGGG	AAAA	AGGG	GGGG	AAGG	AAAG	AGGG	AAAG	AAGG	AAGG	AAGG	AGGG	AAAG	AGGG	GGGG
solcap_snp_c2_35221	chr01	47297907	[T/C]	0.280374	AGGG	AAAA	AAGG	AAAA	AAGG	AAAG	AAAA	AAAA	NA	AAAA	AAAG	AAAG	AGGG	AAAG	AGGG	AAAG	AAAA	AAAG	AAGG	AAAA	AAAA	AAAG	AAGG	AAAA	AAGG	AAAA	AAAG	AAAG	AAAG	AAAG	AAAG	AAAA	AAAA	AGGG	AAAA	AAAA	AAGG	AAAA	AAAG	AAAA	AAAA	AAAG	AAAG	AAGG	NA
solcap_snp_c2_35480	chr01	60259084	[A/G]	0.161215	AGGG	AGGG	GGGG	GGGG	AGGG	GGGG	GGGG	GGGG	GGGG	AGGG	AAGG	AGGG	GGGG	AGGG	AGGG	AGGG	GGGG	AAGG	GGGG	AGGG	AAGG	AGGG	AGGG	AGGG	GGGG	GGGG	GGGG	AGGG	AGGG	GGGG	GGGG	GGGG	GGGG	GGGG	GGGG	AGGG	AGGG	GGGG	AGGG	GGGG	AGGG	AAGG	GGGG	GGGG	NA
solcap_snp_c2_35483	chr01	60240569	[T/G]	0.150943	AAAG	AAAA	AAGG	AAAA	AAAG	AGGG	AAAG	AAAA	AAAA	AAAA	AAAA	AAAA	AAAG	AAAA	AAAG	AAAG	AAAG	AAAA	AAAA	AAAA	AAAG	NA	AAAG	AAAA	AAAA	AAAA	AAAA	AAAA	AAAA	AAAA	AAAG	AAAA	AAAA	AAGG	AAAA	AAAG	AAAA	AAAA	AAAG	AAAA	AAAG	AAAA	AAAG	NA	AAAA
solcap_snp_c2_35503	chr01	60414182	[A/G]	0.193396	AGGG	AGGG	GGGG	GGGG	AAGG	AGGG	AGGG	GGGG	GGGG	AGGG	AAGG	AGGG	GGGG	AGGG	AGGG	AGGG	GGGG	AGGG	GGGG	AGGG	AAAG	AGGG	AAGG	AGGG	AGGG	GGGG	GGGG	AGGG	AGGG	GGGG	AGGG	GGGG	GGGG	AGGG	GGGG	AGGG	AGGG	GGGG	AGGG	GGGG	AAGG	AAGG	GGGG	GGGG	AGGG
solcap_snp_c2_35511	chr01	60433685	[T/C]	0.292929	AAAG	AAGG	AAAG	NA	AAGG	AAAG	NA	AAAG	NA	AAAG	AAAG	AAAG	AAAG	AAGG	AAAG	AAAG	AAGG	AAAA	AGGG	AAGG	AAAG	AAAG	AAAG	AAAG	AAGG	AGGG	AGGG	AAGG	AAGG	AGGG	AAAG	AAAA	NA	AAAG	AAAG	AAAA	AAGG	AAGG	AAAG	AAAA	AAAG	AAAG	AAGG	AAAA	AAAG
solcap_snp_c2_35518	chr01	60512580	[A/C]	0.168182	AAAG	AAAG	AAAG	AAAG	AAAA	AAAA	AAAG	AAAA	AAAG	AAAG	AAAG	AAAG	AAAG	AAAG	AAAG	AAAG	AAAG	AAAA	AAAG	AAGG	AAAG	AAAG	AAAG	AAGG	AGGG	AAAA	AAGG	AAAA	AAAG	AAAA	AAAA	AAAA	AAAA	AAAA	AAAA	AAAA	AAAA	AAAG	AAAA	AAAA	AAAA	AAAA	AAAG	AAAA	AAAA
solcap_snp_c2_35520	chr01	60513299	[T/C]	0.20283	AAAG	AAAG	AAGG	AAAG	AAAA	AAAA	AAAG	AAAA	AAAG	AAAG	AAAG	AAAG	AAAG	AAAG	AAAG	AAAG	AAAG	AAAA	AAAG	AAGG	AAAG	AAGG	AAAG	AAGG	AGGG	AAAA	AAGG	AAAA	AAAG	AAAA	AAAG	AAAA	AAAA	AAAA	AAAA	AAAA	AAAA	AAAG	AAAA	AAAA	AAAA	AAAA	AAAG	AAAA	AAAA
solcap_snp_c2_35536	chr01	60515967	[T/C]	0.175	AGGG	AGGG	GGGG	GGGG	AGGG	AGGG	GGGG	GGGG	GGGG	AGGG	AAGG	AGGG	GGGG	AGGG	AGGG	AGGG	GGGG	AGGG	GGGG	AGGG	AAGG	AGGG	AGGG	AGGG	AGGG	GGGG	GGGG	AGGG	AGGG	GGGG	GGGG	GGGG	GGGG	GGGG	GGGG	AGGG	GGGG	GGGG	AGGG	GGGG	AAGG	AAGG	GGGG	GGGG	AGGG
solcap_snp_c2_35537	chr01	60516974	[T/G]	0.179545	AGGG	AGGG	GGGG	GGGG	AGGG	AGGG	GGGG	GGGG	GGGG	AGGG	AAGG	AGGG	GGGG	AGGG	AGGG	AGGG	GGGG	AGGG	GGGG	AGGG	AAGG	AGGG	AGGG	AGGG	AGGG	GGGG	GGGG	AAGG	AGGG	GGGG	GGGG	GGGG	GGGG	GGGG	GGGG	AGGG	GGGG	GGGG	AGGG	GGGG	AAGG	AAGG	GGGG	GGGG	AGGG
solcap_snp_c2_35601	chr01	50790985	[T/C]	0.109091	AACC	CCCC	CCCC	CCCC	ACCC	ACCC	CCCC	CCCC	CCCC	CCCC	CCCC	ACCC	ACCC	CCCC	ACCC	ACCC	CCCC	CCCC	CCCC	ACCC	CCCC	CCCC	ACCC	ACCC	AACC	CCCC	ACCC	CCCC	CCCC	CCCC	CCCC	CCCC	CCCC	AAAC	CCCC	CCCC	ACCC	CCCC	CCCC	CCCC	CCCC	CCCC	ACCC	ACCC	ACCC
solcap_snp_c2_36495	chr01	84457106	[T/C]	0.213636	AAGG	AGGG	AGGG	AGGG	AAGG	AAGG	AGGG	AGGG	AGGG	AGGG	GGGG	AGGG	AGGG	GGGG	GGGG	GGGG	GGGG	GGGG	AGGG	GGGG	AAGG	GGGG	GGGG	GGGG	GGGG	GGGG	AGGG	AAGG	GGGG	AAGG	AGGG	AAGG	GGGG	GGGG	AAAG	GGGG	AGGG	AGGG	AGGG	AGGG	AGGG	GGGG	AGGG	GGGG	AAGG
solcap_snp_c2_36537	chr01	84596689	[T/G]	0.266355	GGGG	GGGG	GGGG	GGGG	AGGG	AAGG	GGGG	AAGG	GGGG	AGGG	AAAA	AAGG	GGGG	AGGG	AAGG	GGGG	AAAA	GGGG	GGGG	AAGG	GGGG	AAAA	AAAG	AAGG	AAGG	AAAA	GGGG	AGGG	GGGG	AGGG	AGGG	GGGG	GGGG	AAGG	GGGG	AAGG	AGGG	GGGG	GGGG	GGGG	GGGG	GGGG	GGGG	AAGG	AGGG
solcap_snp_c2_36571	chr01	84398766	[A/G]	0.122727	GGGG	GGGG	GGGG	GGGG	AAGG	GGGG	GGGG	AGGG	GGGG	AGGG	AAGG	AGGG	GGGG	AGGG	GGGG	AGGG	GGGG	GGGG	GGGG	GGGG	GGGG	AGGG	AAAG	GGGG	AGGG	AAAG	GGGG	AGGG	GGGG	GGGG	GGGG	GGGG	GGGG	AAGG	GGGG	GGGG	GGGG	GGGG	GGGG	GGGG	GGGG	GGGG	AGGG	AGGG	AGGG
solcap_snp_c2_36577	chr01	84401586	[T/C]	0.25	AAAG	AGGG	AGGG	AAAG	AAAA	AAAG	AGGG	AAAA	AAAA	AAAG	AAAA	AAAA	AGGG	AAGG	AAGG	AAGG	AAAA	AGGG	AAAG	AAGG	AAAG	AAAA	AAAA	AAGG	AAGG	AAAA	AAAG	AAAA	AAAG	AAAA	AAAG	AAAA	AAAG	AAAG	AAAA	AAGG	AAAA	AAAG	AAAG	AAAA	AAAA	AAGG	AAAA	AAAG	AAAA
solcap_snp_c2_36579	chr01	84405463	[T/C]	0.25	AGGG	AAAG	AAAG	AGGG	GGGG	AGGG	AAAG	GGGG	GGGG	AGGG	GGGG	GGGG	AAAG	AAGG	AAGG	AAGG	GGGG	AAAG	AGGG	AAGG	AGGG	GGGG	GGGG	AAGG	AAGG	GGGG	AGGG	GGGG	AGGG	GGGG	AGGG	GGGG	AGGG	AGGG	GGGG	AAGG	GGGG	AGGG	AGGG	GGGG	GGGG	AAGG	GGGG	AGGG	GGGG
solcap_snp_c2_36608	chr01	251132	[T/G]	0.389908	AAAC	AAAC	AAAC	ACCC	AAAC	AAAC	ACCC	AACC	AAAC	AAAC	AAAC	AACC	AAAC	AACC	AAAC	AACC	AAAA	AACC	AACC	AAAA	AACC	AAAC	AACC	AAAA	ACCC	AACC	AACC	AAAC	AAAC	AACC	AACC	AAAC	AACC	ACCC	AACC	AACC	ACCC	AAAC	AACC	AACC	AAAC	AAAC	AAAC	AAAC	AACC
solcap_snp_c2_36615	chr01	253077	[A/G]	0.388636	AAAC	AAAC	AAAC	ACCC	AAAC	AAAC	ACCC	AACC	AAAC	AAAC	AAAC	AACC	AAAC	AACC	AAAC	AACC	AAAA	AACC	AACC	AAAA	AACC	AAAC	AACC	AAAA	ACCC	AACC	AACC	AAAC	AAAC	AACC	AACC	AAAC	AACC	ACCC	AACC	AACC	ACCC	AAAC	AACC	AACC	AAAC	AAAC	AAAC	AAAC	AACC
solcap_snp_c2_36617	chr01	393135	[A/G]	0.0733945	AAAA	AGGG	AAAA	AAAA	AAAA	AAAG	AAAA	AAAA	AAAA	AAAA	AAAA	AAAA	AAAA	AAAG	AAAA	AAAA	AAAG	AAAA	AAAA	AAAG	AAAA	AAAG	AAAA	AAGG	AAAA	AAAA	AAAA	AAAA	AAAG	AAAA	AAAG	AAAG	AAAA	AAAA	AAAA	AAAA	AAAA	AAAA	AAAA	AAAA	AAAA	AAAA	AAAA	AAAA	AAAA
solcap_snp_c2_36629	chr01	433801	[T/C]	0.308252	AAAG	GGGG	GGGG	GGGG	AGGG	AAGG	AGGG	AGGG	AGGG	AAGG	AAGG	AGGG	AAGG	GGGG	AAAG	AAGG	AAGG	GGGG	AGGG	AAGG	GGGG	AGGG	AGGG	AGGG	GGGG	AGGG	AAGG	AGGG	GGGG	AAGG	GGGG	AGGG	AGGG	GGGG	AGGG	AGGG	GGGG	GGGG	AAGG	GGGG	AAAG	AGGG	GGGG	AAAG	AGGG
solcap_snp_c2_36658	chr01	269400	[A/C]	0.310748	AAAC	CCCC	CCCC	CCCC	ACCC	AACC	ACCC	ACCC	ACCC	AACC	AACC	ACCC	AACC	CCCC	AAAC	AACC	AACC	CCCC	ACCC	AACC	ACCC	ACCC	ACCC	ACCC	CCCC	ACCC	AACC	ACCC	CCCC	AACC	CCCC	ACCC	ACCC	CCCC	ACCC	ACCC	CCCC	CCCC	AACC	CCCC	AAAC	ACCC	CCCC	AAAC	ACCC
solcap_snp_c2_36660	chr01	534626	[A/G]	0.359091	ACCC	AAAC	AAAC	AAAA	AAAC	ACCC	AAAC	AAAC	AACC	AACC	AACC	AAAC	AACC	AAAA	ACCC	AACC	ACCC	AAAC	AAAC	ACCC	AAAC	AAAC	AAAC	AACC	AAAA	AAAC	AACC	AAAC	AAAC	AACC	AAAA	AAAC	AAAC	AAAA	AAAC	AAAC	AAAA	AAAA	AACC	AAAA	ACCC	AAAC	AAAA	ACCC	AACC
solcap_snp_c2_36664	chr01	535454	[T/C]	0.240909	AAAA	AAGG	AAGG	AAAG	AAGG	AAAA	AAAA	AAAG	AAAG	AAAG	AAAG	AAAG	AAAG	AAGG	AAAA	AAAA	AAAG	AAAG	AAAG	AAAG	AAAA	AAGG	AAAG	AAGG	AAAG	AAAG	AAAA	AAAG	AAGG	AAAA	AAGG	AAGG	AAAG	AAAG	AAAG	AAAG	AAAG	AGGG	AAAA	AAGG	AAAA	AAGG	AGGG	AAAA	AAAA
solcap_snp_c2_36668	chr01	559640	[A/G]	0.087156	GGGG	GGGG	GGGG	AGGG	AAGG	GGGG	GGGG	AGGG	GGGG	GGGG	AGGG	AGGG	GGGG	AGGG	GGGG	GGGG	GGGG	GGGG	GGGG	GGGG	GGGG	AGGG	GGGG	AGGG	GGGG	AGGG	GGGG	GGGG	AGGG	GGGG	AGGG	AGGG	AGGG	GGGG	GGGG	AGGG	GGGG	AAGG	GGGG	AGGG	GGGG	AGGG	AGGG	GGGG	GGGG
solcap_snp_c2_36672	chr01	560593	[T/G]	0.05	GGGG	AAGG	GGGG	GGGG	GGGG	GGGG	GGGG	GGGG	GGGG	GGGG	GGGG	GGGG	GGGG	AGGG	GGGG	GGGG	GGGG	GGGG	GGGG	AGGG	GGGG	AGGG	GGGG	AGGG	GGGG	GGGG	GGGG	GGGG	AGGG	GGGG	AGGG	GGGG	GGGG	GGGG	GGGG	GGGG	GGGG	GGGG	GGGG	GGGG	GGGG	GGGG	GGGG	GGGG	GGGG
solcap_snp_c2_37575	chr01	66552387	[A/G]	0.162844	AAAG	AAAA	AAAG	AAAG	AAAA	AAAA	AAAA	AAAG	AAAG	AAAA	AAAA	AAAA	AAAA	AAAG	AAAG	AAAA	AAAG	AAGG	AAAG	AAAG	AAAA	AAAA	AAAG	AAGG	AAAG	AAAG	AAGG	AAAG	AAAG	AAGG	AAAA	AAAG	AAGG	AAAG	AAAG	AAAG	AGGG	AAAG	AAAA	AAAG	AAAG	AAAA	AAGG	AAAA	AAAA
solcap_snp_c2_37794	chr01	87600773	[A/G]	0.195455	AGGG	AGGG	AAAG	GGGG	GGGG	GGGG	AGGG	AGGG	GGGG	AGGG	GGGG	AGGG	AAAG	GGGG	AGGG	AGGG	AGGG	AAGG	GGGG	GGGG	AGGG	GGGG	GGGG	GGGG	AAGG	GGGG	GGGG	AGGG	GGGG	GGGG	AAGG	AGGG	GGGG	AGGG	GGGG	GGGG	GGGG	GGGG	GGGG	GGGG	GGGG	AGGG	GGGG	AAGG	GGGG
solcap_snp_c2_37816	chr01	87746117	[A/G]	0.245455	AAAG	GGGG	AGGG	GGGG	GGGG	AAGG	AGGG	AGGG	AAGG	AGGG	AGGG	AAAG	AGGG	AAGG	GGGG	AAGG	GGGG	AGGG	AAGG	GGGG	GGGG	GGGG	GGGG	GGGG	GGGG	GGGG	AAGG	AGGG	GGGG	AGGG	GGGG	AAAG	AGGG	AAGG	AAAG	GGGG	AAGG	AGGG	AGGG	AGGG	AAAG	GGGG	GGGG	AAGG	AAGG
solcap_snp_c2_37820	chr01	87463611	[G/C]	0.28972	AGGG	AAGG	AGGG	AAGG	GGGG	AGGG	GGGG	GGGG	AGGG	GGGG	AAGG	AGGG	GGGG	AAGG	GGGG	AGGG	AAGG	GGGG	AGGG	AAGG	GGGG	AAGG	AGGG	AAGG	AGGG	AGGG	AGGG	GGGG	AAGG	AAGG	AGGG	GGGG	AAGG	GGGG	AGGG	AAGG	AGGG	AAAG	GGGG	AAGG	AAAA	AAAG	GGGG	GGGG	AGGG
solcap_snp_c2_37830	chr01	87731582	[A/G]	0.112385	AGGG	GGGG	GGGG	GGGG	GGGG	GGGG	GGGG	AGGG	AGGG	GGGG	AGGG	AAGG	AGGG	AGGG	GGGG	AGGG	GGGG	AGGG	AGGG	GGGG	GGGG	GGGG	GGGG	GGGG	GGGG	GGGG	AGGG	GGGG	GGGG	AGGG	GGGG	AGGG	GGGG	AAGG	NA	GGGG	AAGG	AGGG	GGGG	GGGG	GGGG	GGGG	GGGG	AGGG	AGGG
solcap_snp_c2_37836	chr01	87392925	[T/C]	0.259804	AAAA	AAGG	AAAA	AAGG	AAAA	AAAG	AAAA	AAAA	AAAA	AAAA	AAGG	AAAA	AAAA	AAAG	AAAA	AAAG	AAGG	AAAA	AAAG	AAGG	AAAA	AAGG	AAAG	AAGG	AAAG	AAAG	AAAG	AAAA	AAGG	AAGG	AAAG	AAAA	AAAG	AAAA	AAAA	AAGG	AAAG	AGGG	AAAA	AAAG	NA	AGGG	AAAA	AAAA	AAAA
solcap_snp_c2_37850	chr01	87731694	[T/G]	0.215596	AGGG	AAAA	AAAG	AAAA	AAAA	AAGG	AAAA	AAAG	AAGG	AAAA	AAAG	AGGG	NA	AAGG	AAAA	AAGG	AAAA	AAAG	AAGG	AAAA	AAAA	AAAA	AAAA	AAAA	AAAA	AAAA	AAAG	AAAA	AAAA	AAAG	AAAA	AAGG	AAAG	AAGG	AGGG	AAAA	AAGG	AAAG	AAAG	AAAG	AGGG	AAAA	AAAA	AAGG	AAGG
solcap_snp_c2_37872	chr01	87733935	[T/G]	0.177184	NA	AAAG	AGGG	AAAA	AAAA	AAAA	AAAG	AAAG	AAAA	AAAG	AAAA	AAGG	AGGG	AAAA	AAAG	AAAG	AAAG	NA	AAAA	AAAA	AAAA	AAAA	AAAA	AAAA	AAGG	AAAA	AAAA	AAAG	AAAA	AAAA	AAGG	AAAG	AAAA	NA	AAAA	AAAA	AAAA	AAAA	AAAA	AAAA	AAAA	AAAG	AAAA	AGGG	AAAA
solcap_snp_c2_38354	chr01	7866002	[A/G]	0.25495	AAAA	AAAA	AAGG	AAAA	AAAG	AAAG	AAAG	AAAG	AAGG	AAAG	AAAG	AAAG	AAAG	NA	AAAG	AAAG	AAAA	AAAG	AAAA	AAAG	AAGG	AAGG	AAAG	AAAA	AAAG	AAAG	AAAG	AAAG	AAAA	AAAG	NA	AAGG	AAGG	AAAG	AAAG	AAAA	AAAG	AAAG	AAAA	AAGG	AGGG	AAAG	AAAG	AAGG	AAAG
solcap_snp_c2_38404	chr01	62148278	[A/G]	0.338636	AGGG	AAGG	GGGG	AGGG	AGGG	AAGG	GGGG	GGGG	GGGG	AGGG	AAGG	AAGG	AGGG	AGGG	AAAG	AAGG	AGGG	AGGG	AGGG	AGGG	AGGG	AAAG	AGGG	AGGG	AGGG	AGGG	GGGG	AGGG	AAGG	AGGG	AGGG	AAGG	GGGG	GGGG	GGGG	AAGG	GGGG	AGGG	AAAG	GGGG	AGGG	AAGG	GGGG	AAGG	AGGG
solcap_snp_c2_38405	chr01	62145049	[T/C]	0.431193	AAGG	AAGG	GGGG	AGGG	AGGG	AAGG	GGGG	AGGG	AGGG	AGGG	AAGG	AAGG	AAGG	AAGG	AAAG	AAAG	AGGG	AGGG	AGGG	AGGG	AGGG	AAAG	AGGG	AGGG	AGGG	AGGG	AGGG	AAAG	AAGG	AGGG	AGGG	AAAG	GGGG	AAGG	GGGG	AAGG	AGGG	AGGG	AAAG	AGGG	AAGG	AAAG	AGGG	AAAG	AAAG
solcap_snp_c2_38406	chr01	62145016	[A/G]	0.240654	AAAG	AAAA	AAAG	AGGG	AAAA	AAAA	AAAG	AAAG	AAAG	AAAG	AAAG	AAAG	AAAG	AAGG	AAAG	AAAG	AAAG	AAGG	AAAG	AAGG	AAAG	AAAG	AAAG	AAGG	AGGG	AAAA	AAGG	AAAG	AAAG	AAAA	AAAA	AAAA	AAGG	AAAA	AAAG	AAAA	AAAA	AAAG	AAAA	AAAG	AAAG	AAAA	AAAA	AAAG	AAAA
solcap_snp_c2_38428	chr01	62058760	[T/C]	0.431604	AAGG	AAGG	AAAA	AAAG	AGGG	AAGG	AAAA	AAAG	AAAG	AAAG	AAGG	AAGG	AAGG	AAGG	AGGG	AGGG	AAAG	AAAG	AAAG	AAAG	AAAG	AGGG	AAAG	AAAG	AAAG	AAAG	AAAG	AAGG	AAGG	AAAG	AAGG	AGGG	AAAA	AAAG	AAAA	AAGG	AAAA	AAAG	AGGG	AAAG	AAGG	AGGG	AAAA	AGGG	AGGG
solcap_snp_c2_38448	chr01	62289376	[T/C]	0.256881	AGGG	GGGG	AGGG	AAAG	GGGG	GGGG	AGGG	AGGG	AGGG	AGGG	AGGG	AGGG	AGGG	AAGG	AAAG	AGGG	AGGG	AAAG	AGGG	AAGG	AGGG	AGGG	AGGG	AAGG	AAAG	GGGG	AAGG	AGGG	AGGG	GGGG	GGGG	GGGG	AAGG	AGGG	AGGG	GGGG	GGGG	AGGG	GGGG	AGGG	AGGG	GGGG	AGGG	AGGG	GGGG
solcap_snp_c2_38726	chr01	42845696	[T/G]	0.155093	GGGG	AGGG	GGGG	GGGG	GGGG	AGGG	GGGG	GGGG	GGGG	AAGG	GGGG	GGGG	GGGG	GGGG	GGGG	GGGG	AGGG	AAGG	AAGG	GGGG	AAGG	AGGG	GGGG	GGGG	AAGG	GGGG	GGGG	AGGG	GGGG	GGGG	GGGG	AGGG	GGGG	GGGG	GGGG	AGGG	GGGG	GGGG	AGGG	GGGG	GGGG	GGGG	AGGG	AAAA	GGGG
solcap_snp_c2_39834	chr01	69381132	[A/C]	0.446262	AGGG	AGGG	AGGG	AAGG	AAGG	AGGG	AAAG	AAGG	AGGG	AGGG	AAGG	AGGG	AAAA	GGGG	AAGG	AAGG	GGGG	AAGG	AGGG	AAAG	AAAA	AAGG	GGGG	AAGG	AAGG	AAAA	AGGG	AGGG	AAGG	AGGG	AAAG	AAGG	AAGG	AGGG	AGGG	AAAG	AGGG	AAGG	AGGG	AAGG	AGGG	AAGG	GGGG	AAGG	GGGG
solcap_snp_c2_40105	chr01	45777798	[T/C]	0.439815	AGGG	AGGG	AAGG	AAGG	NA	AAGG	AGGG	AAGG	AGGG	AAAG	AAGG	AAAG	AGGG	AAGG	NA	AGGG	AAAG	AAGG	AGGG	AAAG	AAAG	AGGG	AGGG	AAAG	AGGG	AAAG	AAGG	AAAG	AGGG	AAGG	GGGG	AAAA	AGGG	GGGG	AAGG	AAGG	AGGG	AAAA	AGGG	AAGG	AAGG	AGGG	AAAG	AGGG	GGGG
solcap_snp_c2_40112	chr01	45757713	[A/C]	0.21028	AAAC	ACCC	AACC	CCCC	AACC	ACCC	CCCC	CCCC	ACCC	CCCC	CCCC	ACCC	CCCC	ACCC	AACC	CCCC	CCCC	ACCC	AAAC	CCCC	CCCC	CCCC	AACC	CCCC	CCCC	CCCC	ACCC	ACCC	ACCC	ACCC	ACCC	CCCC	CCCC	AAAC	CCCC	ACCC	AACC	CCCC	AACC	CCCC	CCCC	ACCC	ACCC	CCCC	NA
solcap_snp_c2_40131	chr01	45751290	[A/G]	0.340278	AGGG	AGGG	AAGG	AAGG	GGGG	AGGG	AGGG	AAGG	AGGG	AAAG	AGGG	AAGG	AGGG	AGGG	AGGG	AGGG	AAGG	AGGG	AGGG	AAAG	AAAG	AGGG	AGGG	AAAG	AGGG	AAAG	AAGG	AAGG	AGGG	AAGG	GGGG	AAAA	AGGG	GGGG	AAGG	AGGG	GGGG	AAAG	AGGG	AAGG	AAGG	GGGG	AAGG	GGGG	GGGG
solcap_snp_c2_40954	chr01	63756796	[T/G]	0.211364	AAAC	AAAC	AAAA	AAAC	AAAC	AAAC	AAAC	AAAC	AAAC	AAAA	AAAA	AAAC	AAAC	AAAA	AAAC	AAAC	AAAC	AAAA	AAAA	AAAA	AAAC	AAAC	AAAA	AAAA	AAAA	AAAA	AAAA	AAAC	AACC	AAAA	AAAA	AACC	AAAA	AAAA	AAAC	AAAC	AAAC	ACCC	AAAA	AAAA	AAAC	AACC	AAAA	AAAC	AAAA
solcap_snp_c2_40955	chr01	63874694	[A/G]	0.42619	AAGG	AAAG	AAAG	AGGG	AGGG	AAAG	AAAG	AAGG	NA	AAAG	AAAG	AAAG	AGGG	AAAG	AGGG	AGGG	AAAG	AAGG	AAAA	AAAG	AAAG	AAGG	AAAG	AAGG	AAGG	AAGG	AGGG	AAAG	AAGG	AAAA	AAAG	AAGG	AAAA	AAGG	AAAG	AAAG	AAGG	GGGG	AAAA	AAAA	AGGG	AGGG	AAAG	AGGG	AAAG
solcap_snp_c2_40956	chr01	63724828	[T/C]	0.240741	AGGG	GGGG	AGGG	AAGG	AAAG	GGGG	GGGG	AGGG	AGGG	AAGG	AGGG	GGGG	AAGG	AGGG	AAGG	AAGG	AGGG	AAGG	AGGG	AGGG	GGGG	AGGG	AAGG	AAGG	AAGG	AGGG	AAAA	GGGG	GGGG	AGGG	GGGG	GGGG	GGGG	AAGG	GGGG	AGGG	AGGG	AGGG	GGGG	AGGG	AAGG	AGGG	AGGG	AAGG	AGGG
solcap_snp_c2_41335	chr01	62930839	[T/C]	0.175	GGGG	AAGG	AGGG	GGGG	AGGG	AAGG	AAGG	GGGG	GGGG	GGGG	AGGG	GGGG	GGGG	GGGG	GGGG	GGGG	AGGG	GGGG	AAGG	AGGG	AGGG	GGGG	GGGG	AGGG	GGGG	AGGG	GGGG	AGGG	AGGG	AAGG	AGGG	AGGG	GGGG	AGGG	GGGG	GGGG	AGGG	GGGG	AAGG	GGGG	GGGG	GGGG	AGGG	AGGG	AGGG
solcap_snp_c2_41336	chr01	62930860	[T/C]	0.175	AAAA	AAGG	AAAG	AAAA	AAAG	AAGG	AAGG	AAAA	AAAA	AAAA	AAAG	AAAA	AAAA	AAAA	AAAA	AAAA	AAAG	AAAA	AAGG	AAAG	AAAG	AAAA	AAAA	AAAG	AAAA	AAAG	AAAA	AAAG	AAAG	AAGG	AAAG	AAAG	AAAA	AAAG	AAAA	AAAA	AAAG	AAAA	AAGG	AAAA	AAAA	AAAA	AAAG	AAAG	AAAG
solcap_snp_c2_41337	chr01	62930893	[A/G]	0.445755	AAAG	AAGG	AAGG	AGGG	AGGG	AGGG	AAGG	AAAG	AAAG	AAAG	AAGG	AAGG	AAGG	AAAG	AGGG	AAGG	AGGG	AAGG	AGGG	AAGG	AAAG	AAGG	AAGG	AGGG	AAGG	AAGG	AAGG	AGGG	AGGG	AAGG	AAGG	AAGG	AAAA	AAGG	AAAA	AAAG	AAGG	AAGG	AGGG	AAAA	AAGG	AAAG	AAAG	AGGG	AAAG
solcap_snp_c2_41339	chr01	62931376	[G/C]	0.175234	AAAA	AAAA	AAAG	AAGG	AAAG	AAAA	AAAA	AAAG	AAAA	AAAG	AAAG	AAAA	AAAG	AAAG	AAGG	AAAG	AAAG	AAGG	AAAG	AAAG	AAAA	AAAG	AAAG	AAGG	AAAG	AAAA	AAGG	AAAG	AAAG	AAAA	AAAA	AAAA	AAAA	AAAG	AAAA	AAAA	AAAA	AAAG	AAAG	AAAA	AAAG	AAAA	AAAA	AAAG	AAAA
solcap_snp_c2_41438	chr01	52487732	[T/G]	0.165138	AAAA	AAAG	AAGG	AAAA	AAAG	AAGG	AAAA	AAAA	AAAA	AAGG	AAAA	AAAA	AAAA	AAAA	AAAA	AAAA	AAAG	AAAA	AAAA	AAAA	AAAG	AAAA	AAAG	AAAG	AAAG	AAAG	AAAA	AAAG	AAAG	AAGG	AAAA	AAGG	AAAG	AAAG	AAAA	AAAA	AAAG	AAAA	AAAA	AAAA	AGGG	AAAA	AAAG	AAAA	AAAA
solcap_snp_c2_41441	chr01	52482174	[A/C]	0.492788	GGGG	AAAG	NA	AAAG	AAGG	AAAG	AAGG	NA	AAGG	AAAG	AAGG	AGGG	AGGG	NA	AGGG	AAGG	AAGG	AAAA	AGGG	NA	AAGG	AAAG	AGGG	AGGG	AGGG	AAGG	AGGG	AAAG	AAAG	AAGG	AGGG	AAGG	AAAG	AGGG	AAAG	AAAG	AAGG	AGGG	AAGG	AAGG	AAAA	AAAG	AAGG	AAAG	NA
solcap_snp_c2_42	chr01	85466533	[A/G]	0.271226	AAAA	AAAC	AAAA	AAAC	AAAA	AACC	AAAC	AAAA	AAAA	AAAA	AACC	AAAC	AAAA	AAAC	AAAA	AAAC	ACCC	AAAA	AAAC	AAAC	AAAC	NA	AAAA	AAAC	AAAC	NA	AAAC	AAAA	AACC	AACC	AACC	AAAA	AAAC	AAAA	AAAA	AAAC	AAAC	AACC	AAAC	AACC	AACC	AACC	AAAA	AAAA	AAAC
solcap_snp_c2_42829	chr01	38478435	[T/C]	0.126147	CCCC	CCCC	CCCC	ACCC	CCCC	CCCC	ACCC	AACC	AACC	CCCC	CCCC	CCCC	ACCC	ACCC	ACCC	ACCC	CCCC	ACCC	CCCC	ACCC	ACCC	CCCC	CCCC	CCCC	CCCC	CCCC	ACCC	CCCC	CCCC	CCCC	AACC	CCCC	AACC	CCCC	AACC	CCCC	CCCC	CCCC	CCCC	AACC	ACCC	ACCC	CCCC	AACC	AACC
solcap_snp_c2_42943	chr01	85953453	[A/G]	0.5	AGGG	AGGG	AAAG	AAGG	AAAA	AAGG	AAAG	AAAG	GGGG	AAAA	AAGG	GGGG	AAAG	AAGG	AAAA	AAAG	GGGG	AAAG	AAGG	AAGG	AAAG	AGGG	AAAA	AAGG	AAAG	AAAG	AAGG	AAAG	AGGG	AGGG	AAGG	AGGG	AGGG	AAAG	AGGG	AAGG	AGGG	GGGG	AAAG	AGGG	GGGG	AGGG	AAAG	AAAG	AAGG
solcap_snp_c2_43275	chr01	57639636	[A/G]	0.137019	AAAA	GGGG	AAAA	AAAA	NA	AAGG	GGGG	AAAA	AAAA	AAAA	AAAA	AAAG	NA	AAAA	AAAA	AAAA	GGGG	AAAA	AAGG	AAAA	AAAG	AAAA	AAAA	GGGG	AAAA	AAAG	AAAA	AAGG	AAAA	AAAA	AAAA	AAAA	AAAA	AAAA	AAAA	AAAA	AAAA	NA	AAGG	AAAA	AAAA	AAAA	AAAA	AAAA	AAAA
solcap_snp_c2_43643	chr01	29180791	[A/C]	0.130841	AAAA	AACC	AAAA	AAAC	AAAA	AAAA	AAAA	AAAA	AAAC	AAAA	AACC	ACCC	AAAA	AAAC	AAAC	AAAC	AAAC	AAAA	AAAA	AACC	AAAC	AACC	AAAC	AACC	AAAA	AAAC	AAAC	AAAA	AAAA	AAAA	AAAA	AACC	AAAA	AAAA	AAAA	AAAA	AAAA	AAAC	AAAA	AAAA	AAAA	AAAA	AAAA	AAAA	AAAA
solcap_snp_c2_43926	chr01	60887937	[T/C]	0.306818	AGGG	AGGG	GGGG	AAAG	GGGG	GGGG	AGGG	AAGG	AAAG	AAGG	GGGG	AAGG	AGGG	AGGG	AGGG	AGGG	AGGG	AAAG	AAGG	AGGG	GGGG	GGGG	AGGG	GGGG	GGGG	AAGG	AAGG	GGGG	AGGG	AAGG	AGGG	AAGG	AAAG	AGGG	AAGG	AAGG	AAGG	AGGG	AGGG	AAAA	AGGG	AGGG	AGGG	AAAG	AAGG
solcap_snp_c2_43970	chr01	13545189	[T/G]	0.25463	AGGG	AAGG	AAGG	GGGG	AGGG	AAGG	AAGG	AAGG	GGGG	AAGG	AGGG	GGGG	AGGG	AGGG	GGGG	GGGG	AAGG	GGGG	AAGG	GGGG	AAGG	GGGG	GGGG	AGGG	AGGG	AAGG	AGGG	AAGG	AGGG	AAGG	AAGG	AAAA	AGGG	GGGG	AAGG	AAGG	AGGG	AGGG	AAGG	AAGG	AAGG	GGGG	AGGG	GGGG	NA
solcap_snp_c2_43973	chr01	13546944	[A/C]	0.467593	AAAG	AAGG	AAAA	GGGG	AAGG	AAAG	AAAG	AAGG	AGGG	AAAG	AGGG	AGGG	AAAG	AAGG	AAGG	AGGG	AAGG	AGGG	AAAG	AGGG	AAAG	GGGG	AGGG	AAGG	AAAG	AAGG	AAGG	AAAG	AAGG	AAAG	AAGG	AAAA	AGGG	AAGG	AAGG	AAGG	AAAG	AGGG	AAAG	AAGG	AAGG	AGGG	AAGG	AGGG	AAGG
solcap_snp_c2_43978	chr01	13597181	[A/G]	0.300971	AAAA	AAGG	AAAA	AAGG	AAAA	AAAG	AAAA	AAAA	AAGG	AAAA	AAGG	AGGG	AAAA	AAAG	AAAA	AGGG	AAAG	AGGG	AAAG	AGGG	AAAG	GGGG	AAAG	AAGG	AAAA	AAAG	AAAA	AAAG	AAGG	AAAA	AAAA	AAAA	AAAA	AAAA	AAAA	AAGG	AAAG	AAGG	AAAG	AAAA	AAAA	AGGG	AAAG	NA	AAAA
solcap_snp_c2_43984	chr01	13369757	[T/G]	0.113636	GGGG	GGGG	GGGG	AGGG	AGGG	GGGG	GGGG	AAGG	AAGG	GGGG	GGGG	GGGG	AGGG	AGGG	AGGG	AGGG	GGGG	AGGG	GGGG	AGGG	GGGG	GGGG	GGGG	GGGG	GGGG	AGGG	AGGG	GGGG	GGGG	GGGG	GGGG	GGGG	AAGG	GGGG	AAGG	GGGG	GGGG	GGGG	GGGG	AAGG	AGGG	AGGG	GGGG	AAGG	AAGG
solcap_snp_c2_45056	chr01	5477755	[T/C]	0.373853	AAAG	AGGG	AAGG	AAAG	AAAG	AAAG	GGGG	AAAG	AAGG	AGGG	AAGG	AGGG	AAAG	AAGG	AAAA	AAAG	AAAA	AAAG	AAAG	AAGG	GGGG	AAGG	AAAG	AGGG	AAAG	AGGG	AAAA	AGGG	AAAG	AAAG	AGGG	GGGG	AAGG	AAAA	AAGG	AAAG	AAAG	AAGG	AAGG	AAAG	AGGG	AAAG	AAGG	AAAG	AAAA
solcap_snp_c2_45058	chr01	5347312	[A/G]	0.15	AAAA	AAAA	AAAC	AAAA	AAAC	AAAA	AACC	AAAC	AAAC	AAAC	AAAA	AAAC	AAAA	AAAA	AAAA	AACC	AAAA	AAAA	AAAA	AAAA	AAAC	AAAA	AAAA	AAAC	AAAC	AAAA	AAAC	AACC	AAAA	AAAC	AACC	ACCC	AAAA	AAAA	AAAC	AAAA	AAAA	AAAC	AAAA	AAAA	AACC	AAAC	AAAC	AAAA	AACC
solcap_snp_c2_45061	chr01	5498171	[T/C]	0.313636	AGGG	AGGG	AGGG	AGGG	AGGG	AGGG	GGGG	AAAG	AGGG	AGGG	AGGG	GGGG	AAGG	AAGG	AAAG	AAAG	AGGG	AAGG	GGGG	AGGG	GGGG	AGGG	AAGG	GGGG	AAGG	AGGG	AGGG	GGGG	GGGG	GGGG	GGGG	GGGG	AAGG	AAGG	AAGG	AGGG	AAAG	AGGG	GGGG	AAGG	AGGG	AGGG	AAGG	AAAG	AGGG
solcap_snp_c2_45064	chr01	5502048	[A/G]	0.362385	AGGG	AAAG	AAGG	AGGG	AGGG	AGGG	AAAG	AGGG	AAGG	AAGG	AAGG	AAAG	AGGG	AAGG	GGGG	AGGG	GGGG	AGGG	AGGG	AAGG	AAAA	AAGG	AGGG	AAAG	AGGG	AAAG	GGGG	AAGG	AGGG	AGGG	AAAG	AAAG	AAGG	GGGG	AAGG	AGGG	AGGG	AAGG	AAGG	AGGG	AAAG	AGGG	AAGG	AGGG	GGGG
solcap_snp_c2_45071	chr01	5386865	[A/C]	0.465909	AGGG	GGGG	AAAG	AGGG	AGGG	GGGG	AAGG	AAAA	AGGG	AAGG	AGGG	AGGG	AAAG	AAGG	AAAG	AAAA	AGGG	AAAG	AGGG	AGGG	AGGG	AGGG	AAGG	AGGG	AAGG	AGGG	AAGG	AAGG	GGGG	AGGG	AAGG	AAAG	AGGG	AAGG	AAAG	AGGG	AAAG	AGGG	GGGG	AAGG	AAAG	AAGG	AAAG	AAAG	AGGG
solcap_snp_c2_45301	chr01	59364003	[A/C]	0.162844	CCCC	CCCG	CCCC	CCCC	CCCG	CCCG	CCCC	CCCC	CCCC	CCCC	CCCG	CCCC	CCGG	CCCG	CCCG	CCGG	CCCG	CCCC	CCCC	CCCC	CCCC	CCGG	CCCC	CCCC	CCCC	CCCC	CCCC	CCCC	CCCG	CCCC	CCCC	CCGG	CCCC	CCCC	CCCC	CCCG	CCCC	CCCG	CCGG	CCCC	CCCC	CCGG	CCCC	CCCG	CCCG
solcap_snp_c2_45302	chr01	59361412	[T/C]	0.0795455	AGGG	GGGG	AAGG	GGGG	AGGG	AGGG	AGGG	GGGG	GGGG	GGGG	GGGG	GGGG	GGGG	GGGG	GGGG	GGGG	GGGG	GGGG	GGGG	GGGG	AGGG	AGGG	AGGG	GGGG	GGGG	GGGG	GGGG	GGGG	GGGG	GGGG	AGGG	GGGG	GGGG	AAGG	GGGG	AGGG	GGGG	GGGG	GGGG	GGGG	AGGG	GGGG	AGGG	GGGG	GGGG
solcap_snp_c2_45395	chr01	39529156	[T/C]	0.194175	AAAG	AAAG	AAGG	AAAG	AAAG	AAGG	AAAA	AAAG	AAAA	AAGG	AAAA	AAAA	AAAG	AAAA	AAAA	AAAA	AAGG	AAAG	AAAG	AAAG	AAAG	AAAA	AAAA	AAGG	AAAG	AAAG	AAAG	AAAG	AAAG	AAGG	AAAA	AAGG	AAAG	AAAA	AAAG	AAAG	AAAA	AAAG	AAAG	AAGG	AAGG	AAAA	AAGG	AAAA	AAAA
solcap_snp_c2_45622	chr01	12005526	[T/G]	0.118182	AAAG	AAAA	AAAA	AAAG	AAAA	AAAA	AAAA	AAAG	AAAA	AAAG	AAAA	AAAG	AAAG	AAAA	AAAA	AAAA	AAAG	AAAG	AAAG	AAAG	AAAG	AAAA	AAAA	AAAG	AAAA	AAGG	AAAG	AAAG	AAAA	AAAG	AAAA	AAGG	AAAG	AAAA	AAAG	AAGG	AAAG	AAAG	AAAG	AGGG	AAAA	AAAA	AAAG	AAAA	AAAA
solcap_snp_c2_45625	chr01	12000832	[T/A]	0.209091	AAAC	AAAA	AAAA	AAAC	AAAA	AAAA	AAAC	AACC	AACC	AAAC	AAAC	AAAA	ACCC	AAAC	AACC	AACC	AAAA	AAAC	AAAA	AAAC	AAAC	AAAC	AAAA	AAAA	ACCC	AAAA	AAAC	AAAA	AAAA	AAAA	AAAC	AAAC	AACC	AAAC	AACC	AAAA	AAAA	AAAA	AAAA	AACC	AAAC	AAAC	AAAA	AACC	AACC
solcap_snp_c2_45626	chr01	12000688	[A/G]	0.137615	AAAA	AAAA	AAAA	AAAC	AAAA	AAAA	AAAC	AACC	AACC	AAAC	AAAA	AAAA	AAAC	AAAC	AAAC	AAAC	AAAA	AAAC	AAAA	AAAC	AAAC	AAAA	AAAA	AAAA	AAAC	AAAA	AAAC	AAAA	AAAA	AAAA	AAAC	AAAC	AACC	AAAC	AACC	AAAA	AAAA	AAAA	AAAA	AACC	AAAC	AAAC	AAAA	AACC	AACC
solcap_snp_c2_45637	chr01	12022163	[T/C]	0.407767	GGGG	AAGG	AAAG	AAGG	GGGG	AGGG	AAAG	AGGG	AGGG	AAGG	AAAA	AGGG	GGGG	AGGG	AGGG	AAAG	AGGG	GGGG	GGGG	AAGG	AAGG	AAGG	AAAG	AAGG	NA	AAGG	AGGG	AGGG	NA	AAGG	AAAG	GGGG	AGGG	GGGG	AGGG	AGGG	GGGG	AAAG	AGGG	GGGG	AAAG	AAGG	NA	GGGG	AGGG
solcap_snp_c2_4614	chr01	83843357	[T/C]	0.135321	AAAA	AAAA	AAAA	AAAA	AAAA	AAAA	AAAA	AAAG	AAGG	AAAA	AAGG	AAAG	AAAA	AAAG	AAAG	AAAA	AAAA	AAAG	AAAA	AAAA	AAAA	AAAG	AGGG	AAAA	AAAG	AGGG	AAAA	AAAG	AAAA	AAAA	AAAA	AAAA	AAAA	AAGG	AAAA	AAAA	AAAG	AAAA	AAAA	AAAA	AAAA	AAAA	AAAG	AAAG	AAAG
solcap_snp_c2_46195	chr01	64259758	[A/T]	0.280374	AGGG	AAAG	AAGG	AAAG	AAAA	AAAA	AAAG	AAGG	AAGG	AAAA	AAAG	AAAA	AAAG	AAAA	AAAA	AAAG	AAAA	AAAG	AAAG	AAAA	AAAG	AAAA	AAAA	AAAA	AAAA	AAAG	AAAG	AAAG	AAAG	AAAA	AAAG	AAGG	AAAA	AAAG	AAAG	AAGG	AAAG	AGGG	AAAG	AAAG	AGGG	AGGG	AAAA	AAAG	AAGG
solcap_snp_c2_46439	chr01	85660794	[A/G]	0.369266	AGGG	AGGG	AAGG	AGGG	AAAG	AGGG	AAAG	AGGG	GGGG	AAAG	AAGG	GGGG	AAGG	AAGG	AAAG	AAAG	GGGG	AAAA	AGGG	AGGG	AAAG	AGGG	AAAG	AAGG	NA	AAAG	AAGG	AAGG	GGGG	AGGG	AAGG	AAGG	GGGG	AAAG	GGGG	AGGG	GGGG	GGGG	AGGG	GGGG	GGGG	AGGG	AAAG	AAGG	AAGG
solcap_snp_c2_46442	chr01	85499588	[A/G]	0.333333	AGGG	AGGG	GGGG	AGGG	GGGG	AAAG	AGGG	GGGG	NA	GGGG	AAGG	AAGG	GGGG	AGGG	GGGG	AGGG	AAAA	GGGG	AAGG	AGGG	AAGG	AAAG	GGGG	AGGG	AGGG	AGGG	AGGG	GGGG	AAGG	AAAG	AAGG	AAGG	AGGG	GGGG	GGGG	AGGG	AGGG	AAGG	AGGG	NA	AAAG	AAGG	GGGG	AGGG	AAGG
solcap_snp_c2_46448	chr01	85760205	[A/G]	0.5	AGGG	AGGG	AAAG	AAGG	AAAA	AAGG	AAAG	AAAG	GGGG	AAAA	AAGG	GGGG	AAAG	AAGG	AAAA	AAAG	GGGG	AAAA	AAGG	AAGG	AAAG	AGGG	AAAA	AAGG	AAAG	AAAG	AAGG	AAGG	AGGG	AGGG	AAGG	AGGG	AGGG	AAAG	AGGG	AAGG	AGGG	GGGG	AAAG	AGGG	GGGG	AGGG	AAAG	AAAG	AAGG
solcap_snp_c2_46451	chr01	85544623	[T/C]	0.334135	GGGG	AAGG	GGGG	AAGG	GGGG	AAGG	AGGG	GGGG	GGGG	GGGG	NA	AGGG	GGGG	AAGG	GGGG	AGGG	AAAA	GGGG	AGGG	AAGG	AGGG	AAAG	GGGG	AGGG	AGGG	NA	AGGG	GGGG	AAGG	NA	AAGG	GGGG	AAAG	GGGG	GGGG	AGGG	NA	AAAG	AGGG	AAAG	AAAA	AAGG	GGGG	GGGG	AGGG
solcap_snp_c2_46455	chr01	85545111	[A/C]	0.193182	AGGG	AAGG	AAAG	GGGG	GGGG	GGGG	AGGG	GGGG	GGGG	AGGG	GGGG	GGGG	AAAG	AGGG	AAGG	AGGG	GGGG	AAGG	GGGG	AGGG	GGGG	GGGG	GGGG	AAGG	AAGG	GGGG	AGGG	GGGG	AGGG	GGGG	AGGG	AGGG	GGGG	AGGG	GGGG	AAGG	GGGG	GGGG	GGGG	GGGG	GGGG	AAGG	GGGG	AAGG	GGGG
solcap_snp_c2_46520	chr01	59974416	[A/G]	0.257075	AAAG	AAAG	AAGG	NA	AAAA	AAAA	AAAG	AAAG	NA	AAAG	AAGG	AAAG	AAAG	AAAG	AAAG	AAAG	AAAG	AAAA	AAAG	AAGG	AAAG	AAAG	AAAG	AAGG	AGGG	AAGG	AAGG	AAAG	AAGG	AAGG	AAAA	AAAA	NA	AAAA	AAAG	AAAA	AAAA	AAGG	AAAA	AAAA	AAAG	AAAG	AAAG	AAAA	AAAA
solcap_snp_c2_46521	chr01	59974382	[T/G]	0.302752	AAAT	AAAT	AAAA	ATTT	AAAA	AAAA	AAAT	AATT	ATTT	AATT	AAAA	AAAT	AAAT	AAAT	AAAT	AAAT	AAAT	ATTT	AATT	AAAT	AAAA	AAAA	AAAT	AAAA	AAAT	AATT	AATT	AAAA	AAAT	AATT	AAAT	AATT	ATTT	AAAT	AATT	AATT	AAAT	AAAT	AAAT	TTTT	AAAT	AAAT	AAAT	ATTT	AATT
solcap_snp_c2_46522	chr01	59974287	[T/C]	0.134091	AAAC	AAAA	AACC	AAAA	AAAA	ACCC	AAAA	AAAA	AAAA	AAAA	AAAA	AAAA	AAAC	AAAA	AAAC	AAAC	AAAC	AAAA	AAAA	AAAA	AAAA	AACC	AAAA	AAAA	AAAA	AAAA	AAAA	AAAA	AAAA	AAAA	AAAA	AAAA	AAAA	AAAC	AAAA	AAAC	AAAA	AAAA	AAAC	AAAA	AAAC	AAAA	AAAC	AAAC	AAAA
solcap_snp_c2_46523	chr01	59974049	[A/G]	0.342593	ACCC	AACC	AACC	ACCC	AACC	ACCC	AACC	AACC	ACCC	ACCC	AACC	AACC	AACC	AACC	ACCC	ACCC	AACC	CCCC	AACC	AACC	ACCC	ACCC	ACCC	AAAC	AAAC	AACC	AACC	AAAC	AACC	AACC	ACCC	AACC	ACCC	ACCC	AACC	CCCC	AACC	AAAC	ACCC	CCCC	ACCC	ACCC	AACC	CCCC	ACCC
solcap_snp_c2_4664	chr01	84062794	[A/G]	0.321759	CCCC	CCCG	CCCC	CCGG	CCCC	CCCG	CCCC	CCGG	CCCG	CCCG	CCGG	CCCC	CCGG	CCCG	CCCG	CCGG	CGGG	CCCC	NA	CCGG	CCCG	CCGG	CCCC	CCGG	CCCC	CCCG	CCCG	CCCG	CCGG	CCCG	CCCG	CCCC	CGGG	CCCC	CCCG	CCGG	CCCC	CCGG	CCGG	CGGG	CGGG	CGGG	CCGG	CCCG	CCCG
solcap_snp_c2_4665	chr01	84062807	[A/C]	0.178571	CCGG	CCGG	CCCG	CGGG	GGGG	GGGG	NA	GGGG	GGGG	CGGG	GGGG	GGGG	CGGG	CCGG	CGGG	CGGG	GGGG	CCCG	GGGG	CGGG	CCGG	CGGG	GGGG	CGGG	CCGG	GGGG	CGGG	GGGG	CCGG	GGGG	NA	GGGG	CGGG	CGGG	GGGG	CGGG	GGGG	CGGG	GGGG	GGGG	GGGG	CGGG	GGGG	GGGG	GGGG
solcap_snp_c2_4701	chr01	84186552	[T/C]	0.354762	GGGG	GGGG	GGGG	AAGG	GGGG	AGGG	GGGG	AAGG	AAAG	AGGG	AAGG	AGGG	AAGG	AGGG	AAGG	AAGG	NA	AGGG	AAGG	AAGG	AGGG	AAAG	GGGG	AAGG	GGGG	AGGG	AAGG	AAGG	AAGG	AGGG	AGGG	AGGG	AAAG	GGGG	AGGG	AAGG	AGGG	AAGG	AAGG	AAAG	AAAG	AAAG	AAGG	AGGG	AGGG
solcap_snp_c2_4702	chr01	84208108	[T/G]	0.313084	CCCC	CCCC	CCCC	AACC	CCCC	ACCC	CCCC	AACC	AACC	ACCC	AACC	CCCC	AACC	ACCC	AACC	AACC	NA	ACCC	AACC	AACC	ACCC	AAAC	CCCC	AACC	CCCC	ACCC	ACCC	ACCC	AACC	ACCC	ACCC	CCCC	AAAC	CCCC	ACCC	AACC	CCCC	AACC	AACC	AACC	AACC	AAAC	AACC	ACCC	ACCC
solcap_snp_c2_4705	chr01	84214190	[T/C]	0.426887	AATT	AAAT	AAAT	AAAT	TTTT	ATTT	AATT	AATT	AATT	AATT	AATT	NA	AAAT	AAAT	AAAT	AAAT	AAAT	AAAA	AATT	AAAT	AATT	AAAT	ATTT	AAAT	AATT	ATTT	AAAT	AATT	AAAA	ATTT	AATT	AATT	AAAA	AATT	ATTT	AAAT	NA	AAAT	AATT	AAAT	AAAT	AAAA	AATT	AATT	ATTT
solcap_snp_c2_4706	chr01	84214236	[A/G]	0.481481	AGGG	AAAG	AAAG	AAAG	GGGG	AGGG	AAGG	AAGG	AAGG	AAGG	AAGG	AGGG	AAAG	AAAG	AAAG	AAAG	AAGG	AAAA	AAGG	AAAG	AAGG	AAAG	GGGG	AAAG	AAGG	AGGG	AAAG	AGGG	AAAA	AGGG	AAGG	AGGG	AAAA	AGGG	AGGG	AAAG	GGGG	AAAG	AAGG	AAAG	AAAG	AAAA	AAGG	AGGG	AGGG
solcap_snp_c2_4707	chr01	84214331	[T/C]	0.488318	AGGG	AAAG	AAAG	AAAG	GGGG	AGGG	AAGG	AAGG	AAGG	AAGG	AAGG	GGGG	AAAG	AAAG	AAAG	AAAG	NA	AAAA	AAGG	AAAG	AAGG	AAAG	GGGG	AAAG	AAGG	AGGG	AAGG	AGGG	AAAA	AGGG	AAGG	GGGG	AAAA	AGGG	AGGG	AAAG	GGGG	AAAG	AAGG	AAAG	AAAG	AAAA	AAGG	AGGG	AGGG
solcap_snp_c2_4708	chr01	84214593	[T/C]	0.211364	AAGG	AGGG	AGGG	AGGG	AAGG	AAGG	AGGG	AGGG	AGGG	AGGG	GGGG	AGGG	AGGG	GGGG	GGGG	GGGG	GGGG	GGGG	AGGG	GGGG	AAGG	GGGG	GGGG	GGGG	GGGG	GGGG	AGGG	AGGG	GGGG	AAGG	AGGG	AAGG	GGGG	GGGG	AAAG	GGGG	AGGG	AGGG	AGGG	AGGG	AGGG	GGGG	AGGG	GGGG	AAGG
solcap_snp_c2_4709	chr01	84214632	[T/G]	0.32243	GGGG	GGGG	GGGG	AAGG	GGGG	AGGG	GGGG	AAGG	AAGG	AGGG	AAGG	GGGG	AAGG	AGGG	AAGG	AAGG	AAGG	AGGG	AAGG	AAGG	AGGG	AAAG	GGGG	AAGG	GGGG	AGGG	AGGG	AGGG	AAGG	AGGG	AGGG	GGGG	AAAG	GGGG	AGGG	AAGG	GGGG	AAGG	AAGG	AAAG	AAAG	AAAG	AAGG	AGGG	AGGG
solcap_snp_c2_4710	chr01	84214717	[A/G]	0.321759	AAAA	AAAA	AAAA	AAGG	AAAA	AAAG	AAAA	AAGG	AGGG	AAAG	AAGG	AAAA	AAGG	AAAG	AAGG	AAGG	AAGG	AAAG	AAGG	AAGG	AAAG	AGGG	AAAA	AAGG	AAAA	AAAG	AAAG	AAAG	AAGG	AAAG	AAAG	AAAA	AGGG	AAAA	AAAG	AAGG	AAAA	AAGG	AAGG	AGGG	AGGG	AGGG	AAGG	AAAG	AAAG
solcap_snp_c2_4711	chr01	84215031	[T/C]	0.30787	GGGG	GGGG	GGGG	AAGG	GGGG	AGGG	GGGG	AAGG	AAGG	AGGG	AAGG	GGGG	AAGG	AGGG	AAGG	AAGG	AAGG	AGGG	AAGG	AAGG	AGGG	AAAG	GGGG	AAGG	GGGG	AGGG	AGGG	AGGG	AAGG	AGGG	AGGG	GGGG	AAAG	GGGG	AGGG	AAGG	GGGG	AAGG	AAGG	AAAG	AAAG	AAAG	AAGG	AGGG	AGGG
solcap_snp_c2_4712	chr01	84215166	[A/G]	0.467822	TTTT	TTTT	TTTT	AATT	TTTT	ATTT	TTTT	AATT	AATT	ATTT	AATT	NA	AATT	AATT	AAAT	AATT	NA	AAAT	AATT	AAAA	ATTT	AATT	TTTT	AAAT	ATTT	ATTT	AATT	NA	NA	AATT	AATT	ATTT	AAAA	TTTT	ATTT	AAAA	AATT	AAAT	AATT	AAAT	AAAT	AAAA	AATT	AATT	ATTT
solcap_snp_c2_4713	chr01	84217773	[T/C]	0.449519	AGGG	GGGG	GGGG	AAGG	AGGG	AGGG	GGGG	AAAG	AAAG	AAGG	AAAA	AAAG	AAGG	AAGG	AAGG	AAGG	AAAA	AGGG	AAGG	AAGG	AGGG	AAAA	AAAA	AAGG	AAGG	AAAA	AAGG	AAAG	AAGG	NA	AAGG	AAGG	AAAG	AAAG	NA	AAGG	AAAG	AAGG	AAGG	AAAG	AAAG	AAAG	AAAG	AAAA	AAGG
solcap_snp_c2_4715	chr01	84219154	[A/G]	0.215909	AAAG	AGGG	AGGG	AAAG	AAAA	AAAG	AAGG	AAAA	AAAA	AAAG	AAAA	AAAA	AAAG	AAGG	AAGG	AAAG	AAAA	AGGG	AAAG	AAGG	AAAG	AAAA	AAAA	AAGG	AAGG	AAAA	AAAG	AAAA	AAGG	AAAA	AAAG	AAAA	AAAG	AAAG	AAAA	AAGG	AAAA	AAAG	AAAG	AAAA	AAAA	AAAG	AAAA	AAAA	AAAA
solcap_snp_c2_47313	chr01	68670749	[C/G]	0.131818	AGGG	AGGG	AGGG	GGGG	GGGG	GGGG	GGGG	GGGG	AGGG	AAGG	AGGG	AGGG	GGGG	AAGG	AGGG	GGGG	AAGG	AGGG	AGGG	GGGG	GGGG	GGGG	AGGG	GGGG	AGGG	GGGG	AAGG	AGGG	AGGG	AGGG	AGGG	GGGG	AGGG	GGGG	AGGG	GGGG	AGGG	GGGG	GGGG	GGGG	AAGG	GGGG	AGGG	GGGG	AGGG
solcap_snp_c2_4754	chr01	82787205	[T/C]	0.125	CCCC	ACCC	CCCC	ACCC	CCCC	AACC	CCCC	CCCC	CCCC	ACCC	ACCC	ACCC	CCCC	CCCC	CCCC	CCCC	AACC	CCCC	ACCC	ACCC	CCCC	ACCC	CCCC	CCCC	ACCC	CCCC	CCCC	CCCC	CCCC	ACCC	ACCC	CCCC	ACCC	CCCC	CCCC	ACCC	ACCC	AACC	ACCC	ACCC	CCCC	ACCC	CCCC	ACCC	CCCC
solcap_snp_c2_4798	chr01	82927826	[T/C]	0.0738095	GGGG	AGGG	GGGG	AGGG	GGGG	GGGG	GGGG	GGGG	AGGG	GGGG	AGGG	GGGG	GGGG	AGGG	GGGG	AGGG	GGGG	GGGG	GGGG	AGGG	AGGG	GGGG	GGGG	AGGG	AGGG	GGGG	GGGG	GGGG	GGGG	GGGG	AGGG	GGGG	AGGG	GGGG	GGGG	GGGG	GGGG	NA	GGGG	GGGG	GGGG	GGGG	NA	GGGG	GGGG
solcap_snp_c2_4799	chr01	82927841	[A/G]	0.252336	AGGG	AAGG	GGGG	AGGG	AAGG	AAAG	AGGG	GGGG	AGGG	AAGG	AGGG	AAGG	GGGG	GGGG	GGGG	GGGG	AAAG	GGGG	AGGG	AGGG	AAGG	AGGG	GGGG	GGGG	AGGG	GGGG	AGGG	GGGG	GGGG	AAAG	AAGG	AAGG	AGGG	GGGG	AGGG	AGGG	AAGG	AAGG	AGGG	AAGG	GGGG	AGGG	AGGG	AGGG	AGGG
solcap_snp_c2_48048	chr01	5088296	[A/C]	0.0550459	AAAA	AAAA	AAAA	AACC	AAAA	AAAC	AAAA	AAAA	AAAA	AAAA	AAAA	AAAA	AAAA	AAAA	AAAA	AAAA	AAAA	AAAA	AAAA	AAAA	AAAA	AAAC	AAAA	AAAA	AAAA	AAAA	AAAA	AAAA	AAAC	AAAA	AAAC	AAAA	AAAA	AAAA	AAAA	AAAC	AAAA	AAAA	AAAA	AAAA	AAAA	AAAC	AAAA	AAAA	AAAA
solcap_snp_c2_48051	chr01	5079220	[A/G]	0.140909	AGGG	GGGG	GGGG	GGGG	GGGG	GGGG	GGGG	AGGG	GGGG	AGGG	GGGG	GGGG	GGGG	AAGG	AAGG	GGGG	AGGG	AAGG	GGGG	AGGG	GGGG	AGGG	AGGG	GGGG	AGGG	AGGG	AGGG	GGGG	AGGG	GGGG	GGGG	GGGG	GGGG	AGGG	AGGG	GGGG	GGGG	GGGG	GGGG	GGGG	AGGG	GGGG	GGGG	AGGG	GGGG
solcap_snp_c2_48154	chr01	7165940	[A/G]	0.383028	AACC	ACCC	AAAC	CCCC	AACC	AAAC	ACCC	ACCC	AACC	ACCC	ACCC	ACCC	AACC	AACC	AACC	ACCC	AAAC	AAAC	AACC	AACC	ACCC	ACCC	ACCC	AACC	CCCC	ACCC	AAAC	CCCC	ACCC	AAAA	NA	ACCC	AACC	AAAC	ACCC	ACCC	AACC	CCCC	AACC	AAAC	AAAC	ACCC	AACC	AACC	ACCC
solcap_snp_c2_48155	chr01	7165230	[G/C]	0.175	AGGG	AGGG	GGGG	AGGG	AGGG	AGGG	AAAG	AGGG	AGGG	AGGG	GGGG	AGGG	AGGG	GGGG	GGGG	GGGG	AGGG	GGGG	AAGG	GGGG	AGGG	AGGG	GGGG	GGGG	GGGG	AAGG	GGGG	AAGG	GGGG	GGGG	AAGG	AGGG	GGGG	GGGG	AGGG	GGGG	GGGG	AGGG	AAGG	GGGG	GGGG	AAGG	AGGG	AGGG	AGGG
solcap_snp_c2_4844	chr01	83060566	[G/C]	0.220455	CCCC	CCCC	CCCC	ACCC	AACC	CCCC	CCCC	AAAA	CCCC	ACCC	ACCC	ACCC	AACC	AACC	ACCC	ACCC	CCCC	CCCC	ACCC	ACCC	CCCC	ACCC	AAAC	CCCC	CCCC	AAAC	CCCC	AACC	ACCC	CCCC	CCCC	CCCC	AACC	AACC	AAAC	ACCC	CCCC	CCCC	AACC	AACC	ACCC	ACCC	CCCC	ACCC	ACCC
solcap_snp_c2_4845	chr01	83060620	[A/G]	0.25	AGGG	AGGG	AAGG	GGGG	GGGG	GGGG	AAGG	GGGG	GGGG	AGGG	AGGG	GGGG	AGGG	AGGG	AGGG	AGGG	AGGG	AAAG	GGGG	GGGG	AGGG	AAGG	GGGG	AGGG	AAGG	AGGG	AAGG	GGGG	AAAG	AGGG	AGGG	GGGG	GGGG	AGGG	GGGG	AGGG	GGGG	AGGG	GGGG	GGGG	AAGG	AAGG	GGGG	AGGG	AGGG
solcap_snp_c2_48549	chr01	10570836	[T/C]	0.337264	GGGG	AAAG	AAGG	AAGG	AGGG	AAGG	AAGG	GGGG	AGGG	AAGG	NA	AGGG	GGGG	AGGG	AGGG	AAGG	AAGG	AGGG	AGGG	AAGG	AAGG	AAGG	AGGG	AAAG	AGGG	AGGG	AGGG	GGGG	AAAG	AAGG	AGGG	AAGG	AGGG	GGGG	GGGG	AGGG	GGGG	AAGG	AAGG	GGGG	AAAG	AAGG	AGGG	GGGG	GGGG
solcap_snp_c2_48563	chr01	10573476	[A/C]	0.373786	AAAA	AAGG	AAGG	AGGG	AAAA	AAAG	AGGG	AAAA	NA	AGGG	AGGG	AAAG	AAAA	AAAG	AAAG	AGGG	AAAG	AAAG	AAAA	AGGG	AGGG	AAGG	AAAG	AAGG	AAAG	AAAG	AAAG	AAAA	AGGG	AAGG	NA	AAAG	NA	AAAA	AAAA	AAAG	AAAA	AAGG	AAAG	AAAA	GGGG	AGGG	AAAG	AAAA	AAAA
solcap_snp_c2_48566	chr01	17381137	[A/G]	0.198598	AACC	AAAA	AAAC	AAAA	AAAA	AAAA	AACC	AACC	AAAA	AAAA	AAAA	AAAC	AACC	AAAC	AACC	AAAA	AAAA	NA	NA	AAAA	AAAC	AAAA	AAAC	AAAA	AAAA	AAAA	AAAA	AAAC	AAAC	AAAC	AAAA	AAAA	AAAA	AAAA	AACC	AAAA	AACC	AAAA	AAAC	AAAA	AAAA	AAAC	AAAA	AAAA	AAAA
solcap_snp_c2_48568	chr01	17370636	[T/C]	0.406818	ACCC	AAAA	AACC	AAAC	AACC	AAAC	ACCC	ACCC	ACCC	AAAA	AAAC	AAAC	ACCC	AACC	ACCC	AACC	AAAA	AACC	AACC	AAAC	AACC	AAAC	AACC	AAAA	AACC	AAAA	AACC	AAAC	AAAC	AAAC	AACC	AAAA	AACC	ACCC	ACCC	AAAA	AACC	AAAA	AAAC	AACC	AAAC	AACC	AAAC	ACCC	ACCC
solcap_snp_c2_4860	chr01	83130290	[T/C]	0.161364	AGGG	AGGG	GGGG	GGGG	AAGG	AGGG	AGGG	AGGG	AGGG	AGGG	GGGG	AGGG	GGGG	GGGG	GGGG	GGGG	AGGG	GGGG	AGGG	GGGG	AAGG	GGGG	GGGG	GGGG	GGGG	GGGG	AGGG	GGGG	GGGG	AAGG	AGGG	AAGG	GGGG	GGGG	AAAG	GGGG	AGGG	GGGG	GGGG	AGGG	GGGG	GGGG	AGGG	GGGG	AAGG
solcap_snp_c2_4864	chr01	83138255	[A/C]	0.252294	AAAG	AAAG	AAGG	AAAA	AAAA	AAAA	AAGG	AAAA	AAAA	AAAG	AAAG	AAAA	AAAG	AAAG	AAAG	AAAG	AAAG	AGGG	AAAG	AAAA	AAAG	AAGG	AAAA	AAAG	AAGG	AAAG	AAGG	AAAA	AGGG	AAAG	AAAG	AAAA	AAAA	AAAG	AAAA	AAAG	AAAA	AAAG	AAAA	AAAA	AAGG	AAGG	AAAA	AAAG	AAAG
solcap_snp_c2_4875	chr01	83177518	[A/G]	0.407143	AGGG	AGGG	AAGG	AGGG	AAGG	AGGG	AAAG	AAGG	AGGG	AAGG	AGGG	AGGG	AAAG	AAGG	AAGG	AAGG	AGGG	AAAG	AAAG	AGGG	AGGG	AAGG	GGGG	AAGG	AAGG	AGGG	AAGG	AAGG	AAAA	AGGG	AGGG	GGGG	AGGG	AGGG	AGGG	AAGG	GGGG	AGGG	AAAG	AGGG	AAGG	AAAG	GGGG	AAGG	AGGG
solcap_snp_c2_4884	chr01	83187094	[T/C]	0.451835	AAGG	AGGG	AAAA	AGGG	AAGG	GGGG	AAGG	AAAG	AAGG	AAGG	AAGG	AGGG	AAAA	AAAG	AAAA	AAAG	AGGG	AAAA	AAGG	AAGG	AGGG	AAAG	AAAG	AAGG	AAGG	AAAA	AAGG	AAGG	AAAA	AGGG	AGGG	AGGG	AAGG	AAAG	AGGG	AAAG	AGGG	AGGG	AAGG	AAGG	AAAA	AAAG	AGGG	AAGG	AAGG
solcap_snp_c2_4885	chr01	83187100	[A/C]	0.457071	AAGG	AGGG	AAAA	AGGG	AAGG	GGGG	AAGG	AAAG	AAGG	AAGG	AAGG	AGGG	AAAA	AAAG	AAAA	AAAG	AGGG	AAAA	AAGG	AAGG	AGGG	AAAG	AAAG	AAGG	AAGG	AAAA	AAGG	AAGG	AAAA	AGGG	AGGG	AGGG	AAGG	AAAG	AGGG	AAAG	AGGG	AGGG	AAGG	AAGG	AAAA	AAAG	AGGG	AAGG	AAGG
solcap_snp_c2_4891	chr01	83220172	[A/C]	0.1575	ACCC	ACCC	NA	ACCC	CCCC	ACCC	ACCC	CCCC	ACCC	CCCC	ACCC	ACCC	CCCC	ACCC	CCCC	ACCC	CCCC	CCCC	ACCC	ACCC	ACCC	CCCC	ACCC	AACC	ACCC	ACCC	ACCC	ACCC	CCCC	CCCC	ACCC	AACC	ACCC	ACCC	CCCC	CCCC	ACCC	ACCC	ACCC	CCCC	CCCC	CCCC	AACC	NA	CCCC
solcap_snp_c2_4896	chr01	82629061	[A/C]	0.303738	AACC	AACC	AACC	ACCC	AACC	AAAC	ACCC	ACCC	ACCC	AACC	ACCC	AACC	AACC	CCCC	CCCC	CCCC	AAAC	CCCC	ACCC	ACCC	AACC	ACCC	CCCC	CCCC	ACCC	CCCC	ACCC	CCCC	CCCC	AAAC	AACC	AACC	ACCC	CCCC	AAAC	ACCC	AACC	AACC	ACCC	AACC	ACCC	ACCC	ACCC	ACCC	ACCC
solcap_snp_c2_4898	chr01	83283673	[A/G]	0.206731	AAAA	AAGG	AAAA	AAGG	AAAA	AAGG	AAAA	AAAA	AAAA	AAAG	AAAG	AAGG	AAAA	AAAG	AAAA	AAAG	AAGG	AAAA	AAAA	AAGG	AAAG	AAAG	AAAA	AAAG	AAGG	AAAA	AAAG	AAAG	AAAA	AAAG	AAGG	AAAG	AAGG	AAAA	AAAA	AAAG	AAAG	AGGG	AAAG	AAAG	AAAA	AAAG	AAGG	AAAG	AAAA
solcap_snp_c2_4904	chr01	83416455	[T/G]	0.256818	AGGG	AGGG	AAGG	GGGG	AAGG	GGGG	AAGG	GGGG	GGGG	AGGG	AGGG	GGGG	AGGG	AGGG	AGGG	AGGG	AGGG	AAAG	AGGG	GGGG	AGGG	AAGG	GGGG	AGGG	AAGG	AGGG	AAGG	AGGG	AAAG	AGGG	AGGG	GGGG	GGGG	AGGG	GGGG	AGGG	GGGG	AGGG	GGGG	GGGG	AAAG	AAGG	GGGG	AGGG	AGGG
solcap_snp_c2_49042	chr01	43330728	[A/G]	0.384259	AGGG	AAGG	AAGG	AGGG	AAAG	AAAG	AAAG	AAAG	AAGG	AAGG	GGGG	GGGG	AAGG	AGGG	AAGG	AGGG	AAAG	AGGG	AGGG	AGGG	AAGG	AGGG	GGGG	AGGG	AGGG	AAAG	AAGG	AAGG	AGGG	AGGG	AAAG	AAAA	AAGG	GGGG	AAAG	AGGG	AGGG	AGGG	AGGG	AAGG	AAAG	AGGG	AAGG	AAAG	AAAG
solcap_snp_c2_4905	chr01	83416555	[A/G]	0.205607	AATT	AAAT	AAAA	AAAT	AATT	AAAT	AAAT	AAAT	AAAT	AAAT	AAAA	AAAT	AAAA	AAAA	AAAA	AAAA	AAAT	AAAA	AAAT	AAAA	AATT	AAAA	AAAT	AAAA	AAAA	AAAA	AAAT	AAAT	AAAA	AATT	AAAT	AATT	AAAA	AAAT	ATTT	AAAA	AATT	AAAA	AAAA	AAAT	AAAA	AAAA	AAAT	AAAT	AATT
solcap_snp_c2_4906	chr01	83416662	[A/C]	0.259174	CGGG	CGGG	CCGG	CGGG	GGGG	CGGG	CGGG	CGGG	CCGG	GGGG	CCGG	GGGG	CGGG	CCGG	CGGG	CCGG	GGGG	GGGG	CGGG	CCGG	CGGG	CGGG	CCCG	CCCG	CGGG	CCCG	GGGG	GGGG	GGGG	GGGG	CGGG	CGGG	CCGG	CCGG	GGGG	CGGG	CGGG	CGGG	CGGG	NA	CGGG	GGGG	CCGG	GGGG	GGGG
solcap_snp_c2_4907	chr01	83418674	[T/C]	0.118056	AAAA	AAAG	AAAA	AAAG	AAAA	AAGG	AAAA	AAAA	AAAA	AAAG	AAAG	AAAG	AAAA	AAAA	AAAA	AAAA	AAGG	AAAA	AAAA	AAAG	AAAA	AAAG	AAAA	AAAA	AAAG	AAAA	AAAA	AAAA	AAAA	AAAG	AAAG	AAAA	AAAG	AAAA	AAAA	AAAG	AAAG	AAGG	AAAG	AAAG	AAAA	AAAG	AAAA	AAAG	AAAA
solcap_snp_c2_4908	chr01	83419031	[T/C]	0.332569	CCGG	CCGG	GGGG	CCCG	CCGG	CCCG	CGGG	CGGG	CGGG	CCGG	CGGG	CCGG	GGGG	GGGG	GGGG	GGGG	CCCG	GGGG	CGGG	CGGG	CCGG	CGGG	CGGG	GGGG	CGGG	GGGG	CGGG	CGGG	GGGG	CCCG	CCGG	CCGG	CGGG	CGGG	CCCG	CGGG	CCCG	CCGG	CGGG	CCGG	GGGG	CGGG	CGGG	CCGG	CCGG
solcap_snp_c2_4909	chr01	83419073	[T/G]	0.460396	AAGG	AAGG	AGGG	AAAG	AGGG	AAAG	AGGG	AAAG	AAAG	AAGG	AAGG	AAAG	AAGG	AAGG	AAGG	AAGG	AAGG	AGGG	AAGG	AAAG	AAGG	AGGG	AAAG	AAGG	AGGG	AAGG	AGGG	AAGG	AGGG	AAGG	AAGG	AAAG	AAAG	AAGG	AAAG	AAGG	AAAG	NA	AAAG	AAAG	AGGG	AGGG	AAAG	NA	AAGG
solcap_snp_c2_4910	chr01	83419440	[T/C]	0.259091	ACCC	ACCC	AACC	ACCC	CCCC	ACCC	ACCC	ACCC	AACC	CCCC	AACC	CCCC	ACCC	AACC	ACCC	AACC	CCCC	CCCC	ACCC	AACC	ACCC	ACCC	AAAC	AAAC	ACCC	AAAC	CCCC	CCCC	CCCC	CCCC	ACCC	ACCC	AACC	AACC	CCCC	ACCC	ACCC	ACCC	ACCC	ACCC	ACCC	CCCC	AACC	CCCC	CCCC
solcap_snp_c2_4920	chr01	83488954	[T/C]	0.228972	AAAA	AAGG	AAAA	AGGG	AAAA	AAAG	AAAA	AAGG	AAAA	AAAG	AAAG	AAAA	AAGG	AAAG	AAAG	AAGG	AAAG	AAAA	AAAG	AGGG	AAAG	AAAG	AAAA	AAGG	AAAG	AAAA	AAAA	AAAG	AAAG	AAAA	AAAG	AAAA	AAGG	AAAA	AAAG	AAGG	AAAA	NA	AGGG	AAGG	AAAA	AAGG	AAGG	AAAG	AAAA
solcap_snp_c2_49324	chr01	20548838	[A/C]	0.406818	AACC	AACC	AAAC	AACC	AAAC	AAAC	AACC	AACC	AACC	AAAC	AACC	AACC	AACC	AACC	AACC	AACC	AACC	AAAC	AACC	AACC	AACC	AACC	AACC	AACC	AAAC	AACC	AACC	AAAC	AAAC	AACC	AACC	AACC	AACC	AAAC	AACC	AACC	AAAC	AACC	AACC	AACC	AAAC	AAAC	AAAC	AAAC	AAAC
solcap_snp_c2_49327	chr01	20414881	[T/C]	0.345588	AACC	ACCC	CCCC	AACC	AAAA	CCCC	AACC	AACC	AACC	CCCC	AACC	AACC	ACCC	AACC	ACCC	AACC	AAAA	CCCC	AAAC	AACC	AAAC	AACC	ACCC	AACC	CCCC	NA	AACC	ACCC	ACCC	ACCC	ACCC	ACCC	AAAA	CCCC	AACC	ACCC	CCCC	AACC	ACCC	AAAC	CCCC	CCCC	CCCC	CCCC	AACC
solcap_snp_c2_49331	chr01	20420103	[T/C]	0.166667	CCCC	CCCC	AACC	CCCC	AAAC	AACC	NA	NA	CCCC	AACC	CCCC	CCCC	CCCC	CCCC	CCCC	CCCC	CCCC	AACC	CCCC	CCCC	CCCC	CCCC	CCCC	CCCC	AACC	CCCC	CCCC	AAAC	NA	CCCC	CCCC	CCCC	CCCC	AACC	NA	CCCC	AACC	ACCC	CCCC	CCCC	AACC	AACC	AACC	NA	AAAC
solcap_snp_c2_49451	chr01	68416246	[T/C]	0.406818	AGGG	AGGG	AAGG	AAAG	AGGG	AAGG	GGGG	AGGG	AAGG	AAGG	GGGG	AAGG	GGGG	AGGG	AAAG	AGGG	AAGG	AAAA	AAGG	AGGG	GGGG	AGGG	AAGG	AAAG	AAAG	AAGG	AGGG	AAAG	AGGG	AAAG	GGGG	AAAG	AGGG	AAAG	AGGG	AGGG	AAAG	AAAG	AAAG	AGGG	AGGG	AGGG	AAGG	AAGG	AAAG
solcap_snp_c2_49476	chr01	68412973	[T/C]	0.238636	GGGG	AGGG	AGGG	AAGG	AGGG	AAGG	GGGG	GGGG	GGGG	AGGG	GGGG	AGGG	GGGG	GGGG	AAGG	AGGG	AAGG	AAAG	AAGG	GGGG	GGGG	AGGG	AAGG	AAGG	AAGG	AAAG	AGGG	AGGG	AGGG	AGGG	GGGG	AGGG	GGGG	AAGG	GGGG	AGGG	AGGG	AGGG	AAGG	GGGG	AGGG	GGGG	AGGG	AAGG	AGGG
solcap_snp_c2_49719	chr01	41947504	[A/G]	0.125	CCCC	CCCC	CCCC	CCCG	CCCG	CCCC	CCCG	CCGG	CCGG	CCCC	CCCC	CCCC	CCCG	CCCG	CCCG	CCCG	CCCC	CCCG	CCCC	CCCG	CCCG	CCCC	CCCC	CCCC	CCCC	CCCC	CCCG	CCCC	CCCC	CCCC	CCCG	CCCC	CCGG	CCCC	CCGG	CCCC	CCCC	CCCC	CCCC	CCGG	CCCG	CCCG	CCCC	CCGG	CCGG
solcap_snp_c2_49720	chr01	41947512	[T/C]	0.418224	AAAG	GGGG	AAGG	AGGG	AAGG	AGGG	AAGG	AAGG	AAAG	AGGG	AGGG	AGGG	AAAG	AAGG	AAAG	AAGG	GGGG	AAGG	AGGG	AAGG	AAGG	GGGG	AAAG	AGGG	AAAG	AGGG	AAGG	AAGG	AGGG	AAGG	AAGG	GGGG	AAAG	AAAA	AAGG	GGGG	AAAG	GGGG	AGGG	AGGG	AAGG	AAGG	AGGG	AAAG	AAAG
solcap_snp_c2_49722	chr01	41948237	[T/C]	0.0681818	GGGG	GGGG	GGGG	GGGG	GGGG	GGGG	GGGG	GGGG	GGGG	AGGG	GGGG	GGGG	GGGG	GGGG	GGGG	GGGG	GGGG	GGGG	GGGG	GGGG	GGGG	GGGG	AGGG	GGGG	AGGG	AGGG	GGGG	GGGG	GGGG	AGGG	GGGG	GGGG	AGGG	AGGG	GGGG	GGGG	AGGG	GGGG	GGGG	GGGG	AGGG	GGGG	GGGG	GGGG	GGGG
solcap_snp_c2_49723	chr01	41949328	[A/G]	0.170792	AAAT	AAAA	AATT	AAAT	AAAT	AAAA	AAAT	AAAT	AATT	AAAA	AAAT	AAAA	NA	NA	AAAT	AAAT	AAAA	AAAT	AAAT	AAAT	AATT	AAAA	AAAT	AAAT	AAAA	AAAA	AAAT	AAAT	AAAT	AAAT	AAAT	AAAA	AAAT	AAAA	AAAT	AAAA	AAAT	AAAA	AAAT	AAAT	AAAT	AAAT	AAAA	AAAT	AAAT
solcap_snp_c2_49724	chr01	41949345	[T/A]	0.254545	ACCC	CCCC	AACC	ACCC	AACC	CCCC	AACC	AACC	AAAC	CCCC	ACCC	CCCC	AACC	AACC	AACC	ACCC	CCCC	ACCC	ACCC	AACC	AACC	CCCC	ACCC	ACCC	CCCC	CCCC	ACCC	AACC	ACCC	ACCC	AACC	CCCC	AACC	CCCC	AACC	CCCC	ACCC	CCCC	ACCC	AACC	ACCC	AACC	CCCC	AACC	AACC
solcap_snp_c2_49726	chr01	41949463	[T/C]	0.261364	AGGG	GGGG	AAGG	AGGG	AAGG	GGGG	AAGG	AAGG	AAAG	GGGG	AGGG	GGGG	AAGG	AAGG	AAGG	AGGG	GGGG	AAGG	AGGG	AAGG	AAGG	GGGG	AGGG	AGGG	GGGG	GGGG	AGGG	AAGG	AGGG	AGGG	AAGG	GGGG	AAGG	GGGG	AAGG	GGGG	AGGG	GGGG	AGGG	AAGG	AGGG	AAGG	GGGG	AAGG	AAGG
solcap_snp_c2_49732	chr01	41859222	[A/G]	0.123853	GGGG	AGGG	GGGG	AGGG	GGGG	GGGG	GGGG	GGGG	GGGG	GGGG	AGGG	AGGG	GGGG	GGGG	GGGG	AGGG	GGGG	AAGG	GGGG	GGGG	GGGG	AAGG	GGGG	GGGG	GGGG	GGGG	GGGG	AGGG	AAGG	GGGG	GGGG	GGGG	GGGG	GGGG	GGGG	AAGG	AGGG	AGGG	AGGG	GGGG	GGGG	AAGG	AGGG	GGGG	AAGG
solcap_snp_c2_49758	chr01	19667145	[T/A]	0.479545	AAAT	ATTT	AATT	AATT	AAAT	AATT	AAAT	AAAT	AAAT	ATTT	ATTT	ATTT	AAAT	AAAT	AAAT	AATT	ATTT	AATT	AATT	ATTT	AATT	ATTT	AATT	TTTT	AATT	TTTT	AATT	AATT	ATTT	ATTT	AAAT	TTTT	AATT	AAAT	AAAT	ATTT	AATT	TTTT	AATT	AATT	ATTT	AATT	ATTT	AAAA	AAAT
solcap_snp_c2_49759	chr01	19666602	[A/G]	0.429545	CCCG	GGGG	CCGG	CGGG	CCCG	CGGG	CCCG	CCCG	CCCG	GGGG	CGGG	CGGG	CCCG	CCGG	CCCG	CCGG	GGGG	CCGG	CCGG	CGGG	CCGG	CGGG	CCGG	GGGG	CCGG	GGGG	CCGG	CCGG	CGGG	CGGG	CCCG	GGGG	CCGG	CCCG	CCCG	GGGG	CCGG	GGGG	CGGG	CCGG	CGGG	CCGG	CGGG	CCCG	CCCG
solcap_snp_c2_49867	chr01	16399217	[T/C]	0.185185	AGGG	GGGG	GGGG	AGGG	GGGG	GGGG	AGGG	AAGG	AAGG	GGGG	AGGG	GGGG	AAGG	AGGG	AAGG	AAGG	GGGG	AGGG	GGGG	AGGG	AGGG	AGGG	GGGG	GGGG	AAGG	GGGG	AGGG	GGGG	GGGG	GGGG	AGGG	GGGG	AAGG	GGGG	AAGG	GGGG	GGGG	GGGG	GGGG	AAGG	AGGG	AGGG	GGGG	AAAG	AAGG
solcap_snp_c2_49897	chr01	86164613	[T/A]	0.398585	AAGG	AAAG	AGGG	NA	GGGG	AAGG	AGGG	GGGG	AGGG	GGGG	AAGG	AGGG	GGGG	AAGG	GGGG	AGGG	AAAA	GGGG	AGGG	AAGG	AGGG	AAAG	GGGG	AAGG	AGGG	AGGG	AGGG	GGGG	AAAG	AAGG	AAGG	AGGG	AAAG	GGGG	AGGG	AAGG	AGGG	AAAG	AGGG	AAAG	AAAA	AAAG	GGGG	AGGG	AGGG
solcap_snp_c2_49905	chr01	86153327	[T/C]	0.402273	AATT	AAAT	ATTT	AATT	TTTT	AATT	ATTT	TTTT	ATTT	TTTT	AATT	ATTT	TTTT	AATT	TTTT	ATTT	AAAA	TTTT	ATTT	AATT	ATTT	AAAT	TTTT	AATT	ATTT	ATTT	ATTT	TTTT	AAAT	AATT	AATT	ATTT	AAAT	TTTT	ATTT	AATT	ATTT	AAAT	ATTT	AAAT	AAAA	AAAT	TTTT	ATTT	ATTT
solcap_snp_c2_49906	chr01	86153316	[T/C]	0.0613636	GGGG	GGGG	GGGG	GGGG	AGGG	GGGG	GGGG	GGGG	GGGG	AGGG	AGGG	GGGG	GGGG	AGGG	AGGG	AGGG	GGGG	GGGG	GGGG	AGGG	GGGG	AGGG	GGGG	AGGG	GGGG	GGGG	GGGG	AGGG	GGGG	GGGG	GGGG	GGGG	GGGG	GGGG	GGGG	AGGG	GGGG	GGGG	GGGG	GGGG	GGGG	GGGG	GGGG	AGGG	GGGG
solcap_snp_c2_49910	chr01	86095990	[T/G]	0.280374	AAAG	AAAG	AGGG	AAAG	AAGG	AAAG	AAGG	AAGG	AAAA	AAGG	AAAA	AAAA	AGGG	AAAG	NA	AAGG	AAAA	AAGG	AAAG	AAGG	AAAA	AAAA	NA	AAAG	AAGG	AAAA	AAAG	AAAA	AAAG	AAAA	AAAG	AAAG	AAAG	AAGG	AAAG	AAAG	AAAG	AAAA	AAGG	AAAG	AAAA	AAAG	AAAA	AAGG	AAAA
solcap_snp_c2_49911	chr01	86095563	[T/G]	0.404545	CCGG	CGGG	CCCG	CCGG	CCCC	CCGG	CCCG	CCCC	CCCG	CCCC	CCGG	CCCG	CCCC	CCGG	CCCC	CCCG	GGGG	CCCC	CCCG	CCGG	CCCG	CGGG	CCCC	CCGG	CCCG	CCCG	CCCG	CCCC	CGGG	CCGG	CCGG	CCCG	CGGG	CCCC	CCCG	CCGG	CCCG	CGGG	CCCG	CGGG	GGGG	CGGG	CCCC	CCCG	CCCG
solcap_snp_c2_49917	chr01	86090388	[T/G]	0.404545	AACC	ACCC	AAAC	AACC	AAAA	AACC	AAAC	AAAA	AAAC	AAAA	AACC	AAAC	AAAA	AACC	AAAA	AAAC	CCCC	AAAA	AAAC	AACC	AAAC	ACCC	AAAA	AACC	AAAC	AAAC	AAAC	AAAA	ACCC	AACC	AACC	AAAC	ACCC	AAAA	AAAC	AACC	AAAC	ACCC	AAAC	ACCC	CCCC	ACCC	AAAA	AAAC	AAAC
solcap_snp_c2_49918	chr01	86090282	[A/G]	0.0477273	AAAA	AAAA	AAAA	AAAA	AAAA	AAAA	AAAA	AAAA	AAAA	AAAG	AAAG	AAAA	AAAA	AAAG	AAAA	AAAG	AAAA	AAAA	AAAA	AAAA	AAAA	AAAG	AAAA	AAAA	AAAA	AAAA	AAAA	AAGG	AAAA	AAAA	AAAA	AAAA	AAAA	AAAA	AAAA	AAAA	AAAA	AAAA	AAAA	AAAA	AAAA	AAAA	AAAA	AAAG	AAAA
solcap_snp_c2_49935	chr01	4603173	[A/G]	0.0648148	AAAA	AAAA	AAAT	AAAA	AAAA	AAAA	AAAA	AAAA	AAAA	AAAA	AAAA	AAAA	AAAA	AAAT	AAAT	AAAA	AAAA	AATT	AAAA	AAAT	AAAA	AAAT	AAAA	AAAA	AAAT	AAAT	AAAA	AAAA	AAAT	AAAA	AAAA	AAAT	NA	AAAA	AAAA	AAAA	AAAA	AAAA	AAAA	AAAA	AAAA	AAAA	AAAA	AAAT	AAAA
solcap_snp_c2_49936	chr01	4603170	[A/G]	0.240291	AAAA	AGGG	AAAG	AAAG	AAAG	AAAG	AAAG	AAAG	AAAG	AAGG	AAAG	AAAG	AAAA	AAAG	AAAA	AAAG	AAGG	AAAA	AAGG	AAAG	AAAG	AAAG	AAAG	AAGG	AAAA	AAAG	AAAG	NA	AAAG	AAAA	AAAA	NA	AAAA	AAAG	AAAG	AAGG	AGGG	AAGG	AAGG	AAAG	AAAA	AAGG	AAAG	AAAG	AAAA
solcap_snp_c2_49937	chr01	4601532	[A/G]	0.0840909	ACCC	CCCC	CCCC	ACCC	CCCC	CCCC	CCCC	CCCC	CCCC	CCCC	ACCC	CCCC	AAAC	CCCC	ACCC	ACCC	CCCC	CCCC	CCCC	CCCC	CCCC	CCCC	CCCC	CCCC	ACCC	CCCC	CCCC	CCCC	CCCC	CCCC	CCCC	CCCC	CCCC	CCCC	CCCC	CCCC	CCCC	CCCC	CCCC	CCCC	CCCC	CCCC	ACCC	ACCC	CCCC
solcap_snp_c2_49938	chr01	4598036	[A/G]	0.0659091	AAAA	AAAA	AAAG	AAAA	AAAA	AAAA	AAAA	AAAA	AAAA	AAAA	AAAA	AAAA	AAAA	AAAG	AAAG	AAAA	AAAA	AAGG	AAAA	AAAG	AAAA	AAAG	AAAA	AAAA	AAAG	AAAG	AAAA	AAAA	AAAG	AAAA	AAAA	AAAG	AAAG	AAAA	AAAA	AAAA	AAAA	AAAA	AAAA	AAAA	AAAA	AAAA	AAAA	AAAG	AAAA
solcap_snp_c2_50010	chr01	7444530	[A/G]	0.255	AAAG	AAAG	AAAG	NA	AAAG	AAAG	AAGG	AAAA	AAGG	AAGG	AAAG	AAGG	AAAG	AAAG	AAAA	AAAG	AAAG	AAGG	AAGG	AAAG	AAAG	AAGG	AAGG	NA	AAAG	AGGG	AAAG	AGGG	NA	AAAA	AAGG	AAAG	AAAG	AAAG	AAAA	AAAG	AAGG	AAGG	AAGG	AAAA	AAAG	AAGG	AAAG	AAAG	AAAA
solcap_snp_c2_50011	chr01	7447081	[T/C]	0.331776	NA	AGGG	AGGG	AGGG	AAGG	GGGG	AAGG	AGGG	AAAG	AAAG	AAGG	AGGG	AAGG	AGGG	GGGG	GGGG	AGGG	AGGG	AAAG	AGGG	AGGG	AGGG	AGGG	AGGG	AGGG	AAAG	AAAG	AAGG	AGGG	AAAG	AAAG	AGGG	AAGG	AGGG	AGGG	AGGG	AAGG	AAAG	AAAA	AAGG	AGGG	AAGG	AGGG	GGGG	AGGG
solcap_snp_c2_50013	chr01	7447660	[T/C]	0.214953	AACC	AAAC	AAAA	AAAC	ACCC	AACC	AAAA	AAAA	AAAC	AAAC	AAAC	ACCC	AAAA	AAAC	AAAC	AAAA	AACC	AAAA	AAAC	AAAA	AAAA	AACC	AACC	AAAC	AAAC	AAAC	AAAC	AACC	AAAA	AAAA	AAAC	AAAA	AAAC	AAAC	AAAA	AAAA	AAAC	AACC	AAAA	AAAA	AAAC	AAAA	AAAC	AAAC	AACC
solcap_snp_c2_50014	chr01	7448477	[T/G]	0.324074	AAAC	AACC	AAAA	AACC	AAAA	AACC	AAAC	AACC	AAAA	AAAA	AACC	AACC	AAAC	AAAC	AACC	AACC	AAAC	AAAA	AAAC	AACC	AAAC	AACC	AAAC	AACC	AACC	AAAA	AAAA	AACC	AACC	AAAA	AAAA	AAAC	AAAA	AAAA	AACC	AACC	AAAA	AAAC	AAAA	AAAA	AAAA	AAAC	AAAC	AACC	AAAC
solcap_snp_c2_50023	chr01	43196026	[A/C]	0.259259	GGGG	AAGG	GGGG	AAGG	AGGG	GGGG	AGGG	AGGG	AGGG	GGGG	AAGG	AAGG	GGGG	NA	GGGG	AAGG	GGGG	AAGG	AGGG	AAGG	AGGG	AAGG	AGGG	AAGG	AGGG	AGGG	GGGG	AAGG	AAGG	GGGG	AGGG	AAGG	GGGG	GGGG	AGGG	AAGG	AGGG	AAGG	AGGG	GGGG	GGGG	AAGG	AGGG	GGGG	AGGG
solcap_snp_c2_50028	chr01	43180467	[T/G]	0.236111	AAGG	GGGG	AAGG	GGGG	AGGG	AGGG	AGGG	GGGG	AGGG	AGGG	GGGG	AGGG	AAGG	AGGG	AAGG	AGGG	GGGG	AAGG	AGGG	AGGG	AGGG	GGGG	AAGG	AGGG	AAGG	GGGG	AGGG	AGGG	AGGG	AGGG	AGGG	GGGG	GGGG	AAAG	GGGG	GGGG	AAGG	GGGG	AGGG	GGGG	GGGG	AGGG	AGGG	AGGG	AGGG
solcap_snp_c2_5039	chr01	80669302	[T/C]	0.333333	AAAC	ACCC	AAAA	AAAC	AAAA	ACCC	AAAC	AACC	AACC	AACC	AACC	AAAC	AAAA	AACC	AAAC	AAAC	ACCC	AAAC	AACC	AACC	AACC	AAAC	AAAC	AAAC	AACC	AAAA	AAAC	AAAC	AAAC	AAAC	ACCC	AAAC	ACCC	AAAC	AAAC	AAAC	AACC	ACCC	ACCC	AACC	AAAA	AAAC	NA	AAAC	AAAA
solcap_snp_c2_50483	chr01	78757227	[A/G]	0.458716	CCCC	ACCC	ACCC	AACC	CCCC	AAAC	AACC	AAAC	AACC	AAAC	AAAA	AAAC	AACC	ACCC	ACCC	AAAC	ACCC	AAAC	AACC	ACCC	ACCC	AAAC	AAAA	AACC	AACC	AAAC	AAAC	AAAA	AACC	AACC	AACC	AAAC	AACC	AAAA	AAAC	AACC	AAAC	AACC	AACC	AAAC	AAAC	AAAC	AAAC	AACC	AAAC
solcap_snp_c2_50484	chr01	78756917	[A/G]	0.435	GGGG	CGGG	CGGG	NA	GGGG	CCCG	CCGG	CCCC	NA	CCCC	CCCG	CCGG	CCGG	CGGG	CGGG	CCCC	CGGG	CCCC	CCGG	CGGG	CGGG	CCCG	CCCG	CCGG	CCGG	CCCG	CCGG	CCCG	CCGG	CCGG	CCGG	CCCG	NA	CCCG	CCCC	CCGG	CGGG	CCGG	CCGG	CCCC	CCCC	CCCC	CCCC	CCGG	CCCG
solcap_snp_c2_50485	chr01	78756913	[A/G]	0.130952	AAAT	AAAA	AAAA	AAAT	AAAA	AAAA	AAAA	AAAT	AATT	AAAT	AAAA	AAAA	AAAA	AATT	AAAT	AAAT	AAAT	AAAT	AAAA	AAAA	AAAA	AAAA	AAAA	AAAA	AAAT	AAAA	AAAA	AAAA	AAAA	AAAA	AAAT	AAAA	AATT	AAAA	AAAT	AAAA	AAAA	AAAT	AAAT	AAAT	AAAT	AAAT	AAAT	AAAA	AAAA
solcap_snp_c2_50486	chr01	78756700	[A/G]	0.493056	GGGG	AGGG	AGGG	AAGG	GGGG	AAGG	AAGG	AAAG	AAGG	AAAG	AAAG	AAGG	AAGG	AGGG	AGGG	AAGG	AGGG	AAGG	AAGG	AGGG	AGGG	AAAG	AAAG	AAGG	AAGG	AAAG	AAGG	AAAG	AAGG	AAGG	AAGG	AAAG	AAGG	AAAG	AAAG	AAGG	AGGG	AAGG	AAGG	AAAG	AAAG	AAAG	AAAG	AGGG	AAAG
solcap_snp_c2_50502	chr01	78809481	[T/C]	0.366822	AAAA	AAAG	AAAA	AAGG	AAAA	AAGG	AAAA	AAAG	AAGG	AGGG	AAAG	AAAG	AAGG	AAAG	AAAG	AAGG	AAAG	AAAG	AAGG	AAAG	AAAA	AGGG	AGGG	AAAG	AAAG	AAGG	NA	AAGG	AAGG	AAGG	AAAG	AAGG	AAGG	AAGG	AAAA	AAGG	NA	AAGG	AAGG	AAGG	AAAG	AGGG	AAGG	AAAG	AAGG
solcap_snp_c2_5076	chr01	80598198	[T/G]	0.393519	CCCC	CCCG	CCCC	NA	CCGG	CCGG	CCCG	CGGG	CCGG	CCCG	CCGG	CCCC	CCCC	CGGG	CCCG	CCGG	CCCG	CCCG	CCGG	CCCG	CCGG	CCGG	CGGG	CCGG	CCCG	CGGG	CCGG	CCCG	CCGG	CCCG	CCGG	CCGG	CGGG	CCGG	CCCG	CCCC	CCCC	CCCG	CGGG	CCGG	CCCG	CCCG	CCCG	CCCG	CCCG
solcap_snp_c2_5077	chr01	80592092	[G/C]	0.302752	CCCC	ACCC	ACCC	ACCC	CCCC	ACCC	AACC	AACC	AACC	ACCC	ACCC	CCCC	CCCC	AACC	ACCC	ACCC	CCCC	AACC	AACC	ACCC	AACC	CCCC	CCCC	ACCC	AACC	CCCC	AACC	AACC	AAAC	CCCC	AACC	ACCC	AACC	ACCC	AACC	CCCC	CCCC	ACCC	AAAC	AACC	AACC	CCCC	ACCC	CCCC	ACCC
solcap_snp_c2_5078	chr01	80591939	[T/G]	0.490741	ATTT	AAAT	TTTT	AATT	TTTT	AAAT	ATTT	AAAT	AATT	AATT	AAAT	ATTT	TTTT	AAAT	ATTT	AATT	AAAA	ATTT	AATT	AATT	AATT	AAAT	AAAA	AATT	AATT	AAAT	AATT	ATTT	AATT	AATT	AAAT	AATT	AAAA	AAAT	ATTT	ATTT	AATT	AAAT	AAAT	AAAT	ATTT	AATT	AAAT	ATTT	ATTT
solcap_snp_c2_50903	chr01	61774592	[A/G]	0.268182	AGGG	AAGG	AGGG	GGGG	GGGG	AGGG	AGGG	AAGG	AAAG	AAGG	AGGG	AGGG	AAGG	GGGG	AGGG	AGGG	AAGG	AGGG	AAGG	AGGG	AGGG	GGGG	AGGG	AGGG	GGGG	AAAG	AAGG	GGGG	AGGG	AAGG	AGGG	AGGG	AGGG	AGGG	AAAG	AGGG	AGGG	AAGG	AGGG	AAAG	AGGG	AAGG	AGGG	AGGG	AAGG
solcap_snp_c2_5091	chr01	80559077	[T/G]	0.337156	AGGG	AAAG	GGGG	AAAG	AAGG	AAAA	AAGG	AAAG	AAAG	AAAG	AAAA	AAAG	AAGG	AAAG	AAAG	AAAA	AAAA	AAAG	AAAG	AAAG	AAGG	AAAA	AAAA	AAAG	AAGG	AAAG	AAGG	AAAG	AAGG	AAGG	AAAA	AAAG	AAAA	AAAG	AGGG	AAAG	AAAG	AAAA	AAAA	AAAG	AGGG	AAAG	AAAA	AAGG	AAGG
solcap_snp_c2_51055	chr01	68950390	[T/C]	0.479167	AACC	AACC	AAAC	AAAC	AAAC	AACC	ACCC	AAAC	AAAA	ACCC	ACCC	AAAC	ACCC	CCCC	AAAC	ACCC	AAAA	AAAC	AAAC	AACC	AACC	ACCC	AAAC	AAAC	AAAA	AAAC	AACC	AAAC	ACCC	AAAA	CCCC	AAAA	AACC	AAAC	ACCC	AAAC	AAAA	AAAC	AAAC	ACCC	AAAC	ACCC	AACC	AACC	AAAC
solcap_snp_c2_51057	chr01	68950624	[T/A]	0.484091	AAAG	AAAG	AAGG	AGGG	AGGG	AAGG	AAAG	AGGG	AGGG	AAGG	AAAA	AAGG	AAAG	AAAG	AGGG	AAAG	AAGG	AGGG	AAGG	AAGG	AAGG	AAAG	AAGG	AGGG	AGGG	AGGG	AAGG	GGGG	AAGG	AGGG	AAAA	GGGG	AAAG	AGGG	AAGG	AGGG	GGGG	AGGG	AGGG	AAAG	AAAG	AAAG	AGGG	AAGG	AGGG
solcap_snp_c2_51460	chr01	151047	[T/G]	0.328283	AGGG	AAAA	AAAA	AAAA	AAAG	AAGG	AAGG	AAAG	AAAG	AAGG	AAGG	AAAG	AAGG	AAAA	AGGG	AAGG	AAGG	AAAA	AAAG	AAGG	AAAG	AAAG	AAAG	AAAG	AAAA	AAAG	AAGG	AAAG	AAAA	AAGG	AAAA	AAAG	AAAG	AAAA	AAAG	AAAG	AAAA	AAAA	NA	AAAA	AGGG	AAAG	AAAA	AGGG	AAAG
solcap_snp_c2_51791	chr01	4309411	[T/C]	0.211364	GGGG	GGGG	AGGG	GGGG	AAGG	AGGG	GGGG	GGGG	AGGG	AGGG	AGGG	AGGG	GGGG	GGGG	AGGG	GGGG	AGGG	AGGG	AAGG	AAGG	AAGG	AGGG	AGGG	AGGG	AGGG	AGGG	AGGG	GGGG	AGGG	AAAG	GGGG	GGGG	AAGG	GGGG	AGGG	AGGG	GGGG	AGGG	AAGG	AAGG	AGGG	GGGG	GGGG	AGGG	GGGG
solcap_snp_c2_51800	chr01	4277333	[T/C]	0.408257	AAGG	GGGG	AAGG	AGGG	AAAG	AAGG	GGGG	AGGG	AGGG	AGGG	AAAG	AAGG	AAAG	AGGG	AAGG	AAGG	AGGG	AGGG	AAGG	AAGG	AAGG	AGGG	AAAG	AGGG	AGGG	AAGG	AAAG	AGGG	AGGG	AAAG	GGGG	GGGG	AAGG	AAAG	AAGG	AAGG	AAGG	AAGG	AAGG	AAAG	AGGG	AAGG	AAGG	AAAG	AAGG
solcap_snp_c2_51803	chr01	4263748	[T/A]	0.291262	AAGG	AGGG	AGGG	GGGG	AAGG	AAGG	GGGG	GGGG	AAGG	AGGG	AGGG	AGGG	AAGG	GGGG	AGGG	GGGG	AAGG	AGGG	AAGG	AAGG	AAGG	AGGG	AGGG	AAGG	AGGG	AGGG	AAGG	NA	AGGG	AAAG	AGGG	AGGG	AAGG	GGGG	AGGG	AGGG	GGGG	AGGG	AAGG	AAGG	AGGG	NA	AGGG	AAGG	GGGG
solcap_snp_c2_51804	chr01	4263036	[A/G]	0.370283	AAAT	NA	AATT	AAAT	AAAA	AAAT	ATTT	AAAA	ATTT	AAAT	AAAT	AATT	AAAA	NA	AAAT	AATT	AATT	AAAT	AATT	AATT	AATT	AATT	AAAA	ATTT	AAAT	AAAT	AAAA	AATT	AATT	AAAT	AATT	ATTT	AAAT	AAAA	AAAA	AAAT	AATT	AATT	AATT	AAAA	AATT	AAAT	AATT	AAAT	AATT
solcap_snp_c2_51805	chr01	4262991	[T/G]	0.488636	AAGG	AAAG	AAGG	AAGG	GGGG	AGGG	AAAG	AGGG	AAAG	AAGG	AAGG	AAGG	AAAG	AAAG	AAGG	AAAG	AAGG	AAGG	AAGG	AAGG	AAGG	AAGG	GGGG	AAAG	AAGG	AGGG	AGGG	AAAG	AAGG	AGGG	AAAG	AAAA	AAGG	GGGG	GGGG	AGGG	AAGG	AAAG	AAGG	AGGG	AAGG	AAGG	AAAG	AAGG	AAGG
solcap_snp_c2_51806	chr01	4262027	[T/C]	0.411364	AAGG	AAAA	AAAG	AAGG	AAGG	AAGG	AAAA	AAGG	AAAG	AAGG	AAGG	AAGG	AAAG	AAAG	AAGG	AAAA	AAAG	AAGG	AAGG	AAGG	AAGG	AAGG	AGGG	AAAG	AAGG	AAGG	AGGG	AAAG	AAGG	AGGG	AAAG	AAAA	AAGG	AGGG	AGGG	AAGG	AAAA	AAAG	AAGG	AAGG	AAGG	AAAG	AAAA	AAAG	AAGG
solcap_snp_c2_51808	chr01	4258451	[A/G]	0.403302	AACC	AAAA	AAAC	AACC	AACC	AACC	AAAA	AACC	AAAC	AACC	AACC	AACC	AAAC	AAAC	AACC	AAAA	AAAC	AACC	AACC	AACC	AACC	AACC	ACCC	AAAC	AACC	AACC	ACCC	AAAC	AACC	ACCC	AAAC	AAAA	AACC	ACCC	ACCC	AACC	AAAA	AAAC	AACC	AACC	AACC	AAAC	AAAA	AAAC	AACC
solcap_snp_c2_51810	chr01	4258310	[T/C]	0.243056	AGGG	GGGG	AGGG	GGGG	GGGG	AGGG	AAAG	AGGG	AAGG	AGGG	GGGG	AAGG	GGGG	AAGG	GGGG	AAGG	AGGG	GGGG	GGGG	AGGG	AGGG	AAGG	GGGG	AAAG	AGGG	GGGG	AGGG	AAGG	AAGG	AGGG	AAAG	AAGG	AAGG	GGGG	GGGG	GGGG	GGGG	GGGG	GGGG	AGGG	AAGG	GGGG	AGGG	AGGG	AAGG
solcap_snp_c2_51811	chr01	4258195	[A/C]	0.202273	CCCG	CCCC	CCCG	CCCC	CCCC	CCCG	CGGG	CCCC	CCGG	CCCC	CCCC	CCGG	CCCC	CCGG	CCCC	CCGG	CCCG	CCCC	CCCC	CCCG	CCCG	CCGG	CCCC	CGGG	CCCC	CCCC	CCCC	CCCG	CCGG	CCCG	CCGG	CCCG	CCCG	CCCC	CCCC	CCCC	CCCC	CCCC	CCCC	CCCC	CCGG	CCCC	CCCG	CCCG	CCGG
solcap_snp_c2_51812	chr01	4258102	[A/C]	0.199074	AAAT	AAAA	AAAT	AAAA	AAAA	AAAT	ATTT	AAAA	AATT	AAAA	AAAA	AATT	AAAA	AATT	AAAA	AATT	AAAT	AAAA	AAAA	AAAT	AAAT	AATT	AAAA	ATTT	AAAA	AAAA	AAAA	AAAT	AATT	AAAT	AATT	AAAT	AAAT	AAAA	AAAA	AAAA	AAAA	AAAA	AAAA	AAAA	AATT	AAAA	AAAT	AAAT	AATT
solcap_snp_c2_52484	chr01	68069876	[T/C]	0.45	AAGG	AAGG	AAAG	AAAG	AAAG	AAGG	AGGG	AAAG	AAAA	AAAG	AGGG	AAAG	GGGG	AAGG	AAAA	AGGG	AAAA	AAAA	AAAG	AGGG	AGGG	AGGG	AAAG	AAAG	AAAA	AAAG	AAAG	AAAA	AAGG	AAAA	GGGG	AAAA	AAGG	AAAG	AAGG	AAAG	AAAA	AAAG	AAAG	AGGG	AAAG	AGGG	AAAG	AAGG	AAAA
solcap_snp_c2_52492	chr01	67969608	[T/C]	0.477064	AAGG	AAGG	AGGG	AGGG	AGGG	AAGG	AAAG	AGGG	GGGG	AAAG	AAAG	AGGG	AAAA	AAAA	AGGG	AAAG	GGGG	AGGG	AGGG	AAAG	AAAG	AAAG	AGGG	AGGG	GGGG	AGGG	AAGG	AGGG	AAAG	GGGG	AAAG	GGGG	AAGG	AGGG	AAGG	AGGG	AGGG	AGGG	AGGG	AAAG	AGGG	AAAG	AAGG	AAGG	GGGG
solcap_snp_c2_52704	chr01	8653542	[T/C]	0.373786	AAAA	AAAG	AAGG	AAAG	AGGG	AGGG	AAGG	AAGG	AAAG	AAGG	AAAG	AAGG	AAAG	AAAG	AAAG	AAAG	AGGG	NA	AAAA	AAAG	AAGG	AGGG	AAAG	AAAG	AAAG	AAGG	AAAG	AAGG	AAAG	AAAG	AAGG	AGGG	AGGG	AAAA	AAGG	AAAA	AAAG	AAGG	AAAA	AAGG	GGGG	AAAG	AAAG	AGGG	AAGG
solcap_snp_c2_52705	chr01	8653509	[T/C]	0.483945	AAGG	AGGG	AAAG	AGGG	AAAA	AAAG	AGGG	AGGG	AGGG	AAAG	AAGG	AAAG	AAGG	AAGG	AAGG	AGGG	AAAG	AGGG	AAGG	AAGG	AAGG	AAAG	AAGG	AAGG	AGGG	AAGG	AAGG	AAAA	AAGG	AAGG	AAAG	AAGG	AAAG	AAGG	AGGG	GGGG	AAGG	AAGG	AGGG	AAGG	AAAA	AGGG	AAGG	AAAG	AAAG
solcap_snp_c2_52709	chr01	8645709	[C/G]	0.340278	CCCC	CCCC	AAAC	ACCC	ACCC	AACC	ACCC	ACCC	AACC	AACC	ACCC	AACC	ACCC	ACCC	ACCC	ACCC	AACC	ACCC	ACCC	ACCC	AACC	AAAC	AACC	CCCC	ACCC	AACC	ACCC	AACC	ACCC	ACCC	ACCC	AACC	AAAC	AAAC	ACCC	CCCC	AACC	ACCC	CCCC	AACC	AAAA	ACCC	ACCC	AAAC	AAAC
solcap_snp_c2_53068	chr01	85916184	[A/G]	0.288835	AAAG	AAAG	AGGG	AAAG	AAAG	AAAG	AAGG	AAGG	AAAA	AAGG	AAAA	AAAA	AGGG	AAAG	GGGG	AAAG	AAAA	AAGG	AAAG	AAGG	AAAG	AAAA	AAAA	AAGG	AAGG	AAAA	AAGG	AAAG	AAAG	AAAA	AAAG	AAAG	AAAG	AAAG	AAAG	AAGG	AAAG	AAAA	AAGG	AAAG	AAAA	AAAG	AGGG	AAGG	AAAA
solcap_snp_c2_53075	chr01	85902599	[A/G]	0.304545	AAAC	AAAC	ACCC	AAAC	AAAC	AAAC	AACC	AACC	AAAA	AACC	AAAA	AAAA	ACCC	AAAC	CCCC	AACC	AAAA	ACCC	AAAC	AACC	AAAC	AAAA	AAAA	AACC	AACC	AAAA	AACC	AACC	AAAC	AAAA	AAAC	AAAC	AAAC	AAAC	AAAC	AACC	AAAC	AAAA	AACC	AAAC	AAAA	AAAC	ACCC	AACC	AAAA
solcap_snp_c2_53347	chr01	60027044	[A/C]	0.356818	AGGG	AAGG	AAGG	AGGG	AAGG	AGGG	AAGG	AAGG	AGGG	AGGG	AAGG	AAGG	AAGG	AAGG	AGGG	AGGG	AAGG	GGGG	AAGG	AAGG	AGGG	AGGG	AGGG	AAAG	AAAG	AAGG	AAGG	AAAG	AAGG	AAGG	AGGG	AAGG	AGGG	AGGG	AAGG	GGGG	AAGG	AAAG	AGGG	GGGG	AGGG	AGGG	AAGG	GGGG	AGGG
solcap_snp_c2_53380	chr01	70371898	[T/C]	0.425	CGGG	CCGG	CGGG	CCCC	CCGG	CCCC	CCCG	CGGG	CGGG	CCGG	CCGG	CCGG	CCCG	CCCG	CCGG	CCCG	GGGG	CCGG	CGGG	CCCG	CCCG	CCCG	CCGG	CCCG	CCCG	CCCG	CCGG	CGGG	CCCC	CGGG	CCCC	CCGG	CCGG	CCCG	CCGG	CCCG	CGGG	CCCG	CCGG	CCCG	GGGG	CCGG	CCCG	CGGG	CCGG
solcap_snp_c2_53381	chr01	70372129	[T/C]	0.184091	AACC	AACC	ACCC	CCCC	CCCC	CCCC	ACCC	ACCC	ACCC	AACC	ACCC	ACCC	ACCC	ACCC	ACCC	CCCC	ACCC	AACC	CCCC	ACCC	ACCC	CCCC	ACCC	ACCC	ACCC	CCCC	ACCC	CCCC	CCCC	AACC	CCCC	ACCC	AACC	ACCC	CCCC	ACCC	CCCC	CCCC	ACCC	ACCC	AACC	ACCC	CCCC	ACCC	AACC
solcap_snp_c2_53432	chr01	82321261	[T/A]	0.107798	GGGG	AGGG	GGGG	AGGG	GGGG	AGGG	GGGG	GGGG	GGGG	GGGG	AGGG	AGGG	GGGG	GGGG	GGGG	GGGG	AAGG	GGGG	AGGG	AGGG	GGGG	AGGG	GGGG	GGGG	AGGG	GGGG	GGGG	GGGG	GGGG	AGGG	AGGG	GGGG	AGGG	GGGG	GGGG	AGGG	AGGG	AAGG	AGGG	AGGG	GGGG	AGGG	GGGG	AGGG	GGGG
solcap_snp_c2_53521	chr01	13266749	[A/G]	0.361111	ACCC	AACC	AACC	ACCC	AACC	AACC	ACCC	AAAA	AACC	AACC	ACCC	CCCC	AACC	AACC	ACCC	ACCC	AACC	ACCC	AACC	ACCC	AACC	CCCC	CCCC	ACCC	ACCC	AAAC	AACC	AACC	ACCC	AACC	AACC	AAAA	AAAC	CCCC	AAAA	AACC	ACCC	ACCC	AACC	AAAA	AAAC	ACCC	ACCC	AACC	AAAC
solcap_snp_c2_53708	chr01	44890251	[T/C]	0.227064	AGGG	GGGG	GGGG	AGGG	GGGG	AGGG	GGGG	AAGG	AGGG	AGGG	GGGG	AGGG	AGGG	AGGG	GGGG	GGGG	AAGG	AAAG	AGGG	AGGG	AGGG	GGGG	GGGG	AGGG	GGGG	AAGG	AGGG	AAGG	GGGG	AGGG	AGGG	AAGG	AGGG	GGGG	AAGG	AAGG	AGGG	AAGG	AGGG	AAGG	GGGG	AGGG	AAGG	AGGG	AGGG
solcap_snp_c2_53758	chr01	12841303	[A/G]	0.372596	AAGG	AAAG	AAAG	AGGG	GGGG	AAGG	AGGG	AAGG	AAGG	AAGG	AAGG	AGGG	AGGG	AAGG	GGGG	GGGG	GGGG	AAGG	AGGG	AGGG	AAGG	AAAG	AGGG	AGGG	AAGG	AAGG	AAGG	AAGG	AAGG	AAGG	AGGG	AGGG	AAAG	AGGG	AAGG	AAGG	AAGG	AAGG	AGGG	AAAG	GGGG	AAGG	AGGG	AAGG	AAGG
solcap_snp_c2_53759	chr01	18753971	[T/C]	0.180556	GGGG	AAGG	GGGG	AGGG	AGGG	AGGG	GGGG	GGGG	GGGG	AGGG	AAGG	AGGG	GGGG	AGGG	GGGG	AGGG	AGGG	AGGG	AGGG	GGGG	GGGG	AAGG	GGGG	GGGG	GGGG	GGGG	GGGG	AAGG	AAGG	GGGG	AGGG	GGGG	GGGG	GGGG	GGGG	AAAG	AGGG	AAGG	AAGG	GGGG	GGGG	AAGG	AGGG	AGGG	AGGG
solcap_snp_c2_53845	chr01	6791367	[A/G]	0.439904	AAGG	AGGG	GGGG	AAAG	AAGG	AGGG	AAAG	AAGG	AGGG	AAAG	AAGG	AAGG	AAGG	AGGG	AGGG	AGGG	AGGG	GGGG	AAGG	GGGG	AGGG	AAAG	AGGG	AGGG	AAAG	AAAG	AGGG	AAAA	AAAG	GGGG	AAAG	AAAG	AAGG	GGGG	AAGG	NA	GGGG	AAAG	NA	AGGG	AGGG	AAAG	AAGG	AAGG	GGGG
solcap_snp_c2_54308	chr01	31088895	[T/C]	0.189815	AAAG	AAAA	AAAA	AAAG	AAAA	AAAA	AAAG	AAGG	AAGG	AAAA	AAAG	AAAA	AAGG	AAAG	AAGG	AAGG	AAAA	AAAG	AAAA	AAAG	AAAG	AAAG	AAAA	AAAA	AAGG	AAAA	AAAG	AAAA	AAAA	AAAA	AAGG	AAAA	AAGG	AAAA	AAGG	AAAA	AAAA	AAAA	AAAA	AAGG	AAAG	AAAG	AAAA	NA	AAGG
solcap_snp_c2_54344	chr01	88127428	[T/C]	0.387019	AAAG	AAGG	AGGG	AAAG	AAAG	AAAG	AGGG	AGGG	AAAG	GGGG	AAAA	AAAG	AGGG	AAAG	AGGG	AAGG	AAAG	AAGG	AAAG	AAGG	AAAG	AAAA	AAAG	AAAG	AGGG	AGGG	AAAG	AAGG	AAAG	AAAA	AAGG	AAAG	AAAG	AAAG	AAAG	AAAG	AAAG	AAAA	AGGG	AAAG	AAAA	AAAG	AAAG	AAGG	AAAA
solcap_snp_c2_54353	chr01	13747185	[A/T]	0.25	CCCC	AAAC	AACC	ACCC	ACCC	AAAC	CCCC	ACCC	CCCC	AACC	AACC	ACCC	CCCC	CCCC	CCCC	ACCC	AACC	ACCC	ACCC	CCCC	CCCC	AACC	CCCC	ACCC	CCCC	ACCC	CCCC	ACCC	AAAC	ACCC	CCCC	CCCC	CCCC	CCCC	ACCC	AAAC	ACCC	AACC	AACC	CCCC	AACC	AACC	AACC	ACCC	ACCC
solcap_snp_c2_54355	chr01	13740819	[A/G]	0.447115	AAAG	AAAG	AAAA	AGGG	AAAA	AAAA	AAGG	AGGG	AGGG	AAGG	AAAG	AAGG	AAGG	AGGG	AAGG	AAGG	AAGG	AGGG	AAAG	GGGG	AGGG	AAAG	AAGG	AGGG	AAGG	AGGG	AGGG	AAAG	AAAA	AAGG	AAGG	GGGG	GGGG	AAAG	AGGG	AAAG	AAAG	AAGG	AAAG	GGGG	AAGG	AAAG	AAAG	AAAG	AAAG
solcap_snp_c2_54581	chr01	24708276	[T/C]	0.429545	AGGG	AAAA	AAGG	AGGG	GGGG	AAAG	AAGG	AAGG	AGGG	GGGG	AAAG	AAAG	AAAG	AAAG	AAGG	AAGG	GGGG	GGGG	GGGG	AAAG	AAGG	AGGG	AAGG	AAGG	AGGG	AAAG	AAGG	AAAG	AAGG	AAGG	AAAG	AAAG	GGGG	AGGG	AAGG	AAGG	AAAG	AGGG	AAGG	AGGG	AGGG	AGGG	AAAG	AAAG	AGGG
solcap_snp_c2_54797	chr01	817205	[A/C]	0.446262	AAAG	AAGG	AAAG	AGGG	AAAG	AAGG	AGGG	AAGG	AAAG	AAAG	AAAG	AAGG	AAAG	AGGG	AAAG	AAGG	NA	AGGG	AAGG	AAAA	AGGG	AAAG	AAGG	AAAG	AGGG	AAGG	AAGG	AAGG	AAAG	AAGG	AAGG	AAAG	AAGG	AGGG	AAGG	AAGG	AGGG	AAAG	AAGG	AAGG	AAAG	AAAG	AAAG	AAAG	AGGG
solcap_snp_c2_54800	chr01	813197	[A/G]	0.278037	GGGG	AAAG	AAGG	AGGG	AAGG	AGGG	GGGG	AGGG	AGGG	AAGG	AGGG	AGGG	AGGG	AAGG	GGGG	GGGG	AAGG	AAGG	AGGG	AGGG	GGGG	AAGG	AGGG	AAGG	AGGG	AGGG	GGGG	AGGG	AAGG	GGGG	AAGG	AAGG	AAGG	AGGG	AGGG	AGGG	AAGG	AAAG	GGGG	AAGG	AGGG	AAGG	AAAG	GGGG	AGGG
solcap_snp_c2_54803	chr01	811709	[T/G]	0.238208	GGGG	AAAG	AAGG	AGGG	AAGG	AGGG	GGGG	AGGG	AGGG	AGGG	AGGG	AGGG	AGGG	AGGG	GGGG	GGGG	AAGG	AGGG	AGGG	AGGG	GGGG	AAGG	AGGG	AGGG	NA	AGGG	GGGG	NA	AAGG	GGGG	AAGG	AAGG	AGGG	AAGG	AGGG	AGGG	NA	AAAG	GGGG	AAGG	GGGG	AAGG	AAAG	GGGG	AGGG
solcap_snp_c2_54804	chr01	811699	[A/G]	0.0619266	CCCC	CCCC	CCCC	ACCC	CCCC	CCCC	CCCC	ACCC	CCCC	CCCC	ACCC	ACCC	CCCC	CCCC	CCCC	CCCC	CCCC	CCCC	CCCC	CCCC	CCCC	ACCC	CCCC	CCCC	CCCC	ACCC	CCCC	CCCC	ACCC	CCCC	NA	ACCC	ACCC	CCCC	CCCC	ACCC	CCCC	ACCC	CCCC	ACCC	CCCC	CCCC	ACCC	CCCC	CCCC
solcap_snp_c2_54811	chr01	46270954	[A/G]	0.438636	AAAG	AGGG	AAAA	AGGG	AAGG	AAAG	AAGG	AAAG	AAAG	AGGG	AAGG	AAGG	AAAG	AAAG	AAAG	AAGG	AGGG	AAAG	AAAG	AGGG	AGGG	AGGG	AAGG	GGGG	AAGG	GGGG	AAGG	AAAG	AAGG	AAGG	AAGG	GGGG	AAGG	AAAG	AAAG	AAGG	AAAG	AGGG	AAGG	AAGG	AAAG	AAAG	AAAG	AAAA	AAAG
solcap_snp_c2_54815	chr01	1125639	[T/A]	0.459524	AGGG	AAAG	AAAG	AAGG	AAAG	AGGG	AGGG	AAGG	AAGG	AAGG	AAGG	AAGG	AAGG	AAGG	AGGG	AGGG	AAGG	AAGG	AAGG	AAGG	AGGG	AAAG	AAGG	AAAG	AAGG	AAGG	AGGG	AAGG	AAAG	AGGG	AAAG	AAGG	AAGG	NA	AGGG	AAGG	AAAG	AAAG	AGGG	AAGG	AGGG	AAGG	AAAG	AGGG	AAGG
solcap_snp_c2_55008	chr01	12994277	[A/G]	0.281818	GGGG	AAGG	GGGG	AAAG	GGGG	AGGG	GGGG	GGGG	AGGG	GGGG	AAGG	AAAG	GGGG	AGGG	GGGG	AAGG	AGGG	AAGG	AGGG	AAGG	AGGG	AAAA	AGGG	AAGG	GGGG	GGGG	GGGG	AGGG	AAGG	GGGG	GGGG	GGGG	GGGG	GGGG	GGGG	AAGG	AGGG	AAGG	AGGG	GGGG	GGGG	AAGG	AGGG	AGGG	GGGG
solcap_snp_c2_55011	chr01	4954024	[A/G]	0.294393	AAAG	AAAG	AAAG	AAAG	AAAG	AAAG	AAAG	AAGG	AAAG	AAGG	AAAG	AAAG	AAAG	AAGG	AAGG	AAAG	AAAG	AAGG	AAAG	AAAG	AAAG	AAAG	AAAG	AAAG	AAAG	NA	AAGG	AAAG	AAAG	AAAG	AAAG	AAAG	AAAG	AAAG	AAGG	AAAG	AAAG	AAAG	AAAG	AAAG	AAAG	AAAG	AAAG	AAAG	AAAG
solcap_snp_c2_55012	chr01	4954114	[T/C]	0.444175	AAAG	AGGG	AAAG	AGGG	AAAG	AAAA	AGGG	AAAG	AGGG	AAAG	AAGG	AAGG	GGGG	AAGG	AAAG	AGGG	AAAG	AAAA	AAGG	AAAG	AAGG	AAAG	AAAA	AGGG	AAAG	AAAG	AAAA	AAGG	AAAG	AAAG	NA	AGGG	AAAG	AAAA	AAAA	AAAG	AAGG	AGGG	AAGG	AAAG	AAGG	AGGG	AGGG	AAAG	AAAG
solcap_snp_c2_55113	chr01	54580281	[A/G]	0.122727	GGGG	GGGG	GGGG	AGGG	GGGG	GGGG	AGGG	AAGG	AAGG	GGGG	GGGG	GGGG	AGGG	AGGG	AGGG	AGGG	GGGG	AGGG	GGGG	AGGG	AGGG	GGGG	GGGG	GGGG	GGGG	GGGG	AGGG	GGGG	GGGG	GGGG	AAGG	GGGG	AAGG	GGGG	AAGG	GGGG	GGGG	GGGG	GGGG	AAGG	AGGG	AGGG	GGGG	AAGG	AAGG
solcap_snp_c2_55618	chr01	55427702	[A/G]	0.318807	AGGG	AAGG	GGGG	AAGG	GGGG	AGGG	AAGG	AGGG	AGGG	AAGG	AGGG	AAGG	AGGG	AAGG	AGGG	AGGG	AAAG	AGGG	AAGG	AAAG	AAGG	AAGG	AGGG	AAAG	AGGG	AAGG	AAGG	AAGG	GGGG	AGGG	AGGG	AAGG	AGGG	GGGG	AGGG	AAGG	GGGG	AAGG	AAGG	AAGG	GGGG	GGGG	AGGG	AGGG	GGGG
solcap_snp_c2_55621	chr01	55427311	[T/C]	0.118182	GGGG	GGGG	GGGG	AGGG	GGGG	GGGG	AGGG	AAGG	AAGG	GGGG	GGGG	GGGG	AGGG	AGGG	AGGG	AGGG	GGGG	AGGG	GGGG	AGGG	AGGG	GGGG	GGGG	GGGG	GGGG	GGGG	AGGG	GGGG	GGGG	GGGG	AGGG	GGGG	AAGG	GGGG	AAGG	GGGG	GGGG	GGGG	GGGG	AAGG	AGGG	AGGG	GGGG	AAGG	AAGG
solcap_snp_c2_56125	chr01	5291766	[T/C]	0.354167	GGGG	AAAA	AGGG	AGGG	AAGG	AAGG	NA	AGGG	AAGG	AAGG	AAGG	AAAG	AGGG	AAGG	GGGG	AAGG	AGGG	AGGG	AGGG	AAGG	AAAA	AAGG	AGGG	AAGG	AGGG	AAAG	GGGG	AAGG	AGGG	AGGG	AAAG	AAGG	AAAG	GGGG	AAGG	AGGG	GGGG	NA	AAGG	AGGG	AAAG	AGGG	AAGG	AGGG	GGGG
solcap_snp_c2_56267	chr01	60919390	[T/C]	0.309091	AAAG	AAAG	AAAA	AGGG	AAAA	AAAA	AAAG	AAGG	AGGG	AAGG	AAAA	AAGG	AAAG	AAAG	AAAG	AAAG	AAAG	AGGG	AAGG	AAAG	AAAA	AAAA	AAAG	AAAA	AAAA	AAGG	AAGG	AAAA	AAAG	AAGG	AAAG	AAGG	AGGG	AAAG	AAGG	AAGG	AAGG	AAAG	AAAG	GGGG	AAAG	AAAG	AAAG	AGGG	AAGG
solcap_snp_c2_56309	chr01	88173638	[T/C]	0.119266	AGGG	GGGG	GGGG	GGGG	GGGG	GGGG	GGGG	AGGG	AGGG	GGGG	AGGG	AAGG	AGGG	AGGG	GGGG	AGGG	GGGG	AGGG	AGGG	GGGG	GGGG	GGGG	GGGG	GGGG	GGGG	GGGG	AGGG	GGGG	GGGG	AGGG	GGGG	AGGG	GGGG	AAGG	AAGG	GGGG	AAGG	AGGG	GGGG	GGGG	GGGG	GGGG	GGGG	AGGG	AGGG
solcap_snp_c2_56356	chr01	11737575	[T/G]	0.12037	AGGG	GGGG	GGGG	AGGG	GGGG	GGGG	GGGG	AAGG	GGGG	AGGG	GGGG	AGGG	AGGG	GGGG	GGGG	GGGG	AGGG	AGGG	AGGG	AGGG	AGGG	GGGG	AGGG	AGGG	GGGG	AAGG	AGGG	AGGG	GGGG	AGGG	GGGG	NA	AAGG	GGGG	AAGG	AAGG	AGGG	AGGG	AGGG	NA	GGGG	GGGG	AGGG	GGGG	GGGG
solcap_snp_c2_56359	chr01	11742717	[A/C]	0.169725	AAAG	AAAA	AAAA	AAAG	AAAA	AAAG	AAAA	AAAG	AAAG	AAAG	AAAA	AAGG	AAAG	AAAG	AAAA	AAAA	AAGG	AAAG	AAAG	AAAG	AAAG	AAAG	AAAG	AAAG	AAAA	AGGG	AAAG	AAAG	AAAA	AAAG	AAAA	AGGG	AAAG	AAAA	AAAG	AAGG	AAAG	AAAG	AAAG	AAGG	AAAA	AAAA	AAAG	AAAG	AAAA
solcap_snp_c2_56594	chr01	4686764	[T/C]	0.0863636	AGGG	GGGG	GGGG	AGGG	GGGG	GGGG	GGGG	GGGG	GGGG	GGGG	AGGG	GGGG	AAAG	GGGG	AGGG	AGGG	GGGG	GGGG	GGGG	GGGG	GGGG	GGGG	GGGG	GGGG	AGGG	GGGG	GGGG	GGGG	GGGG	GGGG	GGGG	GGGG	GGGG	GGGG	GGGG	GGGG	GGGG	GGGG	GGGG	GGGG	GGGG	GGGG	AGGG	AGGG	GGGG
solcap_snp_c2_56714	chr01	931173	[A/G]	0.135321	AAAA	AAAA	AAGG	AAAG	AAAA	AAAA	AAAA	AAAG	AAAG	AAAA	AAAG	AAAG	AAAG	AAAA	AAAA	AAAA	AAAG	AAAG	AAAG	AAAA	AAAA	AAAG	AAAA	AAAG	AAAG	AAAG	AAAA	AAAA	AAAG	AAAA	AAAG	AAAG	AAAG	AAAA	AAAG	AAAG	AAAA	AAAG	AAAA	AAGG	AAAA	AAAG	NA	AAAA	AAAA
solcap_snp_c2_56842	chr01	18925584	[T/C]	0.206422	AAAA	AAAC	AAAA	AAAC	AAAA	AAAA	NA	AAAA	AAAC	AAAC	AAAC	AACC	AAAA	AAAC	AAAC	AAAC	AAAC	AAAA	AAAA	AACC	AAAC	AAAC	AACC	AACC	AAAC	ACCC	AAAC	AAAA	AAAA	AAAC	AAAC	AACC	AAAC	AAAC	AAAA	AAAA	AAAC	AACC	AAAA	AAAA	AAAC	AAAA	AAAA	AAAA	AAAC
solcap_snp_c2_56843	chr01	18925630	[A/G]	0.119266	GGGG	GGGG	GGGG	AGGG	GGGG	GGGG	AGGG	AAGG	AAGG	GGGG	GGGG	GGGG	AGGG	AGGG	AGGG	AGGG	GGGG	AGGG	GGGG	AGGG	AGGG	GGGG	GGGG	GGGG	GGGG	GGGG	AGGG	GGGG	GGGG	GGGG	AGGG	GGGG	AAGG	GGGG	AAGG	GGGG	GGGG	GGGG	GGGG	AAGG	AGGG	AGGG	GGGG	AAGG	AAGG
solcap_snp_c2_57182	chr01	16904395	[T/C]	0.385514	AGGG	AAGG	AGGG	AAGG	AGGG	AAGG	AGGG	AGGG	GGGG	AAGG	AAGG	AAGG	AGGG	AGGG	AGGG	AAGG	AAGG	AGGG	AGGG	AAGG	AGGG	AAGG	AGGG	AAGG	AAGG	AAGG	AGGG	AAGG	AAGG	AAGG	AGGG	AAGG	AGGG	GGGG	AGGG	AAGG	AGGG	AAGG	AAGG	AGGG	AAGG	AGGG	AAGG	AGGG	GGGG
solcap_snp_c2_57185	chr01	16912211	[T/G]	0.347087	ACCC	AAAA	AACC	AAAC	AACC	AAAC	AACC	AACC	ACCC	AAAA	AAAA	AAAC	ACCC	AACC	ACCC	AAAC	AAAA	AAAC	AACC	AAAC	AACC	AAAA	AACC	AAAA	AAAA	AAAA	AACC	AAAC	AAAC	AAAC	AACC	AAAA	AACC	ACCC	AACC	AAAA	AACC	AAAA	AAAC	AACC	AAAC	AACC	AAAC	ACCC	ACCC
solcap_snp_c2_57284	chr01	11774418	[A/G]	0.361905	AAAA	AAGG	AAGG	AAGG	AAAA	AAAG	AGGG	AAAG	AAAG	AAGG	AGGG	AAAG	AAAA	AAAG	AAAG	AAGG	AAAG	AAAG	AAAA	AAGG	AAGG	AAGG	AAGG	AAGG	AAAG	AAAG	AAAG	AAAG	NA	AAGG	AAGG	AAAA	AAAG	AAAA	AAAG	AAAG	AAAA	AGGG	AAAG	AAAA	AGGG	AAGG	AAAG	AAAA	AAAG
solcap_snp_c2_57898	chr01	51736518	[A/G]	0.121495	GGGG	AGGG	GGGG	AGGG	GGGG	GGGG	GGGG	GGGG	GGGG	GGGG	AAGG	AGGG	GGGG	GGGG	GGGG	AGGG	GGGG	NA	GGGG	GGGG	GGGG	AAAG	GGGG	GGGG	GGGG	GGGG	GGGG	AGGG	AAGG	GGGG	GGGG	GGGG	GGGG	GGGG	GGGG	AAAG	AGGG	AGGG	AGGG	GGGG	GGGG	AAGG	AGGG	GGGG	GGGG
solcap_snp_c2_58375	chr01	76242413	[T/C]	0.108491	AAAA	AAAA	AAAG	AAAG	AAAA	AAAA	AAAA	AAAA	AAAG	AAAA	AAAG	AAAA	AAAA	AAAG	AAAG	AAAG	AAAA	AAAG	AAAA	AAAG	AAAA	AAAG	AAAG	AAAG	AAAG	AAAA	AAAG	AAAG	AAAA	AAAG	AAAA	AAAG	AAAG	AAAG	AAAG	AAAG	AAAA	AAAG	AAAA	AAAA	AAAA	AAAG	AAAA	AAAA	AAAA
solcap_snp_c2_6683	chr01	1828457	[T/C]	0.290909	AGGG	AGGG	AGGG	AAAG	GGGG	AGGG	AAAG	AGGG	AGGG	GGGG	AGGG	AGGG	AGGG	AGGG	GGGG	AAGG	GGGG	AGGG	AGGG	GGGG	AAGG	GGGG	AGGG	GGGG	AGGG	AGGG	AAGG	AGGG	GGGG	GGGG	AAGG	GGGG	AAGG	AGGG	AGGG	AGGG	AAAG	AGGG	AAGG	AGGG	AAGG	AAGG	AGGG	AGGG	AGGG
solcap_snp_c2_6713	chr01	2068305	[A/G]	0.316038	AGGG	AAGG	AGGG	AAAG	GGGG	AGGG	AAAA	AGGG	AGGG	GGGG	AGGG	AGGG	AAGG	AGGG	GGGG	AAGG	GGGG	AGGG	AGGG	AGGG	AAGG	GGGG	AGGG	GGGG	AGGG	AGGG	AAGG	AGGG	GGGG	GGGG	AAGG	AAGG	AAGG	AGGG	AGGG	AGGG	AAAG	AGGG	AAGG	AGGG	AAGG	AAGG	AGGG	AGGG	AGGG
solcap_snp_c2_6793	chr01	1314398	[T/C]	0.104545	GGGG	AGGG	AGGG	AGGG	AAGG	AGGG	GGGG	GGGG	AGGG	GGGG	GGGG	AGGG	GGGG	AGGG	GGGG	GGGG	AGGG	AAGG	GGGG	GGGG	GGGG	AGGG	GGGG	AGGG	GGGG	GGGG	GGGG	GGGG	AGGG	GGGG	AGGG	GGGG	GGGG	GGGG	GGGG	AGGG	GGGG	AGGG	GGGG	GGGG	GGGG	AGGG	AGGG	GGGG	GGGG
solcap_snp_c2_686	chr01	51324358	[A/G]	0.353211	AAAG	AAGG	AAAA	AAGG	AAAA	AAAG	AAAG	AAGG	AAAG	AAGG	AAAG	AAGG	NA	AAGG	AAAG	AAAG	AGGG	AAAA	AGGG	AAGG	AAGG	AAGG	AAAG	AAGG	AAAG	AAGG	AAGG	AAGG	AAAA	AAAG	AAGG	AGGG	AAAG	AAAA	AAGG	AAGG	AAAA	AAGG	AAGG	AAGG	AAAA	AAAA	AAAG	AAAG	AAAA
solcap_snp_c2_6865	chr01	1513856	[T/C]	0.269608	ACCC	CCCC	AACC	CCCC	ACCC	ACCC	ACCC	NA	AACC	AACC	ACCC	ACCC	NA	CCCC	AAAC	CCCC	CCCC	ACCC	CCCC	AACC	AACC	ACCC	AACC	AACC	AACC	AACC	CCCC	AACC	AACC	AACC	CCCC	AACC	CCCC	NA	AACC	AACC	CCCC	ACCC	CCCC	AACC	CCCC	CCCC	AACC	ACCC	ACCC
solcap_snp_c2_694	chr01	51290205	[A/G]	0.122727	GGGG	GGGG	GGGG	AGGG	AGGG	GGGG	AGGG	AAGG	AAGG	GGGG	GGGG	GGGG	AGGG	AGGG	AGGG	AGGG	GGGG	AGGG	GGGG	AGGG	AGGG	GGGG	GGGG	GGGG	GGGG	GGGG	AGGG	GGGG	GGGG	GGGG	AGGG	GGGG	AAGG	GGGG	AAGG	GGGG	GGGG	GGGG	GGGG	AAGG	AGGG	AGGG	GGGG	AAGG	AAGG
solcap_snp_c2_6990	chr01	80077322	[A/G]	0.227273	AAAA	AAAA	AAAA	AAAG	AAAA	AAAA	AAAA	AAAG	AAAA	AAAG	AAGG	AAAG	AAGG	AAAG	AAAG	AAGG	AAAG	AAAG	AAAA	AAAA	AAAA	AAGG	AGGG	AAAG	AAAA	AAGG	AAAG	AAAG	AAAG	AAAG	AAAA	AAAG	AAAG	AAGG	AAAA	AAAG	AAAA	AAAG	AAAA	AAAG	AAAG	AAGG	AAAA	AAAG	AAGG
solcap_snp_c2_7007	chr01	79083750	[A/C]	0.188636	GGGG	GGGG	GGGG	AGGG	GGGG	AGGG	GGGG	AGGG	AGGG	GGGG	AGGG	GGGG	GGGG	AGGG	GGGG	AGGG	AGGG	GGGG	GGGG	GGGG	GGGG	AAGG	AAAG	AGGG	GGGG	AAGG	AGGG	GGGG	AAGG	AGGG	GGGG	AAGG	AGGG	AAGG	GGGG	GGGG	AGGG	GGGG	AGGG	AGGG	AGGG	AGGG	GGGG	GGGG	AGGG
solcap_snp_c2_7053	chr01	80228612	[T/C]	0.419725	AAAG	AGGG	AAAG	AAGG	AAGG	GGGG	AGGG	AAGG	AGGG	GGGG	AGGG	AGGG	AAGG	AAGG	AGGG	AGGG	AGGG	GGGG	AGGG	AGGG	AAGG	AAGG	AAAG	AAGG	AGGG	AAAG	AAGG	GGGG	AAAG	AAAG	GGGG	AAGG	AGGG	AAGG	AAGG	AGGG	AGGG	GGGG	GGGG	AGGG	AAGG	AAGG	GGGG	AAGG	AAGG
solcap_snp_c2_7054	chr01	80229782	[A/G]	0.412621	AAAG	AGGG	AAAA	AAAG	AAAA	AGGG	AAAG	AAGG	AAGG	AGGG	AGGG	AAGG	AAAA	AAGG	AGGG	NA	AGGG	AAGG	AGGG	AGGG	AAAG	AAGG	AAAG	AAAG	AAGG	AAAA	AAAG	AAGG	AAAG	AAAG	AGGG	NA	AGGG	AAAG	AAAG	AGGG	AGGG	GGGG	AGGG	AAGG	AAAA	AAGG	AGGG	AAGG	AAAA
solcap_snp_c2_7055	chr01	80229851	[T/C]	0.416667	AAAG	AGGG	AAAG	AAGG	AAGG	GGGG	NA	AAGG	AGGG	GGGG	AGGG	AGGG	AAGG	AAGG	AGGG	AGGG	AGGG	GGGG	AGGG	AGGG	AAGG	AAGG	AAAG	AAGG	AGGG	AAAG	AAGG	GGGG	AAAG	AAAG	GGGG	AAGG	AGGG	AAGG	AAGG	AGGG	AGGG	GGGG	GGGG	AGGG	AAGG	AAGG	GGGG	AAGG	AAGG
solcap_snp_c2_7056	chr01	80229923	[T/G]	0.363636	AAAG	AGGG	AAAA	AAAG	AAAA	AGGG	AAAG	AAGG	AAGG	AAGG	AAGG	AAAG	AAAA	AAGG	AAGG	AAAG	AGGG	AAAG	AGGG	AGGG	AAAG	AAGG	AAAG	AAAG	AAGG	AAAA	AAAG	AAAG	AAAG	AAAG	AGGG	AAAG	AGGG	AAAG	AAAG	AAGG	AGGG	AGGG	AGGG	AAGG	AAAA	AAAG	AGGG	AAAG	AAAA
solcap_snp_c2_7059	chr01	80230402	[T/C]	0.35	AAAG	AGGG	AAAA	AAAG	AAAA	AGGG	AAAG	AAGG	AAGG	AAGG	NA	AAAG	AAAA	AAGG	AAGG	AAAG	AGGG	AAAG	AGGG	AGGG	AAAG	AAGG	AAAG	AAAG	AAGG	AAAA	AAAA	AAAG	AAAG	AAAG	AGGG	AAAA	AGGG	AAAG	AAAG	AAGG	AGGG	AGGG	AGGG	AAGG	AAAA	AAAG	AGGG	AAAG	AAAA
solcap_snp_c2_7061	chr01	80230721	[T/C]	0.441589	AAAG	AGGG	AAAG	NA	AAGG	AGGG	AGGG	AAGG	AGGG	GGGG	AGGG	AGGG	AAGG	AAGG	AGGG	AGGG	AGGG	AGGG	AGGG	AGGG	AAGG	AAGG	AAAG	AAGG	AGGG	AAAG	AAGG	GGGG	AAAG	AAAG	AGGG	AAGG	AGGG	AAGG	AAGG	AAGG	AGGG	AGGG	GGGG	AGGG	AAGG	AAGG	GGGG	AAGG	AAGG
solcap_snp_c2_7062	chr01	80230736	[A/G]	0.448529	NA	AAAG	AGGG	AAGG	AAGG	AAAG	AAAG	AAGG	AAAG	AAAA	AAAG	AAAG	AAGG	AAGG	AAAG	AAAG	AAAG	NA	AAAG	AAAG	AAGG	AAGG	AGGG	AAGG	AAAG	AGGG	AAGG	AAAA	AGGG	AGGG	AAAG	AAGG	AAAG	AAGG	AAGG	AAAG	AAAG	AAAG	AAAA	NA	AAGG	AAGG	AAAA	AAGG	AAGG
solcap_snp_c2_7094	chr01	79186993	[A/G]	0.12844	GGGG	GGGG	AGGG	GGGG	GGGG	GGGG	AAGG	AGGG	GGGG	AGGG	GGGG	AGGG	GGGG	GGGG	GGGG	GGGG	GGGG	AGGG	GGGG	GGGG	AGGG	GGGG	GGGG	AGGG	AGGG	AGGG	AGGG	AGGG	GGGG	GGGG	AGGG	GGGG	GGGG	AGGG	AAAG	GGGG	GGGG	GGGG	GGGG	AGGG	AAGG	GGGG	AGGG	GGGG	AGGG
solcap_snp_c2_7192	chr01	79391736	[T/G]	0.338636	GGGG	GGGG	CGGG	CCGG	CCGG	CGGG	CCGG	CCGG	CGGG	CGGG	CGGG	CGGG	GGGG	CGGG	GGGG	CGGG	CGGG	CGGG	GGGG	GGGG	CGGG	CCGG	CCCG	CCGG	CGGG	CCCG	CCGG	CGGG	CCGG	CGGG	CGGG	CCGG	CGGG	CCCG	CCCG	GGGG	CGGG	GGGG	CGGG	CCGG	CCCG	CGGG	CGGG	GGGG	CCGG
solcap_snp_c2_7193	chr01	79391898	[T/C]	0.137615	GGGG	GGGG	AGGG	AGGG	GGGG	GGGG	AAGG	AGGG	GGGG	AGGG	GGGG	AGGG	GGGG	GGGG	GGGG	GGGG	GGGG	AGGG	GGGG	GGGG	AGGG	GGGG	GGGG	AGGG	AGGG	AGGG	AGGG	AGGG	GGGG	GGGG	AGGG	GGGG	GGGG	AGGG	AAAG	GGGG	GGGG	GGGG	GGGG	AGGG	AAGG	GGGG	AGGG	GGGG	AGGG
solcap_snp_c2_7208	chr01	79456101	[G/C]	0.25	GGGG	AAGG	AGGG	AAAG	AAGG	AAAA	AAAG	AAAA	AAAA	AAAA	AAAA	AAAG	AAGG	AAAG	AAAG	AAAA	AAAG	AAAG	AAAG	AAGG	AAGG	AAAA	AAAA	AAAG	AAAG	AAAG	AAAG	AAAA	AAGG	AAGG	AAAA	AAGG	AAAA	AAAA	AAAA	AAAG	AAAG	AAAA	AAAA	AAAA	AAAG	AAAG	AAAA	AAGG	AAAG
solcap_snp_c2_7224	chr01	79512973	[T/C]	0.414141	AGGG	AGGG	AGGG	AGGG	AAGG	AGGG	AAGG	AAAG	AAGG	AGGG	AAGG	AAGG	AGGG	AAAG	AGGG	AAGG	AAGG	AAGG	AGGG	AGGG	AAGG	AAGG	NA	AAGG	NA	NA	AAGG	AGGG	AAGG	AAGG	AAGG	AAGG	AAGG	AAAG	AAGG	AGGG	AAGG	AGGG	AAGG	AAGG	AAGG	AGGG	AGGG	AGGG	AAGG
solcap_snp_c2_7241	chr01	79678700	[G/C]	0.331019	AAAA	AAAA	AAAA	AAAG	AAGG	NA	AAAG	AGGG	AGGG	AAAA	AAAG	AAAA	AAAA	AGGG	AAAG	AAGG	AAGG	AAAG	AAAG	AAAA	AAAG	AAGG	AGGG	AAAG	AAAG	AAGG	AAAG	AAAA	AAGG	AAAG	AAGG	AAGG	AGGG	AAGG	AAAG	AAAA	AAAG	AAAG	AGGG	AAGG	AAAG	AAAG	AAAG	AAAG	AAAG
solcap_snp_c2_7242	chr01	79678961	[A/G]	0.247642	GGGG	AAGG	AGGG	AAAG	AAGG	AAAA	AAAG	AAAA	AAAA	AAAA	AAAA	AAAG	AAGG	AAAG	AAAG	AAAA	AAAG	AAAG	AAAG	AAGG	AAGG	AAAA	AAAA	AAAG	AAAG	AAAG	AAAG	AAAA	AAGG	AAGG	AAAA	AAGG	AAAA	AAAA	AAAA	AAAG	AAAG	AAAA	AAAA	AAAA	AAAG	AAAG	AAAA	AAGG	AAAG
solcap_snp_c2_7245	chr01	79679333	[T/A]	0.311364	GGGG	GGGG	GGGG	AGGG	GGGG	AGGG	AGGG	AAAG	AAAG	GGGG	AGGG	GGGG	GGGG	AAAG	AGGG	AAGG	AAGG	AGGG	AGGG	GGGG	AGGG	AAGG	AAAG	AGGG	AGGG	AAGG	AGGG	GGGG	AAGG	AGGG	AAGG	AAGG	AAAG	AAGG	AGGG	GGGG	AGGG	AGGG	AAAG	AAGG	AGGG	AGGG	AGGG	GGGG	AGGG
solcap_snp_c2_7246	chr01	79679819	[A/G]	0.310096	GGGG	GGGG	GGGG	AGGG	GGGG	NA	AGGG	AAAG	AAAG	GGGG	AGGG	GGGG	GGGG	AAAG	AGGG	AAGG	AAGG	AGGG	AGGG	GGGG	AGGG	AAGG	AAAG	AGGG	AGGG	AAGG	AGGG	GGGG	AAGG	AGGG	AAGG	AAGG	AAAG	AAGG	AGGG	GGGG	AGGG	AGGG	AAAG	AAGG	AGGG	AGGG	AGGG	GGGG	AGGG
solcap_snp_c2_7248	chr01	79679995	[A/T]	0.283654	GGGG	GGGG	GGGG	AGGG	GGGG	AGGG	AGGG	AAAG	AAGG	GGGG	AGGG	GGGG	GGGG	AAGG	AGGG	AAGG	AAGG	AGGG	AGGG	GGGG	AGGG	AAGG	AAAG	AGGG	AGGG	AAGG	AGGG	GGGG	NA	AGGG	AAGG	AAGG	AAAG	AAGG	AGGG	GGGG	AGGG	AGGG	AAAG	AAGG	AGGG	AGGG	AGGG	GGGG	AGGG
solcap_snp_c2_7328	chr01	79955869	[G/C]	0.162844	AAAA	AAAA	AAAA	AAAA	AAAA	AAAA	AAAG	AAGG	AAAG	AAAA	AAAA	AAAA	AAAA	AAGG	AAGG	AAAG	AAAG	AAAG	AAAG	AAAG	AAAG	AAAG	AAAA	AAAG	AAAG	AAAA	AAAA	AAAA	AAAG	AAAA	AAGG	AAAA	AAGG	AAAA	AAAG	AAAG	AAAG	AAAG	AAGG	AAAG	AAAA	AAAA	AAAG	AAAA	AAAA
solcap_snp_c2_9722	chr01	80835981	[A/G]	0.389908	GGGG	AGGG	AAGG	AGGG	AAGG	GGGG	AAGG	AGGG	AGGG	AGGG	AAGG	GGGG	GGGG	AAGG	GGGG	AAGG	AGGG	AGGG	GGGG	AGGG	GGGG	AAGG	AAAG	AAGG	AGGG	AAAA	AAAG	GGGG	AAAG	AAGG	GGGG	AAGG	AGGG	AAAG	AGGG	AGGG	AGGG	GGGG	GGGG	AAGG	AAAG	AAGG	AGGG	AGGG	AAGG
solcap_snp_c2_9723	chr01	80833816	[T/C]	0.112385	AAAA	AAAG	AAAA	AAAG	AAAA	AAAG	AAAA	AAAA	AAAA	AAAA	AAAG	AAAG	AAAA	AAAA	AAAA	AAAA	AAAG	AAAA	AAAG	AAAG	AAAA	AAAG	AAAG	AAAA	AAAG	AAAA	AAAA	AAAG	AAAA	AAAG	AAAG	AAAA	AAAG	AAAG	AAAA	AAAG	AAAG	AAGG	AAAG	AAAG	AAAA	AAAG	AAAA	AAAA	AAAA
solcap_snp_c2_9724	chr01	80833694	[A/G]	0.106481	GGGG	AGGG	GGGG	AGGG	GGGG	AGGG	GGGG	GGGG	GGGG	GGGG	AGGG	AGGG	GGGG	GGGG	GGGG	GGGG	AGGG	GGGG	AGGG	AGGG	GGGG	AGGG	AGGG	GGGG	AGGG	GGGG	GGGG	AGGG	GGGG	AGGG	AGGG	GGGG	AGGG	AGGG	GGGG	AGGG	AGGG	NA	AGGG	AGGG	GGGG	AGGG	GGGG	GGGG	GGGG
solcap_snp_c2_9725	chr01	80833658	[T/C]	0.137615	GGGG	AAAA	AAAA	AAAA	AAAA	GGGG	AAAA	AAAA	AAAA	AAAA	AAAA	GGGG	GGGG	AAAA	GGGG	AAAA	AAAA	AAAA	GGGG	AAAA	GGGG	AAAA	AAAA	AAAA	AAAA	AAAA	AAAA	GGGG	AAAA	AAAA	NA	AAAA	AAAA	AAAA	AAAA	AAAA	AAAA	GGGG	GGGG	AAAA	AAAA	AAAA	AAAA	AAAA	AAAA
solcap_snp_c2_9726	chr01	80833655	[A/G]	0.399083	AAAA	AAAG	AAGG	AAAG	AAGG	AAAA	AAGG	AAAG	AAAG	AAAG	AAGG	AAAA	AAAA	AAGG	AAAA	AAGG	AAAG	AAAG	AAAA	AAAG	AAAA	AAGG	AGGG	AAGG	AAAG	GGGG	AGGG	AAAA	AGGG	AAGG	AAAA	AAGG	AAAG	AGGG	AAAG	AAAG	AAAG	AAAA	AAAA	AAGG	AGGG	AAGG	AAAG	AAAG	AAGG
solcap_snp_c2_9727	chr01	80833454	[A/C]	0.168182	CCCC	ACCC	CCCC	CCCC	CCCC	CCCC	ACCC	AACC	AACC	CCCC	ACCC	CCCC	CCCC	AACC	ACCC	ACCC	CCCC	ACCC	ACCC	ACCC	AACC	CCCC	CCCC	ACCC	ACCC	CCCC	CCCC	CCCC	ACCC	CCCC	AACC	CCCC	AACC	CCCC	ACCC	CCCC	CCCC	ACCC	AACC	ACCC	CCCC	CCCC	AAAC	CCCC	CCCC
solcap_snp_c2_9728	chr01	80833304	[T/A]	0.168182	TTTT	ATTT	TTTT	TTTT	TTTT	TTTT	ATTT	AATT	AATT	TTTT	ATTT	TTTT	TTTT	AATT	ATTT	ATTT	TTTT	ATTT	ATTT	ATTT	AATT	TTTT	TTTT	ATTT	ATTT	TTTT	TTTT	TTTT	ATTT	TTTT	AATT	TTTT	AATT	TTTT	ATTT	TTTT	TTTT	ATTT	AATT	ATTT	TTTT	TTTT	AAAT	TTTT	TTTT
solcap_snp_c2_9744	chr01	82026244	[T/C]	0.0972222	GGGG	NA	GGGG	AGGG	GGGG	GGGG	GGGG	GGGG	AAAG	GGGG	AGGG	GGGG	GGGG	AGGG	AGGG	AGGG	GGGG	AGGG	GGGG	GGGG	AGGG	GGGG	GGGG	AGGG	AGGG	GGGG	GGGG	GGGG	GGGG	GGGG	AGGG	GGGG	AGGG	GGGG	GGGG	GGGG	GGGG	AGGG	GGGG	GGGG	GGGG	GGGG	AAAG	GGGG	GGGG
solcap_snp_c2_9864	chr01	81615781	[T/C]	0.181818	AAAG	AAAG	AAGG	AAAA	AAAA	AAAA	AAGG	AAAA	AAAA	AAAG	AAAA	AAAA	AAAA	AAAG	AAAG	AAAA	AAAA	AAAG	AAAA	AAAG	AAAG	AAAA	AAAA	AAGG	AAGG	AAAG	AAGG	AAAA	AAGG	AAAA	AAAG	AAAA	AAAA	AAAG	AAAA	AAGG	AAAA	AAAA	AAAA	AAAA	AAGG	AAAG	AAAA	AAAG	AAAG
solcap_snp_c2_9892	chr01	81567297	[T/C]	0.1	AAAG	AAAA	AAGG	AAAA	AAGG	AAAA	AAAG	AAAG	AAAG	AAAA	AAAA	AAAG	AAGG	AAAA	AAAA	AAAA	AAAA	AAAA	AAAA	AAAA	AAGG	AAAA	AAAA	AAAA	AAAA	AAAA	AAAA	AAAA	AAAA	AAAG	AAAG	AAAA	AAAA	AAAA	AAGG	AAAA	AAAA	AAAA	AAAA	AAAA	AAAG	AAAA	AAAA	AAAA	AAAG
solcap_snp_c2_9908	chr01	81464383	[T/C]	0.30787	AAAG	AAAG	AAGG	AAAA	AAAA	AAAA	AAGG	AAGG	AAAA	AAAG	AAAA	AAAA	AAAA	AAGG	AAGG	AAAA	AAAA	AAAG	AAAG	AGGG	AAAG	AAAG	AAAA	AGGG	AAGG	AAAG	AAGG	AAAA	AGGG	AAAG	AAAG	AAAG	AAAG	AAAG	AAGG	AGGG	AAGG	AAAA	AAGG	AAGG	AAGG	AAAG	AAAG	AAAG	AAAG
solcap_snp_c2_9925	chr01	81410256	[A/G]	0.181818	AAAA	AAAA	AAAA	AAAG	AAAA	AAAA	AAAA	AAAG	AAAA	AAAA	AAGG	AAAA	AAAA	AAAG	AAAA	AAAG	AAAG	AAGG	AAAA	AAAA	AAAA	AAGG	AGGG	AAAA	AAAA	AGGG	AAAG	AAAG	AAAG	AAAG	AAAA	AAAG	AAAG	AAGG	AAAA	AAAA	AAAA	AAAA	AAAA	AAAG	AAAG	AAAG	AAAA	AAAA	AAAG
solcap_snp_c2_9988	chr01	81013179	[A/G]	0.365909	AAAG	AGGG	AAAA	AAGG	AAAA	GGGG	AAAA	AAGG	AAGG	AAGG	AAGG	AAAG	AAAA	AAGG	AAAG	AAGG	AGGG	AAAG	AGGG	AAGG	AAAG	AAAG	AAAG	AAAG	AAGG	AAAA	AAAG	AGGG	AAAG	AAAA	AAGG	AAAG	AGGG	AAAG	AAAG	AAAG	AAGG	AGGG	GGGG	AAGG	AAAA	AAAG	AGGG	AAAG	AAAA
solcap_snp_c1_10491	chr02	37903454	[A/G]	0.370455	AGGG	AAGG	GGGG	AAGG	AGGG	AGGG	GGGG	AGGG	AGGG	GGGG	AAGG	AGGG	AGGG	AGGG	AAGG	AAGG	AGGG	AGGG	AAGG	AAAG	AAGG	AAGG	GGGG	AAAG	AGGG	AGGG	GGGG	AGGG	AAAG	GGGG	GGGG	AGGG	AGGG	GGGG	AAGG	AAAA	AAGG	AAAG	AAGG	AGGG	AAGG	AAGG	AGGG	AAGG	GGGG
solcap_snp_c1_10492	chr02	37890658	[T/C]	0.372727	AGGG	AAGG	AGGG	AAGG	AGGG	AGGG	GGGG	GGGG	AGGG	GGGG	AAGG	AGGG	AGGG	AGGG	AAGG	AAGG	AGGG	AGGG	AAGG	AAAG	AAGG	AAGG	GGGG	AAAG	AGGG	AGGG	GGGG	AGGG	AAAG	GGGG	GGGG	AGGG	AGGG	GGGG	AGGG	AAAA	AAGG	AAAG	AAGG	AGGG	AAGG	AAGG	AGGG	AAGG	AGGG
solcap_snp_c1_10493	chr02	37890365	[A/C]	0.145455	AAAC	AAAA	AAAA	AAAA	AAAA	AAAC	AAAC	AAAC	AACC	AAAA	AAAA	AAAC	AAAA	AAAC	AAAC	AAAC	AAAC	AACC	AAAA	AAAA	AAAC	AAAA	AAAA	AAAA	AAAC	AAAC	AAAC	ACCC	AAAA	AAAC	AAAA	AAAC	AAAA	AAAC	AAAC	AAAA	AAAC	AAAA	AAAA	AAAA	AAAA	AAAA	AAAC	AAAC	AAAC
solcap_snp_c1_10494	chr02	37846065	[A/G]	0.381818	AAGG	AGGG	AAAG	GGGG	AAAG	AAGG	AAAG	AAGG	AAGG	AAAG	GGGG	AAGG	AAAG	AAGG	AAGG	AAGG	AAGG	AAGG	AAGG	GGGG	AGGG	AGGG	AGGG	GGGG	AGGG	AAAG	AGGG	AAAG	GGGG	AAAG	AAGG	AGGG	AGGG	AAGG	AAGG	GGGG	AAGG	AGGG	AGGG	AGGG	AGGG	AAGG	AGGG	AAGG	AAGG
solcap_snp_c1_10496	chr02	38189801	[T/C]	0.0810185	AAAA	AAAG	AAAA	AAAA	AAAA	AAAA	AAAA	AAAA	AAAA	AAAA	AAAG	AAAA	AAAA	AAAA	AAAA	AAAA	AAAA	AAAA	AAAG	AAAA	AAAG	AAAA	AAAA	AAAG	AAAA	AAAA	AAAA	AAAA	AAGG	AAAA	AAAA	AAAA	AAAA	AAAA	AAAA	AAAG	AAAA	AAAG	AAAG	AAAA	AAAA	AAAA	AAAA	AAAG	AAAA
solcap_snp_c1_10593	chr02	47302372	[A/G]	0.104545	AAAA	AAAA	AAAA	AAAA	AAAA	AAAA	AAAA	AAAA	AAAG	AAAA	AAAA	AAAA	AAGG	AAAA	AAAA	AAAG	AAAA	AAGG	AAGG	AAAG	AAAA	AAAG	AAAA	AAAA	AAAA	AAAA	AAAA	AAAA	AAAA	AAAA	AAAA	AAAA	AAAA	AAAA	AAAA	AAAA	AAAG	AAAA	AAAA	AAAA	AAAA	AAAG	AAAG	AAGG	AAAA
solcap_snp_c1_10607	chr02	47182735	[T/G]	0.0504587	CCCC	CCCC	CCCC	CCCC	CCCC	ACCC	CCCC	CCCC	CCCC	CCCC	CCCC	CCCC	CCCC	CCCC	CCCC	CCCC	CCCC	CCCC	CCCC	CCCC	ACCC	ACCC	CCCC	ACCC	CCCC	CCCC	CCCC	CCCC	AAAC	CCCC	ACCC	CCCC	CCCC	CCCC	CCCC	AACC	CCCC	CCCC	CCCC	CCCC	CCCC	CCCC	CCCC	ACCC	CCCC
solcap_snp_c1_11120	chr02	23799767	[A/G]	0.238636	AAGG	AAGG	AGGG	AAGG	AGGG	GGGG	AGGG	AGGG	AGGG	AGGG	AAGG	AGGG	AGGG	AAAG	GGGG	AAGG	GGGG	AGGG	GGGG	AGGG	AGGG	AGGG	GGGG	AAGG	AAGG	AGGG	AAGG	GGGG	AGGG	GGGG	AGGG	AAGG	GGGG	AGGG	AGGG	AGGG	AAAG	AAAG	GGGG	AGGG	AGGG	AAAG	AAGG	GGGG	AAGG
solcap_snp_c1_11122	chr02	23799702	[T/C]	0.152273	ACCC	CCCC	ACCC	CCCC	CCCC	CCCC	ACCC	ACCC	ACCC	CCCC	ACCC	CCCC	ACCC	CCCC	CCCC	CCCC	CCCC	ACCC	CCCC	ACCC	ACCC	CCCC	ACCC	CCCC	CCCC	AACC	ACCC	AACC	ACCC	AACC	ACCC	CCCC	ACCC	ACCC	CCCC	CCCC	CCCC	ACCC	CCCC	CCCC	CCCC	CCCC	CCCC	CCCC	CCCC
solcap_snp_c1_11123	chr02	23799665	[T/G]	0.299528	AAGG	AAGG	AGGG	AAAG	AGGG	GGGG	AGGG	AAGG	AGGG	AAGG	AAGG	AGGG	AGGG	AAAA	GGGG	NA	GGGG	AAGG	AGGG	AGGG	AGGG	AAGG	AGGG	AAGG	NA	AGGG	AAAG	AGGG	AGGG	GGGG	AGGG	AAGG	AAGG	AAGG	AGGG	AGGG	AAAA	AAAG	AGGG	AAGG	AGGG	AAAG	NA	GGGG	NA
solcap_snp_c1_11124	chr02	23690363	[T/C]	0.122727	AAAG	AAAG	AAAG	AAAG	AAAG	AAAA	AAAA	AAAG	AAAG	AAAG	AAAA	AAAA	AAAG	AAAG	AAAA	AAGG	AAAA	AAAA	AAAA	AAAG	AAAG	AAAA	AAAA	AAAG	AAGG	AAAA	AAAG	AAAA	AAAA	AAAA	AAAG	AAAG	AAAA	AAAG	AAAG	AAAA	AAAG	AAAG	AAAA	AAAG	AAAG	AAGG	AAGG	AAAA	AAGG
solcap_snp_c1_11344	chr02	21725617	[A/G]	0.261574	AGGG	GGGG	GGGG	GGGG	GGGG	GGGG	AAGG	AGGG	AAGG	AGGG	AGGG	GGGG	AGGG	GGGG	AGGG	GGGG	AGGG	AAGG	AAGG	AGGG	AGGG	GGGG	AGGG	GGGG	GGGG	AAGG	AAAG	AAGG	AAGG	AAAG	AAGG	GGGG	AAGG	AGGG	AAGG	AGGG	GGGG	AGGG	GGGG	AGGG	GGGG	GGGG	GGGG	AGGG	GGGG
solcap_snp_c1_11458	chr02	47625735	[T/G]	0.190476	ACCC	CCCC	ACCC	CCCC	CCCC	ACCC	CCCC	ACCC	ACCC	ACCC	AACC	ACCC	ACCC	CCCC	CCCC	ACCC	ACCC	ACCC	CCCC	AACC	CCCC	CCCC	AACC	ACCC	CCCC	AACC	CCCC	CCCC	CCCC	CCCC	CCCC	ACCC	AACC	ACCC	AACC	ACCC	AAAC	ACCC	CCCC	AACC	CCCC	CCCC	ACCC	ACCC	AACC
solcap_snp_c1_11459	chr02	47625747	[T/G]	0.168182	CCCC	AACC	ACCC	CCCC	CCCC	ACCC	CCCC	CCCC	AACC	ACCC	ACCC	ACCC	ACCC	AACC	CCCC	ACCC	ACCC	AACC	AACC	CCCC	CCCC	ACCC	CCCC	ACCC	ACCC	CCCC	AACC	AACC	CCCC	CCCC	CCCC	ACCC	CCCC	ACCC	CCCC	CCCC	ACCC	CCCC	CCCC	CCCC	CCCC	ACCC	AACC	ACCC	CCCC
solcap_snp_c1_11491	chr02	26158341	[A/G]	0.127273	AGGG	GGGG	AGGG	AGGG	GGGG	GGGG	GGGG	GGGG	GGGG	AGGG	AGGG	GGGG	AGGG	GGGG	GGGG	AGGG	GGGG	AGGG	GGGG	AGGG	GGGG	GGGG	AGGG	GGGG	GGGG	AAGG	AGGG	AAGG	AGGG	AAGG	GGGG	GGGG	AGGG	AAGG	GGGG	GGGG	GGGG	GGGG	GGGG	GGGG	GGGG	GGGG	GGGG	GGGG	GGGG
solcap_snp_c1_11494	chr02	26262335	[T/C]	0.104369	GGGG	AGGG	NA	GGGG	GGGG	GGGG	AGGG	GGGG	GGGG	GGGG	NA	GGGG	GGGG	AAGG	GGGG	GGGG	GGGG	GGGG	GGGG	GGGG	AGGG	AGGG	GGGG	AGGG	AGGG	AGGG	AGGG	GGGG	AGGG	GGGG	AGGG	GGGG	GGGG	GGGG	GGGG	AGGG	GGGG	AAGG	GGGG	GGGG	GGGG	AAGG	GGGG	AGGG	GGGG
solcap_snp_c1_11495	chr02	25936297	[A/G]	0.113636	AAAA	AAAA	AAAA	AAAA	AAAA	AAAG	AAAG	AAAA	AAAA	AAAA	AAAA	AAAA	AAAG	AAAA	AAAA	AAAA	AAGG	AAAA	AAAA	AAAA	AAAG	AAAG	AAAA	AAAA	AAAA	AAAA	AAAG	AAAG	AAAA	AAAA	AAAA	AAAA	AAAA	AAAA	AAAA	AAAA	AAAA	AAAA	AAAG	AAAA	AAAG	AAAA	AAAA	AAAG	AAAG
solcap_snp_c1_11498	chr02	25936087	[A/G]	0.224299	GGGG	AGGG	AAAG	GGGG	GGGG	AAGG	AGGG	AGGG	AAGG	GGGG	AAGG	AAGG	GGGG	AAGG	AAGG	AGGG	GGGG	AGGG	GGGG	GGGG	AAGG	AGGG	AAGG	AAGG	GGGG	AGGG	AGGG	GGGG	AGGG	AGGG	AGGG	AGGG	GGGG	AGGG	GGGG	AAGG	GGGG	AAAG	GGGG	GGGG	AAGG	NA	AAGG	AAGG	GGGG
solcap_snp_c1_11499	chr02	25936033	[T/C]	0.234091	GGGG	AGGG	AAAG	GGGG	GGGG	AAGG	AGGG	AGGG	AAGG	GGGG	AAGG	AAGG	GGGG	AAGG	AAGG	AGGG	GGGG	AGGG	GGGG	GGGG	AAGG	AGGG	AAGG	AAGG	GGGG	AGGG	AGGG	GGGG	AGGG	AGGG	AGGG	AGGG	GGGG	AGGG	GGGG	AAGG	GGGG	AAAG	GGGG	GGGG	AAGG	AAGG	AAGG	AAGG	GGGG
solcap_snp_c1_11544	chr02	27982808	[T/C]	0.0772727	AAAA	AAAG	AAAA	AAAG	AAAA	AAAA	AAAA	AAAA	AAAA	AAAA	AAAA	AAAA	AAAA	AAAA	AAAA	AAAG	AAAA	AAAG	AAAA	AAAA	AAAA	AAAG	AAAA	AAAA	AAAA	AAAA	AAAA	AAAA	AAAA	AAAA	AAAG	AAAA	AAAA	AAAA	AAAA	AAAG	AAAA	AAAG	AAAA	AAAG	AAAA	AAAA	AAAA	AAAA	AAAA
solcap_snp_c1_11546	chr02	27982556	[T/C]	0.0772727	GGGG	AGGG	GGGG	AGGG	GGGG	GGGG	GGGG	GGGG	GGGG	GGGG	GGGG	GGGG	GGGG	GGGG	GGGG	AGGG	GGGG	AGGG	GGGG	GGGG	GGGG	AGGG	GGGG	GGGG	GGGG	GGGG	GGGG	GGGG	GGGG	GGGG	AGGG	GGGG	GGGG	GGGG	GGGG	AGGG	GGGG	AGGG	GGGG	AGGG	GGGG	GGGG	GGGG	GGGG	GGGG
solcap_snp_c1_11552	chr02	27882300	[A/G]	0.0772727	GGGG	AGGG	GGGG	GGGG	GGGG	GGGG	AGGG	GGGG	GGGG	GGGG	AGGG	GGGG	GGGG	AGGG	GGGG	GGGG	GGGG	GGGG	GGGG	GGGG	AAGG	GGGG	GGGG	GGGG	GGGG	GGGG	GGGG	GGGG	AGGG	GGGG	AGGG	GGGG	GGGG	GGGG	GGGG	GGGG	GGGG	AAGG	GGGG	GGGG	GGGG	GGGG	GGGG	AGGG	GGGG
solcap_snp_c1_11553	chr02	27857419	[T/C]	0.221963	AGGG	AGGG	AGGG	AGGG	GGGG	AGGG	AGGG	AGGG	AGGG	GGGG	AGGG	GGGG	AGGG	GGGG	GGGG	GGGG	AAGG	GGGG	GGGG	AGGG	NA	AGGG	AGGG	GGGG	GGGG	AAGG	AGGG	AAAG	AAGG	AAGG	GGGG	GGGG	AAGG	GGGG	GGGG	AGGG	AGGG	GGGG	AGGG	AGGG	AGGG	GGGG	GGGG	AGGG	GGGG
solcap_snp_c1_11556	chr02	28040094	[A/C]	0.114486	AAAA	AAAA	AAAC	AAAC	AAAA	AAAC	AAAC	AAAC	AAAC	AAAA	AAAA	AAAC	AAAC	AAAA	AACC	AAAA	AAAA	AAAA	AAAC	AAAA	AAAA	AAAA	AACC	AAAA	AAAC	AAAC	AAAA	AAAA	AAAA	AAAC	AAAC	AACC	AAAA	AAAA	AACC	AAAC	AAAA	AAAA	AAAC	AAAC	AAAC	AAAA	AAAA	AAAA	AAAA
solcap_snp_c1_11581	chr02	32220107	[T/C]	0.427273	AAGG	AAGG	AAAG	GGGG	GGGG	AGGG	GGGG	AAAG	GGGG	GGGG	AAGG	AGGG	AGGG	GGGG	AAGG	AAGG	AAAG	AAGG	AAAG	AAGG	AAGG	AAGG	GGGG	AAAA	AAGG	AGGG	AGGG	AGGG	AAGG	AGGG	GGGG	GGGG	AAGG	GGGG	AGGG	AGGG	AGGG	AGGG	AAAG	AGGG	AGGG	AAGG	GGGG	AAAG	AAGG
solcap_snp_c1_11596	chr02	32042979	[A/G]	0.0613636	GGGG	AGGG	GGGG	GGGG	GGGG	GGGG	GGGG	GGGG	GGGG	GGGG	AGGG	GGGG	GGGG	GGGG	GGGG	GGGG	GGGG	GGGG	AGGG	GGGG	AGGG	GGGG	GGGG	GGGG	GGGG	GGGG	GGGG	GGGG	AGGG	GGGG	GGGG	GGGG	GGGG	GGGG	GGGG	GGGG	GGGG	AGGG	AGGG	GGGG	GGGG	GGGG	GGGG	AGGG	GGGG
solcap_snp_c1_11892	chr02	34928666	[T/C]	0.228774	AAAG	AAAG	AAAA	AAAG	AAAG	AAAG	AAAA	AAAA	AAAG	AAAA	AAGG	AAAG	AAAA	AAAG	AAAA	AAAG	AAGG	AGGG	AAAA	AAAG	AAAG	AAAG	AAAA	AAAG	AAAA	AAAA	AAAG	AAAA	AAAG	AAAA	AAAA	AAAG	AAAG	AAAA	AAAA	AGGG	AAGG	AAGG	NA	AAAG	AAAG	AAGG	AAAA	AAAG	AAAG
solcap_snp_c1_11955	chr02	38837610	[T/C]	0.261364	AGGG	AGGG	AGGG	AAGG	AGGG	AGGG	GGGG	GGGG	GGGG	GGGG	GGGG	GGGG	AGGG	AGGG	AGGG	AGGG	AGGG	AGGG	AAGG	AAAG	AGGG	AAGG	GGGG	AAGG	GGGG	AGGG	GGGG	AGGG	AGGG	GGGG	GGGG	AGGG	AGGG	GGGG	AGGG	AAAG	AGGG	AAGG	AGGG	AGGG	AAGG	AAGG	AGGG	AGGG	AGGG
solcap_snp_c1_11972	chr02	39062507	[T/C]	0.364679	AAAG	AGGG	AAAG	AAGG	AAAG	AAAG	AAAA	AAAA	AAAG	AAAA	AAAG	AAAA	AAAG	AAAG	AAGG	AAGG	AAAG	AAAG	AAGG	AGGG	AAGG	AAGG	AAAA	AGGG	AAAG	AAAG	AAAA	AAAG	AGGG	AAAA	AAAA	AAAG	AAAG	AAAA	AAAG	GGGG	AAAG	AGGG	AAGG	AAAG	AAGG	AAGG	AAAG	AAGG	AAAG
solcap_snp_c1_12169	chr02	31520933	[T/C]	0.347727	AAGG	AAGG	AAGG	AGGG	GGGG	AGGG	AGGG	AAAG	GGGG	GGGG	AAAG	AGGG	AGGG	AGGG	AAGG	AAGG	AAGG	AAGG	AAGG	AGGG	AGGG	AAGG	AGGG	AAAG	AGGG	AAGG	AAGG	AGGG	AGGG	AGGG	AGGG	GGGG	AAGG	GGGG	AAGG	AGGG	AGGG	AAGG	AAGG	AGGG	GGGG	AGGG	GGGG	AAGG	AGGG
solcap_snp_c1_12251	chr02	34237017	[T/C]	0.157407	AGGG	GGGG	GGGG	GGGG	GGGG	GGGG	GGGG	GGGG	AGGG	GGGG	AAGG	GGGG	GGGG	GGGG	AGGG	AAGG	GGGG	AAGG	GGGG	AGGG	AGGG	GGGG	GGGG	AGGG	GGGG	GGGG	AGGG	GGGG	AGGG	GGGG	GGGG	GGGG	GGGG	GGGG	GGGG	AGGG	AGGG	GGGG	AGGG	GGGG	AGGG	AGGG	GGGG	AGGG	AGGG
solcap_snp_c1_12256	chr02	34213463	[T/C]	0.432692	AAGG	AGGG	AGGG	AAAG	AAGG	AAGG	AAGG	AAGG	AAGG	AAAG	AGGG	AAGG	AAGG	AAAG	AGGG	AGGG	AGGG	AAGG	AAGG	AAGG	AGGG	AAAG	AAGG	AGGG	AAGG	AAGG	AAGG	AAAG	AGGG	AAGG	AAGG	AAAG	AAGG	AAGG	AAGG	AAGG	AAGG	AAGG	GGGG	AAGG	AAGG	AAGG	AAGG	AAGG	AGGG
solcap_snp_c1_12257	chr02	34211649	[T/C]	0.363636	AGGG	AAGG	AAGG	GGGG	AAGG	AGGG	AAGG	GGGG	AGGG	GGGG	AAAG	AGGG	GGGG	GGGG	AAGG	AAAG	AGGG	AAGG	AGGG	AGGG	AAAG	GGGG	AGGG	AAGG	AGGG	GGGG	AAGG	GGGG	AAAG	GGGG	AAGG	GGGG	GGGG	AGGG	AGGG	AAGG	AAGG	AGGG	AAAG	GGGG	AGGG	AGGG	AGGG	AAGG	AAGG
solcap_snp_c1_12264	chr02	34171906	[A/G]	0.470455	AAGG	AAGG	AAAG	GGGG	GGGG	AAGG	GGGG	AAAG	AGGG	GGGG	AAAG	AAAG	AGGG	AGGG	AAAG	AAAG	AAAG	AAGG	AAGG	AGGG	AAGG	AAGG	AGGG	AAAG	AGGG	AAGG	AAGG	AGGG	AAAG	AGGG	GGGG	GGGG	AAGG	AGGG	AGGG	AAGG	AAGG	AAGG	AAAG	AGGG	AGGG	AAGG	AGGG	AAGG	AAAG
solcap_snp_c1_12287	chr02	34078475	[T/C]	0.103211	AAAG	AAAA	AAAA	AAAA	AAAA	AAAG	AAAG	AAAG	AAAA	AAAA	AAAA	AAAG	AAAA	AAAG	AAAA	AAAA	AAAA	AAAA	AAAA	AAAA	AAAG	AAAG	AAAG	AAAA	AAAA	AAAG	AAAA	AAAG	AAAA	AAAA	AAAA	AAAA	AAAA	AAAG	AAAG	AAAA	AAGG	AAAG	AAAA	AAAA	AAAA	AAAG	AAAG	AAAA	AAAA
solcap_snp_c1_12296	chr02	15287033	[T/G]	0.443925	AACC	ACCC	ACCC	AACC	AAAC	AACC	ACCC	ACCC	AAAC	AACC	AAAC	AAAC	ACCC	AACC	AACC	AAAC	AACC	ACCC	ACCC	AAAC	AACC	ACCC	ACCC	AACC	ACCC	ACCC	AACC	AAAC	AACC	ACCC	ACCC	NA	ACCC	AACC	ACCC	AACC	AACC	AAAC	ACCC	ACCC	AACC	AACC	AAAC	AACC	AAAC
solcap_snp_c1_12305	chr02	27459050	[T/C]	0.254673	AGGG	AGGG	GGGG	AGGG	AAAG	AAGG	GGGG	AGGG	GGGG	GGGG	AAGG	AAGG	GGGG	AAGG	AAGG	AAGG	AAGG	NA	AAGG	AAGG	GGGG	AGGG	AGGG	AGGG	AGGG	AGGG	AGGG	GGGG	AGGG	AGGG	GGGG	AGGG	GGGG	AGGG	AGGG	AGGG	AAAG	AGGG	AGGG	GGGG	AGGG	AAAG	AAGG	AAGG	GGGG
solcap_snp_c1_12310	chr02	27553265	[T/C]	0.235714	AGGG	AGGG	AGGG	GGGG	AGGG	GGGG	AAGG	GGGG	GGGG	AAGG	NA	GGGG	AGGG	AAGG	GGGG	AGGG	GGGG	GGGG	AGGG	AGGG	AAAG	AGGG	GGGG	AAGG	AGGG	GGGG	AAGG	AGGG	AGGG	GGGG	AAGG	AGGG	AAGG	AAGG	AGGG	GGGG	GGGG	AAGG	AGGG	AGGG	AGGG	AGGG	AAGG	NA	AAGG
solcap_snp_c1_12320	chr02	27375174	[T/G]	0.194954	CCCC	AACC	CCCC	ACCC	CCCC	ACCC	ACCC	CCCC	ACCC	CCCC	CCCC	CCCC	ACCC	CCCC	CCCC	ACCC	AACC	ACCC	CCCC	CCCC	ACCC	AACC	CCCC	CCCC	CCCC	CCCC	CCCC	AACC	ACCC	CCCC	ACCC	CCCC	CCCC	CCCC	CCCC	AACC	ACCC	ACCC	ACCC	ACCC	ACCC	CCCC	CCCC	ACCC	CCCC
solcap_snp_c1_12329	chr02	27618678	[A/C]	0.419811	AACC	ACCC	ACCC	NA	AAAC	AAAC	ACCC	AACC	AAAC	ACCC	AACC	AAAA	ACCC	AACC	AAAA	AACC	AACC	AAAC	AAAC	AACC	CCCC	ACCC	AAAC	AACC	AACC	AACC	NA	CCCC	ACCC	AACC	ACCC	AAAC	CCCC	ACCC	AAAC	AACC	AAAC	ACCC	AACC	ACCC	AACC	AAAC	AACC	AACC	AACC
solcap_snp_c1_12330	chr02	27618698	[A/G]	0.288636	AAGG	AGGG	GGGG	GGGG	AAAG	AAGG	GGGG	AGGG	AAGG	AGGG	AAGG	AAAG	GGGG	AAGG	AAGG	AGGG	AAGG	AAAG	AAGG	AAGG	GGGG	AGGG	AGGG	AGGG	AGGG	AGGG	GGGG	GGGG	AGGG	AGGG	GGGG	AAGG	GGGG	AGGG	AGGG	AGGG	AAGG	AGGG	AGGG	GGGG	AGGG	AAAG	AAGG	AAGG	AAGG
solcap_snp_c1_12339	chr02	27411239	[A/G]	0.444954	AAGG	AAAG	AGGG	AAGG	AAGG	AAAG	AGGG	AAGG	AGGG	GGGG	AAAG	AAGG	AAGG	AAGG	AAGG	AAGG	AAAA	AGGG	AAGG	AAAG	AGGG	AAAG	AAGG	AGGG	AGGG	AAAG	AGGG	AAAG	AAAG	AAAG	AGGG	AGGG	AAGG	AGGG	AGGG	AAAG	AAAG	AAGG	AAGG	AAGG	AAGG	AAAG	AAGG	AAAG	GGGG
solcap_snp_c1_12345	chr02	27412222	[A/G]	0.31422	AGGG	AAGG	AGGG	AAGG	GGGG	AGGG	AGGG	AGGG	AGGG	GGGG	AGGG	GGGG	AAGG	GGGG	GGGG	AGGG	AAGG	AGGG	GGGG	AGGG	AGGG	AAGG	AGGG	GGGG	GGGG	AAGG	AGGG	AAAG	AAGG	AAGG	AGGG	GGGG	AAGG	GGGG	GGGG	AAGG	AGGG	AGGG	AGGG	AAGG	AGGG	GGGG	GGGG	AGGG	GGGG
solcap_snp_c1_12354	chr02	27419948	[A/G]	0.315909	AGGG	AAGG	AGGG	AAGG	GGGG	AGGG	AGGG	AGGG	AGGG	GGGG	AGGG	GGGG	AAGG	GGGG	GGGG	AGGG	AAGG	AGGG	GGGG	AGGG	AGGG	AAGG	AGGG	GGGG	GGGG	AAGG	AGGG	AAAG	AAGG	AAGG	AGGG	GGGG	AAGG	GGGG	GGGG	AAGG	AGGG	AGGG	AGGG	AAGG	AGGG	GGGG	GGGG	AGGG	GGGG
solcap_snp_c1_12373	chr02	37530501	[A/G]	0.422727	AAAG	AAGG	GGGG	AAGG	AGGG	AAAG	AAAA	AAAA	AAAG	AAAA	AAGG	AAGG	AAGG	AAAG	AAAG	AAGG	AAGG	AAAG	AGGG	AGGG	AAGG	AAGG	AAAA	AGGG	AAAG	AAAG	AAAA	AAAG	AGGG	AAAG	AAAA	AAGG	AAGG	AAAA	AAAG	GGGG	AAGG	AGGG	AGGG	AAAG	AAGG	AAGG	AAAG	AAGG	AAAG
solcap_snp_c1_12375	chr02	37530951	[T/C]	0.380734	AAAG	AAGG	AGGG	AAGG	AAAG	AAAG	AAAA	AAAA	AAAG	AAAA	AAGG	AAAG	AAGG	AAAG	AAAG	AAGG	AAGG	AAAG	AGGG	AGGG	AAAG	AAGG	AAAA	AGGG	AAAG	AAAG	AAAA	AAAG	AAGG	AAAG	AAAA	AAAG	AAGG	AAAA	AAAG	GGGG	AAGG	AGGG	AGGG	AAAG	AAGG	AAGG	AAAG	AAGG	AAAA
solcap_snp_c1_12377	chr02	37341815	[A/G]	0.444444	AAGG	AGGG	GGGG	AGGG	AAGG	AAGG	AAAA	AGGG	AAAG	AAGG	AAGG	AGGG	AAGG	AAGG	AAAG	AAGG	AGGG	AAGG	AGGG	AGGG	AAGG	AAAG	AAAG	AGGG	AGGG	AAGG	AAAG	AAGG	AGGG	AAAG	AAAG	GGGG	AGGG	AAAG	AAGG	GGGG	AGGG	AGGG	AGGG	AAGG	AGGG	AAGG	AAGG	AAGG	AAGG
solcap_snp_c1_12381	chr02	37622394	[T/C]	0.0727273	GGGG	AGGG	GGGG	GGGG	GGGG	GGGG	GGGG	GGGG	GGGG	GGGG	AGGG	GGGG	GGGG	GGGG	GGGG	GGGG	GGGG	GGGG	AGGG	GGGG	AGGG	GGGG	GGGG	AGGG	GGGG	GGGG	GGGG	GGGG	AAGG	GGGG	GGGG	GGGG	GGGG	GGGG	GGGG	AGGG	GGGG	AGGG	AGGG	GGGG	GGGG	GGGG	GGGG	AGGG	GGGG
solcap_snp_c1_12382	chr02	37654538	[A/C]	0.25	AAAC	AAAC	AAAA	AACC	AAAC	AAAC	AAAA	AAAA	AAAA	AAAA	AAAC	AAAC	AAAC	AAAC	AAAC	AAAC	AAAC	AAAC	AAAC	ACCC	AAAA	AACC	AAAA	AACC	AAAA	AAAC	AAAA	AAAA	AAAA	AAAA	AAAA	AAAC	AAAC	AAAA	AAAC	ACCC	AACC	AACC	AAAC	AAAC	AACC	AACC	AAAC	AAAC	AAAA
solcap_snp_c1_12386	chr02	37411847	[A/G]	0.12844	GGGG	AGGG	GGGG	AGGG	NA	AGGG	AGGG	GGGG	AGGG	GGGG	AAGG	AGGG	GGGG	GGGG	GGGG	GGGG	GGGG	GGGG	AGGG	GGGG	AGGG	AGGG	AAGG	GGGG	GGGG	GGGG	AGGG	GGGG	GGGG	GGGG	GGGG	GGGG	AGGG	GGGG	GGGG	GGGG	GGGG	GGGG	AGGG	GGGG	GGGG	AGGG	GGGG	AGGG	AGGG
solcap_snp_c1_12508	chr02	45148084	[A/G]	0.075	GGGG	AGGG	GGGG	AGGG	GGGG	AGGG	GGGG	GGGG	GGGG	GGGG	GGGG	GGGG	GGGG	GGGG	GGGG	GGGG	GGGG	GGGG	GGGG	GGGG	AGGG	AGGG	GGGG	GGGG	GGGG	GGGG	GGGG	GGGG	AAAG	GGGG	AGGG	GGGG	GGGG	GGGG	GGGG	AGGG	GGGG	AAGG	GGGG	GGGG	GGGG	AGGG	GGGG	AGGG	GGGG
solcap_snp_c1_12509	chr02	45147257	[T/C]	0.261468	AAAG	AAAG	AAAG	AGGG	AAAA	AAAG	AAAA	AAGG	AAAA	AAGG	AAAG	AAAG	AAAG	AAAG	AAAG	AAAA	AAAG	AAAA	AAAG	AAAG	AAAG	AAGG	AAAG	AAAG	AAAA	AAAG	AAAG	AAGG	GGGG	AAGG	AAAG	AAAA	AAAG	AAAG	AAAG	AAAG	AAAG	AGGG	AAAG	AAAA	AAGG	AGGG	AAAG	AAGG	AAAG
solcap_snp_c1_12771	chr02	44810486	[A/G]	0.247685	AGGG	AGGG	AGGG	AAGG	GGGG	AAGG	GGGG	AAGG	GGGG	AAGG	GGGG	GGGG	AGGG	GGGG	GGGG	GGGG	AAGG	GGGG	AGGG	AGGG	AGGG	AGGG	AGGG	AGGG	GGGG	GGGG	AGGG	AAGG	AAAA	AAGG	AGGG	GGGG	AGGG	AGGG	AGGG	AGGG	GGGG	AAGG	AGGG	GGGG	AAGG	AAGG	AGGG	AAGG	AGGG
solcap_snp_c1_13186	chr02	32669674	[A/G]	0.0636364	AAAA	AAAG	AAAA	AAAA	AAAA	AAAA	AAAA	AAAA	AAAA	AAAA	AAAG	AAAA	AAAA	AAAA	AAAA	AAAA	AAAA	AAAA	AAAG	AAAA	AAAG	AAAA	AAAA	AAAG	AAAA	AAAA	AAAA	AAAA	AAAG	AAAA	AAAA	AAAA	AAAA	AAAA	AAAA	AAAA	AAAA	AAAG	AAAG	AAAA	AAAA	AAAA	AAAA	AAAG	AAAA
solcap_snp_c1_13187	chr02	32669719	[A/G]	0.361364	AAAG	AAAG	AAAG	AGGG	AAGG	AAAG	AAGG	AAAA	GGGG	AGGG	AAGG	AAAG	AAAG	AAGG	AAGG	AAGG	AAAG	AAAG	AAAG	AAGG	AAAG	AAAG	AAAG	AAAA	AAGG	AAGG	AGGG	AGGG	AAGG	AGGG	AAAG	AGGG	AAGG	AAGG	AAAG	AAAG	AAAG	AAAG	AAAG	AAGG	AAGG	AAAG	GGGG	AAAG	AAGG
solcap_snp_c1_13189	chr02	32670575	[A/T]	0.0659091	AAAA	AAAT	AAAA	AAAA	AAAA	AAAA	AAAA	AAAA	AAAA	AAAA	AAAT	AAAT	AAAA	AAAA	AAAA	AAAA	AAAA	AAAA	AAAT	AAAA	AAAT	AAAA	AAAA	AAAT	AAAA	AAAA	AAAA	AAAA	AAAT	AAAA	AAAA	AAAA	AAAA	AAAA	AAAA	AAAA	AAAA	AAAT	AAAT	AAAA	AAAA	AAAA	AAAA	AAAT	AAAA
solcap_snp_c1_13233	chr02	31714404	[A/G]	0.21789	AGGG	AGGG	AAGG	AGGG	GGGG	AGGG	AGGG	AAGG	GGGG	GGGG	GGGG	GGGG	AGGG	GGGG	AAGG	AAGG	AAGG	AGGG	AGGG	AGGG	GGGG	AGGG	GGGG	AAGG	AAGG	AGGG	AGGG	GGGG	GGGG	AGGG	AGGG	GGGG	AAGG	GGGG	AAGG	GGGG	AGGG	GGGG	AGGG	AGGG	GGGG	GGGG	GGGG	AGGG	AGGG
solcap_snp_c1_13236	chr02	31663285	[T/G]	0.403846	ACCC	AACC	ACCC	ACCC	AAAC	AACC	AACC	CCCC	ACCC	AACC	CCCC	ACCC	AACC	ACCC	CCCC	AACC	AACC	ACCC	AACC	ACCC	AACC	AACC	ACCC	CCCC	ACCC	CCCC	AACC	NA	AACC	ACCC	AACC	ACCC	ACCC	ACCC	ACCC	AACC	AACC	AACC	AACC	AACC	AAAC	AAAC	AACC	AACC	AAAC
solcap_snp_c1_13240	chr02	31839875	[A/G]	0.0659091	GGGG	AGGG	AGGG	GGGG	GGGG	GGGG	GGGG	GGGG	GGGG	GGGG	AGGG	GGGG	GGGG	GGGG	GGGG	GGGG	GGGG	GGGG	AGGG	GGGG	AGGG	GGGG	GGGG	GGGG	AGGG	GGGG	GGGG	GGGG	AGGG	GGGG	GGGG	GGGG	GGGG	GGGG	GGGG	GGGG	GGGG	AGGG	AGGG	GGGG	GGGG	GGGG	GGGG	AGGG	GGGG
solcap_snp_c1_13459	chr02	27143975	[A/G]	0.119266	AAAA	AAAA	AGGG	AAAA	AAAA	AAAG	AAAG	NA	AAAG	AAAA	AAAA	AAAG	AAAG	AAAA	AAGG	AAAG	AAAA	AAAA	AAAG	AAAA	AAAA	AAAA	AAGG	AAAA	AAAG	AAAG	AAAA	AAAA	AAAA	AAAG	AAAG	AAAG	AAAA	AAAA	AAGG	AAAG	AAAA	AAAA	AAAG	AAAG	AAAG	AAAA	AAAA	AAAA	AAAA
solcap_snp_c1_13465	chr02	27190087	[A/G]	0.110092	AAAA	AAAA	AAAG	AAAA	AAAA	AAAG	AAAG	AAAG	AAAG	AAAA	AAAA	AAAG	AAAG	AAAA	AAGG	AAAG	AAAA	AAAA	AAAG	AAAA	AAAA	AAAA	AAGG	AAAA	AAAG	AAAG	AAAA	AAAA	AAAA	AAAG	AAAG	AAAG	AAAA	AAAA	AAGG	AAAG	AAAA	AAAA	AAAG	AAAG	AAAG	AAAA	AAAA	AAAA	AAAA
solcap_snp_c1_13472	chr02	27031109	[T/G]	0.268349	AAAA	AAAA	AACC	AAAA	AAAA	AACC	CCCC	AAAC	AAAC	AAAA	AAAC	AACC	AACC	AAAC	AACC	AACC	AAAA	AAAC	AAAC	AAAA	CCCC	AAAA	AACC	AACC	AACC	AAAC	AAAA	AAAA	AAAC	AAAC	AACC	AAAC	AAAA	AAAA	NA	AAAC	AAAA	AACC	CCCC	AAAC	AACC	AAAA	AAAA	AAAC	AAAA
solcap_snp_c1_13769	chr02	28505685	[T/C]	0.169725	AGGG	AGGG	GGGG	AGGG	GGGG	AAGG	AAGG	AGGG	GGGG	GGGG	GGGG	GGGG	GGGG	GGGG	GGGG	AGGG	GGGG	AAGG	GGGG	AGGG	AGGG	GGGG	GGGG	GGGG	GGGG	AAGG	AGGG	GGGG	AGGG	AAGG	AGGG	AGGG	AAGG	AGGG	GGGG	GGGG	AGGG	GGGG	AGGG	AGGG	AGGG	GGGG	AAGG	AGGG	AAGG
solcap_snp_c1_13887	chr02	32451482	[T/C]	0.143519	AGGG	AGGG	GGGG	AGGG	GGGG	AAGG	AAGG	GGGG	GGGG	GGGG	GGGG	AGGG	AAGG	AGGG	GGGG	GGGG	GGGG	AGGG	GGGG	GGGG	AGGG	AGGG	AAGG	GGGG	GGGG	GGGG	GGGG	GGGG	GGGG	GGGG	AAAG	GGGG	GGGG	AAGG	AGGG	AAGG	AGGG	AAGG	GGGG	AGGG	GGGG	AGGG	GGGG	GGGG	GGGG
solcap_snp_c1_13910	chr02	29990972	[A/G]	0.375	AAGG	AAAG	AAAG	AGGG	GGGG	AAGG	AGGG	AAGG	GGGG	AGGG	AAGG	AGGG	AAGG	GGGG	AAGG	AAAG	AAGG	AAGG	AAAA	AGGG	AGGG	AGGG	AAGG	AGGG	AAGG	AGGG	AGGG	AGGG	AAGG	AAGG	AGGG	AGGG	AGGG	GGGG	AAGG	GGGG	AGGG	AGGG	AAAG	AGGG	AGGG	GGGG	GGGG	AAGG	AGGG
solcap_snp_c1_13911	chr02	30022358	[T/C]	0.336364	AGGG	AAAG	AAGG	AGGG	GGGG	AAGG	AGGG	AGGG	GGGG	AGGG	AGGG	AGGG	AAGG	GGGG	AAGG	AAGG	AAGG	AGGG	AAAA	AGGG	AGGG	AGGG	AGGG	AGGG	AAGG	AGGG	AGGG	GGGG	AAGG	AAGG	AGGG	GGGG	AGGG	GGGG	AAGG	GGGG	AGGG	AGGG	AAAG	AGGG	AGGG	GGGG	GGGG	AAGG	AGGG
solcap_snp_c1_13912	chr02	29883619	[T/G]	0.348558	AACC	AACC	NA	AACC	CCCC	ACCC	ACCC	AACC	CCCC	ACCC	AACC	ACCC	AACC	CCCC	AACC	AACC	AACC	ACCC	AAAA	ACCC	ACCC	ACCC	AACC	ACCC	AACC	ACCC	AACC	AACC	AACC	AACC	ACCC	ACCC	ACCC	CCCC	AACC	CCCC	ACCC	ACCC	AAAC	ACCC	ACCC	CCCC	ACCC	AACC	ACCC
solcap_snp_c1_13920	chr02	30142847	[A/G]	0.0636364	GGGG	AGGG	GGGG	GGGG	GGGG	GGGG	GGGG	GGGG	GGGG	GGGG	AGGG	GGGG	GGGG	GGGG	GGGG	GGGG	GGGG	GGGG	AGGG	GGGG	AGGG	GGGG	GGGG	GGGG	GGGG	GGGG	GGGG	GGGG	AGGG	GGGG	GGGG	GGGG	GGGG	GGGG	GGGG	GGGG	GGGG	AGGG	AGGG	GGGG	GGGG	GGGG	GGGG	AGGG	GGGG
solcap_snp_c1_13923	chr02	29888001	[A/G]	0.247619	AAAG	AAAG	AAAG	AAAG	AAAA	AAAG	AAAG	AAAG	AAAA	AAAG	AAAA	AAAA	AAGG	AAAA	AAGG	AAGG	AAGG	AAAG	AGGG	AAAG	AAAA	AAAG	AAAG	AAAG	AAAG	AAAG	AAAG	AAAA	AAAG	AAAG	AAAG	AAAG	AAAG	AAAA	AAGG	AAAA	AAAG	AAAA	AAGG	AAAG	AAAG	AAAA	AAAG	AAAG	AAAG
solcap_snp_c1_13929	chr02	29929027	[A/G]	0.447727	AAGG	AAAG	AAAG	AAAG	AGGG	AAAG	AAGG	AAAG	AGGG	AAGG	AAGG	AGGG	AAAG	GGGG	AAAG	AAAG	AAGG	AAGG	AAAA	AAGG	AAGG	AGGG	AAAG	AGGG	AAAG	AAAG	AAAG	AGGG	AAAG	AAAA	AAGG	AAGG	AAAG	AAGG	AAGG	GGGG	AAGG	AGGG	AAAG	AAGG	AAGG	GGGG	AGGG	AAAG	AGGG
solcap_snp_c1_14142	chr02	19911208	[T/C]	0.115741	AGGG	GGGG	NA	GGGG	GGGG	GGGG	GGGG	AGGG	GGGG	AGGG	GGGG	AGGG	AAGG	GGGG	AGGG	GGGG	AGGG	AGGG	GGGG	GGGG	GGGG	GGGG	AAGG	GGGG	GGGG	AGGG	AGGG	GGGG	GGGG	GGGG	GGGG	GGGG	GGGG	GGGG	AGGG	AGGG	GGGG	GGGG	AGGG	GGGG	AAGG	AGGG	AAGG	AAGG	GGGG
solcap_snp_c1_14280	chr02	29135932	[A/C]	0.387615	AACC	ACCC	CCCC	AACC	AACC	ACCC	ACCC	AACC	AACC	ACCC	ACCC	AAAC	CCCC	AACC	AACC	ACCC	AACC	ACCC	AACC	AAAC	ACCC	ACCC	ACCC	ACCC	AACC	AACC	ACCC	CCCC	AACC	AAAC	AACC	AACC	AACC	CCCC	ACCC	AACC	ACCC	AACC	CCCC	AACC	ACCC	AACC	CCCC	AACC	ACCC
solcap_snp_c1_14281	chr02	29135913	[T/C]	0.0928571	AAAA	AAAG	AAAA	AAAA	AAAA	AAAA	AAAA	AAAA	AAAA	AAAA	AAAG	AAAA	AAAA	AAAA	AAAA	AAAA	AAAA	AAAA	AAAG	AAAA	AAAG	AAAA	AAAA	AAAA	AAAA	AAAA	AAAA	AAAA	AAAG	AAAA	AAAA	AAAA	AAAA	AAAA	AAAA	AAAA	AAAA	AAAG	AAAG	AAAA	AAAA	AAAA	AAAA	AAAG	AAAA
solcap_snp_c1_14293	chr02	29163404	[A/G]	0.231818	AAAA	AAGG	AAAG	AAAG	AAAA	AAGG	AAAG	AAAG	AAAA	AAAA	AAAG	AAAG	AAAG	AAAA	AAGG	AAAG	AAAA	AAAA	AAGG	AAAA	AAAG	AAAG	AAGG	AAAG	AAAG	AAAG	AAAA	AAAA	AAAG	AAAG	AAAG	AAGG	AAAG	AAAG	AAGG	AAAA	AAAG	AAAG	AGGG	AAAG	AAAG	AAAA	AAGG	AAAG	AAAG
solcap_snp_c1_14330	chr02	22084159	[T/C]	0.25	AAAG	AAAG	AAAG	AAAG	AAAG	AAAG	AAAG	AAAG	AAAG	AAAG	AAAG	AAAG	AAAG	AAAG	AAAG	AAAG	AAAG	AAAG	AAAG	AAAG	AAAG	AAAG	AAAG	AAAG	AAAG	AAAG	AAAG	AAAG	AAAG	AAAG	AAAG	AAAG	AAAG	AAAG	AAAG	AAAG	AAAG	AAAG	AAAG	AAAG	AAAG	AAAG	AAAG	AAAG	AAAG
solcap_snp_c1_14332	chr02	22085334	[A/G]	0.252358	AAAG	AAAG	AAAG	AAAG	AAAG	AAAG	AAAG	AAAG	AAAG	AAAG	AAAG	AAAG	AAAG	AAAG	AAAG	AAAG	AAAG	AAAG	AAAG	AAAG	AAAG	AAAG	AAAG	AAAG	AAAG	AAAG	AAAG	AAAG	AAAG	AAAG	AAAG	AAAG	AAAG	AAAG	AAAG	AAAG	AAAG	AAAG	AAAG	AAAG	AAAG	AAAG	AAAG	AAAG	AAAG
solcap_snp_c1_14419	chr02	33798618	[T/C]	0.0727273	AAAA	AAAG	AAAA	AAAA	AAAA	AAAA	AAAA	AAAA	AAAA	AAAA	AAAG	AAAA	AAAA	AAAA	AAAA	AAAA	AAAA	AAAA	AAAG	AAAA	AAAG	AAAA	AAAA	AAAG	AAAA	AAAA	AAAA	AAAA	AAGG	AAAA	AAAA	AAAA	AAAA	AAAA	AAAA	AAAG	AAAA	AAAG	AAAG	AAAA	AAAA	AAAA	AAAA	AAAG	AAAA
solcap_snp_c1_14823	chr02	35675019	[T/C]	0.105505	AAAA	AAGG	AAAA	AAAA	AAAA	AAAA	AAAA	AAAA	AAAA	AAAA	AAAG	AAAA	AAAA	AAAA	AAAG	AAAG	AAAA	AAAG	AAAG	AAAA	AGGG	AAAA	AAAA	AAAG	AAAA	AAAA	AAAA	AAAG	AGGG	AAAA	AAAA	AAAA	AAAA	AAAA	AAAA	AAAG	AAAA	AAAG	AAAG	AAAA	AAAA	AAAA	AAAA	AAAG	AAAA
solcap_snp_c1_1504	chr02	4479389	[T/C]	0.412736	AAAG	AAAG	AAGG	AAGG	AAAG	AAAA	AAAG	AAGG	AAGG	AAAG	AAAG	AAGG	AGGG	AGGG	AAAG	AAAA	AAAG	AAAG	AAAG	AGGG	AAGG	AGGG	AAAG	AGGG	AGGG	AAGG	AAAG	AAAG	NA	AAAG	AAGG	AGGG	AAGG	AAAG	AAAG	AAGG	AGGG	AAAG	AGGG	AAGG	AAAG	AAAG	AGGG	AAGG	AGGG
solcap_snp_c1_15178	chr02	33276009	[A/G]	0.266509	AAAG	AAGG	AGGG	AAAA	AAAA	AAAG	AAAA	AGGG	AAAA	AAAA	AAAG	AAAG	AAAG	AAAA	AAAG	AAAA	AGGG	AAAA	AAGG	AAAG	AAAG	AAAG	AAAG	AGGG	AAAG	AAAG	AAAA	AAAG	AAGG	AAAG	AAAA	AAAA	AAGG	AAAG	AAAG	AAAG	AAAA	AAAG	AAGG	AAAG	AAAA	AAAA	AAAA	AAAG	AAAG
solcap_snp_c1_15213	chr02	28147347	[T/C]	0.167431	AGGG	AGGG	GGGG	AGGG	GGGG	AGGG	GGGG	AGGG	GGGG	GGGG	AGGG	GGGG	GGGG	AGGG	GGGG	GGGG	GGGG	AAGG	GGGG	AGGG	GGGG	AGGG	GGGG	AGGG	GGGG	AAAG	AGGG	GGGG	AGGG	AAGG	GGGG	AGGG	AAGG	AGGG	GGGG	AGGG	AGGG	AGGG	AGGG	AGGG	GGGG	AAGG	AAGG	GGGG	AAGG
solcap_snp_c1_1539	chr02	7830631	[T/G]	0.188636	ACCC	ACCC	CCCC	ACCC	ACCC	CCCC	ACCC	ACCC	AACC	ACCC	ACCC	CCCC	CCCC	ACCC	CCCC	CCCC	CCCC	CCCC	CCCC	AACC	ACCC	AACC	ACCC	ACCC	CCCC	ACCC	CCCC	CCCC	CCCC	CCCC	ACCC	AACC	ACCC	ACCC	ACCC	AACC	AACC	CCCC	CCCC	AACC	CCCC	CCCC	AACC	ACCC	AACC
solcap_snp_c1_15404	chr02	24858189	[A/G]	0.0636364	GGGG	GGGG	GGGG	AGGG	GGGG	GGGG	AGGG	GGGG	GGGG	GGGG	AGGG	AGGG	GGGG	AGGG	GGGG	GGGG	GGGG	GGGG	GGGG	GGGG	AAGG	GGGG	GGGG	AAGG	GGGG	GGGG	GGGG	GGGG	AGGG	GGGG	AGGG	GGGG	GGGG	GGGG	GGGG	GGGG	GGGG	AGGG	GGGG	GGGG	GGGG	GGGG	GGGG	GGGG	GGGG
solcap_snp_c1_15466	chr02	38386350	[A/G]	0.270455	AGGG	AGGG	AGGG	AAGG	AGGG	AGGG	GGGG	AGGG	GGGG	GGGG	GGGG	GGGG	AGGG	AGGG	AGGG	AGGG	AGGG	AGGG	AGGG	AAAG	AGGG	AAGG	GGGG	AAGG	GGGG	AGGG	GGGG	GGGG	AGGG	GGGG	GGGG	AGGG	AGGG	GGGG	AAGG	AAAG	AAGG	AAGG	AGGG	AGGG	AAGG	AAGG	AGGG	AGGG	AGGG
solcap_snp_c1_15481	chr02	38689941	[T/A]	0.129545	ATTT	TTTT	TTTT	TTTT	TTTT	AATT	ATTT	TTTT	ATTT	TTTT	TTTT	ATTT	TTTT	ATTT	ATTT	ATTT	ATTT	ATTT	TTTT	TTTT	ATTT	TTTT	ATTT	TTTT	ATTT	ATTT	AATT	AATT	TTTT	TTTT	TTTT	ATTT	TTTT	ATTT	TTTT	TTTT	AATT	TTTT	TTTT	TTTT	TTTT	TTTT	ATTT	ATTT	ATTT
solcap_snp_c1_15739	chr02	27331134	[T/C]	0.0772727	AAAA	AAAG	AAAA	AAAA	AAAA	AAAA	AAAG	AAAA	AAAA	AAAA	AAAG	AAAA	AAAA	AAAG	AAAA	AAAA	AAAA	AAAA	AAAA	AAAA	AAGG	AAAA	AAAA	AAAG	AAAA	AAAA	AAAA	AAAA	AAAG	AAAA	AAAG	AAAA	AAAA	AAAA	AAAA	AAAA	AAAA	AAGG	AAAA	AAAA	AAAA	AAAA	AAAA	AAAG	AAAA
solcap_snp_c1_15873	chr02	9296652	[A/C]	0.0954545	AAAA	AAAA	AAAA	AAAC	AAAC	AAAA	AAAA	AAAA	AAAA	AAAC	AAAC	AAAC	AAAA	AAAC	AAAA	AACC	AAAC	AAAA	AAAA	AAAA	AAAA	AAAA	AAAA	AAAA	AAAA	AAAA	AAAC	AACC	AAAA	AAAA	AAAA	AAAA	AAAA	AAAC	AAAA	AAAA	AAAA	AAAA	AAAA	AAAA	AAAC	AAAA	AAAC	AAAC	AAAC
solcap_snp_c1_15874	chr02	9296457	[A/G]	0.471698	AGGG	AAAG	AAGG	AAGG	AGGG	AAGG	AGGG	AGGG	AAGG	AGGG	AAGG	AGGG	AAAG	AAAG	AGGG	GGGG	AGGG	GGGG	AGGG	AAAA	AAGG	AAAG	AAAG	AAAG	AAGG	AAGG	AGGG	AGGG	AAGG	AGGG	AAGG	AAAG	AAGG	AGGG	AGGG	AAAG	AAAG	AAAG	AAAG	AGGG	AAGG	AAGG	AAAG	AAGG	AAGG
solcap_snp_c1_15972	chr02	18501607	[A/G]	0.310185	AGGG	AGGG	GGGG	AGGG	AGGG	AAGG	AAAG	AAGG	AGGG	AGGG	AGGG	GGGG	AGGG	GGGG	AGGG	GGGG	AGGG	AAAG	AAAG	AGGG	AAGG	GGGG	GGGG	AGGG	AGGG	AAGG	GGGG	AGGG	AGGG	AAAG	AAGG	AGGG	AAGG	AGGG	AAAG	AAGG	AGGG	AAGG	AGGG	AGGG	GGGG	AAGG	GGGG	AGGG	AGGG
solcap_snp_c1_15973	chr02	18501382	[T/C]	0.349057	AGGG	AGGG	GGGG	AGGG	AAGG	AAGG	AAAG	AAGG	AGGG	AAGG	AGGG	GGGG	AGGG	GGGG	AGGG	GGGG	AAGG	AAAG	AAAG	AAGG	AAGG	GGGG	GGGG	AGGG	AGGG	AAGG	GGGG	AGGG	AGGG	AAAG	AAGG	AGGG	AAGG	AGGG	AAAG	AAGG	AGGG	AAAG	AGGG	AGGG	GGGG	AAGG	GGGG	AGGG	AGGG
solcap_snp_c1_15974	chr02	18501334	[A/C]	0.247706	ACCC	ACCC	AAAC	ACCC	CCCC	ACCC	CCCC	ACCC	AAAC	ACCC	ACCC	AAAC	AACC	AACC	AACC	CCCC	ACCC	ACCC	CCCC	CCCC	CCCC	ACCC	AACC	ACCC	CCCC	AACC	ACCC	ACCC	ACCC	CCCC	CCCC	NA	CCCC	CCCC	CCCC	AACC	AACC	ACCC	ACCC	CCCC	AACC	ACCC	AAAC	AACC	AACC
solcap_snp_c1_15975	chr02	18499853	[A/G]	0.134091	AGGG	GGGG	AAGG	GGGG	GGGG	GGGG	GGGG	AGGG	GGGG	AGGG	GGGG	AGGG	AAGG	GGGG	AGGG	GGGG	AGGG	AGGG	GGGG	GGGG	GGGG	GGGG	AAGG	GGGG	GGGG	AGGG	AGGG	AGGG	GGGG	GGGG	GGGG	GGGG	GGGG	GGGG	GGGG	AGGG	GGGG	GGGG	AGGG	GGGG	AAGG	AGGG	AAGG	AAGG	GGGG
solcap_snp_c1_16021	chr02	25838557	[A/G]	0.233945	GGGG	AGGG	AAAG	GGGG	GGGG	AAGG	AGGG	AGGG	AAGG	GGGG	AAGG	AAGG	GGGG	AAGG	AAGG	AGGG	GGGG	AGGG	GGGG	GGGG	AAGG	AGGG	AAGG	AAGG	AGGG	AGGG	AGGG	GGGG	AGGG	AGGG	AGGG	AGGG	GGGG	AGGG	GGGG	AAGG	GGGG	AAAG	GGGG	GGGG	AAGG	AAGG	AAGG	AAGG	GGGG
solcap_snp_c1_16170	chr02	37474663	[T/C]	0.38835	AGGG	AAGG	AAAG	AAGG	AGGG	AGGG	GGGG	GGGG	AGGG	GGGG	AAGG	AGGG	AAGG	AGGG	AGGG	AAGG	AAGG	AGGG	AAAG	AAAG	AAGG	AGGG	GGGG	AAAG	AGGG	AGGG	GGGG	GGGG	NA	AGGG	GGGG	AGGG	AAGG	GGGG	AGGG	AAAA	AAGG	AAAG	AAAG	AGGG	AAGG	AAGG	AGGG	AAGG	GGGG
solcap_snp_c1_16171	chr02	37474969	[T/C]	0.384091	AAGG	AAGG	AAAA	AAGG	AAGG	AAAG	AAAA	AAAA	AAAA	AAAA	AAGG	AAAG	AAAG	AAAG	AAAG	AAGG	AAAG	AAAG	AAGG	AGGG	AAGG	AAGG	AAAA	GGGG	AAAA	AAAG	AAAG	AAAG	AGGG	AAAA	AAAG	AAAG	AAAG	AAAA	AAAG	GGGG	AAGG	AGGG	AAGG	AAAG	AAGG	AAGG	AAAG	AAGG	AAAA
solcap_snp_c1_16172	chr02	37475092	[T/C]	0.197727	AAAA	AAAG	AAAA	AAAG	AAAG	AAAG	AGGG	AAAA	AAAG	AAAA	AAGG	AAGG	AAAG	AAAG	AAAG	AAAA	AAAA	AAAG	AAAG	AAAA	AAAG	AAGG	AGGG	AAAA	AAAA	AAAG	AAGG	AAAA	AAAA	AAAA	AAGG	AAAG	AAAG	AAGG	AAAA	AAAA	AAAA	AAAG	AAAG	AAAA	AAAA	AAGG	AAAG	AAAG	AAAG
solcap_snp_c1_16250	chr02	38619974	[T/C]	0.0704545	GGGG	AGGG	GGGG	GGGG	GGGG	GGGG	GGGG	GGGG	GGGG	GGGG	AGGG	GGGG	GGGG	GGGG	GGGG	GGGG	GGGG	GGGG	GGGG	GGGG	AGGG	GGGG	GGGG	AGGG	GGGG	GGGG	GGGG	GGGG	AAGG	GGGG	GGGG	GGGG	GGGG	GGGG	GGGG	AGGG	GGGG	AGGG	AGGG	GGGG	GGGG	GGGG	GGGG	AGGG	GGGG
solcap_snp_c1_16540	chr02	42320752	[T/C]	0.497475	AGGG	AAGG	AGGG	AGGG	AAGG	GGGG	AAAG	AGGG	AAAG	AAGG	AAGG	AAGG	AGGG	AAAG	AAGG	AGGG	AGGG	AAGG	AAGG	AAGG	AAAG	AAAG	AAAA	AAAG	AAAG	AAAA	AAGG	AAGG	AGGG	AGGG	AAGG	AAAG	AGGG	AAAA	AAGG	AAGG	AAGG	NA	AGGG	AAGG	AAGG	AAAA	AAGG	AAAG	AAAG
solcap_snp_c1_16542	chr02	42320744	[A/C]	0.295872	AACC	ACCC	AACC	ACCC	AACC	AACC	ACCC	AAAC	ACCC	CCCC	AACC	ACCC	AACC	ACCC	ACCC	AACC	ACCC	ACCC	ACCC	AACC	CCCC	CCCC	CCCC	ACCC	ACCC	CCCC	ACCC	CCCC	CCCC	AACC	ACCC	ACCC	AACC	CCCC	AACC	CCCC	AACC	CCCC	ACCC	AACC	ACCC	CCCC	AACC	CCCC	CCCC
solcap_snp_c1_16708	chr02	20355744	[T/G]	0.219048	AACC	ACCC	ACCC	CCCC	CCCC	AACC	CCCC	AACC	ACCC	ACCC	CCCC	AACC	AACC	CCCC	AACC	NA	ACCC	ACCC	ACCC	ACCC	ACCC	CCCC	AACC	ACCC	CCCC	ACCC	CCCC	CCCC	CCCC	ACCC	CCCC	AACC	CCCC	CCCC	AACC	ACCC	AACC	CCCC	AACC	CCCC	AAAC	ACCC	AAAC	AAAC	NA
solcap_snp_c1_16727	chr02	36879127	[A/G]	0.0840909	GGGG	AGGG	GGGG	GGGG	GGGG	GGGG	GGGG	GGGG	GGGG	GGGG	AGGG	GGGG	GGGG	GGGG	GGGG	GGGG	GGGG	GGGG	AGGG	GGGG	AGGG	GGGG	GGGG	AGGG	GGGG	GGGG	GGGG	GGGG	AAGG	GGGG	GGGG	GGGG	GGGG	GGGG	GGGG	AGGG	GGGG	AGGG	AGGG	GGGG	GGGG	GGGG	GGGG	AGGG	GGGG
solcap_snp_c1_16731	chr02	36878810	[A/G]	0.235437	AGGG	AGGG	GGGG	AAGG	AAGG	AGGG	GGGG	GGGG	GGGG	GGGG	AGGG	AGGG	AGGG	AGGG	GGGG	AGGG	AGGG	AAGG	AGGG	NA	GGGG	AGGG	GGGG	AAGG	GGGG	AGGG	GGGG	GGGG	GGGG	GGGG	GGGG	AGGG	AGGG	NA	NA	AAAG	AAGG	AAGG	AGGG	AGGG	AGGG	AAGG	AGGG	AGGG	NA
solcap_snp_c1_233	chr02	12004053	[T/C]	0.247664	GGGG	AAGG	AAGG	GGGG	GGGG	AGGG	GGGG	GGGG	GGGG	GGGG	AGGG	GGGG	AAAG	AGGG	AGGG	GGGG	AGGG	GGGG	AGGG	AAGG	AGGG	AGGG	AAGG	AGGG	AAGG	AGGG	AGGG	AGGG	AGGG	AGGG	AGGG	AGGG	AGGG	GGGG	GGGG	AGGG	AGGG	AAGG	AAAG	GGGG	AAGG	AAGG	AGGG	AGGG	GGGG
solcap_snp_c1_239	chr02	11364732	[T/C]	0.263761	GGGG	AAGG	AAGG	GGGG	GGGG	AGGG	GGGG	GGGG	GGGG	GGGG	AGGG	GGGG	AAAG	AGGG	AGGG	GGGG	AGGG	GGGG	AGGG	AAGG	AGGG	AGGG	AAGG	AGGG	AAGG	AGGG	AGGG	AAGG	AGGG	AGGG	AGGG	AGGG	AGGG	GGGG	GGGG	AGGG	AGGG	AAGG	AAAG	GGGG	AAAG	AAGG	AGGG	AGGG	GGGG
solcap_snp_c1_2569	chr02	41993919	[A/C]	0.3375	ACCC	ACCC	AACC	ACCC	AACC	AACC	ACCC	ACCC	ACCC	NA	AACC	NA	CCCC	ACCC	AACC	AACC	ACCC	ACCC	AAAC	ACCC	ACCC	NA	AAAC	ACCC	AACC	AAAC	AACC	ACCC	AACC	AACC	AACC	CCCC	NA	CCCC	ACCC	ACCC	ACCC	ACCC	AACC	NA	ACCC	AACC	AACC	NA	ACCC
solcap_snp_c1_2574	chr02	42014714	[A/G]	0.177273	AAAG	AAAA	AAAA	AAAG	AAAA	AAAG	AAAA	AAAA	AAAG	AAAA	AAAG	AAAG	AAGG	AAAA	AAAA	AAGG	AAGG	AAAG	AAAG	AAAG	AAAA	AAAA	AAAA	AAAA	AAAG	AAAA	AAAA	AAAA	AAAA	AAGG	AAAG	AAAA	AAAG	AAAA	AAAA	AAAA	AAGG	AAAA	AAAA	AAAG	AAAG	AAAA	AAAG	AAAA	AAAA
solcap_snp_c1_2587	chr02	42179952	[T/C]	0.125	AAAA	AAAG	AAAG	AAGG	AAAA	AAGG	AAAA	AAAA	AAAA	AAAA	AAAA	AAAA	AAAA	AAAA	AAAG	AAAG	AAAG	AAAA	AAAA	AAAA	AAAG	AAAG	AAAA	AAAA	AAAA	AAAA	AAAA	AAAG	AAGG	AAAA	AAAG	AAAA	AAAA	AAAA	AAAA	AAGG	AAAA	AAAG	AAAG	AAAA	AAAA	AAAA	AAAA	AAAG	AAAG
solcap_snp_c1_2630	chr02	41745189	[A/G]	0.0818182	AAAA	AAAG	AAAA	AAAG	AAAA	AAAA	AAAA	AAAA	AAAA	AAAA	AAAG	AAAA	AAAA	AAAA	AAAA	AAAA	AAAA	AAAA	AAAA	AAAA	AAAG	AAAG	AAAA	AAAA	AAAA	AAAA	AAAA	AAAA	AAGG	AAAA	AAAG	AAAA	AAAA	AAAA	AAAA	AAAG	AAAA	AAAG	AAAG	AAAA	AAAA	AAAA	AAAA	AAAG	AAAA
solcap_snp_c1_2632	chr02	41745346	[A/G]	0.123853	GGGG	AGGG	AGGG	AAGG	GGGG	GGGG	GGGG	GGGG	GGGG	GGGG	AGGG	GGGG	GGGG	GGGG	AGGG	AGGG	GGGG	GGGG	GGGG	GGGG	AGGG	AAGG	GGGG	GGGG	GGGG	GGGG	GGGG	AGGG	AAGG	GGGG	AGGG	GGGG	GGGG	GGGG	GGGG	AAGG	GGGG	AGGG	AGGG	GGGG	GGGG	GGGG	GGGG	AGGG	AGGG
solcap_snp_c1_2640	chr02	41814861	[T/C]	0.376147	AAGG	AGGG	AGGG	AAAG	GGGG	AGGG	GGGG	GGGG	AGGG	AAGG	AAGG	AGGG	AAAG	GGGG	AGGG	AAAG	AAGG	AAGG	AAGG	AGGG	AGGG	AAGG	GGGG	GGGG	AAGG	GGGG	AGGG	AAGG	AAAG	AAAG	AAGG	GGGG	AAGG	GGGG	GGGG	AAGG	AAGG	AGGG	AAGG	AGGG	AAGG	GGGG	AGGG	AGGG	AGGG
solcap_snp_c1_2641	chr02	41814873	[T/C]	0.175	AGGG	GGGG	GGGG	AGGG	GGGG	AGGG	GGGG	GGGG	AGGG	GGGG	AGGG	AGGG	AAGG	GGGG	GGGG	AAGG	AAGG	AGGG	AGGG	AGGG	GGGG	GGGG	GGGG	GGGG	AGGG	GGGG	GGGG	GGGG	GGGG	AAGG	AGGG	GGGG	AGGG	GGGG	GGGG	GGGG	AAGG	GGGG	GGGG	AGGG	AGGG	GGGG	AGGG	GGGG	GGGG
solcap_snp_c1_2652	chr02	41891749	[T/C]	0.0704545	GGGG	AGGG	GGGG	AGGG	GGGG	GGGG	GGGG	GGGG	GGGG	GGGG	AGGG	GGGG	GGGG	GGGG	GGGG	GGGG	GGGG	GGGG	GGGG	GGGG	AGGG	AGGG	GGGG	GGGG	GGGG	GGGG	GGGG	GGGG	AAGG	GGGG	AGGG	GGGG	GGGG	GGGG	GGGG	AGGG	GGGG	AGGG	AGGG	GGGG	GGGG	GGGG	GGGG	AGGG	GGGG
solcap_snp_c1_2653	chr02	41904235	[C/G]	0.203271	CGGG	GGGG	GGGG	NA	GGGG	CGGG	GGGG	GGGG	CGGG	GGGG	CGGG	CGGG	CCCG	GGGG	GGGG	CCCG	CCGG	CGGG	CGGG	CGGG	GGGG	GGGG	GGGG	GGGG	CGGG	GGGG	GGGG	GGGG	GGGG	CCCG	CGGG	GGGG	CGGG	GGGG	GGGG	GGGG	CCGG	GGGG	GGGG	CGGG	CGGG	GGGG	CGGG	GGGG	GGGG
solcap_snp_c1_2655	chr02	41911010	[T/A]	0.118056	AAAA	AAAT	AAAT	AATT	AAAA	AAAA	AAAA	AAAA	AAAA	AAAA	AAAA	AAAA	AAAA	AAAA	AAAT	AAAT	AAAA	AAAA	AAAA	AAAA	AAAT	AATT	AAAA	AAAA	NA	AAAA	AAAA	AAAT	AATT	AAAA	AAAT	AAAA	AAAA	AAAA	AAAA	AATT	AAAA	AAAT	AAAT	AAAA	AAAA	AAAA	AAAA	AAAT	AAAT
solcap_snp_c1_2656	chr02	41911252	[A/G]	0.0986239	AAAA	AAAG	AAAA	AAAG	AAAA	AAAA	AAAA	AAAA	AAAA	AAAA	AAAA	AAAA	AAAA	AAAA	AAAG	AAAG	AAAA	AAAA	AAAA	AAAA	AAAG	AAAG	AAAA	AAAA	AAAG	AAAA	AAAA	NA	AAGG	AAAA	AAAG	AAAA	AAAA	AAAA	AAAA	AAAG	AAAA	AAAG	AAAG	AAAA	AAAA	AAAA	AAAA	AAAG	AAAA
solcap_snp_c1_2657	chr02	41911264	[T/C]	0.0704545	AGGG	GGGG	GGGG	GGGG	GGGG	GGGG	GGGG	GGGG	GGGG	AAGG	GGGG	GGGG	AGGG	GGGG	GGGG	GGGG	GGGG	AGGG	AGGG	GGGG	GGGG	GGGG	GGGG	GGGG	GGGG	GGGG	AGGG	AGGG	AGGG	AGGG	GGGG	GGGG	AGGG	GGGG	GGGG	GGGG	GGGG	GGGG	AGGG	GGGG	AGGG	GGGG	GGGG	GGGG	GGGG
solcap_snp_c1_2658	chr02	41911481	[A/C]	0.125	AAAA	AAAC	AAAC	AACC	AAAA	AAAA	AAAA	AAAA	AAAA	AAAA	AAAA	AAAA	AAAA	AAAA	AAAC	AAAC	AAAA	AAAA	AAAA	AAAA	AAAC	AACC	AAAA	AAAA	AAAC	AAAA	AAAA	AAAA	AACC	AAAA	AAAC	AAAA	AAAA	AAAA	AAAA	AACC	AAAA	AAAC	AAAC	AAAA	AAAA	AAAA	AAAA	AAAC	AAAC
solcap_snp_c1_2660	chr02	41911562	[A/G]	0.0681818	GGGG	AGGG	GGGG	AGGG	GGGG	GGGG	GGGG	GGGG	GGGG	GGGG	GGGG	GGGG	GGGG	GGGG	GGGG	GGGG	GGGG	GGGG	GGGG	GGGG	AGGG	AGGG	GGGG	GGGG	GGGG	GGGG	GGGG	GGGG	AAGG	GGGG	AGGG	GGGG	GGGG	GGGG	GGGG	AGGG	GGGG	AGGG	AGGG	GGGG	GGGG	GGGG	GGGG	AGGG	GGGG
solcap_snp_c1_2661	chr02	41911640	[T/C]	0.0681818	AAAA	AAAG	AAAA	AAAG	AAAA	AAAA	AAAA	AAAA	AAAA	AAAA	AAAA	AAAA	AAAA	AAAA	AAAA	AAAA	AAAA	AAAA	AAAA	AAAA	AAAG	AAAG	AAAA	AAAA	AAAA	AAAA	AAAA	AAAA	AAGG	AAAA	AAAG	AAAA	AAAA	AAAA	AAAA	AAAG	AAAA	AAAG	AAAG	AAAA	AAAA	AAAA	AAAA	AAAG	AAAA
solcap_snp_c1_3746	chr02	7050595	[T/C]	0.41055	AGGG	AGGG	AAGG	AAGG	AGGG	GGGG	AGGG	AAGG	AAGG	AGGG	AGGG	AAGG	AAAG	AAAG	AGGG	GGGG	AGGG	AGGG	AGGG	AAAG	AAGG	AAAG	AAGG	AAAG	AAAG	AAGG	AGGG	AGGG	AGGG	AGGG	AAGG	AAAG	AAGG	AGGG	AGGG	AAGG	AAAG	AGGG	AAAG	AAGG	AGGG	AGGG	AAAG	AAGG	AAAG
solcap_snp_c1_3747	chr02	7050714	[A/G]	0.252294	AGGG	GGGG	AAGG	GGGG	AGGG	GGGG	GGGG	AGGG	AGGG	AGGG	GGGG	AGGG	AAAG	AGGG	AGGG	GGGG	AGGG	AGGG	AGGG	AAGG	AAGG	AGGG	AGGG	AAGG	AAAG	AGGG	AGGG	AGGG	GGGG	AGGG	AGGG	AAGG	AGGG	GGGG	GGGG	GGGG	AAGG	GGGG	AAAG	GGGG	AGGG	AGGG	AAGG	AAGG	AAAA
solcap_snp_c1_3750	chr02	6090074	[T/C]	0.259091	AAAG	AAAA	AAGG	AAAA	AAAG	AAAA	AAAA	AAAG	AAGG	AAAG	AAAA	AAAG	AGGG	AAAG	AAAG	AAAA	AAAG	AAAG	AAAG	AAGG	AAGG	AAAG	AAAG	AAGG	AGGG	AAAG	AAAG	AAAG	AAAA	AAAG	AAAG	AAGG	AAAG	AAAA	AAAA	AAAA	AAGG	AAAA	AGGG	AAAA	AAAG	AAAG	AAGG	AAGG	AGGG
solcap_snp_c1_3753	chr02	6891436	[T/C]	0.266204	GGGG	AAGG	AAGG	GGGG	AGGG	AAGG	AAGG	AGGG	AGGG	GGGG	AAGG	GGGG	GGGG	GGGG	AAGG	AAGG	AGGG	GGGG	GGGG	AGGG	AAGG	AGGG	AAGG	GGGG	NA	GGGG	AAGG	AGGG	AAGG	GGGG	AGGG	GGGG	AGGG	AGGG	AAGG	AAGG	GGGG	AAGG	GGGG	AGGG	AAGG	AGGG	GGGG	GGGG	GGGG
solcap_snp_c1_4192	chr02	33204519	[A/G]	0.315909	AAGG	GGGG	AGGG	AAAG	AAGG	GGGG	AAGG	GGGG	AAAA	AAAG	AGGG	GGGG	AAAG	AAAG	AAGG	AAGG	AGGG	AGGG	AGGG	AGGG	AGGG	AGGG	AGGG	GGGG	AAAG	AGGG	AAGG	AAAG	AGGG	AAGG	AAGG	AAAG	AAGG	AAGG	AAGG	AGGG	AGGG	AGGG	GGGG	AGGG	AAGG	AGGG	AAAG	GGGG	AAGG
solcap_snp_c1_4789	chr02	9329409	[T/C]	0.213636	GGGG	AGGG	GGGG	AAGG	AGGG	GGGG	AGGG	AGGG	GGGG	AGGG	AAGG	AGGG	GGGG	AAGG	GGGG	AAGG	AGGG	GGGG	GGGG	AGGG	GGGG	AAGG	AGGG	GGGG	GGGG	AGGG	AGGG	AAGG	GGGG	GGGG	AGGG	AGGG	AGGG	AAGG	AGGG	AAGG	AGGG	GGGG	GGGG	AAGG	AGGG	GGGG	AAGG	AGGG	GGGG
solcap_snp_c1_4792	chr02	8802885	[T/C]	0.0909091	GGGG	GGGG	GGGG	AGGG	AGGG	GGGG	GGGG	GGGG	GGGG	AGGG	AGGG	AGGG	GGGG	AGGG	GGGG	AAGG	AGGG	GGGG	GGGG	GGGG	GGGG	GGGG	GGGG	GGGG	GGGG	GGGG	AGGG	AAGG	GGGG	GGGG	GGGG	GGGG	GGGG	AGGG	GGGG	GGGG	GGGG	GGGG	GGGG	GGGG	AGGG	GGGG	AGGG	AGGG	GGGG
solcap_snp_c1_4826	chr02	45458975	[T/C]	0.0787037	GGGG	CGGG	GGGG	CGGG	GGGG	CGGG	GGGG	GGGG	GGGG	GGGG	CGGG	GGGG	GGGG	CGGG	GGGG	GGGG	GGGG	GGGG	GGGG	GGGG	CGGG	CGGG	GGGG	GGGG	GGGG	CGGG	GGGG	CGGG	CCGG	GGGG	CGGG	GGGG	GGGG	GGGG	GGGG	CGGG	GGGG	CCGG	GGGG	GGGG	GGGG	NA	GGGG	CGGG	GGGG
solcap_snp_c1_4847	chr02	45616777	[T/A]	0.306075	AAAT	TTTT	AATT	AAAT	ATTT	TTTT	TTTT	AATT	ATTT	AATT	AATT	ATTT	AAAT	ATTT	AAAT	TTTT	ATTT	TTTT	ATTT	ATTT	TTTT	ATTT	ATTT	ATTT	AATT	AATT	ATTT	AATT	ATTT	AATT	TTTT	AATT	ATTT	AATT	AATT	AATT	ATTT	ATTT	ATTT	ATTT	AATT	AATT	AATT	ATTT	AATT
solcap_snp_c1_4849	chr02	45619058	[T/C]	0.305046	AAAG	AAAG	AAAG	AGGG	AAAG	AAAG	AAAA	AAGG	AAAG	AAAG	AAAG	AAAG	AAAG	AAAG	AAGG	AAAA	AAAG	AAAA	AAAG	AAAA	AAAG	AAGG	AAAG	AAAA	AAGG	AAAG	AAAG	AAGG	GGGG	AAGG	AAAG	AAGG	AAAG	AAAG	AAAG	AGGG	AAAG	AGGG	AAAG	AAAA	AAGG	AGGG	AAAG	AAGG	AAGG
solcap_snp_c1_4850	chr02	45619076	[T/C]	0.0894495	AAGG	GGGG	AGGG	GGGG	GGGG	GGGG	GGGG	GGGG	GGGG	AGGG	AGGG	GGGG	AAGG	GGGG	AGGG	GGGG	GGGG	GGGG	GGGG	AGGG	GGGG	GGGG	GGGG	AGGG	GGGG	AGGG	GGGG	GGGG	GGGG	GGGG	GGGG	GGGG	GGGG	AGGG	AGGG	NA	GGGG	GGGG	GGGG	AGGG	GGGG	GGGG	AGGG	GGGG	GGGG
solcap_snp_c1_4859	chr02	45695417	[A/G]	0.0568182	GGGG	AGGG	GGGG	GGGG	GGGG	AGGG	GGGG	GGGG	GGGG	GGGG	GGGG	GGGG	GGGG	GGGG	GGGG	GGGG	GGGG	GGGG	GGGG	GGGG	AGGG	AGGG	GGGG	GGGG	GGGG	GGGG	GGGG	GGGG	AAAG	GGGG	AGGG	GGGG	GGGG	GGGG	GGGG	AAGG	GGGG	GGGG	GGGG	GGGG	GGGG	GGGG	GGGG	AGGG	GGGG
solcap_snp_c1_4860	chr02	45695531	[A/C]	0.245455	CCCC	CCCC	CCCC	ACCC	CCCC	CCCC	AACC	ACCC	ACCC	ACCC	CCCC	CCCC	CCCC	ACCC	CCCC	ACCC	ACCC	ACCC	AAAC	AAAC	AACC	AACC	AACC	AACC	ACCC	ACCC	CCCC	CCCC	CCCC	CCCC	AACC	CCCC	ACCC	ACCC	ACCC	CCCC	CCCC	ACCC	ACCC	ACCC	ACCC	ACCC	ACCC	AACC	ACCC
solcap_snp_c1_4862	chr02	45695666	[T/C]	0.0509259	GGGG	AGGG	GGGG	GGGG	GGGG	AGGG	GGGG	GGGG	GGGG	GGGG	GGGG	GGGG	GGGG	GGGG	GGGG	GGGG	GGGG	GGGG	GGGG	GGGG	AGGG	AGGG	GGGG	GGGG	GGGG	GGGG	GGGG	GGGG	NA	GGGG	AGGG	GGGG	GGGG	GGGG	GGGG	AAGG	GGGG	GGGG	GGGG	GGGG	GGGG	GGGG	GGGG	AGGG	GGGG
solcap_snp_c1_4873	chr02	45744472	[A/G]	0.168182	AAGG	GGGG	AGGG	AGGG	GGGG	AGGG	GGGG	GGGG	GGGG	AGGG	AAGG	GGGG	AAGG	AGGG	AGGG	GGGG	GGGG	GGGG	GGGG	AGGG	AGGG	AAGG	GGGG	AGGG	GGGG	AGGG	GGGG	AGGG	AAAG	GGGG	AGGG	GGGG	GGGG	AGGG	AGGG	AAAG	GGGG	AGGG	GGGG	AGGG	GGGG	AGGG	AGGG	AGGG	GGGG
solcap_snp_c1_4881	chr02	45756358	[A/G]	0.272727	GGGG	GGGG	GGGG	AAGG	GGGG	GGGG	AAGG	AGGG	AGGG	AGGG	AGGG	GGGG	GGGG	AAGG	GGGG	AGGG	AGGG	AGGG	AAAG	AAAG	AAGG	AAAG	AAGG	AAGG	AGGG	AAAG	GGGG	AGGG	GGGG	GGGG	AAGG	AGGG	AGGG	AGGG	AGGG	GGGG	GGGG	AAGG	AGGG	AGGG	AGGG	AAGG	AGGG	AAGG	AAGG
solcap_snp_c1_4885	chr02	45788038	[A/G]	0.0545455	AAAA	AAAA	AAAA	AAAA	AAAA	AAAG	AAAA	AAAA	AAAA	AAAA	AAAA	AAAA	AAAA	AAAA	AAAA	AAAA	AAAA	AAAA	AAAA	AAAA	AAAG	AAAG	AAAA	AAAA	AAAA	AAAA	AAAA	AAAA	AGGG	AAAA	AAAG	AAAA	AAAA	AAAA	AAAA	AAGG	AAAA	AAAA	AAAA	AAAA	AAAA	AAAA	AAAA	AAAG	AAAA
solcap_snp_c1_5088	chr02	28832309	[T/G]	0.372685	ACCC	ACCC	AACC	AACC	CCCC	AACC	AACC	AAAC	ACCC	ACCC	ACCC	ACCC	AACC	CCCC	AACC	ACCC	CCCC	ACCC	AACC	ACCC	AACC	ACCC	AACC	ACCC	ACCC	AAAC	AACC	CCCC	AACC	AAAC	AACC	AAAC	AAAC	ACCC	AACC	CCCC	CCCC	ACCC	AACC	AACC	AACC	CCCC	CCCC	AACC	ACCC
solcap_snp_c1_5091	chr02	28831038	[A/G]	0.145455	AAAA	AAAA	AAAG	AAAG	AAAA	AAAG	AAAG	AAAG	AAAA	AAAA	AAAA	AAAA	AAAG	AAAA	AAGG	AAAA	AAAA	AAAA	AAAG	AAAA	AAAA	AAAG	AAGG	AAAG	AAAG	AAAG	AAAA	AAAA	AAAA	AAAG	AAAG	AAGG	AAAG	AAAG	AAGG	AAAA	AAAA	AAAA	AAAG	AAAG	AAAG	AAAA	AAAA	AAAA	AAAA
solcap_snp_c1_5224	chr02	14833968	[T/G]	0.120455	AAAA	AAAC	AAAA	AAAC	AAAC	AAAA	AAAA	AAAC	AAAA	AAAA	AAAA	AAAC	AAAA	AAAA	AAAA	AAAA	AAAA	AAAA	AAAA	AAAC	AAAA	AAAC	AAAC	AAAA	AAAA	AAAA	AAAC	AAAA	AAAA	AAAA	AAAC	AAAC	AAAC	AAAC	AAAC	AAAC	AAAA	AAAA	AAAA	AACC	AAAA	AAAA	AAAC	AAAA	AAAC
solcap_snp_c1_5228	chr02	14350758	[T/C]	0.118182	GGGG	AGGG	GGGG	AGGG	AGGG	GGGG	GGGG	AGGG	GGGG	GGGG	GGGG	AGGG	GGGG	GGGG	GGGG	GGGG	GGGG	GGGG	GGGG	AGGG	GGGG	AGGG	AGGG	GGGG	GGGG	GGGG	AGGG	GGGG	GGGG	GGGG	AGGG	AGGG	AGGG	AGGG	AGGG	AGGG	GGGG	GGGG	GGGG	AAGG	GGGG	GGGG	AGGG	GGGG	AGGG
solcap_snp_c1_5732	chr02	20476838	[A/G]	0.113636	AAAG	AAAA	AAAG	AAAA	AAAA	AAAA	AAAA	AAAG	AAAA	AAAG	AAAA	AAGG	AAGG	AAAA	AAAG	AAAA	AAAG	AAAG	AAAA	AAAA	AAAA	AAAA	AAGG	AAAA	AAAA	AAAG	AAAA	AAAA	AAAA	AAAA	AAAA	AAAA	AAAA	AAAA	AAAG	AAAA	AAAA	AAAA	AAAG	AAAA	AAGG	AAAG	AAGG	AAAG	AAAA
solcap_snp_c1_5739	chr02	20681610	[T/C]	0.146789	AGGG	AGGG	AGGG	AGGG	AGGG	GGGG	GGGG	GGGG	GGGG	AGGG	AGGG	GGGG	AGGG	AAGG	GGGG	AAGG	AGGG	GGGG	GGGG	AGGG	GGGG	AGGG	GGGG	GGGG	AAGG	GGGG	AGGG	AAGG	GGGG	GGGG	GGGG	AGGG	GGGG	AGGG	GGGG	GGGG	AGGG	GGGG	GGGG	GGGG	AGGG	GGGG	AGGG	AGGG	AAGG
solcap_snp_c1_5750	chr02	20767146	[A/G]	0.0454545	GGGG	GGGG	GGGG	GGGG	GGGG	GGGG	GGGG	AGGG	AGGG	GGGG	GGGG	GGGG	GGGG	GGGG	AGGG	GGGG	GGGG	GGGG	GGGG	GGGG	GGGG	GGGG	GGGG	GGGG	GGGG	GGGG	GGGG	AGGG	GGGG	GGGG	GGGG	AAGG	GGGG	GGGG	AGGG	AGGG	AGGG	GGGG	GGGG	GGGG	GGGG	GGGG	AGGG	GGGG	AGGG
solcap_snp_c1_5837	chr02	36837559	[A/G]	0.122727	AAAA	AAAG	AAAA	AAAG	AAAA	AAAG	AAAG	AAAA	AAAG	AAAA	AAGG	AAAG	AAAA	AAAA	AAAA	AAAA	AAAA	AAAA	AAAG	AAAA	AAAG	AAAG	AAGG	AAAA	AAAA	AAAA	AAAG	AAAA	AAAA	AAAA	AAAA	AAAA	AAAG	AAAG	AAAA	AAAA	AAAA	AAAA	AAAG	AAAA	AAAA	AAAG	AAAA	AAAG	AAAG
solcap_snp_c1_5845	chr02	36959334	[T/C]	0.419903	AGGG	AAGG	AAAG	AAAG	AGGG	AGGG	GGGG	GGGG	AGGG	GGGG	AAAA	AAGG	AAGG	AGGG	GGGG	AGGG	AAGG	AGGG	AAAA	AAAG	NA	AGGG	GGGG	AAAG	AGGG	AGGG	GGGG	AGGG	NA	AGGG	GGGG	AGGG	AAAG	GGGG	AGGG	AAAA	AAAG	AAAG	AAAG	AGGG	AAGG	AAAG	AGGG	AAGG	GGGG
solcap_snp_c1_5846	chr02	36959331	[T/C]	0.169048	GGGG	AGGG	GGGG	AGGG	GGGG	AGGG	AGGG	AGGG	AGGG	AGGG	AAAG	AAGG	GGGG	GGGG	GGGG	GGGG	GGGG	GGGG	AAAG	NA	AGGG	AGGG	AAGG	GGGG	GGGG	AGGG	AGGG	AGGG	GGGG	GGGG	GGGG	GGGG	AGGG	AGGG	GGGG	AGGG	AGGG	GGGG	GGGG	GGGG	GGGG	AGGG	GGGG	AGGG	NA
solcap_snp_c1_5871	chr02	36330134	[T/G]	0.0619266	AAAA	AAAC	AAAA	AAAA	AAAA	AAAA	AAAA	AAAA	AAAA	AAAA	AAAC	AAAA	AAAA	AAAA	AAAA	AAAA	AAAA	AAAA	AAAC	AAAA	AAAC	AAAA	AAAA	AAAC	AAAA	AAAA	AAAA	AAAA	NA	AAAA	AAAA	AAAA	AAAA	AAAA	AAAA	AAAC	AAAA	AAAC	AAAC	AAAA	AAAA	AAAA	AAAA	AAAC	AAAA
solcap_snp_c1_5881	chr02	36868741	[A/C]	0.229545	ACCC	ACCC	CCCC	AACC	ACCC	ACCC	CCCC	CCCC	CCCC	CCCC	ACCC	ACCC	ACCC	ACCC	CCCC	ACCC	ACCC	AACC	ACCC	AAAC	CCCC	ACCC	CCCC	AACC	CCCC	ACCC	CCCC	CCCC	CCCC	CCCC	CCCC	ACCC	ACCC	CCCC	ACCC	AAAC	AACC	AACC	ACCC	ACCC	ACCC	AACC	ACCC	ACCC	CCCC
solcap_snp_c1_5895	chr02	48564909	[T/C]	0.0522727	GGGG	GGGG	GGGG	GGGG	GGGG	AGGG	GGGG	GGGG	GGGG	GGGG	GGGG	GGGG	GGGG	GGGG	GGGG	GGGG	GGGG	GGGG	GGGG	GGGG	AGGG	AGGG	GGGG	AGGG	GGGG	GGGG	GGGG	GGGG	AAAG	GGGG	AGGG	GGGG	GGGG	GGGG	GGGG	AAGG	GGGG	GGGG	GGGG	GGGG	GGGG	GGGG	GGGG	AGGG	GGGG
solcap_snp_c1_5908	chr02	47995191	[A/G]	0.206422	AAAG	AAAA	AAAG	AAAG	AAAG	AAAA	AAAA	AGGG	AAAA	AAAG	AAAA	AAAG	AAAG	AAAG	AAAG	AAAA	AAGG	AAAG	AAAA	AAAG	AAAG	AAAG	AAAG	AAAG	AGGG	AAAA	AAAG	AAAG	AAAA	AAGG	AAAA	AAAG	AAAG	AAAG	AAGG	AAAG	AAAA	AAAG	AAAA	AAGG	AAAA	AAAA	AAAG	AAAG	AAGG
solcap_snp_c1_5909	chr02	47995095	[T/C]	0.206422	AGGG	GGGG	AGGG	AGGG	AGGG	GGGG	GGGG	AAAG	GGGG	AGGG	GGGG	AGGG	AGGG	AGGG	AGGG	GGGG	AAGG	AGGG	GGGG	AGGG	AGGG	AGGG	AGGG	AGGG	AAAG	GGGG	AGGG	AGGG	GGGG	AAGG	GGGG	AGGG	AGGG	AGGG	AAGG	AGGG	GGGG	AGGG	GGGG	AAGG	GGGG	GGGG	AGGG	AGGG	AAGG
solcap_snp_c1_5920	chr02	47808850	[A/G]	0.0504587	GGGG	GGGG	GGGG	GGGG	GGGG	AGGG	GGGG	GGGG	GGGG	GGGG	GGGG	GGGG	GGGG	GGGG	GGGG	GGGG	GGGG	GGGG	GGGG	GGGG	AGGG	AGGG	GGGG	AGGG	GGGG	GGGG	GGGG	GGGG	AAAG	GGGG	AGGG	GGGG	GGGG	GGGG	GGGG	AAGG	GGGG	GGGG	GGGG	GGGG	GGGG	GGGG	GGGG	AGGG	GGGG
solcap_snp_c1_5924	chr02	47712488	[A/G]	0.192661	AGGG	GGGG	AGGG	AGGG	AGGG	GGGG	GGGG	AAAG	GGGG	AGGG	GGGG	AGGG	AGGG	AGGG	AGGG	GGGG	AGGG	AGGG	GGGG	AGGG	AGGG	AGGG	AGGG	AGGG	AAAG	GGGG	AGGG	AGGG	GGGG	AAGG	GGGG	AGGG	AGGG	AGGG	AAGG	AGGG	GGGG	AGGG	GGGG	AAGG	GGGG	GGGG	AGGG	AGGG	AAGG
solcap_snp_c1_5931	chr02	48498156	[T/C]	0.307692	AAGG	AAAA	AAAA	AAAG	AAAA	AAAA	AAAG	AAAG	AAAA	AAAG	AAAA	AAAA	AAAA	AAAG	AAGG	AAAG	AGGG	AAAG	AAGG	AAGG	AAGG	AAAG	AAAG	AAAG	AAGG	AAAG	AAAG	AAAA	AAAG	AAGG	AAAA	AAGG	AAGG	AAAA	AAAG	AAAG	AAAA	AAGG	AAGG	AAGG	AGGG	AAGG	AAAA	AAAG	AAAG
solcap_snp_c1_6462	chr02	2450782	[T/G]	0.336634	AAAC	AAAA	AACC	AACC	AAAC	AAAA	AAAA	AAAC	NA	AAAC	AAAA	AACC	ACCC	CCCC	AAAC	AAAA	AAAC	AAAC	AAAC	NA	AACC	AACC	AAAC	ACCC	ACCC	AAAC	AAAC	AACC	AAAC	AAAC	AAAC	AACC	AAAC	AAAA	AAAA	AAAA	AACC	AAAC	ACCC	AAAA	AAAC	AAAC	CCCC	NA	CCCC
solcap_snp_c1_6465	chr02	3616437	[T/C]	0.16055	GGGG	AGGG	AAGG	GGGG	AGGG	AGGG	GGGG	AGGG	AGGG	GGGG	AGGG	GGGG	GGGG	GGGG	AGGG	AAGG	AGGG	GGGG	GGGG	AGGG	GGGG	AGGG	AAGG	GGGG	GGGG	GGGG	GGGG	GGGG	AGGG	GGGG	GGGG	GGGG	GGGG	AGGG	AAGG	AGGG	GGGG	AAGG	GGGG	GGGG	AGGG	AGGG	GGGG	GGGG	GGGG
solcap_snp_c1_6816	chr02	25612912	[T/C]	0.189252	AGGG	GGGG	GGGG	AGGG	AGGG	GGGG	GGGG	AGGG	GGGG	GGGG	AGGG	AAGG	GGGG	GGGG	AAGG	AGGG	AAGG	GGGG	AAAG	AAGG	AGGG	GGGG	AAGG	AGGG	AGGG	GGGG	GGGG	GGGG	AAGG	AGGG	GGGG	AAGG	GGGG	GGGG	AGGG	AGGG	AAGG	GGGG	AGGG	GGGG	GGGG	NA	GGGG	AGGG	AGGG
solcap_snp_c1_6825	chr02	25514625	[T/C]	0.186364	GGGG	GGGG	AAAA	AGGG	GGGG	AAGG	AGGG	AGGG	AAGG	GGGG	AGGG	AAGG	GGGG	AGGG	AAGG	AGGG	GGGG	AGGG	GGGG	GGGG	AAGG	GGGG	AGGG	AAGG	GGGG	GGGG	GGGG	GGGG	AGGG	AAGG	AGGG	GGGG	GGGG	AGGG	GGGG	AGGG	GGGG	AGGG	GGGG	GGGG	AAGG	GGGG	AAGG	AAGG	GGGG
solcap_snp_c1_6841	chr02	25051954	[A/C]	0.418224	AACC	AACC	AACC	ACCC	ACCC	AAAC	CCCC	AAAC	AAAA	ACCC	ACCC	ACCC	AACC	ACCC	AACC	AACC	CCCC	AACC	ACCC	AACC	CCCC	ACCC	AACC	AACC	ACCC	NA	AACC	AACC	ACCC	AAAC	ACCC	AACC	AAAA	AAAC	AACC	ACCC	AACC	ACCC	AACC	AAAC	AAAC	ACCC	AAAA	AACC	AACC
solcap_snp_c1_7267	chr02	43166698	[T/C]	0.087156	GGGG	AGGG	GGGG	AGGG	GGGG	AAGG	GGGG	GGGG	GGGG	GGGG	GGGG	GGGG	GGGG	GGGG	GGGG	GGGG	AGGG	GGGG	GGGG	GGGG	AGGG	AGGG	GGGG	GGGG	GGGG	GGGG	GGGG	GGGG	AAAG	GGGG	AGGG	GGGG	GGGG	GGGG	GGGG	AGGG	GGGG	AAGG	GGGG	GGGG	GGGG	AGGG	GGGG	AGGG	GGGG
solcap_snp_c1_7268	chr02	43283777	[T/C]	0.440367	AAGG	AAGG	AAAG	AAGG	AAAA	AAGG	AAAG	AAAA	AAGG	AGGG	AAAA	AGGG	AAGG	AAGG	AGGG	AAAG	AAGG	AGGG	AAAG	AAAG	AGGG	AAGG	AAGG	AAGG	AAGG	AAGG	AAGG	AGGG	GGGG	AAAG	AAAG	AGGG	AAGG	AAGG	AAAA	GGGG	GGGG	AGGG	AAAG	AAAG	AAGG	AAAG	AAAG	AAGG	AGGG
solcap_snp_c1_7281	chr02	43112392	[A/G]	0.0528846	AAAA	AAAA	AAAA	AAAG	AAAA	AAAA	AAAA	AAAA	AAAG	AAAA	AAAG	AAAA	AAAA	AAGG	AAAA	AAAA	AAAA	AAAA	AAAA	AAAA	AAAA	AAAG	AAAA	AAAA	AAAG	AAAG	AAAG	AAAA	AAAA	AAAA	AAAA	AAAA	AAAA	AAAA	AAAA	AAAA	AAAA	AAAG	AAAA	AAAA	AAAG	AAAG	AAAA	AAAA	AAAA
solcap_snp_c1_7325	chr02	42764457	[A/G]	0.259174	AGGG	AGGG	GGGG	AAGG	GGGG	AGGG	AGGG	GGGG	AAAG	AAAG	AGGG	AAAG	AGGG	AAGG	GGGG	AGGG	AGGG	AAGG	AGGG	AGGG	AGGG	AGGG	AAGG	AAGG	AAGG	AAGG	AAAG	AAGG	AAGG	AGGG	GGGG	AAGG	AGGG	AGGG	GGGG	GGGG	NA	AGGG	AAGG	GGGG	AAGG	AGGG	GGGG	GGGG	AGGG
solcap_snp_c1_7341	chr02	42657363	[A/C]	0.397727	ACCC	AAAC	ACCC	AAAA	AACC	AAAC	AACC	CCCC	AACC	AAAC	ACCC	AAAC	ACCC	AACC	ACCC	ACCC	AACC	AACC	ACCC	CCCC	AACC	AACC	AAAC	ACCC	AACC	AACC	AAAC	AAAC	AAAA	ACCC	ACCC	AACC	ACCC	AAAC	CCCC	AACC	AAAC	AACC	AACC	CCCC	AACC	ACCC	ACCC	ACCC	AACC
solcap_snp_c1_7342	chr02	42645671	[A/G]	0.394495	AAAG	AGGG	AAAG	GGGG	AAGG	AGGG	AAGG	AAAA	AAGG	AGGG	AAAG	AGGG	AAAG	AAGG	AAAG	AAAG	AAGG	AAGG	AAAG	AAAA	AAGG	AAGG	AGGG	AAAG	AAGG	AAGG	AGGG	AGGG	GGGG	AAAG	AAAG	AAGG	AAAG	AGGG	AAAA	AAGG	AGGG	AAGG	AAGG	AAAA	AAGG	AAAG	AAAG	AAAG	AAGG
solcap_snp_c1_7346	chr02	42597150	[T/C]	0.451456	AGGG	GGGG	GGGG	AAGG	AGGG	GGGG	AAAG	AGGG	AAAG	AAAA	AAGG	AAAG	AGGG	AAGG	GGGG	AAGG	AGGG	AAGG	AAAG	AGGG	AAGG	AGGG	AAAG	AGGG	AAGG	AAAG	AAAG	AAAA	NA	AAGG	AAGG	AAGG	AGGG	AAAG	AAGG	GGGG	AAAG	AGGG	AAGG	AGGG	AAGG	AAAG	AGGG	AAGG	AAGG
solcap_snp_c1_7412	chr02	30401430	[A/C]	0.120455	ACCC	CCCC	CCCC	CCCC	ACCC	CCCC	CCCC	ACCC	AAAC	ACCC	ACCC	AAAC	CCCC	ACCC	ACCC	CCCC	ACCC	ACCC	ACCC	ACCC	CCCC	CCCC	ACCC	ACCC	ACCC	CCCC	CCCC	CCCC	CCCC	CCCC	CCCC	AACC	CCCC	CCCC	ACCC	ACCC	ACCC	CCCC	CCCC	CCCC	ACCC	ACCC	CCCC	ACCC	CCCC
solcap_snp_c1_7430	chr02	30480670	[A/C]	0.395455	AACC	AAAC	AAAC	ACCC	CCCC	AAAC	ACCC	AACC	ACCC	ACCC	AACC	ACCC	AACC	CCCC	AAAC	AAAC	AAAC	AACC	AAAC	ACCC	ACCC	ACCC	AACC	ACCC	AACC	ACCC	AACC	ACCC	AACC	AACC	ACCC	CCCC	ACCC	AACC	AACC	CCCC	AACC	ACCC	AAAC	ACCC	CCCC	CCCC	ACCC	AACC	ACCC
solcap_snp_c1_7469	chr02	30364307	[A/G]	0.394231	AAGG	AAAG	AAAG	AAGG	GGGG	AAAG	AGGG	AAGG	GGGG	AAGG	AAGG	NA	AAGG	GGGG	AAAG	AAGG	AAAG	AGGG	AAAG	AGGG	AAGG	AGGG	AAGG	AGGG	AAGG	AGGG	AAGG	AGGG	AAGG	AAGG	AGGG	GGGG	AGGG	AAGG	AAGG	GGGG	AGGG	NA	AAAG	AGGG	GGGG	GGGG	GGGG	AAGG	AGGG
solcap_snp_c1_7834	chr02	46384291	[A/G]	0.0568182	GGGG	GGGG	GGGG	GGGG	GGGG	AGGG	GGGG	GGGG	GGGG	GGGG	GGGG	GGGG	GGGG	GGGG	GGGG	GGGG	GGGG	GGGG	GGGG	GGGG	AGGG	AGGG	GGGG	GGGG	GGGG	GGGG	GGGG	GGGG	AAAG	GGGG	AGGG	GGGG	GGGG	GGGG	GGGG	AAGG	GGGG	GGGG	GGGG	GGGG	GGGG	GGGG	GGGG	AGGG	GGGG
solcap_snp_c1_7848	chr02	46291602	[A/G]	0.449074	AAAG	GGGG	AAGG	AAGG	AGGG	AGGG	GGGG	AAGG	AGGG	AAAG	AAGG	AGGG	AAAG	AGGG	AAAG	GGGG	AGGG	GGGG	AAAG	GGGG	AGGG	AAAG	AAGG	GGGG	AAAG	AAAG	AAGG	AAGG	AAAG	AAAG	AGGG	AAGG	GGGG	AAGG	AAGG	AAAA	AGGG	AGGG	AGGG	AAGG	AAAG	AAAG	AAGG	AAGG	AAAG
solcap_snp_c1_7867	chr02	46196337	[A/C]	0.453704	ACCC	AAAA	AACC	AACC	AAAC	AAAC	AAAA	AACC	AAAC	ACCC	AACC	AAAA	ACCC	AAAC	ACCC	AAAA	AACC	AAAA	CCCC	AAAA	AAAC	ACCC	AACC	AAAA	AACC	AACC	AACC	AACC	CCCC	ACCC	AAAC	AACC	AAAC	AACC	AACC	CCCC	AAAA	AAAC	AACC	NA	AACC	ACCC	AACC	AACC	AACC
solcap_snp_c1_7870	chr02	46195346	[T/C]	0.0613636	GGGG	GGGG	GGGG	GGGG	GGGG	AGGG	GGGG	GGGG	GGGG	GGGG	GGGG	GGGG	GGGG	GGGG	GGGG	GGGG	GGGG	GGGG	GGGG	GGGG	AGGG	AGGG	GGGG	GGGG	GGGG	GGGG	GGGG	GGGG	AAAA	GGGG	AGGG	GGGG	GGGG	GGGG	GGGG	AAAG	GGGG	GGGG	GGGG	GGGG	GGGG	GGGG	GGGG	AGGG	GGGG
solcap_snp_c1_7871	chr02	46195322	[T/C]	0.453704	AAAG	GGGG	AAGG	AAGG	AGGG	AGGG	GGGG	AAGG	AGGG	AAAG	AAGG	AGGG	AAAG	AGGG	AAAG	GGGG	AAGG	GGGG	AAAA	GGGG	AGGG	AAAG	AAGG	GGGG	AAGG	AAGG	AAGG	AAGG	AAAA	AAAG	AGGG	AAGG	AGGG	AAGG	AAGG	AAAA	AGGG	AGGG	AAGG	AAGG	AAGG	AAAG	AAGG	AAGG	AAGG
solcap_snp_c1_7872	chr02	46195203	[T/C]	0.233645	AAGG	GGGG	AGGG	AAGG	GGGG	AGGG	GGGG	GGGG	AGGG	AAGG	AAGG	GGGG	AAGG	AGGG	AGGG	GGGG	GGGG	GGGG	AAAG	GGGG	AGGG	AAAG	AGGG	GGGG	GGGG	AAGG	AGGG	AGGG	AAAG	GGGG	AGGG	AGGG	GGGG	AGGG	AGGG	AAAG	GGGG	AGGG	AGGG	AGGG	GGGG	AAGG	AGGG	AGGG	GGGG
solcap_snp_c1_7873	chr02	46195190	[A/C]	0.25	AAAC	AAAA	AAAC	AACC	AAAC	AAAA	AAAA	AACC	AAAA	AAAC	AAAC	AAAC	AAAC	AAAC	AACC	AAAA	AACC	AAAA	NA	AAAA	AAAA	AAAC	AAAC	AAAA	AACC	AAAC	AAAC	AACC	NA	ACCC	AAAA	AACC	AAAC	AAAC	AAAC	AAAC	AAAC	AAAC	AAAC	AAAC	AACC	AACC	AAAC	AAAC	AACC
solcap_snp_c1_7876	chr02	46190640	[T/C]	0.0545455	GGGG	GGGG	GGGG	GGGG	GGGG	AGGG	GGGG	GGGG	GGGG	GGGG	GGGG	GGGG	GGGG	GGGG	GGGG	GGGG	GGGG	GGGG	GGGG	GGGG	AGGG	AGGG	GGGG	GGGG	GGGG	GGGG	GGGG	GGGG	AAAG	GGGG	AGGG	GGGG	GGGG	GGGG	GGGG	AAGG	GGGG	GGGG	GGGG	GGGG	GGGG	GGGG	GGGG	AGGG	GGGG
solcap_snp_c1_7912	chr02	40804323	[T/C]	0.0802752	AGGG	GGGG	AGGG	GGGG	GGGG	GGGG	GGGG	AAAG	AGGG	GGGG	AGGG	AGGG	GGGG	GGGG	GGGG	GGGG	GGGG	AGGG	GGGG	GGGG	GGGG	GGGG	GGGG	GGGG	AGGG	GGGG	AGGG	GGGG	GGGG	GGGG	GGGG	GGGG	AGGG	AGGG	AAGG	GGGG	GGGG	GGGG	GGGG	NA	GGGG	GGGG	AGGG	GGGG	GGGG
solcap_snp_c1_7935	chr02	40634592	[T/C]	0.0849057	AAAA	AAAG	AAAA	AAAG	AAAA	AAAA	AAAA	AAAA	AAAA	AAAA	AAAG	AAAA	AAAA	AAAA	AAAG	AAAG	AAAA	AAAA	AAAA	AAAA	AAAG	AAAA	AAAA	AAAA	AAAG	AAAA	AAAA	AAAA	NA	AAAA	AAAG	AAAA	AAAA	AAAA	AAAA	AAAG	AAAA	AAAG	AAAG	AAAA	AAAA	AAAA	AAAA	AAAG	AAAA
solcap_snp_c1_7948	chr02	40564885	[A/G]	0.0727273	GGGG	AGGG	GGGG	AGGG	GGGG	GGGG	GGGG	GGGG	GGGG	GGGG	AGGG	GGGG	GGGG	GGGG	GGGG	GGGG	GGGG	GGGG	GGGG	GGGG	AGGG	GGGG	GGGG	GGGG	GGGG	GGGG	GGGG	GGGG	AAGG	GGGG	AGGG	GGGG	GGGG	GGGG	GGGG	AGGG	GGGG	AGGG	AGGG	GGGG	GGGG	GGGG	GGGG	AGGG	GGGG
solcap_snp_c1_7957	chr02	40896280	[T/G]	0.214623	AAAC	AAAC	AACC	NA	AAAA	AAAA	AAAA	ACCC	AAAC	AAAA	AACC	AAAC	AAAA	AAAC	AAAC	AACC	AAAA	AAAA	AAAA	AAAA	AAAC	AAAC	AAAA	AAAA	AACC	AAAC	AAAC	AAAC	AACC	AAAA	AAAC	AAAA	AAAC	AAAC	AACC	AACC	AAAA	AACC	AAAC	AAAC	AAAC	AAAC	AAAC	AAAC	AACC
solcap_snp_c1_7964	chr02	40295082	[A/G]	0.289352	AAAG	AAAG	AAGG	AAAG	AGGG	AAAG	AAGG	AAAG	GGGG	AAAG	AAGG	AAAA	AAAA	AAAG	AAAA	AAAG	AAAA	AAAG	AAAG	AAAG	AAAA	AAAG	AAAG	AAGG	AAGG	AAGG	AAAG	AAAG	AAAA	AAAG	AAAG	AAAA	AAAA	AAAA	AAAG	AAAA	AAAA	AAAG	AAGG	AAAA	AAGG	AGGG	AAAG	AAGG	AAAG
solcap_snp_c1_8091	chr02	39718023	[A/G]	0.179545	AAAG	AAGG	AAAA	AAAG	AAAG	AAAG	AAAA	AAAA	AAAG	AAAA	AAAA	AAAA	AAAG	AAAG	AAGG	AAAA	AAAG	AAAG	AAAG	AAGG	AAAG	AAGG	AAAA	AAAG	AAAG	AAAG	AAAA	AAAG	AAAA	AAAA	AAAA	AAAG	AAAG	AAAA	AAAA	AAGG	AAAG	AAGG	AAAA	AAAG	AAAG	AAAG	AAAA	AAAG	AAAA
solcap_snp_c1_8113	chr02	39934251	[T/C]	0.183486	AGGG	GGGG	AGGG	AGGG	GGGG	AGGG	AAGG	GGGG	GGGG	GGGG	AGGG	AGGG	AGGG	GGGG	GGGG	GGGG	AGGG	AGGG	AGGG	AGGG	AAGG	AGGG	GGGG	GGGG	AGGG	GGGG	GGGG	GGGG	AGGG	AAGG	AAAG	AAGG	AGGG	AGGG	GGGG	GGGG	AAAG	GGGG	GGGG	AGGG	GGGG	GGGG	GGGG	GGGG	AGGG
solcap_snp_c1_8118	chr02	39940755	[A/G]	0.345455	AAAG	GGGG	AAAG	AAGG	AAAG	AAGG	AAAA	AAAG	AAGG	AAAA	AAAG	AAAG	AAAG	AAAG	AGGG	AAGG	AAAG	AAGG	AAAG	AAGG	AAGG	AAGG	AAAA	AAGG	AAGG	AAAG	AAAG	AAAG	AAGG	AAAA	AAAA	AAAG	AAAG	AAAG	AAAG	GGGG	AAAG	AGGG	AAGG	AAAG	AAAG	AAAG	AAAG	AAGG	AAAG
solcap_snp_c1_8125	chr02	39969910	[A/G]	0.172727	AGGG	GGGG	AGGG	AGGG	GGGG	AGGG	AAGG	GGGG	GGGG	GGGG	AGGG	AGGG	AGGG	GGGG	GGGG	GGGG	AGGG	AGGG	AGGG	AGGG	AAGG	AGGG	GGGG	GGGG	GGGG	GGGG	GGGG	GGGG	AGGG	AAGG	AAAG	AAGG	AGGG	AGGG	GGGG	GGGG	AAAG	GGGG	GGGG	AGGG	GGGG	GGGG	GGGG	GGGG	AGGG
solcap_snp_c1_8129	chr02	40133029	[T/C]	0.0727273	AAAA	AAAG	AAAA	AAAA	AAAA	AAAA	AAAA	AAAA	AAAA	AAAA	AAAG	AAAA	AAAA	AAAA	AAAA	AAAA	AAAA	AAAA	AAAA	AAAA	AAAG	AAAA	AAAA	AAAG	AAAA	AAAA	AAAA	AAAA	AAGG	AAAA	AAAA	AAAA	AAAA	AAAA	AAAA	AAAG	AAAA	AAAG	AAAG	AAAA	AAAA	AAAA	AAAA	AAAG	AAAA
solcap_snp_c1_8490	chr02	44698431	[T/C]	0.075	GGGG	AGGG	GGGG	AGGG	GGGG	AGGG	GGGG	GGGG	GGGG	GGGG	GGGG	GGGG	GGGG	GGGG	GGGG	GGGG	GGGG	GGGG	GGGG	GGGG	AGGG	AGGG	GGGG	GGGG	GGGG	GGGG	GGGG	GGGG	AAAG	GGGG	AGGG	GGGG	GGGG	GGGG	GGGG	AGGG	GGGG	AAGG	GGGG	GGGG	GGGG	AGGG	GGGG	AGGG	GGGG
solcap_snp_c1_868	chr02	17236308	[T/C]	0.230583	AAAG	AAAG	AAGG	AAAA	AAAA	AAAA	AAAA	AAAA	AAAA	AAAG	AAAA	AAAA	AGGG	AAAG	AAAG	AAAA	AAAG	AAAA	AAAG	AAGG	AAGG	AAAG	AAGG	AAGG	AAGG	AAAG	AAAG	AAAG	AAAA	AAAG	AAAA	AAGG	AAAG	AAAA	AAAA	AAAG	AAAG	AAAA	AGGG	AAAA	AAGG	AAAG	AAGG	AAGG	AAAA
solcap_snp_c1_890	chr02	17183198	[A/G]	0.0681818	GGGG	AGGG	GGGG	GGGG	AGGG	AAGG	AGGG	GGGG	AGGG	AGGG	GGGG	GGGG	GGGG	GGGG	GGGG	GGGG	GGGG	AAAG	GGGG	GGGG	GGGG	AGGG	GGGG	GGGG	GGGG	GGGG	GGGG	GGGG	AGGG	GGGG	AGGG	AGGG	GGGG	GGGG	GGGG	GGGG	AGGG	GGGG	GGGG	GGGG	GGGG	GGGG	GGGG	AGGG	GGGG
solcap_snp_c1_9120	chr02	18883765	[A/C]	0.336364	AAAC	AAAC	AAAA	AAAA	AACC	AACC	ACCC	AAAC	AAAC	AACC	AAAC	AAAA	AAAC	AAAA	AAAC	AAAA	AACC	ACCC	ACCC	AAAC	AAAC	AAAA	AAAC	AAAC	AAAC	AACC	AAAA	AAAC	AACC	ACCC	AACC	AAAC	AACC	AAAA	AAAC	AACC	AAAC	ACCC	AAAC	AAAC	AAAA	AACC	AAAA	AAAC	AAAA
solcap_snp_c1_9307	chr02	26388674	[A/G]	0.4075	AAGG	AGGG	AAGG	AGGG	AAGG	AAGG	AAGG	AAGG	AGGG	AGGG	AGGG	AAGG	AAGG	GGGG	AGGG	AGGG	AAGG	AGGG	AAGG	NA	AGGG	AGGG	NA	AGGG	AAGG	AAGG	AGGG	AAGG	AAGG	AAGG	AGGG	AGGG	AAGG	AAGG	AAGG	AGGG	AGGG	GGGG	AAGG	NA	AAGG	AAGG	AGGG	AAGG	AGGG
solcap_snp_c1_9356	chr02	26744045	[A/G]	0.202273	AGGG	AAGG	GGGG	AGGG	AGGG	AGGG	AGGG	GGGG	GGGG	AGGG	AGGG	GGGG	AGGG	AAGG	GGGG	AGGG	GGGG	GGGG	AGGG	AGGG	AGGG	AAGG	GGGG	AGGG	AGGG	AGGG	AAGG	AGGG	GGGG	GGGG	AGGG	AGGG	AAGG	AAGG	AGGG	AGGG	GGGG	AGGG	AAGG	AGGG	AGGG	AAAG	AAGG	GGGG	AAGG
solcap_snp_c1_9363	chr02	26771646	[T/C]	0.127404	AAAA	AAAG	AAAA	AAAA	AAAA	AAAG	AAAG	AAAA	AAAA	AAAG	AAAA	AAAA	AAAG	AAAA	AAAA	AAAA	AAGG	AAAA	AAAA	AAAA	AAAA	AAAG	AAAA	AAAA	AAAA	AAAA	AAAG	AAAG	AAAG	AAAA	AAAA	AAAA	AAAA	AAAA	AAAA	AAAG	AAAA	AAAA	AAAG	AAAA	AAAG	AAAA	AAAA	AAAG	AAAA
solcap_snp_c1_964	chr02	44471630	[A/G]	0.0886364	GGGG	AGGG	GGGG	AGGG	GGGG	AAGG	GGGG	GGGG	GGGG	GGGG	GGGG	GGGG	GGGG	GGGG	GGGG	GGGG	AGGG	GGGG	GGGG	GGGG	AGGG	AGGG	GGGG	GGGG	GGGG	GGGG	GGGG	GGGG	AAAG	GGGG	AGGG	GGGG	GGGG	GGGG	GGGG	AGGG	GGGG	AAGG	GGGG	GGGG	GGGG	AGGG	GGGG	AGGG	GGGG
solcap_snp_c1_9691	chr02	22417546	[A/T]	0.0795455	TTTT	TTTT	TTTT	TTTT	TTTT	TTTT	ATTT	TTTT	TTTT	TTTT	TTTT	TTTT	ATTT	TTTT	TTTT	TTTT	ATTT	TTTT	TTTT	TTTT	TTTT	ATTT	TTTT	TTTT	TTTT	TTTT	TTTT	ATTT	TTTT	TTTT	ATTT	AATT	TTTT	TTTT	TTTT	TTTT	ATTT	TTTT	ATTT	TTTT	TTTT	ATTT	ATTT	ATTT	ATTT
solcap_snp_c1_9695	chr02	22600527	[A/C]	0.452273	CCCC	ACCC	ACCC	AACC	AAAC	ACCC	ACCC	AACC	CCCC	AAAC	ACCC	ACCC	AACC	CCCC	AACC	AACC	AAAC	AACC	AAAA	AACC	ACCC	AAAC	CCCC	AACC	AACC	CCCC	ACCC	AACC	AACC	ACCC	AAAC	AACC	AAAC	ACCC	AACC	AACC	ACCC	ACCC	AAAC	AAAA	ACCC	AAAC	ACCC	AACC	AACC
solcap_snp_c1_9696	chr02	22600985	[A/T]	0.325	ATTT	ATTT	ATTT	NA	AAAT	NA	AAAT	NA	NA	AAAT	AATT	ATTT	AAAT	ATTT	AATT	AATT	AAAT	AAAT	AAAA	AAAT	AAAT	AAAT	AAAT	AATT	AATT	AAAT	AAAT	AAAA	AAAT	AAAT	AAAA	AATT	AAAA	AAAT	AAAT	AATT	AATT	AATT	AAAT	AAAA	ATTT	AAAT	NA	NA	AATT
solcap_snp_c1_9719	chr02	22749459	[A/G]	0.45	GGGG	AGGG	AGGG	AAGG	AAAG	AGGG	AGGG	AGGG	GGGG	AAAG	AGGG	AGGG	AAGG	GGGG	AAGG	AAGG	AAAG	AAGG	AAAA	AAGG	AGGG	AAAG	GGGG	AAGG	AAGG	GGGG	AGGG	AAGG	AAGG	AGGG	AAAG	AAGG	AAAG	AGGG	AGGG	AAGG	AGGG	AGGG	AAAG	AAAG	AGGG	AAAG	AGGG	AAGG	AAGG
solcap_snp_c1_9944	chr02	34461501	[T/C]	0.0727273	GGGG	AGGG	GGGG	GGGG	GGGG	GGGG	GGGG	GGGG	GGGG	GGGG	AGGG	GGGG	GGGG	GGGG	GGGG	GGGG	GGGG	GGGG	AGGG	GGGG	AGGG	GGGG	GGGG	AGGG	GGGG	GGGG	GGGG	GGGG	AAGG	GGGG	GGGG	GGGG	GGGG	GGGG	GGGG	AGGG	GGGG	AGGG	AGGG	GGGG	GGGG	GGGG	GGGG	AGGG	GGGG
solcap_snp_c2_11584	chr02	6068801	[A/G]	0.287037	AGGG	AAAG	AAAA	AAAG	AAAA	AAGG	AGGG	AAAG	AAAG	AAGG	AAAG	AAAG	AAAG	AAAA	AAGG	AAAG	AAAG	AAGG	AAGG	AAAA	AAGG	AAAA	AAAA	AAAA	AAAG	AAGG	AAAG	AAAA	AAGG	AGGG	AAGG	AAAG	AAGG	AAAG	AAAG	AAAG	AAAG	NA	AAAA	AAGG	AAAG	AAGG	AAAA	AAAG	AAAA
solcap_snp_c2_11590	chr02	6646800	[T/G]	0.120455	CCCC	ACCC	CCCC	ACCC	CCCC	CCCC	ACCC	ACCC	CCCC	CCCC	ACCC	CCCC	CCCC	ACCC	CCCC	CCCC	CCCC	CCCC	CCCC	ACCC	CCCC	AACC	ACCC	CCCC	CCCC	ACCC	CCCC	CCCC	CCCC	CCCC	ACCC	ACCC	ACCC	ACCC	ACCC	AACC	ACCC	CCCC	CCCC	AACC	CCCC	CCCC	ACCC	CCCC	CCCC
solcap_snp_c2_11591	chr02	6647786	[T/C]	0.280374	AGGG	GGGG	AAGG	AGGG	AGGG	GGGG	GGGG	AGGG	AAGG	AGGG	GGGG	AAGG	AAAG	AAGG	AGGG	GGGG	AGGG	AGGG	AGGG	AAGG	AAGG	AGGG	AGGG	AAAG	AAAG	AGGG	AGGG	AGGG	AGGG	AGGG	AGGG	AAGG	AGGG	GGGG	GGGG	GGGG	AAGG	AGGG	AAAG	GGGG	AGGG	AGGG	AAGG	AAGG	AAAG
solcap_snp_c2_13023	chr02	33162240	[T/C]	0.0911215	AAAA	AAAG	AAAA	AAAG	AAAG	NA	AAAA	AAAA	AAAA	AAAA	AAAA	AAAA	AAAA	AAAG	AAAA	AAAA	AAAA	AAAG	AAAA	AAAA	AAAA	AAAG	AAAA	AAAA	AAAA	AAAA	AAAA	AAAA	AAAA	AAAA	AAAG	AAAA	AAAA	AAAA	AAAA	AAAG	AAAA	AAAG	AAAG	AAAG	AAAA	AAAG	AAAA	AAAG	AAAA
solcap_snp_c2_13035	chr02	33106169	[A/G]	0.144495	AAAA	AAAG	AAAA	AAGG	AAGG	AAAG	AAAA	AAAA	AAAA	AAAA	AAAG	AAAG	AAAA	AAAG	AAAA	AAAA	AAAA	AAAG	AAAA	AAAG	AAAA	AAAG	AAAA	AAAA	AAAA	AAAG	AAAG	AAAA	AAAA	AAAG	AAAG	AAAG	AAAA	AAAA	AAAA	AAAG	AAAA	AAGG	AAAA	AAGG	AAAA	AAAG	AAGG	AAAA	AAAA
solcap_snp_c2_13051	chr02	33076297	[A/C]	0.123853	AAAC	AAAA	AAAA	AAAA	AAAA	AAAA	AACC	AAAC	AAAA	AAAC	AAAA	AAAC	AACC	AAAC	AAAA	AAAA	AAAA	AAAA	AAAA	AAAA	AAAC	AAAC	AACC	AAAA	AAAA	AAAC	AAAA	AAAA	AAAA	AAAA	AACC	AAAC	AAAA	AAAC	AACC	AAAC	AACC	AAAA	AAAA	AAAA	AAAC	AAAA	AAAA	AAAA	AAAA
solcap_snp_c2_14645	chr02	9338337	[T/C]	0.315909	AGGG	AAGG	AAGG	GGGG	AGGG	AAGG	GGGG	GGGG	AAGG	AGGG	AGGG	GGGG	AAAG	AGGG	AGGG	GGGG	AGGG	GGGG	AGGG	AAAG	AAGG	AGGG	AAGG	AAGG	AAGG	AGGG	AGGG	AGGG	AGGG	AGGG	AGGG	AAGG	AGGG	GGGG	GGGG	AGGG	AAGG	AAGG	AAAG	GGGG	AAGG	AAGG	AAGG	AAGG	AAGG
solcap_snp_c2_14648	chr02	8799527	[T/G]	0.331818	AAAC	AACC	AACC	AAAA	AAAC	AACC	AAAA	AAAA	AACC	AAAC	AAAC	AAAA	ACCC	AAAC	AAAC	AAAA	AAAC	AAAA	AAAC	ACCC	AACC	AAAC	AACC	AACC	ACCC	AAAC	AAAC	AAAC	AAAC	AAAC	AAAC	AACC	AAAC	AAAA	AAAA	AAAC	AACC	AACC	ACCC	AAAA	AACC	AACC	AACC	AACC	ACCC
solcap_snp_c2_14690	chr02	8398866	[T/G]	0.266204	CCCC	AACC	AACC	CCCC	CCCC	AACC	CCCC	CCCC	CCCC	CCCC	ACCC	CCCC	AAAC	ACCC	ACCC	CCCC	ACCC	CCCC	ACCC	AACC	ACCC	ACCC	AACC	ACCC	AAAC	ACCC	ACCC	NA	ACCC	ACCC	ACCC	ACCC	ACCC	CCCC	CCCC	ACCC	ACCC	AACC	AAAC	CCCC	AACC	AACC	ACCC	ACCC	ACCC
solcap_snp_c2_14979	chr02	45449277	[A/T]	0.310096	AATT	ATTT	AATT	NA	TTTT	ATTT	TTTT	AATT	ATTT	AATT	ATTT	TTTT	AATT	ATTT	NA	TTTT	ATTT	TTTT	ATTT	ATTT	ATTT	ATTT	ATTT	ATTT	AATT	ATTT	ATTT	ATTT	AATT	AATT	ATTT	AATT	ATTT	AATT	AATT	AATT	TTTT	NA	ATTT	ATTT	AATT	AATT	AATT	AATT	AATT
solcap_snp_c2_14980	chr02	45458636	[T/A]	0.154545	AATT	AAAA	AAAT	AATT	AAAA	AAAA	AAAA	AAAA	AATT	AAAA	AATT	AAAT	AATT	AAAT	ATTT	AAAA	AAAA	AAAA	AAAA	AAAT	AAAA	AAAT	AAAA	AAAT	AATT	AATT	AAAA	AAAT	AAAA	AAAA	AAAA	AAAT	AAAA	AAAT	AAAT	AATT	AAAT	AAAT	AAAA	AAAT	AAAA	AAAT	AAAT	AAAA	AAAT
solcap_snp_c2_14981	chr02	45458750	[A/G]	0.109091	AAAA	AAAG	AAAA	AAGG	AAAA	AAAG	AAAA	AAAA	AAAA	AAAA	AAAG	AAAA	AAAA	AAAG	AAAA	AAAA	AAAA	AAAA	AAAA	AAAA	AAAG	AAGG	AAAA	AAAA	AAAA	AAAG	AAAA	AAAG	AGGG	AAAA	AAAG	AAAA	AAAA	AAAA	AAAA	AAAG	AAAA	AGGG	AAAA	AAAA	AAAA	AAGG	AAAA	AAAG	AAAA
solcap_snp_c2_14982	chr02	45460606	[T/C]	0.104369	AGGG	AGGG	GGGG	NA	GGGG	AGGG	GGGG	GGGG	GGGG	GGGG	GGGG	GGGG	AGGG	GGGG	AGGG	GGGG	GGGG	GGGG	GGGG	GGGG	AGGG	AGGG	GGGG	GGGG	GGGG	NA	GGGG	GGGG	AAAA	GGGG	AGGG	GGGG	GGGG	GGGG	GGGG	AAGG	GGGG	AAGG	GGGG	GGGG	GGGG	AAGG	GGGG	NA	GGGG
solcap_snp_c2_14985	chr02	45460986	[A/G]	0.436321	AGGG	AAGG	AAGG	AGGG	AAAA	AAGG	AAAA	AAGG	AAAA	AAGG	AAGG	AAAG	AGGG	AAGG	AGGG	AAAA	AAAG	AAAA	AAAG	AAGG	AAGG	AAGG	AAAG	AAGG	AAGG	AAGG	AAAG	AAGG	GGGG	AAGG	AAGG	AAGG	AAAG	AAGG	AAGG	AGGG	AAAG	AGGG	NA	AAGG	AAGG	AGGG	AAGG	AAGG	AAGG
solcap_snp_c2_14989	chr02	45461381	[T/C]	0.25	AAAG	AGGG	AGGG	AAAG	GGGG	AGGG	GGGG	NA	AGGG	NA	AAGG	GGGG	AAAG	AGGG	AAGG	GGGG	GGGG	GGGG	GGGG	AGGG	AGGG	AAGG	GGGG	AGGG	AAGG	AAGG	GGGG	AGGG	AAAA	GGGG	AGGG	AGGG	GGGG	AGGG	AGGG	AAAG	GGGG	AAAG	GGGG	AGGG	GGGG	AAAG	AGGG	AGGG	AGGG
solcap_snp_c2_15018	chr02	45618397	[T/C]	0.382075	AGGG	AAAG	AAGG	AAGG	AAAG	AAAG	AAAA	AAGG	AAAG	AAGG	AAGG	AAAG	AGGG	AAAG	AGGG	AAAA	AAAG	AAAA	AAAG	AAAG	AAAG	AAGG	AAAG	AAAG	AAGG	AAGG	AAAG	AAGG	GGGG	AAGG	AAAG	AAGG	AAAG	AAGG	AAGG	GGGG	AAAG	AGGG	AAAG	AAAG	AAGG	AGGG	AAGG	AAGG	AAGG
solcap_snp_c2_15021	chr02	45618817	[T/C]	0.384259	AAAG	AGGG	AAGG	AAAG	AGGG	AGGG	GGGG	AAGG	AGGG	AAGG	AAGG	AGGG	AAAG	AGGG	AAAG	GGGG	AGGG	GGGG	AGGG	AGGG	AGGG	AAGG	AGGG	AGGG	AAGG	AAGG	AGGG	AAGG	AAAA	AAGG	AGGG	AAGG	AGGG	AAGG	AAGG	AAAA	AGGG	AAAG	AGGG	AGGG	AAGG	AAAG	AAGG	AAGG	AAGG
solcap_snp_c2_15040	chr02	45649739	[A/G]	0.346154	AGGG	AAAG	AAGG	GGGG	AAAG	AAAG	AAGG	AGGG	AAGG	AGGG	AAGG	AAAG	AGGG	AAGG	AGGG	AAGG	AAGG	AAAG	GGGG	GGGG	AGGG	GGGG	AGGG	AGGG	AGGG	AGGG	AAAG	AAGG	GGGG	AAGG	AGGG	AAGG	AAGG	AGGG	AGGG	GGGG	AAAG	GGGG	AAGG	NA	AGGG	GGGG	AGGG	GGGG	AGGG
solcap_snp_c2_15042	chr02	45652453	[A/T]	0.229167	TTTT	TTTT	TTTT	ATTT	TTTT	TTTT	AATT	ATTT	ATTT	ATTT	TTTT	TTTT	TTTT	ATTT	TTTT	AATT	ATTT	ATTT	AATT	AAAT	AATT	AATT	AATT	AATT	ATTT	ATTT	TTTT	TTTT	TTTT	TTTT	AATT	TTTT	ATTT	ATTT	ATTT	TTTT	TTTT	ATTT	ATTT	ATTT	ATTT	ATTT	ATTT	AATT	ATTT
solcap_snp_c2_15043	chr02	45652583	[A/G]	0.427273	AAGG	AGGG	AGGG	AGGG	GGGG	AGGG	AAGG	AGGG	AAGG	AAGG	AGGG	GGGG	AAGG	AGGG	AGGG	AAGG	AGGG	AGGG	AAAG	AAAA	AAAG	AAAG	AAGG	AAAG	AGGG	AAGG	GGGG	GGGG	AAGG	GGGG	AAAG	AGGG	AGGG	AAGG	AAGG	AAAG	GGGG	AAAG	AGGG	AAGG	AGGG	AAGG	AAGG	AAAG	AGGG
solcap_snp_c2_15044	chr02	45652664	[T/G]	0.228571	CCCC	CCCC	CCCC	ACCC	CCCC	CCCC	AACC	ACCC	ACCC	ACCC	CCCC	CCCC	CCCC	ACCC	CCCC	AACC	ACCC	ACCC	NA	NA	AACC	AACC	AACC	AACC	ACCC	ACCC	CCCC	CCCC	CCCC	CCCC	AACC	CCCC	ACCC	ACCC	ACCC	CCCC	CCCC	ACCC	ACCC	ACCC	ACCC	ACCC	ACCC	AACC	ACCC
solcap_snp_c2_15045	chr02	45652812	[A/T]	0.332547	AAAT	AATT	AATT	AAAA	AATT	AATT	AATT	AAAT	AATT	AAAT	AATT	AATT	AAAT	AATT	AAAT	AATT	AATT	AATT	AAAA	AAAA	AAAT	AAAA	AAAT	AAAT	AAAT	AAAT	AATT	AATT	AAAA	AATT	AAAT	AATT	AATT	AAAT	AAAT	AAAA	AATT	AAAA	AATT	AATT	AAAT	AAAA	AAAT	AAAA	AAAT
solcap_snp_c2_15046	chr02	45652911	[T/C]	0.164286	AAGG	AAAG	AAAG	AAAA	AAAA	AAAG	AAAA	AAAA	AAAA	AAAG	AAAG	NA	AAGG	AAAA	NA	AAAA	AAAA	AAAA	AAAA	AAAG	AAAG	AAAG	AAAA	AAAG	AAAA	AAAG	AAAA	AAAA	AGGG	AAAA	AAAG	AAAA	AAAA	AAAG	AAAG	AGGG	AAAA	AAGG	AAAA	AAAG	AAAA	AAAG	AAAG	AAAG	AAAA
solcap_snp_c2_15047	chr02	45652977	[T/C]	0.470455	AGGG	GGGG	AGGG	AAAA	AGGG	GGGG	AAGG	AAAG	AAGG	AAGG	AGGG	AGGG	AGGG	AAGG	AAGG	AAGG	AAGG	AGGG	AAAA	AAAG	AAGG	AAAG	AAAG	AAGG	AAAG	AAGG	AGGG	AAGG	AGGG	AAGG	AAGG	AAGG	AAGG	AAGG	AAGG	AGGG	AGGG	AAGG	AAGG	AGGG	AAAG	AAAG	AAGG	AAAG	AAAG
solcap_snp_c2_15048	chr02	45653058	[A/G]	0.0648148	AAAA	AAAG	AAAA	AAAA	AAAA	AAAG	AAAA	AAAA	AAAA	AAAA	AAAA	AAAA	AAAA	AAAA	AAAA	AAAA	AAAA	AAAA	AAAA	AAAA	AAAG	AAAG	AAAA	AAAA	AAAA	AAAA	AAAA	AAAA	AAGG	AAAA	AAAG	AAAA	AAAA	AAAA	AAAA	AAAG	AAAA	NA	AAAA	AAAA	AAAA	AAAG	AAAA	AAAG	AAAA
solcap_snp_c2_15065	chr02	45694416	[A/G]	0.245455	AAAA	AAAA	AAAA	AAAG	AAAA	AAAA	AAGG	AAAG	AAAG	AAAG	AAAA	AAAA	AAAA	AAAG	AAAA	AAAG	AAAG	AAAG	AGGG	AGGG	AAGG	AAGG	AAGG	AAGG	AAAG	AAAG	AAAA	AAAA	AAAA	AAAA	AAGG	AAAA	AAAG	AAAG	AAAG	AAAA	AAAA	AAAG	AAAG	AAAG	AAAG	AAAG	AAAG	AAGG	AAAG
solcap_snp_c2_15066	chr02	45695537	[C/G]	0.162844	CGGG	GGGG	CGGG	NA	CGGG	GGGG	GGGG	CCGG	GGGG	CGGG	GGGG	GGGG	CGGG	GGGG	CGGG	GGGG	CGGG	GGGG	CGGG	GGGG	GGGG	GGGG	CGGG	GGGG	CCGG	GGGG	CGGG	CGGG	CGGG	CCGG	GGGG	CGGG	CGGG	CGGG	CGGG	CGGG	GGGG	GGGG	CGGG	GGGG	CCGG	CGGG	CGGG	CGGG	CCGG
solcap_snp_c2_15067	chr02	45695588	[T/A]	0.163636	ATTT	TTTT	ATTT	ATTT	ATTT	TTTT	TTTT	AATT	TTTT	ATTT	TTTT	TTTT	ATTT	TTTT	ATTT	TTTT	ATTT	TTTT	ATTT	TTTT	TTTT	TTTT	ATTT	TTTT	AATT	TTTT	ATTT	ATTT	ATTT	AATT	TTTT	ATTT	ATTT	ATTT	ATTT	ATTT	TTTT	TTTT	ATTT	TTTT	AATT	ATTT	ATTT	ATTT	AATT
solcap_snp_c2_15068	chr02	45695644	[T/A]	0.0545455	AAAA	AAAT	AAAA	AAAA	AAAA	AAAT	AAAA	AAAA	AAAA	AAAA	AAAA	AAAA	AAAA	AAAA	AAAA	AAAA	AAAA	AAAA	AAAA	AAAA	AAAT	AAAT	AAAA	AAAA	AAAA	AAAA	AAAA	AAAA	AATT	AAAA	AAAT	AAAA	AAAA	AAAA	AAAA	AATT	AAAA	AAAA	AAAA	AAAA	AAAA	AAAA	AAAA	AAAT	AAAA
solcap_snp_c2_15070	chr02	45695772	[A/G]	0.287383	GGGG	AAGG	GGGG	GGGG	AAAG	AAGG	AGGG	AGGG	AAGG	AGGG	NA	AAAG	GGGG	AAAG	AGGG	AAGG	AAGG	AAAG	GGGG	GGGG	GGGG	GGGG	AGGG	AGGG	AGGG	AGGG	AAGG	AAAG	GGGG	NA	AGGG	AAGG	AAGG	AGGG	AGGG	GGGG	NA	AAGG	AGGG	AAGG	GGGG	AGGG	AGGG	GGGG	AGGG
solcap_snp_c2_15749	chr02	28938773	[A/G]	0.295872	AAAG	AAGG	AAAA	AAAG	AAGG	AAAG	AAAA	AAAG	AAGG	AAAG	AAAG	AGGG	AAAA	AAGG	AAGG	AAGG	AAGG	AAAG	AAGG	AAGG	AAAA	AAAG	AAAG	AAAG	AAGG	AAAA	AAAA	AAAA	AAAG	AAAG	AAAG	AAAG	AAAA	AAAG	AAAG	AAGG	AAGG	AAGG	AAAG	AAAG	AAAA	AAGG	AAGG	AAAG	AAAG
solcap_snp_c2_16324	chr02	14412121	[T/G]	0.403846	ACCC	AACC	AACC	ACCC	NA	ACCC	ACCC	CCCC	AAAC	ACCC	AACC	AAAC	AACC	AAAA	AACC	CCCC	ACCC	CCCC	ACCC	AAAC	AACC	AACC	AACC	AAAC	AACC	AACC	ACCC	AAAC	AACC	ACCC	ACCC	AACC	ACCC	CCCC	CCCC	AACC	AACC	AACC	NA	CCCC	AACC	AACC	AAAC	AACC	AACC
solcap_snp_c2_16329	chr02	14506341	[A/C]	0.401515	AACC	AACC	ACCC	AAAC	AACC	AACC	NA	AAAC	CCCC	AACC	AACC	AACC	CCCC	AACC	ACCC	AAAC	AACC	AAAC	AACC	CCCC	ACCC	AACC	ACCC	ACCC	ACCC	AACC	AACC	AACC	AACC	AACC	AACC	ACCC	AACC	AAAC	NA	AACC	ACCC	ACCC	CCCC	AAAC	ACCC	ACCC	NA	ACCC	AACC
solcap_snp_c2_16335	chr02	14506693	[A/G]	0.446759	AAGG	AAGG	AAGG	AAGG	AAGG	AAGG	AAGG	AGGG	AAAG	AAGG	AAAG	AAAG	AAAG	AAAA	AAGG	AAGG	AAAG	AGGG	AAGG	AAAG	AAGG	AAGG	AAGG	AAAG	AAGG	AAGG	AAGG	AAAA	AAGG	AAGG	AAGG	AAGG	AAGG	AAGG	AGGG	AAGG	AAGG	AAGG	AAAG	AGGG	AAAG	AAGG	AAAG	AAAG	AAAG
solcap_snp_c2_16341	chr02	14614439	[A/C]	0.39951	AACC	AAAC	NA	ACCC	ACCC	AACC	ACCC	ACCC	CCCC	AACC	AACC	ACCC	AACC	AACC	ACCC	ACCC	ACCC	CCCC	AACC	AACC	ACCC	AACC	AACC	NA	AAAC	AACC	AACC	AACC	AACC	ACCC	ACCC	ACCC	AACC	CCCC	ACCC	AACC	ACCC	AAAC	AAAC	ACCC	AACC	AACC	AACC	AACC	CCCC
solcap_snp_c2_16347	chr02	14356628	[T/C]	0.330952	AGGG	AAAA	AAAA	AAAG	AAAG	AAAG	AAGG	AGGG	AAAA	AAAG	AAAG	AAAA	AAAG	AAAA	AAGG	AAAG	AAAG	AAGG	AGGG	AAAA	AAGG	AAAA	AAAG	AAAG	AAGG	AAGG	AAAG	AAAA	AAAG	AGGG	AAAG	AAAA	AAGG	AAGG	AGGG	AAAG	AAAG	NA	AAAG	AAGG	AAAG	AAGG	AAAA	AAAA	AAAA
solcap_snp_c2_16348	chr02	14356660	[A/C]	0.0659091	CCCC	ACCC	AACC	CCCC	CCCC	AACC	ACCC	CCCC	ACCC	ACCC	CCCC	CCCC	CCCC	CCCC	CCCC	CCCC	ACCC	AACC	CCCC	CCCC	CCCC	ACCC	CCCC	CCCC	CCCC	CCCC	CCCC	CCCC	ACCC	CCCC	ACCC	ACCC	CCCC	CCCC	CCCC	CCCC	ACCC	CCCC	CCCC	CCCC	CCCC	CCCC	CCCC	ACCC	CCCC
solcap_snp_c2_16350	chr02	14356716	[T/C]	0.0648148	NA	AAAA	AAAA	AAAA	AAAG	AAAA	AAAA	AAAA	AAGG	AAAA	AAAA	AAAG	AAAA	AAAA	AAAG	AAAA	AAAA	AAAA	AAAA	AAAG	AAAG	AAAA	AAAA	AAAG	AAAA	AAAA	AAAA	AAAA	AAAA	AAAA	AAAA	AAAG	AAAA	AAAA	AAAA	AAAA	AAAG	AAAA	AAAA	AAAA	AAAA	AAAA	AAAG	AAAA	NA
solcap_snp_c2_16362	chr02	15157259	[A/G]	0.5	AAAG	AAGG	GGGG	AAGG	AAGG	NA	AAAA	AAAA	AGGG	AAGG	AGGG	AGGG	AGGG	GGGG	AAGG	AAGG	AAGG	AAAA	AAAG	AGGG	AAGG	AAGG	AAGG	AGGG	AAGG	AAGG	AAGG	GGGG	AAGG	AAAG	AAAG	AAGG	AAAG	AAAG	AAAA	AAGG	NA	AGGG	AGGG	AAAA	AGGG	AAGG	AGGG	AGGG	AGGG
solcap_snp_c2_17387	chr02	20193466	[A/C]	0.154545	AAAC	AAAA	AAAA	AAAA	AAAC	AAAA	AAAC	AAAA	AACC	AAAA	AAAC	AAAA	AAAC	AAAA	AAAA	AAAA	AAAA	AAAC	AAAA	AAAC	AAAC	AAAA	AAAA	AAAA	AAAA	AACC	AAAC	AACC	AAAC	AACC	AAAA	AAAA	AAAC	AAAA	AAAA	AAAC	AAAA	AACC	AAAA	AAAA	AAAA	AAAC	AAAA	AAAA	AAAA
solcap_snp_c2_17400	chr02	20235232	[T/C]	0.215909	AAAG	AAAA	AGGG	AAAG	AAAA	AAGG	AAAA	AAGG	AAAG	AAAG	AAAA	AGGG	AAGG	AAAG	AAGG	AAAA	AAAG	AAAG	AAAA	AAAA	AAAA	AAAA	AGGG	AAAG	AAAA	AAAG	AAAA	AAAA	AAAG	AAAA	AAAA	AAGG	AAAA	AAAA	AAGG	AAAG	AAGG	AAAG	AAAG	AAAA	AAGG	AAAG	AGGG	AGGG	AAAG
solcap_snp_c2_17415	chr02	20497672	[T/C]	0.212264	GGGG	AGGG	GGGG	AGGG	GGGG	GGGG	AGGG	AAGG	GGGG	AGGG	GGGG	GGGG	GGGG	GGGG	AGGG	GGGG	AAGG	AAGG	AAAG	GGGG	GGGG	AAGG	GGGG	AGGG	GGGG	GGGG	AGGG	GGGG	AGGG	AGGG	NA	AGGG	AAAG	GGGG	AAGG	GGGG	AGGG	AGGG	AGGG	NA	GGGG	AGGG	GGGG	GGGG	GGGG
solcap_snp_c2_17424	chr02	20681182	[A/G]	0.15	AAAG	AAAG	AAAG	AAAG	AAAG	AAAA	AAAA	AAAA	AAAA	AAAG	AAAG	AAAA	AAAG	AAGG	AAAA	AAGG	AAAG	AAAA	AAAA	AAAG	AAAA	AAAG	AAAA	AAAA	AAGG	AAAA	AAAG	AAGG	AAAA	AAAA	AAAA	AAAG	AAAA	AAAG	AAAA	AAAA	AAAG	AAAA	AAAA	AAAA	AAAG	AAAA	AAAG	AAAG	AAGG
solcap_snp_c2_17425	chr02	20681191	[T/C]	0.430693	AAAG	AAGG	AAAA	AAGG	AAAA	AAGG	AAGG	NA	AAAG	NA	NA	AAAG	AAAA	AAAA	AAGG	AAGG	AAGG	AAGG	AGGG	AAGG	AGGG	AAGG	AAAG	AAGG	AAGG	AAAA	AAGG	AAAA	AAGG	AAGG	GGGG	AAAG	AAGG	AAGG	AAGG	AAAG	AAGG	AAAG	AAGG	NA	AAAG	AAGG	AAAA	AAGG	AAAG
solcap_snp_c2_17427	chr02	20681291	[T/G]	0.15	ACCC	ACCC	ACCC	ACCC	ACCC	CCCC	CCCC	CCCC	CCCC	ACCC	ACCC	CCCC	ACCC	AACC	CCCC	AACC	ACCC	CCCC	CCCC	ACCC	CCCC	ACCC	CCCC	CCCC	AACC	CCCC	ACCC	AACC	CCCC	CCCC	CCCC	ACCC	CCCC	ACCC	CCCC	CCCC	ACCC	CCCC	CCCC	CCCC	ACCC	CCCC	ACCC	ACCC	AACC
solcap_snp_c2_17428	chr02	20681320	[A/T]	0.305046	AATT	AAAT	AAAT	AAAT	ATTT	AAAA	AAAT	AAAA	AATT	AAAT	AATT	AAAA	AATT	AATT	AAAA	AATT	AAAT	AAAT	AAAA	AATT	AAAT	AAAT	AAAT	AAAA	AATT	AATT	AATT	TTTT	AAAT	AATT	AAAA	AAAT	AAAT	AATT	AAAA	AAAT	AAAT	AATT	AAAA	AAAA	AAAT	AAAT	AAAT	AAAT	AATT
solcap_snp_c2_17795	chr02	36842663	[A/T]	0.172018	TTTT	ATTT	AAAT	TTTT	TTTT	TTTT	TTTT	TTTT	ATTT	TTTT	ATTT	TTTT	ATTT	TTTT	TTTT	TTTT	ATTT	ATTT	AATT	TTTT	AATT	TTTT	TTTT	ATTT	TTTT	TTTT	TTTT	ATTT	AAAT	ATTT	TTTT	TTTT	ATTT	TTTT	TTTT	ATTT	TTTT	ATTT	AATT	TTTT	ATTT	TTTT	TTTT	ATTT	TTTT
solcap_snp_c2_17808	chr02	36801923	[A/G]	0.467593	AAGG	AAGG	AGGG	AAAG	AAGG	AAGG	AGGG	AGGG	AGGG	AGGG	AAGG	AAGG	AGGG	AAGG	AGGG	AAGG	AGGG	AAAG	AGGG	AAAG	AGGG	AAGG	AGGG	AAAG	AGGG	AGGG	AGGG	AGGG	AGGG	AGGG	AGGG	AAGG	AAGG	AGGG	AGGG	NA	AAAG	AAAG	NA	AAGG	AAGG	AAAG	AAGG	AAGG	AGGG
solcap_snp_c2_17809	chr02	36799197	[T/C]	0.190909	AAAG	AAAG	AAAA	AAGG	AAAG	AAAG	AAAA	AAAA	AAAA	AAAA	AAAG	AAAG	AAAA	AAAG	AAAA	AAAG	AAAA	AAGG	AAAA	AAGG	AAAA	AAAG	AAAA	AAGG	AAAG	AAAA	AAAA	AAAA	AAAA	AAAA	AAAA	AAAG	AAAG	AAAA	AAAA	AGGG	AAGG	AAGG	AAAG	AAAG	AAAG	AAGG	AAAG	AAAG	AAAA
solcap_snp_c2_17816	chr02	36728587	[A/G]	0.188636	AGGG	AGGG	GGGG	AAGG	AGGG	AGGG	GGGG	GGGG	GGGG	GGGG	AGGG	AGGG	GGGG	AGGG	GGGG	AGGG	GGGG	AAGG	GGGG	AAGG	GGGG	AGGG	GGGG	AAGG	GGGG	GGGG	GGGG	GGGG	GGGG	GGGG	GGGG	AGGG	AGGG	GGGG	GGGG	AAAG	AAGG	AAGG	AGGG	AGGG	AGGG	AAGG	AGGG	AGGG	GGGG
solcap_snp_c2_17858	chr02	36599213	[A/G]	0.462963	AGGG	AAGG	AAAG	AAAG	AAAG	AGGG	AAGG	GGGG	AAGG	GGGG	AAAA	AAGG	AGGG	AAGG	AGGG	AAGG	AGGG	AAAG	AAAG	AAGG	AAAG	AAAG	AAAG	AAAA	AGGG	AGGG	AAGG	AGGG	AAAG	AGGG	AGGG	AGGG	AAAG	AAGG	GGGG	AAAA	AAGG	AAAA	AAAG	AGGG	AAGG	AAAA	AGGG	AAAG	AGGG
solcap_snp_c2_17895	chr02	36455917	[T/G]	0.0636364	AAAA	AAAA	AAAA	AAAC	AAAA	AAAA	AAAC	AACC	AAAA	AAAC	AAAA	AAAA	AAAA	AAAC	AAAC	AAAA	AAAA	AAAA	AAAA	AAAA	AAAC	AAAA	AAAA	AAAA	AACC	AAAA	AAAA	AAAA	AAAA	AAAA	AAAA	AAAC	AAAC	AAAC	AAAC	AAAA	AAAC	AAAA	AAAA	AAAC	AAAC	AAAA	AAAC	AAAA	AAAA
solcap_snp_c2_17896	chr02	36455707	[T/C]	0.420455	AAGG	GGGG	GGGG	AGGG	AAGG	AGGG	AAGG	AGGG	AAAA	AAGG	AAGG	AAGG	AAGG	AAGG	AAGG	AAGG	AGGG	AGGG	AGGG	AGGG	AGGG	AAAG	AAAG	GGGG	AGGG	AAGG	AAAG	AAGG	AGGG	AAAG	AAAG	AAGG	AGGG	AAAG	AAGG	GGGG	GGGG	AGGG	GGGG	AAGG	AGGG	AAGG	AAAG	AAGG	AAGG
solcap_snp_c2_17897	chr02	36455671	[T/C]	0.179907	AGGG	AGGG	GGGG	AAGG	AAGG	AGGG	GGGG	GGGG	GGGG	GGGG	AGGG	AGGG	GGGG	AGGG	GGGG	AGGG	GGGG	AAGG	GGGG	AAGG	GGGG	AGGG	GGGG	AAGG	GGGG	GGGG	GGGG	GGGG	GGGG	GGGG	GGGG	AGGG	AGGG	GGGG	GGGG	AAAG	AAGG	AAGG	AGGG	AGGG	AGGG	AAGG	GGGG	AGGG	GGGG
solcap_snp_c2_17898	chr02	36455503	[A/G]	0.115909	GGGG	AGGG	GGGG	GGGG	GGGG	GGGG	GGGG	GGGG	GGGG	GGGG	AGGG	GGGG	GGGG	GGGG	AGGG	AGGG	GGGG	AGGG	AGGG	GGGG	AAGG	GGGG	GGGG	AGGG	AGGG	GGGG	GGGG	GGGG	AAAG	GGGG	GGGG	GGGG	GGGG	GGGG	GGGG	AGGG	GGGG	AGGG	AGGG	GGGG	GGGG	GGGG	GGGG	AGGG	GGGG
solcap_snp_c2_17899	chr02	36455254	[A/G]	0.409091	AAGG	AGGG	AAAG	AGGG	AAGG	AGGG	AAGG	AGGG	AAAA	AAGG	AAAG	AAGG	AAAG	AAGG	AAGG	AAGG	AAGG	AAGG	AAAG	AGGG	AAAG	AAAG	AAAG	AGGG	AAGG	AAGG	AAAG	AAGG	AAAA	AAAA	AAAG	AAGG	AAGG	AAAG	AAGG	AGGG	GGGG	AAGG	AAGG	AAGG	AAGG	AAGG	AAAG	AAAG	AAGG
solcap_snp_c2_17900	chr02	36455167	[T/C]	0.408257	AAGG	AGGG	AAAG	AGGG	AAGG	AGGG	AAGG	AGGG	AAAA	AAGG	AAAG	AAGG	AAAG	AAGG	AAGG	AAGG	AAGG	AAGG	AAAG	AGGG	AAAG	AAAG	AAAG	AGGG	AAGG	AAGG	AAAG	AAGG	AAAA	AAAA	AAAG	AAGG	AAGG	AAAG	AAGG	AGGG	GGGG	AAGG	AAGG	AAGG	AAGG	AAGG	AAAG	AAAG	AAGG
solcap_snp_c2_17901	chr02	36455029	[A/T]	0.379717	AATT	AAAT	ATTT	AAAT	AATT	AATT	AATT	AAAT	TTTT	AATT	ATTT	AATT	ATTT	AATT	ATTT	ATTT	AATT	AATT	ATTT	AAAT	ATTT	ATTT	ATTT	AAAT	AATT	AATT	ATTT	ATTT	TTTT	TTTT	ATTT	AATT	AATT	ATTT	AATT	AAAT	AAAA	AATT	ATTT	AATT	AATT	AATT	ATTT	ATTT	AATT
solcap_snp_c2_17914	chr02	36422460	[A/G]	0.474771	AAAG	GGGG	AGGG	AGGG	AAGG	GGGG	AAGG	AAGG	AAAA	AAGG	AAGG	AGGG	AAGG	AGGG	AGGG	AAGG	AAAG	AGGG	AAGG	AAGG	AAGG	AAAG	AAAG	AGGG	GGGG	AAGG	AAAA	AGGG	AAGG	AAGG	AAAG	GGGG	AGGG	AAAG	AAAG	GGGG	GGGG	AGGG	GGGG	AAGG	AGGG	AAGG	AAAG	AAGG	AAAG
solcap_snp_c2_17921	chr02	36375306	[T/G]	0.447727	AAAC	AACC	ACCC	ACCC	AAAC	AAAC	AAAC	AAAA	AAAA	AAAC	AACC	AAAC	AAAC	AACC	ACCC	ACCC	AAAC	ACCC	AACC	AACC	ACCC	AAAC	AAAA	ACCC	ACCC	AAAA	AAAA	AAAC	ACCC	AAAC	AAAA	AACC	AACC	AAAC	AAAA	CCCC	ACCC	ACCC	ACCC	AAAC	ACCC	AACC	AAAC	ACCC	AAAA
solcap_snp_c2_17922	chr02	36374698	[T/C]	0.271226	AGGG	AGGG	GGGG	AAAG	AGGG	AGGG	AGGG	GGGG	GGGG	AGGG	AGGG	AGGG	GGGG	AAGG	AAGG	AAGG	GGGG	AAGG	GGGG	AAGG	AGGG	AGGG	GGGG	AAGG	AAGG	GGGG	GGGG	GGGG	GGGG	GGGG	GGGG	AAGG	AGGG	AGGG	GGGG	AAAG	AAAG	AAGG	AGGG	AGGG	AAGG	AAGG	AGGG	AAGG	GGGG
solcap_snp_c2_17925	chr02	36365652	[C/G]	0.389151	CCGG	CGGG	GGGG	CGGG	CCCG	CGGG	CGGG	CCCG	CCCC	CCGG	CCGG	CCGG	CGGG	CCGG	CGGG	CGGG	CGGG	CGGG	CGGG	CGGG	CGGG	NA	CCGG	GGGG	CGGG	CCGG	CCCG	CCGG	NA	CCCG	CCGG	CCGG	CCGG	CCGG	CCCG	GGGG	GGGG	CGGG	GGGG	CCCG	CGGG	CCGG	CCCG	CGGG	CCGG
solcap_snp_c2_17926	chr02	36365601	[T/G]	0.384091	ACCC	AACC	CCCC	AAAC	ACCC	ACCC	ACCC	CCCC	CCCC	ACCC	AACC	ACCC	CCCC	AACC	AAAC	AAAC	CCCC	AAAC	ACCC	AACC	AAAC	ACCC	CCCC	AAAC	AAAC	CCCC	CCCC	ACCC	AAAC	CCCC	CCCC	AACC	ACCC	ACCC	CCCC	AAAA	AAAC	AAAC	AACC	ACCC	AACC	AACC	ACCC	AAAC	CCCC
solcap_snp_c2_17927	chr02	36365433	[A/G]	0.0840909	AAAA	AAAG	AAAA	AAAA	AAAA	AAAA	AAAA	AAAA	AAAA	AAAA	AAAG	AAAA	AAAA	AAAA	AAAA	AAAA	AAAA	AAAA	AAAG	AAAA	AAAG	AAAA	AAAA	AAAG	AAAA	AAAA	AAAA	AAAA	AAGG	AAAA	AAAA	AAAA	AAAA	AAAA	AAAA	AAAG	AAAA	AAAG	AAAG	AAAA	AAAA	AAAA	AAAA	AAAG	AAAA
solcap_snp_c2_17928	chr02	36365289	[A/C]	0.102273	CCCC	ACCC	CCCC	CCCC	CCCC	CCCC	CCCC	CCCC	CCCC	CCCC	ACCC	CCCC	CCCC	CCCC	ACCC	ACCC	CCCC	CCCC	ACCC	CCCC	ACCC	CCCC	CCCC	ACCC	ACCC	CCCC	CCCC	ACCC	AACC	CCCC	CCCC	CCCC	CCCC	CCCC	CCCC	ACCC	CCCC	ACCC	ACCC	CCCC	CCCC	CCCC	CCCC	ACCC	CCCC
solcap_snp_c2_17929	chr02	36365184	[A/G]	0.0681818	GGGG	AGGG	GGGG	GGGG	GGGG	GGGG	GGGG	GGGG	GGGG	GGGG	AGGG	GGGG	GGGG	GGGG	GGGG	GGGG	GGGG	GGGG	AGGG	GGGG	AGGG	GGGG	GGGG	AGGG	GGGG	GGGG	GGGG	GGGG	AAGG	GGGG	GGGG	GGGG	GGGG	GGGG	GGGG	AGGG	GGGG	AGGG	AGGG	GGGG	GGGG	GGGG	GGGG	AGGG	GGGG
solcap_snp_c2_17930	chr02	36365001	[A/C]	0.447727	ACCC	AACC	AAAC	AAAC	ACCC	ACCC	ACCC	CCCC	CCCC	ACCC	AACC	ACCC	ACCC	AACC	AAAC	AAAC	ACCC	AAAC	AACC	AACC	AAAC	ACCC	CCCC	AAAC	AAAC	CCCC	CCCC	ACCC	AAAC	ACCC	CCCC	AACC	AACC	ACCC	CCCC	AAAA	AAAC	AAAC	AAAC	ACCC	AAAC	AACC	ACCC	AAAC	CCCC
solcap_snp_c2_17931	chr02	36364959	[G/C]	0.0681818	GGGG	CGGG	GGGG	GGGG	GGGG	GGGG	GGGG	GGGG	GGGG	GGGG	CGGG	GGGG	GGGG	GGGG	GGGG	GGGG	GGGG	GGGG	CGGG	GGGG	CGGG	GGGG	GGGG	CGGG	GGGG	GGGG	GGGG	GGGG	CCGG	GGGG	GGGG	GGGG	GGGG	GGGG	GGGG	CGGG	GGGG	CGGG	CGGG	GGGG	GGGG	GGGG	GGGG	CGGG	GGGG
solcap_snp_c2_17932	chr02	36364867	[A/G]	0.265909	AGGG	AGGG	GGGG	AAAG	AGGG	AGGG	AGGG	GGGG	GGGG	AGGG	AGGG	AGGG	GGGG	AAGG	AAGG	AAGG	GGGG	AAGG	GGGG	AAGG	AGGG	AGGG	GGGG	AAGG	AAGG	GGGG	GGGG	GGGG	GGGG	GGGG	GGGG	AAGG	AGGG	AGGG	GGGG	AAAG	AAAG	AAGG	AGGG	AGGG	AAGG	AAGG	AGGG	AAGG	GGGG
solcap_snp_c2_17933	chr02	36364840	[T/G]	0.0747664	AAAA	AAAC	AAAA	AAAA	AAAA	AAAA	AAAA	AAAA	AAAA	AAAA	AAAC	AAAA	AAAA	AAAA	AAAA	AAAA	AAAA	AAAA	AAAC	AAAA	AAAC	AAAA	AAAA	AAAC	AAAA	AAAA	AAAA	AAAA	AACC	AAAA	AAAA	AAAA	AAAA	AAAA	AAAA	AAAC	AAAA	AAAC	AAAC	AAAA	AAAA	AAAA	AAAA	AAAC	AAAA
solcap_snp_c2_17934	chr02	36364714	[A/C]	0.492925	AACC	AAAC	CCCC	AAAC	AACC	AACC	AACC	CCCC	CCCC	AACC	AAAC	AACC	CCCC	AAAC	AAAC	AAAC	CCCC	AAAC	AACC	AAAC	AAAC	AACC	CCCC	AAAC	AAAC	CCCC	CCCC	AACC	AAAC	CCCC	CCCC	AAAC	AACC	AACC	CCCC	AAAA	AAAC	AAAC	AACC	AACC	AACC	AAAC	AACC	AAAC	CCCC
solcap_snp_c2_17935	chr02	36364709	[A/G]	0.452381	AAAG	AAGG	AGGG	AGGG	AAAG	AAAG	AAAG	AAAA	AAAA	AAAG	AAGG	AAAG	AAAG	AAGG	AGGG	AGGG	AAAG	AGGG	AAGG	AAGG	AGGG	AAAG	AAAA	AGGG	AGGG	AAAA	AAAA	AAAG	AGGG	AAAG	AAAA	AAGG	AAGG	AAAG	AAAA	GGGG	AGGG	AGGG	AGGG	AAAG	AGGG	AAGG	AAAG	AGGG	AAAA
solcap_snp_c2_17937	chr02	36364535	[T/G]	0.452381	AAAC	AACC	ACCC	ACCC	AAAC	AAAC	AAAC	AAAA	AAAA	AAAC	AACC	AAAC	AAAC	AACC	ACCC	ACCC	AAAC	ACCC	AACC	AACC	ACCC	AAAC	AAAA	ACCC	ACCC	AAAA	AAAA	AAAC	ACCC	AAAC	AAAA	AACC	AACC	AAAC	AAAA	CCCC	ACCC	ACCC	ACCC	AAAC	ACCC	AACC	AAAC	ACCC	AAAA
solcap_snp_c2_17938	chr02	36364447	[A/C]	0.259091	ACCC	ACCC	CCCC	AAAC	ACCC	ACCC	ACCC	CCCC	CCCC	ACCC	ACCC	ACCC	CCCC	AACC	AACC	AACC	CCCC	AACC	CCCC	AACC	ACCC	ACCC	CCCC	AACC	AACC	CCCC	CCCC	CCCC	CCCC	CCCC	CCCC	AACC	ACCC	ACCC	CCCC	AAAC	AAAC	AACC	ACCC	ACCC	AACC	AACC	ACCC	AACC	CCCC
solcap_snp_c2_17954	chr02	36329310	[A/G]	0.469626	AGGG	AAAG	NA	AAAG	AGGG	AAAG	AAGG	GGGG	GGGG	AAGG	AAGG	AAGG	GGGG	AAGG	AAAG	AAAG	GGGG	AAAG	AGGG	AAGG	AAAG	AGGG	AAGG	AAAA	AAAG	AGGG	GGGG	AAGG	AAAG	GGGG	AGGG	AAGG	AGGG	AAGG	GGGG	AAAA	AAAA	AAAG	AAAA	AGGG	NA	AAGG	AGGG	AAAG	AGGG
solcap_snp_c2_17973	chr02	36229830	[T/C]	0.188636	GGGG	GGGG	GGGG	AGGG	AAGG	AGGG	AAGG	GGGG	AGGG	AGGG	AAAG	AGGG	AGGG	AGGG	GGGG	GGGG	GGGG	GGGG	AGGG	GGGG	GGGG	AAGG	AAAA	AGGG	GGGG	AAGG	AGGG	AGGG	GGGG	GGGG	AAGG	GGGG	AGGG	AAGG	GGGG	GGGG	AGGG	AGGG	GGGG	GGGG	GGGG	AAGG	GGGG	AGGG	AAGG
solcap_snp_c2_19692	chr02	28746087	[A/G]	0.493119	AAGG	AGGG	AAGG	AAAG	AGGG	AAGG	AAAG	AAGG	AGGG	AAAG	AGGG	AGGG	AAGG	AGGG	AAGG	AAGG	GGGG	AGGG	AAGG	AAGG	AAAG	AGGG	AAGG	AAGG	AGGG	AAAG	AAAA	AGGG	AAGG	AAAG	AAAG	AAAG	AAAA	AAAA	AAAG	GGGG	AGGG	AGGG	AAGG	AAAG	AAAG	AGGG	AAGG	AAGG	AAAG
solcap_snp_c2_20445	chr02	2060425	[T/C]	0.165909	GGGG	AAGG	AAGG	GGGG	AGGG	AAGG	GGGG	AGGG	AGGG	GGGG	AGGG	GGGG	GGGG	GGGG	AGGG	AGGG	AGGG	GGGG	GGGG	AGGG	GGGG	AGGG	AAGG	GGGG	GGGG	GGGG	GGGG	GGGG	AGGG	GGGG	GGGG	GGGG	GGGG	AGGG	AAGG	AGGG	GGGG	AAGG	GGGG	GGGG	AGGG	AGGG	GGGG	GGGG	GGGG
solcap_snp_c2_21646	chr02	25564066	[T/G]	0.0704545	CCCC	ACCC	CCCC	ACCC	CCCC	CCCC	CCCC	CCCC	CCCC	CCCC	CCCC	CCCC	CCCC	CCCC	CCCC	CCCC	CCCC	CCCC	CCCC	CCCC	CCCC	ACCC	CCCC	CCCC	CCCC	CCCC	CCCC	CCCC	CCCC	CCCC	ACCC	CCCC	CCCC	CCCC	CCCC	ACCC	CCCC	ACCC	CCCC	ACCC	CCCC	CCCC	CCCC	CCCC	CCCC
solcap_snp_c2_21650	chr02	25562876	[A/C]	0.0681818	AAAA	AAAA	AAAA	AAAC	AAAA	AAAA	AAAC	AAAA	AAAA	AAAA	AAAC	AAAC	AAAA	AAAC	AAAA	AAAA	AAAA	AAAA	AAAA	AAAA	AACC	AAAA	AAAA	AAAC	AAAA	AAAA	AAAA	AAAA	AAAC	AAAA	AAAC	AAAA	AAAA	AAAA	AAAA	AAAA	AAAA	AACC	AAAA	AAAA	AAAA	AAAA	AAAA	AAAC	AAAA
solcap_snp_c2_21654	chr02	25560378	[A/G]	0.0659091	AAAA	AAAA	AAAA	AAAG	AAAA	AAAA	AAAG	AAAA	AAAA	AAAA	AAAG	AAAA	AAAA	AAAG	AAAA	AAAA	AAAA	AAAA	AAAA	AAAA	AAGG	AAAA	AAAA	AAAG	AAAA	AAAA	AAAA	AAAA	AAAG	AAAA	AAAG	AAAA	AAAA	AAAA	AAAA	AAAA	AAAA	AAGG	AAAA	AAAA	AAAA	AAAA	AAAA	AAAG	AAAA
solcap_snp_c2_21655	chr02	25560351	[T/G]	0.0704545	AAAA	AAAC	AAAA	AAAC	AAAA	AAAA	AAAA	AAAA	AAAA	AAAA	AAAA	AAAA	AAAA	AAAA	AAAA	AAAA	AAAA	AAAA	AAAA	AAAA	AAAA	AAAC	AAAA	AAAA	AAAA	AAAA	AAAA	AAAA	AAAA	AAAA	AAAC	AAAA	AAAA	AAAA	AAAA	AAAC	AAAA	AAAC	AAAA	AAAC	AAAA	AAAA	AAAA	AAAA	AAAA
solcap_snp_c2_21661	chr02	25508015	[A/G]	0.0671296	GGGG	AGGG	GGGG	NA	GGGG	GGGG	GGGG	GGGG	GGGG	GGGG	GGGG	GGGG	GGGG	GGGG	GGGG	GGGG	GGGG	GGGG	GGGG	GGGG	GGGG	AGGG	GGGG	GGGG	GGGG	GGGG	GGGG	GGGG	GGGG	GGGG	AGGG	GGGG	GGGG	GGGG	GGGG	AGGG	GGGG	AGGG	GGGG	AGGG	GGGG	GGGG	GGGG	GGGG	GGGG
solcap_snp_c2_21677	chr02	25487345	[A/G]	0.0613636	GGGG	GGGG	GGGG	AGGG	GGGG	GGGG	AGGG	GGGG	GGGG	GGGG	AGGG	GGGG	GGGG	AGGG	GGGG	GGGG	GGGG	GGGG	GGGG	GGGG	AAGG	GGGG	GGGG	AGGG	GGGG	GGGG	GGGG	GGGG	AGGG	GGGG	AGGG	GGGG	GGGG	GGGG	GGGG	GGGG	GGGG	AGGG	GGGG	GGGG	GGGG	GGGG	GGGG	AGGG	GGGG
solcap_snp_c2_21682	chr02	25478266	[T/C]	0.422018	AGGG	AAAG	GGGG	AAGG	AAAG	AAGG	AAGG	AAGG	AAGG	AAAG	GGGG	GGGG	AAAG	AGGG	GGGG	AAGG	AAAG	AGGG	AGGG	AGGG	AGGG	AAAG	GGGG	AGGG	AAGG	AGGG	AAGG	AGGG	GGGG	GGGG	AAAG	AGGG	AAAG	AGGG	AAAG	AGGG	AAGG	AAGG	AAAG	AAAA	AAGG	AGGG	AAGG	AGGG	AAAA
solcap_snp_c2_21717	chr02	25423284	[T/C]	0.233945	AAAG	AAAG	AAAG	AAAG	AAAA	AAAA	AAAG	AAAA	AAAA	AAAA	AGGG	AAAG	AAAG	AAGG	AAAA	AAAA	AAAA	AAAG	AAAA	AAAG	AAGG	AAAG	AAAG	AAGG	AAAA	AGGG	AAGG	AAGG	AAGG	AAGG	AAAG	AAAA	AAAG	AAAG	AAAA	AAAG	AAAA	AAGG	AAAA	AAAA	AAAA	AAGG	AAAA	AAAA	AAAA
solcap_snp_c2_21721	chr02	25322287	[A/C]	0.35	ACCC	ACCC	AAAA	ACCC	ACCC	AACC	ACCC	ACCC	AACC	CCCC	AAAC	AACC	ACCC	AACC	AACC	ACCC	CCCC	AACC	CCCC	ACCC	AACC	ACCC	AACC	AACC	ACCC	AAAC	AACC	AACC	AACC	AAAC	ACCC	CCCC	ACCC	AACC	CCCC	AACC	CCCC	AACC	CCCC	CCCC	AACC	AACC	AACC	AACC	CCCC
solcap_snp_c2_21722	chr02	25322260	[A/G]	0.221963	AAAG	AAAA	AAAA	AAAG	AAAG	AAAA	AAAA	AAAG	AAAA	AAGG	AAAG	AAGG	AAAG	AAAG	AGGG	AAGG	AAAG	AAAG	AGGG	AAGG	AAAG	AAAA	AAGG	AAAG	AAAG	AAAA	AAAA	AAAG	AAGG	AAAG	AAAA	AAGG	AAAA	AAAG	AAAG	AAAG	AAGG	AAAA	AAAG	AAAA	AAAA	AAAG	AAAA	NA	AAAA
solcap_snp_c2_21732	chr02	25305517	[A/G]	0.158879	AAAA	AAAA	NA	AAAA	AAAG	AAGG	AAAG	AAAA	AAAA	AAAA	AAAA	AAAA	AAAG	AAAA	AAAA	AAAA	AGGG	AAAA	AAAA	AAAG	GGGG	AAAG	AAAA	AAGG	AAAA	AAAA	AAGG	AAGG	AAAA	AAAA	AAAA	AAAA	AAAA	AAAA	AAAA	AAAA	AAAA	AAAA	AAAG	AAAA	AAGG	AAAA	AAAA	AAGG	AAAG
solcap_snp_c2_21736	chr02	25297887	[T/C]	0.0590909	GGGG	GGGG	GGGG	AGGG	GGGG	GGGG	AGGG	GGGG	GGGG	GGGG	AGGG	GGGG	GGGG	AGGG	GGGG	GGGG	GGGG	GGGG	GGGG	GGGG	AAGG	GGGG	GGGG	AGGG	GGGG	GGGG	GGGG	GGGG	AGGG	GGGG	AGGG	GGGG	GGGG	GGGG	GGGG	GGGG	GGGG	AGGG	GGGG	GGGG	GGGG	GGGG	GGGG	GGGG	GGGG
solcap_snp_c2_21745	chr02	25726378	[T/C]	0.165909	AAAA	AAAG	AAAG	AAAG	AAAA	AAGG	AAAA	AAAG	AAGG	AAAA	AAAA	AAAG	AAAA	AAAA	AAGG	AAAG	AAAA	AAAG	AAAA	AAAA	AAAA	AAAG	AAGG	AAAA	AAAA	AAAA	AAAA	AAAA	AAAA	AAAG	AAAG	AAAA	AAAA	AAAG	AAAA	AAGG	AAAA	AAAG	AAAA	AAAG	AAGG	AAAA	AAGG	AAAG	AAAA
solcap_snp_c2_21746	chr02	25072603	[T/G]	0.130734	ACCC	ACCC	CCCC	AACC	AACC	CCCC	ACCC	CCCC	CCCC	AACC	CCCC	CCCC	ACCC	ACCC	CCCC	ACCC	CCCC	AACC	CCCC	CCCC	CCCC	ACCC	ACCC	CCCC	CCCC	CCCC	CCCC	ACCC	CCCC	CCCC	ACCC	ACCC	CCCC	ACCC	CCCC	ACCC	ACCC	ACCC	CCCC	ACCC	CCCC	CCCC	CCCC	CCCC	CCCC
solcap_snp_c2_21750	chr02	25053972	[T/C]	0.368932	AAGG	AGGG	NA	AGGG	AGGG	AAAG	GGGG	NA	AAAA	AGGG	AGGG	AGGG	AAGG	AGGG	AAGG	AAGG	GGGG	AAGG	AGGG	AAGG	GGGG	AGGG	AAGG	AAGG	AGGG	AAGG	AAGG	AAGG	AGGG	AAAG	AGGG	AAGG	AAAA	AAAG	AGGG	AGGG	AGGG	AGGG	AGGG	AAGG	AAAG	AGGG	AAAA	AAGG	AGGG
solcap_snp_c2_21752	chr02	25050263	[T/C]	0.148148	GGGG	AAGG	GGGG	AAGG	AAGG	GGGG	GGGG	GGGG	GGGG	AAGG	AGGG	GGGG	AGGG	AAGG	GGGG	AGGG	GGGG	AGGG	GGGG	GGGG	GGGG	AAGG	AGGG	GGGG	GGGG	NA	AGGG	AGGG	GGGG	GGGG	AGGG	GGGG	GGGG	AGGG	GGGG	AAGG	AGGG	AAGG	GGGG	NA	GGGG	AAGG	GGGG	GGGG	GGGG
solcap_snp_c2_21759	chr02	25003703	[T/G]	0.373832	AACC	AACC	AACC	ACCC	ACCC	AAAC	CCCC	AACC	AAAA	ACCC	ACCC	AACC	AACC	ACCC	AACC	AACC	CCCC	AACC	CCCC	AACC	CCCC	CCCC	AACC	ACCC	ACCC	AACC	AACC	AACC	ACCC	AAAC	ACCC	AACC	AACC	AAAC	AACC	ACCC	AACC	AACC	ACCC	AACC	AAAC	ACCC	AAAA	AACC	AACC
solcap_snp_c2_22853	chr02	42733475	[A/C]	0.281818	AAAC	AAAC	AAAA	AACC	AACC	AAAC	AACC	AAAA	AACC	ACCC	AAAC	ACCC	AAAC	AACC	AAAA	AAAC	AAAC	AACC	AAAC	AAAC	AAAC	AAAC	AACC	AACC	AACC	AACC	ACCC	AACC	AACC	AAAC	AAAA	AACC	AAAC	AACC	AAAA	AAAA	ACCC	AAAC	AACC	AAAA	AACC	AAAC	AAAA	AAAA	AAAC
solcap_snp_c2_22890	chr02	42663931	[T/C]	0.275	AAAG	AAAG	AAAA	AAGG	AAGG	AAAG	AAGG	AAAA	AAGG	AGGG	AAAG	AGGG	AAAG	AAGG	AAAA	AAAG	AAAG	AAGG	AAAG	AAAG	AAAG	AAAG	AAGG	AAGG	AAGG	AAGG	AGGG	AAGG	AAGG	AAAG	AAAA	AAGG	AAAG	AAGG	AAAA	AAAA	AAGG	AAAG	AAGG	AAAA	AAGG	AAAG	AAAA	AAAA	AAAG
solcap_snp_c2_22894	chr02	42660643	[T/G]	0.401376	ACCC	AAAC	ACCC	AAAA	AACC	AAAC	AACC	CCCC	AACC	AAAC	ACCC	AAAC	ACCC	AACC	ACCC	ACCC	AACC	AACC	ACCC	ACCC	AACC	AACC	AAAC	AACC	AACC	AACC	AAAC	AAAC	AAAA	ACCC	ACCC	AACC	ACCC	AAAC	CCCC	AACC	AAAC	AACC	AACC	CCCC	AACC	ACCC	ACCC	ACCC	AACC
solcap_snp_c2_22919	chr02	42536778	[T/C]	0.448113	AAAG	AAAG	AAAA	AAAG	AGGG	AAAG	GGGG	AAAG	AGGG	GGGG	AAGG	AGGG	AAAG	AAGG	AAAA	AAGG	AAAG	AAGG	AAGG	AAAG	NA	AAAG	AAGG	AAGG	AAGG	AGGG	AGGG	AAGG	AAAG	AAGG	NA	AAGG	AAAG	AAGG	AAGG	AAAA	AAGG	AAAG	AGGG	AAAG	AAGG	AGGG	AAAG	NA	AAAG
solcap_snp_c2_22939	chr02	42474431	[A/G]	0.382212	AAAG	AAGG	AAAG	AGGG	AAGG	GGGG	AAAG	AAAA	AAGG	AAAA	AAGG	AAAG	AAGG	AGGG	AAGG	AAGG	AAGG	AAAG	AAAG	AAAG	AAAG	AAGG	AAAG	AAAG	AAGG	AAAG	AAGG	AAAG	AAGG	AAGG	AAGG	AAAG	AAAG	AAAG	AAAA	AAGG	AAGG	AAGG	AAAG	AAAG	AAGG	AAAG	AAGG	AAAG	AAAG
solcap_snp_c2_23135	chr02	30533869	[T/C]	0.0573394	GGGG	AGGG	GGGG	GGGG	GGGG	GGGG	GGGG	GGGG	GGGG	GGGG	AGGG	GGGG	GGGG	GGGG	GGGG	GGGG	GGGG	GGGG	AGGG	GGGG	AGGG	GGGG	GGGG	GGGG	GGGG	GGGG	GGGG	GGGG	AGGG	GGGG	GGGG	GGGG	GGGG	GGGG	GGGG	GGGG	GGGG	AGGG	AGGG	GGGG	GGGG	GGGG	GGGG	AGGG	GGGG
solcap_snp_c2_23139	chr02	30534382	[A/G]	0.408879	AAGG	AGGG	AGGG	AAGG	AAGG	AGGG	AAAG	AAGG	NA	AAAG	AAGG	AAAG	AAGG	AAAA	AGGG	AAGG	NA	AAGG	AGGG	AAAG	AAAG	AAAG	AAGG	AAAG	AAGG	AAAG	AGGG	AAAG	AAGG	AAGG	AAAG	AAAA	AAAG	AAGG	AAGG	AAAA	AAGG	AAAG	AGGG	AAAG	AAAA	AAAA	AAAG	AAGG	AAAG
solcap_snp_c2_23141	chr02	30575837	[A/G]	0.34466	AGGG	NA	AGGG	AAGG	AAGG	AAGG	NA	AGGG	AAGG	AAGG	AGGG	AAGG	AGGG	AAGG	AGGG	AGGG	AGGG	AGGG	AGGG	AGGG	AAGG	AAGG	AAGG	AGGG	AGGG	AGGG	AAGG	AAGG	AGGG	AGGG	AAGG	AAGG	NA	AAGG	AGGG	AAGG	AAGG	AAGG	AGGG	NA	AAGG	AAGG	AAGG	AGGG	AAGG
solcap_snp_c2_23150	chr02	30597355	[A/C]	0.482673	AACC	AAAC	AAAC	AACC	AACC	AAAC	AACC	AACC	AACC	AACC	AAAC	AACC	AACC	ACCC	AAAC	AACC	AAAC	AACC	AAAC	NA	AACC	AACC	AACC	AACC	AACC	AACC	AACC	AACC	AACC	AACC	AACC	ACCC	AACC	AACC	AACC	ACCC	AACC	AACC	AAAC	ACCC	ACCC	ACCC	AACC	AACC	AACC
solcap_snp_c2_23169	chr02	30785582	[T/C]	0.407767	AGGG	AGGG	AGGG	AGGG	AAAG	AGGG	AAAG	AGGG	AGGG	AAGG	AGGG	AGGG	AAGG	AGGG	AGGG	AAGG	AGGG	AGGG	AGGG	AAGG	AAAG	AGGG	AGGG	AGGG	AGGG	AAGG	AAGG	AAAG	AAGG	AAGG	AAGG	AAGG	AAAG	AAGG	AGGG	AGGG	AAGG	AGGG	AAGG	AAGG	AAAG	AGGG	AAAA	AGGG	AAAG
solcap_snp_c2_23170	chr02	30785663	[T/A]	0.402273	AAAT	AAAT	AAAT	AAAT	ATTT	AAAT	ATTT	AAAT	AAAT	AATT	AAAT	AAAT	AATT	AAAT	AAAA	AATT	AAAT	AAAT	AAAA	AATT	ATTT	AAAT	AAAT	AAAT	AAAT	AATT	AATT	ATTT	AATT	AATT	AATT	AATT	ATTT	AATT	AAAT	AAAT	AATT	AAAA	AATT	AATT	ATTT	AAAT	TTTT	AAAT	ATTT
solcap_snp_c2_23188	chr02	31021346	[A/G]	0.1	AGGG	GGGG	GGGG	GGGG	GGGG	GGGG	GGGG	AGGG	AGGG	AGGG	GGGG	AGGG	GGGG	AGGG	AGGG	GGGG	GGGG	AGGG	AGGG	AGGG	GGGG	GGGG	AGGG	AGGG	AGGG	GGGG	GGGG	GGGG	GGGG	GGGG	GGGG	AAGG	GGGG	GGGG	AGGG	AGGG	AGGG	GGGG	GGGG	GGGG	AGGG	AGGG	GGGG	AGGG	GGGG
solcap_snp_c2_23190	chr02	31028005	[T/C]	0.447115	AAAG	AAAG	AAAG	AAGG	GGGG	AAGG	AGGG	AAAG	NA	GGGG	AAAG	AAAG	AAGG	AAGG	AAAA	AAGG	AAGG	AAAG	AAAG	GGGG	AGGG	AAAG	AAGG	AAAG	AAAG	AAGG	AAGG	AGGG	AGGG	AGGG	AGGG	GGGG	AGGG	GGGG	AAAG	AAGG	AAGG	AAAA	AAGG	AGGG	GGGG	AAGG	GGGG	AAAG	AGGG
solcap_snp_c2_23192	chr02	31060140	[A/G]	0.302885	AAGG	AAGG	AAGG	AAAG	AAAA	NA	AAAG	AAGG	AAAA	AAAA	AAGG	AAAA	AAGG	AAAA	AAGG	AAGG	AAGG	AAAG	AAGG	AAAA	AAAG	AAAG	NA	AAAG	AAAG	AAAG	AAAG	AAAG	AAAG	AAAG	AAAG	AAAA	AAAG	AAAA	AAGG	AAAA	AAAG	AAAG	AAGG	AAAG	AAAA	AAAA	AAAA	AAGG	AAAG
solcap_snp_c2_24869	chr02	46387242	[A/G]	0.247727	AGGG	GGGG	AGGG	AGGG	AGGG	GGGG	AGGG	AAAG	GGGG	AGGG	GGGG	GGGG	AGGG	AGGG	AGGG	GGGG	AGGG	AGGG	GGGG	AGGG	AAGG	AGGG	AGGG	AGGG	AAGG	GGGG	AGGG	AGGG	GGGG	AAAG	GGGG	AGGG	AGGG	AGGG	AAGG	AGGG	GGGG	AGGG	GGGG	AAGG	AAGG	AGGG	AGGG	AAGG	AAGG
solcap_snp_c2_25179	chr02	40294533	[A/G]	0.481481	AAGG	AAAG	AAGG	AAAG	AGGG	AAGG	AAGG	AAAG	GGGG	GGGG	AAGG	AAGG	AAAG	AGGG	AAAG	AAAG	AAGG	AAGG	AAGG	AAAG	AAAA	AAAG	GGGG	AAGG	GGGG	AGGG	GGGG	AGGG	AAAG	AAGG	AAAG	AAAG	AAAG	NA	AAAG	AAAA	AAAA	AAAG	AGGG	AAAA	AGGG	AGGG	AGGG	AAGG	AAGG
solcap_snp_c2_25766	chr02	39593338	[T/C]	0.334091	AAAG	AGGG	AAAA	AAAG	AAAG	AAAG	AAAA	AAAG	AAAG	AAAA	AAAG	AAAG	AAAG	AAAG	AAGG	AAAA	AAAG	AAAG	AAAG	AAGG	AAGG	AAGG	AAAA	AAGG	AAAG	AAAG	AAAA	AAAG	AAGG	AAAG	AAAA	AAAG	AAAG	AAAA	AAAG	AGGG	AAAG	AGGG	AAAG	AAAG	AAGG	AAGG	AAAG	AGGG	AAAA
solcap_snp_c2_25896	chr02	40132479	[T/A]	0.335648	AAAT	TTTT	AAAT	AATT	AAAT	AATT	AAAA	AAAT	AATT	AAAA	AAAT	AAAT	AAAT	AAAT	ATTT	AATT	AAAT	AATT	AAAT	AATT	AATT	AATT	AAAA	AATT	AATT	AAAT	AAAT	AAAT	AATT	AAAA	AAAA	AAAT	AAAT	AAAT	AAAT	TTTT	AAAT	ATTT	AATT	AAAT	AAAT	AAAT	AAAT	AATT	AAAT
solcap_snp_c2_25897	chr02	40132605	[T/C]	0.2	AGGG	AGGG	AGGG	AGGG	GGGG	AAGG	AAGG	GGGG	AGGG	GGGG	AGGG	AGGG	AGGG	GGGG	GGGG	GGGG	AGGG	AAGG	AGGG	AGGG	AAGG	AGGG	GGGG	GGGG	AGGG	GGGG	AGGG	GGGG	AGGG	AAGG	AAAG	AAGG	AGGG	AGGG	GGGG	GGGG	AAAG	GGGG	AGGG	AGGG	GGGG	GGGG	GGGG	GGGG	AGGG
solcap_snp_c2_27216	chr02	43804889	[T/C]	0.415865	GGGG	AGGG	AGGG	AGGG	AGGG	GGGG	AAAA	AAGG	AAAG	AAGG	AGGG	AGGG	GGGG	AAAG	GGGG	AGGG	AGGG	AAGG	AAAG	AAGG	AAAG	AAAG	AAAG	AAGG	AAGG	AAAG	AAGG	AGGG	GGGG	AGGG	AAGG	AAAG	AAGG	AAGG	AAGG	AGGG	AAAA	AAGG	AGGG	AAAG	GGGG	AAAG	AAGG	AAAG	AAGG
solcap_snp_c2_27218	chr02	43809958	[T/A]	0.404206	TTTT	ATTT	ATTT	TTTT	ATTT	TTTT	AAAA	AATT	AAAT	AATT	TTTT	ATTT	TTTT	AATT	TTTT	ATTT	ATTT	AATT	AAAT	AATT	AAAT	AATT	AAAT	AATT	AATT	AATT	AATT	ATTT	TTTT	ATTT	AATT	AATT	AATT	AATT	AATT	ATTT	AAAA	ATTT	ATTT	AAAT	NA	AATT	AATT	AAAT	AATT
solcap_snp_c2_27268	chr02	44458190	[A/T]	0.405093	AAAA	AATT	AAAT	NA	ATTT	ATTT	ATTT	AAAA	AAAT	AAAT	AAAA	AAAT	AAAA	AAAT	AAAT	AAAT	AATT	AAAT	ATTT	AATT	ATTT	ATTT	AATT	ATTT	AAAA	AAAT	AAAA	AAAT	AATT	AAAT	ATTT	AAAA	AAAT	AAAT	AAAT	AATT	AAAT	ATTT	AATT	AATT	AAAA	ATTT	AAAT	TTTT	AAAT
solcap_snp_c2_27269	chr02	44458217	[T/C]	0.274272	AAAA	AAAG	AAAG	AAAG	AGGG	AAAG	AAGG	AAAA	AAAG	AAAG	AAAA	AAAA	AAAA	AAAG	AAAA	AAAG	AAAG	AAAG	AGGG	AAGG	AAGG	AAGG	AAGG	AGGG	AAAA	AAAG	AAAA	AAAA	AAAA	AAAG	AAGG	AAAA	AAAG	AAAG	AAAG	AAAG	AAAA	AAAG	AAGG	AAGG	AAAA	AAGG	AAAG	NA	AAAG
solcap_snp_c2_27270	chr02	44458261	[A/G]	0.266667	GGGG	AGGG	AGGG	AGGG	AAAG	AGGG	AAGG	GGGG	AGGG	AGGG	GGGG	GGGG	GGGG	AGGG	GGGG	AGGG	AGGG	AGGG	AAAG	AAGG	AAGG	AAGG	AAGG	AAAG	GGGG	AGGG	GGGG	GGGG	GGGG	AGGG	AAGG	GGGG	AGGG	AGGG	AGGG	AGGG	GGGG	AGGG	AAGG	AAGG	GGGG	AAGG	AGGG	NA	AGGG
solcap_snp_c2_27271	chr02	44458744	[A/C]	0.404545	AAAA	AACC	AAAC	AACC	ACCC	ACCC	ACCC	AAAA	AAAC	AAAC	AAAA	AAAC	AAAA	AAAC	AAAC	AAAC	AACC	AAAC	ACCC	AACC	ACCC	ACCC	AACC	ACCC	AAAA	AAAC	AAAA	AAAC	ACCC	AAAC	ACCC	AAAA	AAAC	AAAC	AAAC	AACC	AAAC	ACCC	AACC	AACC	AAAA	ACCC	AAAC	CCCC	AAAC
solcap_snp_c2_27372	chr02	44159208	[T/C]	0.270455	AAAA	AAAA	AAAA	AAAA	AAAG	AAAA	AGGG	AAAA	AAAG	AAAG	AAAA	AAAA	AAAA	AAAG	AAAA	AAAG	AAAG	AAAG	AGGG	AAGG	AAGG	AAGG	AAGG	AAGG	AAAA	AAAG	AAAA	AAAA	AAAA	AAAG	AAGG	AAAA	AAAG	AAAG	AAAG	AAAG	AAAA	AAAG	AAAG	AAGG	AAAA	AAGG	AAAG	AGGG	AAAG
solcap_snp_c2_27433	chr02	35990827	[A/G]	0.145455	GGGG	GGGG	GGGG	AGGG	GGGG	AGGG	AGGG	GGGG	AGGG	AGGG	AAGG	AGGG	AGGG	GGGG	GGGG	GGGG	GGGG	GGGG	AGGG	GGGG	GGGG	AGGG	AAAA	GGGG	GGGG	AGGG	AGGG	GGGG	GGGG	GGGG	AGGG	GGGG	AGGG	AAGG	GGGG	GGGG	AGGG	GGGG	GGGG	GGGG	GGGG	AGGG	GGGG	AGGG	AGGG
solcap_snp_c2_2943	chr02	17206059	[T/C]	0.100917	AAAG	AAAA	AAAA	AAAA	AAAG	AAAG	AAAA	AAAA	AGGG	AAAA	AAAG	AAAG	AAAA	AAAA	AAAG	AAAA	AAAA	AAAA	AAAA	AAAG	AAAA	AAAA	AAAA	AAAA	AAAA	AAAA	AAAA	AAAG	AAAG	AAAA	AAAA	AAAG	AAAA	AAAA	AAAA	AAAG	AAAG	AAGG	AAAA	AAAA	AAAA	AAAG	AAAG	AAAA	AAGG
solcap_snp_c2_2946	chr02	17206417	[T/G]	0.102273	ACCC	CCCC	CCCC	CCCC	ACCC	ACCC	CCCC	CCCC	AAAC	CCCC	ACCC	ACCC	CCCC	CCCC	ACCC	CCCC	CCCC	CCCC	CCCC	ACCC	CCCC	CCCC	CCCC	CCCC	CCCC	CCCC	CCCC	ACCC	ACCC	CCCC	CCCC	ACCC	CCCC	CCCC	CCCC	ACCC	ACCC	AACC	CCCC	CCCC	CCCC	ACCC	ACCC	CCCC	AACC
solcap_snp_c2_30156	chr02	19537381	[T/C]	0.122727	AAAG	AAAA	AAAG	AAAA	AAAA	AAAA	AAAA	AAAG	AAAA	AAAG	AAAA	AAAG	AAGG	AAAA	AAAG	AAAA	AAAG	AAAG	AAAA	AAAA	AAAA	AAAA	AAGG	AAAA	AAAA	AAAG	AAAG	AAAA	AAAA	AAAA	AAAA	AAAA	AAAA	AAAA	AAAG	AAAG	AAAA	AAAA	AAAG	AAAA	AAGG	AAAG	AAGG	AAGG	AAAA
solcap_snp_c2_30158	chr02	19537468	[A/G]	0.11215	AAAG	AAAA	AAAG	AAAA	AAAA	AAAA	AAAA	AAAG	AAAA	AAAG	AAAA	AAAG	AAGG	AAAA	AAAG	AAAA	AAAG	AAAG	AAAA	AAAA	AAAA	AAAA	AAGG	AAAA	AAAA	AAAG	AAAG	AAAA	AAAA	AAAA	AAAA	AAAA	AAAA	AAAA	AAAG	AAAG	AAAA	AAAA	AAAG	AAAA	AAGG	AAAG	NA	NA	AAAA
solcap_snp_c2_30160	chr02	19538764	[T/C]	0.118182	AAAA	AAAG	AAAA	AAAG	AAAA	AAGG	AAAA	AAAA	AGGG	AAAA	AAAG	AAGG	AAAA	AAGG	AAAG	AAAA	AAAA	AAAA	AAAA	AAAA	AAAA	AAAG	AAAG	AAAG	AAAA	AAAG	AAAA	AAAA	AAAG	AAAA	AAAA	AAGG	AAAA	AAAA	AAAA	AAAG	AAGG	AAAG	AAAA	AAAA	AAAA	AAAA	AAAG	AAAG	AAAG
solcap_snp_c2_30162	chr02	19538859	[A/G]	0.247706	AAAG	AAAG	AGGG	AAAG	AAAA	AAGG	AAAA	AAAG	AGGG	AAAG	AAAG	AGGG	AAGG	AAGG	AAGG	AAAA	AAAG	AAAG	AAAA	AAAA	AAAA	AAAG	AGGG	AAAG	AAAA	AAGG	AAAG	AAAA	AAAG	AAAA	AAAA	AAGG	AAAA	AAAA	AAAG	AAGG	AAGG	AAAG	AAAG	AAAA	AAGG	AAAG	AGGG	AGGG	AAAG
solcap_snp_c2_30164	chr02	19580609	[T/C]	0.15	AAAG	AAAG	AAAG	AAAG	AAAG	AAAA	AAAA	AAAA	AAAA	AAAG	AAAG	AAAA	AAAG	AAGG	AAAA	AAGG	AAAG	AAAA	AAAA	AAAG	AAAA	AAAG	AAAA	AAAA	AAGG	AAAA	AAAG	AAGG	AAAA	AAAA	AAAA	AAAG	AAAA	AAAG	AAAA	AAAA	AAAG	AAAA	AAAA	AAAA	AAAG	AAAA	AAAG	AAAG	AAGG
solcap_snp_c2_30799	chr02	26650777	[A/G]	0.0772727	GGGG	GGGG	GGGG	GGGG	GGGG	GGGG	AGGG	GGGG	GGGG	GGGG	AGGG	AGGG	GGGG	AGGG	GGGG	GGGG	GGGG	GGGG	GGGG	GGGG	AAGG	GGGG	GGGG	AGGG	GGGG	GGGG	GGGG	GGGG	AGGG	GGGG	AGGG	GGGG	GGGG	GGGG	GGGG	GGGG	GGGG	AAGG	GGGG	GGGG	GGGG	GGGG	GGGG	AGGG	GGGG
solcap_snp_c2_30911	chr02	16229386	[T/C]	0.117647	AAAA	AAAG	AAAA	AAAG	AAAG	AAAA	AAAA	AAAG	AAAA	AAAA	AAAA	AAAG	AAAA	AAAA	AAAA	AAAA	AAAA	AAAA	AAAA	AAAA	AAAA	AAAG	AAGG	AAAA	AAAA	AAAA	AAAG	AAAA	AAAA	AAAA	AAAG	AAAG	AAAG	AAGG	AAAG	AAAG	AAAA	AAAA	AAAA	AAGG	AAAA	AAAA	AAAG	AAAA	AAAG
solcap_snp_c2_30937	chr02	16050745	[A/G]	0.334091	AAGG	AGGG	AAAA	GGGG	AGGG	AGGG	GGGG	GGGG	AAAG	AGGG	AGGG	AGGG	AAAG	AGGG	AAGG	GGGG	AGGG	GGGG	AGGG	AAAG	AAGG	AGGG	AAGG	AAGG	AAGG	AGGG	AGGG	AGGG	AGGG	AGGG	GGGG	AAGG	AGGG	GGGG	GGGG	AGGG	AAGG	AAGG	AAAG	GGGG	AAGG	AAGG	AAGG	AAGG	AAGG
solcap_snp_c2_30940	chr02	16034562	[A/G]	0.212617	AGGG	AGGG	AAGG	GGGG	GGGG	GGGG	GGGG	GGGG	GGGG	AGGG	GGGG	GGGG	AAAG	AGGG	AGGG	GGGG	AGGG	GGGG	AGGG	AGGG	AGGG	AGGG	AAGG	AGGG	AAGG	AGGG	AGGG	NA	GGGG	AGGG	GGGG	AGGG	AGGG	GGGG	GGGG	GGGG	AGGG	GGGG	AAAG	GGGG	AAGG	AGGG	AGGG	AAGG	GGGG
solcap_snp_c2_30946	chr02	15929182	[T/C]	0.418317	AAGG	AAGG	GGGG	AAAA	AAAG	AAAG	AAAA	AAAA	AGGG	AAAG	AAGG	AAAG	GGGG	AAGG	AAGG	AAAA	AAAG	AAAA	AAGG	AGGG	AAGG	AAGG	AAGG	AAGG	AAGG	AGGG	AAAG	AAGG	AAAG	NA	AAAA	AAGG	AAAG	AAAA	AAAA	AAGG	AAGG	NA	AGGG	AAAA	AAGG	AGGG	AAGG	AAGG	AAGG
solcap_snp_c2_30950	chr02	15758653	[A/C]	0.218182	CCCC	ACCC	AACC	CCCC	CCCC	CCCC	CCCC	CCCC	CCCC	ACCC	CCCC	CCCC	AAAC	ACCC	ACCC	CCCC	ACCC	CCCC	ACCC	ACCC	ACCC	ACCC	AACC	ACCC	AACC	ACCC	ACCC	ACCC	CCCC	ACCC	ACCC	ACCC	ACCC	CCCC	CCCC	CCCC	ACCC	CCCC	AAAC	CCCC	AACC	ACCC	ACCC	AACC	CCCC
solcap_snp_c2_30952	chr02	15747087	[T/G]	0.115909	AAAC	AAAA	AAAA	AAAA	AAAC	AAAC	AAAA	AAAA	ACCC	AAAA	AAAC	AAAC	AAAA	AAAA	AAAC	AAAA	AAAA	AAAA	AAAA	AACC	AAAC	AAAA	AAAA	AAAC	AAAA	AAAA	AAAA	AAAA	AAAC	AAAA	AAAA	AAAC	AAAA	AAAA	AAAA	AAAC	AAAC	AACC	AAAA	AAAA	AAAA	AAAC	AAAC	AAAA	AACC
solcap_snp_c2_32237	chr02	13957845	[T/C]	0.235577	GGGG	AAGG	AAGG	GGGG	GGGG	AGGG	GGGG	GGGG	GGGG	AGGG	AGGG	GGGG	AAGG	AGGG	AGGG	GGGG	AGGG	GGGG	AGGG	AAGG	AGGG	AGGG	AAGG	AGGG	AAGG	AGGG	AGGG	AGGG	AGGG	AGGG	AGGG	AGGG	AGGG	GGGG	GGGG	AGGG	AGGG	NA	NA	GGGG	AAGG	AAGG	AGGG	AAGG	GGGG
solcap_snp_c2_32239	chr02	14041901	[T/C]	0.375	AGGG	AAGG	AAAG	GGGG	AGGG	AGGG	AGGG	GGGG	AAAG	AGGG	AAGG	AAGG	AAAG	AAGG	AAGG	GGGG	AGGG	GGGG	AGGG	AAAG	AAGG	AAGG	AAGG	AAGG	AAGG	AAGG	AGGG	AAGG	AGGG	AGGG	AGGG	AAGG	AGGG	GGGG	GGGG	AAGG	AAGG	AAGG	AAAG	GGGG	AAGG	AAGG	AAGG	AAGG	NA
solcap_snp_c2_32244	chr02	13688306	[A/G]	0.439815	AAAG	AAGG	AAGG	AAGG	AAGG	AAAG	AAAA	AAAA	AAGG	AAGG	AAGG	AAGG	AGGG	NA	AAAG	AAGG	AAGG	AAAA	AAAG	AGGG	AAGG	AAAG	AAGG	AGGG	AAGG	AAAG	AAGG	AGGG	AAGG	AAAG	AAAG	AAGG	AAAG	AAAG	AAAA	AAAG	AAGG	AGGG	AGGG	AAAA	AGGG	AAGG	AGGG	AGGG	AGGG
solcap_snp_c2_32252	chr02	13697157	[A/C]	0.470874	ACCC	AACC	AACC	AACC	AACC	ACCC	CCCC	CCCC	AACC	AACC	AAAC	AAAC	AAAC	AAAC	ACCC	AAAA	AACC	CCCC	ACCC	AAAC	AAAC	ACCC	AACC	AAAC	AAAC	ACCC	AAAC	AAAC	AAAC	ACCC	ACCC	AACC	ACCC	ACCC	CCCC	ACCC	AACC	AAAC	AAAC	CCCC	AAAA	AACC	AAAC	AAAC	AAAC
solcap_snp_c2_32253	chr02	13697423	[A/C]	0.440367	AAAC	AACC	AACC	AACC	AACC	AAAC	AAAA	AAAA	AACC	AACC	AACC	AACC	ACCC	ACCC	AAAC	AACC	AACC	AAAA	AAAC	ACCC	AACC	AAAC	AACC	ACCC	AACC	AAAC	AACC	ACCC	AACC	AAAC	AAAC	AACC	AAAC	AAAC	AAAA	AAAC	AACC	ACCC	ACCC	AAAA	ACCC	AACC	ACCC	ACCC	ACCC
solcap_snp_c2_32254	chr02	13697523	[T/C]	0.348624	AGGG	AAGG	AAGG	AGGG	AGGG	AGGG	GGGG	GGGG	AAGG	AGGG	AGGG	AGGG	AAAG	AAGG	AGGG	GGGG	AGGG	GGGG	AGGG	AAAG	AAGG	AGGG	AAGG	AAAG	AAGG	AGGG	AGGG	AGGG	AAGG	AGGG	AGGG	AAGG	AGGG	GGGG	GGGG	AGGG	AAGG	AAAG	AAAG	GGGG	AAGG	AAGG	AAGG	AAGG	AAGG
solcap_snp_c2_32257	chr02	13803194	[A/G]	0.456422	AGGG	AAGG	AAGG	AGGG	AAGG	AGGG	AGGG	GGGG	AAGG	AAGG	AAAG	AAGG	AAAG	AAAG	AGGG	AAGG	AAGG	GGGG	AGGG	AAAG	AAGG	AAGG	AAGG	AAGG	AAGG	AAGG	AAGG	AAAA	AGGG	AGGG	AGGG	AAGG	AGGG	AGGG	GGGG	AAGG	AAGG	AAGG	AAAG	GGGG	AAAG	AAGG	AAAG	AAAG	AAAG
solcap_snp_c2_32262	chr02	7426870	[A/G]	0.0733945	AGGG	GGGG	AGGG	GGGG	AGGG	GGGG	GGGG	GGGG	AAGG	AGGG	GGGG	GGGG	GGGG	GGGG	GGGG	GGGG	GGGG	GGGG	GGGG	AGGG	AGGG	GGGG	GGGG	AGGG	AGGG	GGGG	GGGG	GGGG	GGGG	GGGG	GGGG	AGGG	GGGG	GGGG	GGGG	GGGG	AGGG	GGGG	GGGG	GGGG	GGGG	GGGG	AGGG	AGGG	AAGG
solcap_snp_c2_32381	chr02	22393286	[G/C]	0.436893	AAAG	AAAG	AAAG	AAGG	AGGG	AAAG	AAGG	AAGG	AAAG	NA	AAGG	AAAG	AAGG	AAAG	AAGG	AAGG	AAGG	AGGG	GGGG	AGGG	NA	AAGG	AAGG	AAGG	AAGG	AAGG	AGGG	AGGG	AGGG	AGGG	AGGG	AAAA	GGGG	AGGG	AGGG	AAGG	AAAG	NA	AAGG	GGGG	AAAG	AAGG	AAAA	AAAG	AAAG
solcap_snp_c2_32400	chr02	22419484	[T/C]	0.385321	AAAA	AAAC	AAAC	AACC	ACCC	AAAC	AAAA	AACC	AAAA	ACCC	AAAC	AAAC	AAAC	AAAC	AACC	AACC	AACC	AACC	CCCC	AACC	AAAC	AACC	AAAC	AACC	AACC	AAAA	AAAC	AAAC	AACC	AAAC	AACC	AAAA	ACCC	AAAC	AACC	AACC	AAAC	AAAC	AACC	CCCC	AAAC	AACC	AAAA	AAAC	AAAC
solcap_snp_c2_32406	chr02	22501415	[T/C]	0.299065	AAGG	AAGG	AAGG	AAAG	AAAG	AAAG	AAGG	AAAA	AAGG	AAAG	AAGG	AAAA	AAGG	AAGG	AAAA	AAGG	AAGG	AAAG	AAAG	AAAG	AAAG	AAGG	AAAA	AAAG	AAGG	AAAG	AAAG	AAAG	AAAA	AAAA	AAAG	GGGG	AAAA	AAAG	AAAA	AAAG	AGGG	AAAG	AAGG	AAAA	AGGG	AAGG	AAGG	AAAG	AGGG
solcap_snp_c2_32413	chr02	22601132	[A/G]	0.349537	AGGG	AGGG	AGGG	AAGG	AAAG	AGGG	AAAG	AAGG	AGGG	AAAG	AAGG	AGGG	AAAG	AGGG	AAGG	AAGG	AAAG	AAAG	AAAA	AAAG	AAAG	AAAG	AAGG	AAGG	AAGG	AAAG	AAAG	AAAA	AAAG	AAAG	AAAA	AAGG	AAAA	AAAG	AAAG	AAGG	AAGG	AAGG	AAAG	AAAA	AGGG	AAAG	AGGG	AAGG	AAGG
solcap_snp_c2_32415	chr02	22602148	[A/G]	0.452273	GGGG	AGGG	AGGG	AAGG	AAAG	AGGG	AGGG	AAGG	GGGG	AAAG	AGGG	AGGG	AAGG	GGGG	AAGG	AAGG	AAAG	AAGG	AAAA	AAGG	AGGG	AAAG	GGGG	AAGG	AAGG	GGGG	AGGG	AAGG	AAGG	AGGG	AAAG	AAGG	AAAG	AGGG	AAGG	AAGG	AGGG	AGGG	AAAG	AAAA	AGGG	AAAG	AGGG	AAGG	AAGG
solcap_snp_c2_32417	chr02	22604793	[A/G]	0.451456	AAAA	AATT	AATT	AATT	ATTT	NA	AAAT	TTTT	AAAA	ATTT	AAAT	AATT	AATT	AAAT	TTTT	AATT	TTTT	AATT	TTTT	NA	AAAT	ATTT	AATT	AATT	AATT	AAAA	AAAT	AATT	AATT	AAAT	ATTT	AATT	ATTT	AATT	ATTT	ATTT	AATT	AAAT	TTTT	TTTT	AAAT	ATTT	AATT	TTTT	AATT
solcap_snp_c2_32421	chr02	22621454	[A/C]	0.204128	AGGG	AGGG	AGGG	AGGG	AGGG	GGGG	AGGG	AGGG	GGGG	AGGG	AGGG	AGGG	GGGG	AAAG	AGGG	GGGG	AGGG	AAGG	AAGG	AGGG	GGGG	AGGG	AGGG	AGGG	GGGG	AGGG	AGGG	GGGG	AAGG	AGGG	AGGG	AGGG	AGGG	GGGG	AGGG	AGGG	AAGG	AAGG	GGGG	AGGG	GGGG	AGGG	GGGG	AGGG	GGGG
solcap_snp_c2_32440	chr02	22737101	[T/C]	0.347727	AAAC	AAAC	AAAC	AACC	ACCC	AAAC	ACCC	AACC	AAAC	ACCC	ACCC	AAAC	ACCC	AAAC	AACC	AACC	ACCC	ACCC	CCCC	ACCC	ACCC	ACCC	AACC	AACC	AACC	ACCC	ACCC	CCCC	ACCC	ACCC	CCCC	AACC	CCCC	ACCC	ACCC	AACC	AACC	AACC	ACCC	CCCC	AAAC	ACCC	AAAC	AACC	AACC
solcap_snp_c2_33108	chr02	34739125	[T/G]	0.100917	AGGG	GGGG	AAAG	AGGG	GGGG	AGGG	AGGG	AGGG	GGGG	AGGG	GGGG	AAGG	GGGG	GGGG	GGGG	GGGG	AGGG	GGGG	GGGG	GGGG	AGGG	GGGG	AAGG	GGGG	GGGG	AGGG	GGGG	GGGG	GGGG	GGGG	GGGG	GGGG	GGGG	AGGG	AGGG	GGGG	AGGG	GGGG	GGGG	GGGG	AGGG	GGGG	GGGG	GGGG	GGGG
solcap_snp_c2_33141	chr02	34594639	[A/G]	0.0917431	CCCC	ACCC	ACCC	CCCC	CCCC	ACCC	CCCC	CCCC	CCCC	CCCC	CCCC	CCCC	ACCC	CCCC	ACCC	CCCC	AACC	CCCC	ACCC	CCCC	CCCC	CCCC	CCCC	ACCC	CCCC	ACCC	CCCC	CCCC	CCCC	ACCC	CCCC	CCCC	ACCC	CCCC	CCCC	CCCC	CCCC	CCCC	ACCC	CCCC	CCCC	CCCC	CCCC	CCCC	ACCC
solcap_snp_c2_33973	chr02	24187753	[A/C]	0.492647	AAAG	AAAG	AAAG	AAGG	AGGG	AAGG	AAGG	AAGG	AAAA	AGGG	AAAG	NA	AAGG	AAAG	NA	AAGG	GGGG	AAGG	GGGG	AAGG	AAGG	AGGG	AAGG	AAAG	AGGG	AAAG	AAAG	AAGG	AAGG	AAAG	AAGG	AAGG	AGGG	AAAG	AGGG	AAGG	AAAG	AAAA	NA	AGGG	AAAG	AAAG	AAAG	AGGG	AAGG
solcap_snp_c2_33989	chr02	24185241	[T/G]	0.0454545	AAAA	AAAA	AAAA	AAAG	AAAA	AAAA	AAAA	AAAA	AAAA	AAAA	AAAG	AAAA	AAAA	AAAG	AAAA	AAAA	AAAA	AAAA	AAAA	AAAA	AAAG	AAAA	AAAA	AAAG	AAAA	AAAA	AAAA	AAAA	AAAG	AAAA	AAAA	AAAA	AAAA	AAAA	AAAA	AAAA	AAAA	AAAG	AAAA	AAAA	AAAA	AAAA	AAAA	AAAA	AAAA
solcap_snp_c2_33993	chr02	24184641	[T/G]	0.485437	AAGG	AGGG	AGGG	AAGG	AAAG	AGGG	AAAG	AAGG	GGGG	AAAG	AGGG	AAGG	AAGG	AGGG	AAGG	AAGG	AAAA	AAAG	AAAA	AAGG	AAGG	AAAG	AAGG	AGGG	AAAG	AGGG	AGGG	AAGG	AAGG	AGGG	AAGG	AAAG	AAAG	AGGG	AAAG	AAGG	AAGG	GGGG	AAAG	AAAG	AGGG	AGGG	AGGG	AAGG	AAGG
solcap_snp_c2_33996	chr02	24149038	[A/G]	0.438636	AGGG	AGGG	AGGG	AGGG	AAAG	AGGG	AAGG	AGGG	GGGG	AAGG	AGGG	AAGG	AAGG	AGGG	AAGG	AAGG	AAAA	AGGG	AAAG	AAGG	AAGG	AAGG	AGGG	AGGG	AAAG	AGGG	GGGG	AAGG	AAGG	AGGG	AAGG	AAGG	AGGG	AGGG	AAAG	AAGG	GGGG	GGGG	AAGG	AAGG	AGGG	AGGG	AGGG	AAGG	AAGG
solcap_snp_c2_35111	chr02	38121294	[T/C]	0.46028	AGGG	AAGG	GGGG	AAGG	AAGG	AAGG	AAAA	AAGG	AAAG	AAAG	AAAG	AAAG	AAGG	AAGG	AGGG	AGGG	AAGG	AAAG	AGGG	AGGG	AAGG	AGGG	AAAA	GGGG	AAAG	AAGG	AAAA	AAAG	AGGG	AAAG	AAAA	AAGG	AAGG	AAAG	AGGG	GGGG	AGGG	GGGG	AGGG	AAGG	AGGG	AGGG	AAAG	AAGG	AAAG
solcap_snp_c2_35113	chr02	38121256	[A/C]	0.351852	ACCC	AACC	ACCC	AACC	ACCC	ACCC	CCCC	ACCC	ACCC	CCCC	ACCC	CCCC	ACCC	ACCC	ACCC	ACCC	ACCC	ACCC	AACC	AAAC	AACC	AACC	CCCC	AAAC	ACCC	ACCC	CCCC	ACCC	AAAC	CCCC	CCCC	ACCC	ACCC	CCCC	AACC	AAAA	AACC	AAAC	AACC	ACCC	AACC	AACC	ACCC	AACC	ACCC
solcap_snp_c2_35139	chr02	38046786	[T/C]	0.212963	AAAG	AAAG	AAAA	AAAG	AAAG	AAAG	AAAA	AAAG	AAAA	AAAA	AAAA	AAAA	AAAG	AAAG	AAAG	AAAA	AAAG	AAAG	AAAG	NA	AAAA	AAGG	AAAA	AAGG	AAAA	AAAG	AAAA	AAAA	AAAA	AAAA	AAAA	AAAG	AAAG	AAAA	AAGG	AAGG	AAAA	AAGG	AAAG	AAAG	AAGG	AAGG	AAAG	AAAG	AAAA
solcap_snp_c2_35147	chr02	38230143	[T/C]	0.398058	AAAG	AAGG	AAAG	AAGG	AAAG	AAAG	AAAA	AAAG	AAAG	AAAA	AAAG	AAAA	AAAG	AAGG	AAAG	AAAG	AAAG	AAAG	AAGG	AGGG	AAGG	AGGG	AAAA	AGGG	AAAG	AAGG	AAAA	AAAG	AGGG	AAAA	AAAA	AAAG	AAAG	AAAG	AAGG	GGGG	AAGG	GGGG	AAGG	AAAG	AAGG	AGGG	AAAG	AAGG	AAAG
solcap_snp_c2_35165	chr02	37982843	[T/C]	0.225	AGGG	AGGG	GGGG	AGGG	AGGG	AGGG	GGGG	AGGG	GGGG	GGGG	AGGG	GGGG	AGGG	AGGG	AGGG	GGGG	AGGG	AGGG	AGGG	AAAG	GGGG	AAGG	GGGG	AAGG	GGGG	AGGG	GGGG	GGGG	GGGG	GGGG	GGGG	AGGG	AGGG	GGGG	AAGG	AAGG	GGGG	AAGG	AGGG	AGGG	AAGG	AAGG	AGGG	AGGG	GGGG
solcap_snp_c2_35211	chr02	37831845	[A/G]	0.470588	AAGG	NA	GGGG	AAAG	AAGG	AAGG	AAGG	GGGG	AAGG	GGGG	AAAG	AAGG	AAGG	AAGG	AAGG	AGGG	AAGG	AAGG	AAGG	AAAG	NA	AAAG	AAAG	AAAG	AGGG	AAGG	AAAG	AGGG	AAAG	AGGG	AAAG	AAGG	AAGG	AAGG	AGGG	AAAG	AAGG	AAAG	NA	AAGG	AAGG	NA	AAGG	AAGG	AGGG
solcap_snp_c2_35212	chr02	37830883	[A/G]	0.465	CCGG	CCGG	CGGG	CCCG	CGGG	CCGG	CGGG	GGGG	CCGG	GGGG	CCCG	CCCG	CGGG	CGGG	NA	CCGG	CCGG	CCGG	CGGG	CCCC	CGGG	CCGG	CCCG	CCGG	CGGG	CGGG	CCCG	CGGG	NA	CGGG	CCGG	CCCG	CCGG	CGGG	CGGG	NA	CCGG	CGGG	CCGG	CCGG	CGGG	CGGG	CCGG	CGGG	CCGG
solcap_snp_c2_35686	chr02	47324048	[A/G]	0.115909	AGGG	GGGG	GGGG	GGGG	GGGG	AGGG	GGGG	GGGG	GGGG	AGGG	GGGG	GGGG	GGGG	GGGG	AGGG	GGGG	GGGG	GGGG	GGGG	GGGG	AGGG	AGGG	AGGG	AGGG	GGGG	AGGG	AGGG	GGGG	AAAG	GGGG	AGGG	AGGG	GGGG	GGGG	GGGG	AAGG	GGGG	AGGG	GGGG	GGGG	AGGG	AGGG	GGGG	AGGG	AGGG
solcap_snp_c2_35687	chr02	47324196	[T/C]	0.0458716	GGGG	GGGG	GGGG	GGGG	GGGG	AGGG	GGGG	GGGG	GGGG	GGGG	GGGG	GGGG	GGGG	GGGG	GGGG	GGGG	GGGG	GGGG	GGGG	GGGG	AGGG	AGGG	GGGG	AGGG	GGGG	GGGG	GGGG	GGGG	NA	GGGG	AGGG	GGGG	GGGG	GGGG	GGGG	AAGG	GGGG	GGGG	GGGG	GGGG	GGGG	GGGG	GGGG	AGGG	GGGG
solcap_snp_c2_35688	chr02	47324198	[A/C]	0.449029	AAGG	AGGG	AAGG	AAGG	AGGG	AAGG	AAAG	AAGG	AAGG	AAGG	AAAG	AGGG	AAGG	AAGG	NA	AGGG	AAGG	AAGG	AGGG	AAGG	AAGG	AAGG	AAGG	AAGG	AGGG	AAAG	AGGG	AAGG	NA	AGGG	AAAG	AGGG	AAAG	AAGG	AAAG	AAAG	AAAG	NA	AGGG	AAAG	AGGG	AAGG	AAGG	AGGG	AGGG
solcap_snp_c2_35689	chr02	47324246	[A/T]	0.465909	AAGG	AAAA	AAGG	AAGG	AAAG	AAAG	AGGG	GGGG	AAAG	AAGG	AGGG	AAGG	AAGG	AAGG	AAAG	AAAA	AGGG	AAGG	AAAG	AAGG	AGGG	AAGG	AAGG	AAGG	AGGG	AAGG	AAAG	AAGG	AAAA	AGGG	AAGG	AAAG	AGGG	AAGG	GGGG	AAGG	AGGG	AGGG	AAAG	GGGG	AAAA	AAGG	AAGG	AAAG	AAAG
solcap_snp_c2_35690	chr02	47324335	[T/C]	0.177273	AGGG	GGGG	AGGG	GGGG	GGGG	AGGG	AAGG	AGGG	AGGG	AGGG	AAGG	GGGG	GGGG	GGGG	GGGG	GGGG	AGGG	AGGG	GGGG	AGGG	AGGG	GGGG	AGGG	AGGG	GGGG	AGGG	GGGG	GGGG	GGGG	GGGG	AAGG	GGGG	AAGG	AGGG	AAGG	AGGG	AAAG	AGGG	GGGG	AAGG	GGGG	GGGG	AGGG	GGGG	GGGG
solcap_snp_c2_35691	chr02	47324387	[A/T]	0.463303	AAGG	GGGG	AAGG	AAGG	AGGG	AGGG	AAAG	AAAA	AGGG	AAGG	AAAG	AAGG	AAGG	AAGG	AGGG	GGGG	AAAG	AAGG	AGGG	AAGG	AAAG	AAGG	AAGG	AAGG	AAAG	AAGG	AGGG	AAGG	GGGG	AAAG	AAGG	AGGG	AAAG	AAGG	AAAA	AAGG	AAAG	AAAG	AGGG	AAAA	GGGG	AAGG	AAGG	AGGG	AGGG
solcap_snp_c2_35692	chr02	47325169	[T/C]	0.0522727	AAAA	AAAA	AAAA	AAAA	AAAA	AAAG	AAAA	AAAA	AAAA	AAAA	AAAA	AAAA	AAAA	AAAA	AAAA	AAAA	AAAA	AAAA	AAAA	AAAA	AAAG	AAAG	AAAA	AAAG	AAAA	AAAA	AAAA	AAAA	AGGG	AAAA	AAAG	AAAA	AAAA	AAAA	AAAA	AAGG	AAAA	AAAA	AAAA	AAAA	AAAA	AAAA	AAAA	AAAG	AAAA
solcap_snp_c2_35693	chr02	47325275	[T/C]	0.468182	AAGG	AAAA	AAGG	AAGG	AAAG	AAAG	AGGG	GGGG	AAAG	AAGG	AGGG	AAGG	AAGG	AAGG	AAGG	AAAA	AGGG	AAGG	AAAG	AAGG	AGGG	AAGG	AAGG	AAGG	AGGG	AAGG	AAAG	AAGG	AAAA	AGGG	AAGG	AAAG	AGGG	AAGG	GGGG	AAGG	AGGG	AGGG	AAAG	GGGG	AAAA	AAGG	AAGG	AAAG	AAAG
solcap_snp_c2_35694	chr02	47325484	[C/G]	0.41055	AGGG	AAAA	AAGG	AAGG	AAAG	AAGG	AGGG	GGGG	AAAG	AGGG	AGGG	AAGG	AAGG	AAGG	AGGG	AAAA	AGGG	AAGG	AAAG	AAGG	GGGG	AGGG	AGGG	AGGG	AGGG	AGGG	AAGG	AAGG	AGGG	AGGG	AGGG	AAGG	AGGG	AAGG	GGGG	GGGG	AGGG	GGGG	AAAG	GGGG	AAAG	AGGG	AAGG	AAGG	AAGG
solcap_snp_c2_35695	chr02	47325502	[T/C]	0.413636	AAAG	GGGG	AAGG	AAGG	AGGG	AAGG	AAAG	AAAA	AGGG	AAAG	AAAG	AAGG	AAGG	AAGG	AAAG	GGGG	AAAG	AAGG	AGGG	AAGG	AAAA	AAAG	AAAG	AAAG	AAAG	AAAG	AAGG	AAGG	AAAG	AAAG	AAAG	AAGG	AAAG	AAGG	AAAA	AAAA	AAAG	AAAA	AGGG	AAAA	AGGG	AAAG	AAGG	AAGG	AAGG
solcap_snp_c2_35697	chr02	47325613	[A/G]	0.176606	AGGG	GGGG	AGGG	GGGG	GGGG	AGGG	AAGG	AGGG	AGGG	AGGG	AAGG	GGGG	GGGG	GGGG	GGGG	GGGG	AGGG	AGGG	GGGG	AGGG	AGGG	GGGG	AGGG	AGGG	GGGG	AGGG	GGGG	GGGG	GGGG	GGGG	AAGG	GGGG	AAGG	AGGG	AAGG	AGGG	AAAG	AGGG	GGGG	AAGG	GGGG	GGGG	AGGG	GGGG	GGGG
solcap_snp_c2_35698	chr02	47326485	[T/C]	0.465909	AAGG	GGGG	AAGG	AAGG	AGGG	AGGG	AAAG	AAAA	AGGG	AAGG	AAAG	AAGG	AAGG	AAGG	AGGG	GGGG	AAAG	AAGG	AGGG	AAGG	AAAG	AAGG	AAGG	AAGG	AAAG	AAGG	AGGG	AAGG	GGGG	AAAG	AAGG	AGGG	AAAG	AAGG	AAAA	AAGG	AAAG	AAAG	AGGG	AAAA	GGGG	AAGG	AAGG	AGGG	AGGG
solcap_snp_c2_35699	chr02	47326597	[A/G]	0.0481651	GGGG	GGGG	GGGG	GGGG	GGGG	AGGG	GGGG	GGGG	GGGG	GGGG	GGGG	GGGG	GGGG	GGGG	GGGG	GGGG	GGGG	GGGG	GGGG	GGGG	AGGG	AGGG	GGGG	AGGG	GGGG	GGGG	GGGG	GGGG	AAGG	GGGG	AGGG	GGGG	GGGG	GGGG	GGGG	AAGG	GGGG	GGGG	GGGG	GGGG	GGGG	GGGG	GGGG	AGGG	GGGG
solcap_snp_c2_35700	chr02	47326606	[T/C]	0.212963	CGGG	GGGG	CGGG	CGGG	NA	GGGG	CGGG	CCGG	GGGG	CGGG	GGGG	CGGG	CGGG	CGGG	CGGG	GGGG	CGGG	CGGG	CGGG	CGGG	CGGG	CGGG	CGGG	CGGG	CCCG	GGGG	CGGG	CGGG	GGGG	CCCG	GGGG	CGGG	CGGG	CGGG	CGGG	CGGG	GGGG	CGGG	CGGG	CGGG	GGGG	CGGG	CGGG	CGGG	CGGG
solcap_snp_c2_35701	chr02	47327434	[A/G]	0.25	AGGG	GGGG	AGGG	AGGG	AGGG	GGGG	AGGG	AAAG	GGGG	AGGG	GGGG	AAGG	AGGG	AGGG	AGGG	GGGG	AAGG	AGGG	AGGG	AGGG	AAGG	AGGG	AGGG	AGGG	AAAG	GGGG	AGGG	AGGG	GGGG	AAAG	GGGG	AGGG	AGGG	AGGG	AAGG	AGGG	GGGG	AGGG	AGGG	AAGG	GGGG	AGGG	AGGG	AGGG	AGGG
solcap_snp_c2_35702	chr02	47327523	[T/C]	0.296729	AAAA	GGGG	AAAA	AAGG	AGGG	AAAG	AAAG	AAAA	AGGG	AAAG	AAAG	AAAG	AAGG	AAGG	AAAG	AAGG	AAAA	AAGG	AAGG	AAGG	AAAA	AAAG	AAAA	AAAG	NA	AAAG	AAGG	AAGG	AAAA	AAAG	AAAG	AAAG	AAAA	AAAG	AAAA	AAAA	AAAG	AAAA	AAGG	AAAA	AAAA	AAAG	AAGG	AAGG	AAAG
solcap_snp_c2_35704	chr02	47327530	[T/C]	0.173611	AAAT	AAAA	AAAT	AAAA	AAAA	AAAT	AATT	AAAT	AAAT	AAAT	AATT	AAAA	AAAA	AAAA	AAAA	AAAA	AAAT	AAAT	AAAA	AAAT	AAAT	AAAA	AAAT	AAAT	AAAA	AAAT	AAAA	AAAA	AAAA	AAAA	AATT	AAAA	AATT	AAAT	AATT	AAAT	ATTT	AAAT	AAAA	AATT	AAAA	AAAA	AAAT	AAAA	AAAA
solcap_snp_c2_35705	chr02	47327646	[T/C]	0.296729	AAGG	GGGG	AAGG	AGGG	GGGG	AAGG	GGGG	GGGG	GGGG	AGGG	AAGG	AGGG	GGGG	AGGG	AGGG	AGGG	AGGG	GGGG	AGGG	GGGG	AGGG	AAGG	AAGG	AGGG	GGGG	AAGG	AGGG	AGGG	AAAA	GGGG	AAGG	AAGG	AAGG	AGGG	GGGG	AAGG	GGGG	AAGG	AGGG	GGGG	AAAA	AAGG	GGGG	AGGG	AAGG
solcap_snp_c2_35706	chr02	47327666	[T/C]	0.397059	CGGG	CCCC	CGGG	CCCG	CCCC	CGGG	CCCC	CCCC	CCCC	CCCG	NA	CCCG	CCCC	CCCG	CCCG	CCCG	CCCG	CCCC	CCCG	CCCC	CCCG	CCGG	CGGG	CCCG	CCCC	CGGG	CCCG	CCCG	GGGG	CCCC	CCGG	CCGG	CCGG	CCCG	CCCC	CGGG	NA	CGGG	CCCG	NA	GGGG	CCGG	CCCC	CCCG	CCGG
solcap_snp_c2_35795	chr02	47200650	[A/G]	0.247706	AAGG	AAAA	AAAG	AAAA	AAAA	AAAG	AAGG	AAAG	AAAG	AAGG	AAGG	AAAA	AAAA	AAAA	AAAG	AAAA	AAAG	AAAG	AAAA	AAAG	AAAG	AAAA	AAGG	AAAG	AAAG	AAGG	AAAG	AAAA	AAAA	AAAA	AAGG	AAAG	AAGG	AAAG	AAAG	AAAG	AGGG	AAGG	AAAA	AAGG	AAAG	AAAG	AAAG	AAAA	AAAG
solcap_snp_c2_35810	chr02	47223807	[A/G]	0.238426	AAGG	GGGG	AGGG	GGGG	GGGG	AGGG	AAGG	AGGG	AGGG	AAGG	AAGG	GGGG	GGGG	GGGG	AGGG	GGGG	AGGG	AGGG	GGGG	AGGG	AGGG	GGGG	AAGG	AGGG	AGGG	AAGG	AGGG	GGGG	GGGG	GGGG	AAGG	AGGG	AAGG	AGGG	AAGG	AGGG	AAAG	AAGG	GGGG	AAGG	AGGG	AGGG	AGGG	GGGG	AGGG
solcap_snp_c2_37245	chr02	23983466	[T/C]	0.301887	AGGG	GGGG	AGGG	GGGG	AGGG	AGGG	GGGG	AAGG	GGGG	AGGG	AGGG	AAGG	AGGG	AGGG	AAGG	AGGG	AAAA	GGGG	AAAG	AAGG	AGGG	AGGG	AGGG	AAGG	AGGG	GGGG	GGGG	AAGG	AAGG	AGGG	GGGG	AAGG	AGGG	AGGG	AAGG	AGGG	GGGG	GGGG	AAGG	AGGG	AGGG	AGGG	AGGG	AAGG	AGGG
solcap_snp_c2_37248	chr02	23800477	[T/C]	0.154545	AGGG	GGGG	AGGG	GGGG	GGGG	GGGG	AGGG	AGGG	AGGG	GGGG	AGGG	GGGG	AGGG	GGGG	GGGG	GGGG	GGGG	AGGG	GGGG	AGGG	AGGG	GGGG	AGGG	GGGG	GGGG	AAGG	AGGG	AAGG	AGGG	AAGG	AGGG	GGGG	AGGG	AGGG	GGGG	GGGG	GGGG	AGGG	GGGG	GGGG	GGGG	GGGG	GGGG	GGGG	GGGG
solcap_snp_c2_37254	chr02	23798841	[G/C]	0.264151	GGGG	GGGG	AGGG	GGGG	AGGG	AGGG	GGGG	GGGG	GGGG	AGGG	AGGG	AGGG	AGGG	GGGG	AAGG	AGGG	AAAG	GGGG	AAAA	AAGG	AGGG	AGGG	GGGG	AGGG	AGGG	GGGG	GGGG	AGGG	AAGG	AGGG	GGGG	AAGG	NA	GGGG	AGGG	AGGG	GGGG	GGGG	NA	AGGG	AGGG	AGGG	AGGG	AAGG	AGGG
solcap_snp_c2_38007	chr02	21868107	[A/G]	0.0931818	GGGG	GGGG	AAGG	GGGG	AGGG	GGGG	AGGG	GGGG	GGGG	GGGG	GGGG	GGGG	AGGG	GGGG	GGGG	GGGG	AGGG	GGGG	GGGG	GGGG	AGGG	AGGG	GGGG	GGGG	GGGG	GGGG	GGGG	AGGG	GGGG	GGGG	AGGG	AAGG	GGGG	GGGG	GGGG	GGGG	AGGG	GGGG	AGGG	GGGG	GGGG	AGGG	AGGG	AGGG	AGGG
solcap_snp_c2_38022	chr02	22006899	[A/G]	0.404545	AAAG	AAAG	AAAG	AAGG	AGGG	AAAG	AAGG	AAAG	AAGG	AAAG	AAGG	AAAG	AAAG	AAAG	AAAG	AAAG	AAAA	AAGG	AAAG	AGGG	AAGG	AAGG	AAGG	AAGG	AAAG	AAGG	AAAG	AAGG	AAGG	AAGG	AAGG	AAAA	AGGG	AAGG	AAGG	AAGG	AAAG	AAGG	AAAG	AGGG	AAAA	AAGG	AAAA	AAAG	AAAA
solcap_snp_c2_38551	chr02	47627355	[T/C]	0.341981	AACC	CCCC	ACCC	ACCC	CCCC	AACC	CCCC	ACCC	ACCC	ACCC	AAAC	ACCC	ACCC	ACCC	CCCC	ACCC	ACCC	ACCC	CCCC	AAAC	ACCC	AACC	AAAC	AACC	CCCC	AAAA	CCCC	ACCC	AAAA	CCCC	ACCC	NA	AAAC	ACCC	AACC	AAAC	AAAC	AAAC	CCCC	AACC	NA	AACC	ACCC	AACC	AACC
solcap_snp_c2_38552	chr02	47627484	[T/C]	0.334091	AAAA	GGGG	AAGG	AAGG	AGGG	AAGG	AGGG	AAAA	AGGG	AAAG	AAAG	AAGG	AAGG	AAGG	AAGG	AAGG	AAAG	AAGG	AAGG	AAAA	AAAG	AAAG	AAAA	AAAG	AAAG	AAAA	AAGG	AAGG	AAAA	AAAG	AGGG	AAAG	AAAA	AAGG	AAAA	AAAA	AAAG	AAAA	AAGG	AAAA	AAAG	AAAG	AAGG	AAAG	AAAA
solcap_snp_c2_38553	chr02	47627520	[T/C]	0.229167	CGGG	GGGG	CGGG	GGGG	GGGG	CGGG	GGGG	CGGG	CCCC	CGGG	CCCG	CGGG	CGGG	GGGG	GGGG	CGGG	CGGG	CCGG	GGGG	CCGG	GGGG	GGGG	CCGG	CGGG	GGGG	CCGG	GGGG	GGGG	GGGG	GGGG	GGGG	CGGG	CCGG	CGGG	CCGG	CGGG	CCCC	CGGG	GGGG	CCGG	GGGG	GGGG	CCGG	CGGG	CCGG
solcap_snp_c2_38555	chr02	47627703	[T/C]	0.263636	AAGG	AAAA	AAAA	AAAG	AAAA	AAAG	AAAG	AAAA	AAAA	AAAG	AAAG	AAAA	AAAA	AAAG	AAAG	AAAG	AAAG	AAAA	AAGG	AAAG	AAGG	AAGG	AAAG	AAAG	AAAA	AAGG	AAAG	AAAG	GGGG	AAAG	AAAG	AAAG	AAAG	AAAA	AAAA	AAGG	AAAA	AAGG	AAGG	AAAA	AGGG	AGGG	AAAA	AAAG	AAAA
solcap_snp_c2_38704	chr02	26025648	[T/A]	0.213303	AAAA	AAAG	AGGG	AAAA	AAAA	AAAG	AAAG	AAAG	AAGG	AAAA	AAGG	AAGG	AAAA	AAGG	AAGG	AAAG	AAAA	AAAG	AAAA	AAAA	AAGG	AAAG	AAGG	AAGG	AAAG	AAAG	AAAG	AAAA	AAAG	AAAG	AAAG	AAAG	AAAA	AAAA	AAAA	AAGG	AAAA	AGGG	AAAA	AAAA	AAAG	AAGG	AAAA	AAAG	AAAA
solcap_snp_c2_38721	chr02	26199529	[A/G]	0.338636	AAAG	AAAG	AAAA	AAAG	AAGG	AAGG	AAAG	AAAG	AAAA	AAAA	AAAG	AGGG	AAAG	AAAA	AAGG	AAAG	GGGG	AAAA	AGGG	AAGG	AAGG	AAAG	AAAG	AAAG	AAGG	AAAA	AAAG	AAAG	AAGG	AAAG	AAAA	AAAG	AAAA	AAAG	AAAG	AAAG	AAGG	AAAA	AAGG	AAAA	AAGG	AAAG	AAGG	AGGG	AAAG
solcap_snp_c2_38932	chr02	27880249	[A/C]	0.269048	AAAG	AAAG	AAGG	AAAA	AAAG	AAAA	AGGG	AAAA	AAAA	AAGG	AAAG	AAAG	NA	AAGG	AAAA	AAGG	AAAA	AAAA	NA	AAAG	AGGG	AAAG	AAAA	AAGG	AAAG	AAAA	AAGG	AAAG	AAAG	AAAA	AGGG	AAAA	AAGG	AAGG	AAGG	AAAA	AAAA	AAGG	AAAG	AAGG	NA	AAAG	AAGG	AAAG	AAGG
solcap_snp_c2_38935	chr02	27860245	[A/G]	0.0772727	AAAA	AAAG	AAAA	AAAA	AAAA	AAAA	AAAG	AAAA	AAAA	AAAA	AAAG	AAAA	AAAA	AAAG	AAAA	AAAA	AAAA	AAAA	AAAA	AAAA	AAGG	AAAA	AAAA	AAAA	AAAA	AAAA	AAAA	AAAA	AAAG	AAAA	AAAG	AAAA	AAAA	AAAA	AAAA	AAAA	AAAA	AAGG	AAAA	AAAA	AAAA	AAAA	AAAA	AAAG	AAAA
solcap_snp_c2_38936	chr02	27860001	[T/C]	0.3125	AATT	ATTT	TTTT	TTTT	AAAT	ATTT	TTTT	AATT	AATT	ATTT	AAAT	AATT	TTTT	AAAT	AATT	ATTT	AATT	AAAT	AATT	AATT	TTTT	ATTT	ATTT	AATT	AATT	ATTT	TTTT	TTTT	AATT	ATTT	TTTT	AATT	TTTT	ATTT	ATTT	ATTT	AATT	NA	ATTT	TTTT	ATTT	AAAT	NA	AAAT	AATT
solcap_snp_c2_38938	chr02	27859923	[A/C]	0.464953	AAGG	AAGG	AAGG	NA	AGGG	AGGG	AAGG	AGGG	AGGG	AAAG	AGGG	GGGG	AAGG	AGGG	GGGG	AAAG	AAGG	AGGG	AGGG	AAGG	AAGG	AAAG	AGGG	AGGG	GGGG	AAGG	NA	AAAA	AAGG	AAGG	AAGG	GGGG	AAAA	AAGG	AGGG	AAGG	AGGG	AGGG	AAGG	AAAG	AAGG	AGGG	AAGG	AGGG	AAGG
solcap_snp_c2_38939	chr02	27856921	[A/C]	0.245455	AAAG	AAAG	AAAG	AAAA	AAAG	AAAA	AAGG	AAAG	AAAA	AAGG	AAAG	AAAA	AAAG	AAGG	AAAA	AAGG	AAAA	AAAA	AAAG	AAAG	AGGG	AAAG	AAAA	AAAG	AAAA	AAAA	AAGG	AAAG	AAAG	AAAA	AAGG	AAAA	AAGG	AAGG	AAAG	AAAA	AAAA	AAGG	AAAG	AAAG	AAAG	AAAG	AAGG	AAAG	AAGG
solcap_snp_c2_38940	chr02	27856861	[A/G]	0.108491	GGGG	GGGG	AGGG	NA	GGGG	AGGG	AGGG	AGGG	AGGG	GGGG	GGGG	AGGG	AGGG	GGGG	AAGG	GGGG	GGGG	GGGG	AGGG	GGGG	GGGG	GGGG	AAGG	GGGG	AGGG	NA	GGGG	GGGG	GGGG	AGGG	AGGG	AAGG	GGGG	GGGG	AAGG	NA	GGGG	GGGG	AGGG	AGGG	AGGG	GGGG	GGGG	GGGG	GGGG
solcap_snp_c2_38941	chr02	27856858	[T/G]	0.306604	ACCC	AACC	ACCC	AACC	CCCC	ACCC	ACCC	ACCC	ACCC	ACCC	ACCC	CCCC	ACCC	CCCC	CCCC	ACCC	AACC	ACCC	CCCC	ACCC	NA	AACC	ACCC	CCCC	ACCC	AACC	ACCC	AAAC	AACC	AACC	ACCC	CCCC	AACC	CCCC	CCCC	AACC	ACCC	NA	ACCC	AACC	ACCC	CCCC	CCCC	ACCC	CCCC
solcap_snp_c2_38942	chr02	27856828	[T/C]	0.266827	AACC	AAAC	AAAA	AAAA	ACCC	AACC	AAAA	AAAC	AACC	AAAC	AAAC	AACC	AAAA	AAAC	AACC	AAAC	AACC	ACCC	AACC	AACC	AAAA	AAAA	AAAC	AAAC	AACC	AAAA	AAAA	AAAA	AAAC	AAAC	AAAA	AACC	AAAA	AAAC	AAAC	AAAA	NA	AAAA	AAAC	AAAA	AAAC	AAAC	AACC	AACC	AACC
solcap_snp_c2_38952	chr02	28230212	[T/C]	0.284091	AGGG	GGGG	AAGG	AGGG	AGGG	AGGG	AAGG	AGGG	AGGG	AAAG	GGGG	AGGG	AAGG	AGGG	AAGG	AAGG	GGGG	GGGG	AGGG	AGGG	AGGG	AGGG	AAGG	AAGG	AGGG	AAGG	AAGG	AGGG	GGGG	AGGG	AAGG	AAGG	AAGG	AAGG	AAAG	AGGG	GGGG	GGGG	AGGG	AAGG	AAGG	AGGG	AAGG	GGGG	AAGG
solcap_snp_c2_39135	chr02	29416166	[A/G]	0.0795455	AAAA	AAAC	AAAC	AAAA	AAAA	AAAA	AAAA	AAAC	AAAA	AAAA	AAAC	AAAA	AAAC	AAAA	AAAA	AAAA	AAAA	AAAA	AAAC	AAAA	AAAC	AAAA	AAAA	AAAA	AAAA	AAAA	AAAA	AAAA	AAAC	AAAA	AAAA	AAAA	AAAA	AAAA	AAAA	AAAA	AAAA	AAAC	AAAC	AAAA	AAAA	AAAA	AAAA	AAAC	AAAA
solcap_snp_c2_39155	chr02	29312995	[T/C]	0.407407	AACC	AAAC	AAAA	ACCC	AACC	AAAC	AAAC	AACC	ACCC	AAAC	AAAC	ACCC	AAAA	AACC	AACC	AAAC	AACC	AAAC	AACC	ACCC	AAAC	AAAC	AAAC	AAAC	AACC	AACC	AACC	AAAA	AACC	ACCC	AACC	AACC	AACC	AAAC	AAAC	AACC	AAAC	AACC	AAAA	AACC	AAAC	AACC	AAAA	AACC	AAAA
solcap_snp_c2_39175	chr02	32166954	[T/C]	0.2	AGGG	GGGG	AGGG	GGGG	GGGG	GGGG	GGGG	AGGG	GGGG	GGGG	AGGG	GGGG	GGGG	GGGG	AGGG	AGGG	AGGG	AGGG	AGGG	AGGG	AGGG	AGGG	AGGG	AGGG	GGGG	GGGG	AGGG	AGGG	AGGG	GGGG	GGGG	GGGG	GGGG	GGGG	GGGG	AGGG	GGGG	GGGG	AGGG	GGGG	AGGG	AAGG	GGGG	AAGG	AGGG
solcap_snp_c2_39178	chr02	32148414	[T/C]	0.165909	AGGG	AGGG	GGGG	AAGG	GGGG	AAGG	AAGG	GGGG	GGGG	GGGG	GGGG	AGGG	AAGG	AGGG	GGGG	GGGG	GGGG	AGGG	GGGG	GGGG	AGGG	AGGG	AGGG	GGGG	GGGG	GGGG	GGGG	GGGG	AGGG	GGGG	AAAG	GGGG	AGGG	AAGG	AGGG	AAGG	AGGG	AAGG	GGGG	AGGG	GGGG	AGGG	GGGG	GGGG	GGGG
solcap_snp_c2_39191	chr02	32084808	[A/G]	0.46789	AACC	AACC	AACC	ACCC	AACC	ACCC	AACC	ACCC	AAAA	AACC	AACC	ACCC	ACCC	ACCC	ACCC	AACC	AACC	AACC	AAAC	AACC	AAAC	ACCC	AACC	AACC	AACC	CCCC	AAAC	AAAA	AAAC	ACCC	ACCC	ACCC	ACCC	ACCC	ACCC	ACCC	CCCC	ACCC	AAAC	ACCC	AAAC	AACC	AACC	AAAC	AAAC
solcap_snp_c2_39671	chr02	23504101	[A/G]	0.143519	GGGG	GGGG	AGGG	GGGG	AAAG	AGGG	AGGG	GGGG	GGGG	GGGG	GGGG	GGGG	AGGG	GGGG	GGGG	GGGG	AAAG	GGGG	NA	AGGG	AGGG	AGGG	GGGG	AAGG	GGGG	GGGG	GGGG	AGGG	GGGG	GGGG	AGGG	AAGG	GGGG	GGGG	GGGG	GGGG	AGGG	GGGG	AAGG	GGGG	AGGG	AGGG	AAGG	AGGG	AGGG
solcap_snp_c2_39677	chr02	23550242	[A/G]	0.159091	AGGG	GGGG	AGGG	GGGG	GGGG	GGGG	AGGG	AGGG	AGGG	GGGG	AGGG	GGGG	AGGG	GGGG	GGGG	GGGG	GGGG	AGGG	GGGG	AGGG	AGGG	GGGG	AGGG	GGGG	GGGG	AAAG	AGGG	AAGG	AGGG	AAGG	AGGG	GGGG	AGGG	AGGG	GGGG	GGGG	GGGG	AGGG	GGGG	GGGG	GGGG	GGGG	GGGG	GGGG	GGGG
solcap_snp_c2_39705	chr02	23426000	[A/G]	0.165909	AAAG	AAAA	AAAG	AAAA	AAAA	AAAA	AAAG	AAAG	AAAG	AAAA	AAGG	AAAA	AAAG	AAAA	AAAA	AAAA	AAAA	AAAG	AAAA	AAAG	AAAG	AAAA	AAAG	AAAA	AAAA	AGGG	AAAG	AGGG	AAAG	AAGG	AAAG	AAAA	AAAG	AAAG	AAAA	AAAA	AAAA	AAAG	AAAA	AAAA	AAAA	AAAA	AAAA	AAAA	AAAA
solcap_snp_c2_40155	chr02	35112246	[T/C]	0.479167	AAAG	GGGG	GGGG	AAGG	AAAG	AGGG	AAAG	AAAA	AAAG	AAAA	AGGG	AGGG	AAGG	AAGG	AAGG	AAGG	AGGG	GGGG	AGGG	AAGG	AAGG	AAAG	AAAA	AGGG	AAGG	AAGG	AAGG	AAGG	AGGG	AAGG	AAGG	AGGG	AAGG	AAAA	AAAA	GGGG	AAGG	AGGG	GGGG	AAGG	AAAG	AAGG	AAAG	AAGG	AAAG
solcap_snp_c2_40167	chr02	35183791	[A/T]	0.172018	GGGG	AGGG	AGGG	GGGG	GGGG	GGGG	GGGG	GGGG	GGGG	GGGG	AGGG	GGGG	AGGG	GGGG	AGGG	GGGG	AAGG	GGGG	AAGG	GGGG	AGGG	GGGG	GGGG	AGGG	AAGG	AGGG	GGGG	GGGG	AAGG	AGGG	GGGG	GGGG	AGGG	GGGG	GGGG	AGGG	GGGG	AGGG	AAGG	GGGG	GGGG	GGGG	GGGG	AGGG	AGGG
solcap_snp_c2_40169	chr02	35186249	[T/C]	0.307143	AAGG	AAAA	AAAA	AAAG	AAAG	AAAA	AGGG	AGGG	AAGG	AGGG	AAAA	AAAA	AAAG	AAAG	AAGG	AAGG	AAAG	AAAA	AAAA	AAGG	AAGG	AAAG	AAAA	AAGG	AAGG	AAAA	AAAG	AAGG	AAAG	AAGG	AAGG	AAAG	AAAG	AAGG	GGGG	AAAA	AAAG	AAAA	AAAA	AGGG	AAGG	AAAA	AGGG	AAAG	AAGG
solcap_snp_c2_40170	chr02	35186330	[A/G]	0.334112	AGGG	AGGG	GGGG	AAGG	AGGG	AAGG	AGGG	GGGG	AGGG	AGGG	AAAG	NA	AGGG	AGGG	GGGG	AGGG	AGGG	AAAG	AGGG	AGGG	AGGG	AAGG	AAAA	AGGG	GGGG	AGGG	AGGG	GGGG	AGGG	GGGG	AGGG	AGGG	AAGG	AAGG	GGGG	AAAG	AAAG	AAGG	AGGG	AGGG	AAGG	AAAG	GGGG	AAGG	AGGG
solcap_snp_c2_40171	chr02	35186363	[A/G]	0.314286	AACC	CCCC	CCCC	ACCC	ACCC	CCCC	AAAC	AAAC	AACC	AAAC	CCCC	CCCC	ACCC	ACCC	AACC	AACC	ACCC	CCCC	CCCC	AACC	AACC	ACCC	CCCC	AACC	AAAC	CCCC	ACCC	AACC	ACCC	NA	AACC	ACCC	ACCC	AACC	AAAA	CCCC	ACCC	CCCC	CCCC	AACC	AACC	CCCC	AAAC	ACCC	AACC
solcap_snp_c2_40172	chr02	35186396	[A/G]	0.42757	CGGG	CCCG	CCCC	CCGG	CCCG	CCCG	CGGG	GGGG	CGGG	CGGG	CCCC	NA	CCCG	CGGG	CCGG	CCGG	CCCG	CCCG	CCCG	CGGG	CCGG	CCGG	CCCC	CCGG	CCGG	CCGG	CGGG	CGGG	CCCG	CGGG	CCGG	CGGG	CCCG	CCGG	GGGG	CCCC	CCCG	CCCG	CCCC	CGGG	CCGG	CCCG	GGGG	CCCG	CCGG
solcap_snp_c2_40336	chr02	21205475	[A/G]	0.347222	AAGG	AGGG	AAGG	AAAG	AAAG	AAAG	AAAA	AAGG	NA	AAGG	AAGG	AAGG	AGGG	AGGG	AAGG	AAGG	AAGG	AAAA	AAAA	AAGG	AAAG	AAGG	AAGG	AAAG	AAGG	AAGG	AAAG	AAAG	AAAA	AAAG	AAAA	AAAG	AAAA	AAAG	AAGG	AAGG	AAAG	AAAA	AAGG	AAAA	AGGG	AAAG	AGGG	AAGG	AAGG
solcap_snp_c2_40610	chr02	38654150	[T/C]	0.227064	AAGG	AAAG	AGGG	AAAG	AAAA	AAAG	AAAA	AGGG	AAAG	AGGG	AAAA	AAGG	AAGG	AAGG	AAAG	AAAG	AAAG	AAAG	AAAG	AAAA	AAAA	AAAG	AAAA	AAAA	AAGG	AAAG	AAAA	AAAG	AAAA	AAGG	AAAA	AAGG	AAGG	AAAG	AAGG	AAAA	AAAG	AAAG	AAGG	AAGG	AAGG	AAAG	AAAG	AAAA	AAAA
solcap_snp_c2_40635	chr02	39073504	[T/C]	0.461538	AAGG	AAGG	AAAG	AGGG	AAAG	AAGG	AAGG	AAAA	AAAA	AAAA	NA	AAAG	AAGG	AAGG	AAAG	AAAG	AAGG	AGGG	AGGG	GGGG	AGGG	GGGG	AAAG	AAGG	AAAA	AAGG	AAAA	NA	NA	NA	AGGG	AAAG	AAGG	AAAG	AAAG	AGGG	AGGG	AGGG	AAAG	AAGG	AAGG	AGGG	AAAG	AAAG	AAGG
solcap_snp_c2_40636	chr02	39073567	[A/C]	0.259259	AAAG	AAGG	AAAG	AAGG	AAAG	AAAG	AAAA	AAAA	AAAA	AAAA	AAAA	AAAA	AAAG	AAAG	AAAG	AAAG	AAAG	AAAG	AAGG	AGGG	AAAG	AAGG	AAAA	AAGG	AAAA	AAAG	AAAA	AAAA	AAAG	AAAA	AAAA	AAAG	AAAG	AAAA	AAAG	AGGG	AAAG	AAGG	AAAG	AAAG	AAGG	AAGG	AAAG	AAAG	AAAG
solcap_snp_c2_40637	chr02	39073604	[T/C]	0.25	AGGG	AAGG	AGGG	AAGG	AGGG	AGGG	GGGG	GGGG	AGGG	GGGG	GGGG	GGGG	AGGG	AGGG	AGGG	AGGG	AGGG	AGGG	AAGG	AAAG	AGGG	AAGG	GGGG	AAGG	GGGG	AGGG	GGGG	GGGG	AGGG	GGGG	GGGG	AGGG	AGGG	GGGG	AGGG	AAGG	AGGG	AAGG	AGGG	AGGG	AAGG	AAGG	AGGG	AGGG	AGGG
solcap_snp_c2_40638	chr02	39073798	[G/C]	0.194444	AGGG	GGGG	GGGG	AGGG	GGGG	AGGG	AAGG	GGGG	GGGG	GGGG	NA	AGGG	AGGG	AGGG	GGGG	GGGG	AGGG	AAGG	AGGG	AGGG	AAGG	AAGG	AGGG	GGGG	GGGG	AGGG	GGGG	GGGG	AGGG	AAGG	AAAG	GGGG	AGGG	AGGG	GGGG	GGGG	AAGG	AGGG	GGGG	AGGG	GGGG	AGGG	GGGG	GGGG	AGGG
solcap_snp_c2_40639	chr02	39074490	[T/C]	0.0952381	GGGG	GGGG	GGGG	GGGG	GGGG	GGGG	AGGG	GGGG	GGGG	GGGG	AGGG	GGGG	GGGG	GGGG	GGGG	GGGG	GGGG	AGGG	GGGG	GGGG	NA	AGGG	GGGG	GGGG	GGGG	GGGG	GGGG	GGGG	GGGG	AGGG	AGGG	GGGG	GGGG	GGGG	GGGG	GGGG	AGGG	GGGG	GGGG	GGGG	GGGG	GGGG	GGGG	GGGG	GGGG
solcap_snp_c2_41108	chr02	18042076	[A/G]	0.406542	AACC	ACCC	AAAA	AACC	AACC	AACC	CCCC	AACC	ACCC	AACC	AACC	AAAC	AACC	AAAA	NA	AACC	AAAC	CCCC	CCCC	ACCC	CCCC	AACC	AACC	ACCC	ACCC	AACC	AACC	AAAC	ACCC	ACCC	CCCC	AAAC	CCCC	ACCC	ACCC	AACC	AACC	AACC	AACC	CCCC	AAAC	AACC	AAAA	AAAC	AAAC
solcap_snp_c2_41124	chr02	17834472	[C/G]	0.300926	AGGG	AAGG	AAGG	AGGG	GGGG	AAGG	GGGG	AGGG	GGGG	AGGG	AGGG	AGGG	AAAG	AAAG	AGGG	GGGG	AGGG	GGGG	AGGG	AGGG	AGGG	AAGG	AAGG	AAGG	AAGG	AAGG	AGGG	AGGG	NA	AGGG	GGGG	AAGG	AGGG	GGGG	GGGG	AAGG	AGGG	AGGG	AAAG	GGGG	AAGG	AGGG	AAGG	AAGG	GGGG
solcap_snp_c2_41495	chr02	31447986	[A/C]	0.193182	GGGG	AGGG	GGGG	AAGG	AGGG	AAGG	AGGG	GGGG	GGGG	GGGG	AGGG	AGGG	AGGG	AGGG	GGGG	GGGG	GGGG	GGGG	GGGG	AGGG	AGGG	AGGG	AGGG	GGGG	GGGG	AGGG	GGGG	GGGG	AGGG	AAGG	AAGG	AGGG	AAGG	AAGG	GGGG	AGGG	GGGG	AAGG	GGGG	AAGG	GGGG	AGGG	GGGG	GGGG	GGGG
solcap_snp_c2_41533	chr02	31350143	[A/G]	0.0613636	GGGG	AGGG	GGGG	GGGG	GGGG	GGGG	GGGG	GGGG	GGGG	GGGG	AGGG	GGGG	GGGG	GGGG	GGGG	GGGG	GGGG	GGGG	AGGG	GGGG	AGGG	GGGG	GGGG	GGGG	GGGG	GGGG	GGGG	GGGG	AGGG	GGGG	GGGG	GGGG	GGGG	GGGG	GGGG	GGGG	GGGG	AGGG	AGGG	GGGG	GGGG	GGGG	GGGG	AGGG	GGGG
solcap_snp_c2_41534	chr02	31571293	[A/G]	0.338636	ACCC	AACC	AACC	ACCC	ACCC	ACCC	ACCC	AACC	AACC	ACCC	AACC	ACCC	ACCC	ACCC	AAAC	AACC	AACC	AACC	AACC	ACCC	ACCC	AACC	CCCC	AAAC	AACC	AACC	ACCC	CCCC	ACCC	ACCC	ACCC	CCCC	AACC	ACCC	AACC	ACCC	ACCC	AACC	AACC	ACCC	CCCC	ACCC	CCCC	AACC	ACCC
solcap_snp_c2_41541	chr02	31590970	[A/G]	0.18578	AAAG	AAAA	AAAA	AAAA	AAAG	AAAG	AAAG	AAAG	AGGG	AAGG	AAAG	AAGG	AAGG	AAAG	AAGG	AAAA	AAAA	AAAA	AAAA	AAGG	AAAG	AAAA	AAGG	AAAG	AAAG	AAGG	AAAA	AAAA	AAAA	AAGG	AAAG	AGGG	AAAA	AGGG	AAAG	AAAG	AAAG	AAAA	AAAA	AAAG	AAAG	AAAA	AAAA	AAAA	AAAA
solcap_snp_c2_41874	chr02	15518745	[T/C]	0.252294	AAAA	AAAC	CCCC	AAAC	AAAA	AAAA	AAAA	AAAA	AAAA	AAAC	AAAA	AAAC	ACCC	AACC	AAAC	AAAA	AAAC	AAAA	AAAC	AAAC	AAAC	AAAC	AACC	AACC	AACC	AAAC	AAAC	AAAC	AAAC	AAAC	AAAC	AAAC	AAAC	AAAA	AAAA	AAAA	AAAC	AAAC	ACCC	AAAA	AACC	AAAC	AAAC	AACC	AAAA
solcap_snp_c2_41875	chr02	15518723	[A/G]	0.463592	AGGG	AAGG	AAAA	AAGG	AGGG	AGGG	GGGG	GGGG	AAAG	AAGG	AAAG	AAAG	AAAG	AAAA	AAGG	AGGG	AAGG	GGGG	AGGG	AAAG	AAGG	AAGG	AAGG	AAAG	AAGG	AAGG	AAGG	AAAA	AAGG	AGGG	AGGG	AAGG	AGGG	AGGG	GGGG	AGGG	AAGG	AAAG	AAAG	GGGG	AAAG	AAGG	AAAG	AAAG	AAAG
solcap_snp_c2_41887	chr02	15292958	[A/G]	0.194444	AGGG	GGGG	GGGG	AGGG	AAGG	AGGG	GGGG	GGGG	AAGG	AGGG	AAGG	AAGG	GGGG	AGGG	AGGG	AAGG	AGGG	GGGG	GGGG	AAGG	AGGG	GGGG	GGGG	AGGG	GGGG	GGGG	AGGG	AAGG	AGGG	GGGG	GGGG	AGGG	GGGG	AGGG	GGGG	AGGG	AGGG	AAGG	GGGG	GGGG	AGGG	AGGG	AAGG	AGGG	AAGG
solcap_snp_c2_41904	chr02	15695730	[A/G]	0.218182	GGGG	AGGG	AAGG	GGGG	GGGG	GGGG	GGGG	GGGG	GGGG	AGGG	GGGG	GGGG	AAAG	AGGG	AGGG	GGGG	AGGG	GGGG	AGGG	AGGG	AGGG	AGGG	AAGG	AGGG	AAGG	AGGG	AGGG	AGGG	GGGG	AGGG	AGGG	AGGG	AGGG	GGGG	GGGG	GGGG	AGGG	GGGG	AAAG	GGGG	AAGG	AGGG	AGGG	AAGG	GGGG
solcap_snp_c2_41905	chr02	15695649	[A/G]	0.109091	GGGG	AGGG	GGGG	AGGG	AGGG	GGGG	GGGG	AGGG	GGGG	GGGG	GGGG	AGGG	GGGG	GGGG	GGGG	GGGG	GGGG	GGGG	GGGG	GGGG	GGGG	AGGG	AGGG	GGGG	GGGG	GGGG	AGGG	GGGG	GGGG	GGGG	AGGG	AGGG	AGGG	AGGG	AGGG	AGGG	GGGG	GGGG	GGGG	AAGG	GGGG	GGGG	AGGG	GGGG	AGGG
solcap_snp_c2_41906	chr02	15695583	[T/C]	0.218182	CCCC	ACCC	AACC	CCCC	CCCC	CCCC	CCCC	CCCC	CCCC	ACCC	CCCC	CCCC	AAAC	ACCC	ACCC	CCCC	ACCC	CCCC	ACCC	ACCC	ACCC	ACCC	AACC	ACCC	AACC	ACCC	ACCC	ACCC	CCCC	ACCC	ACCC	ACCC	ACCC	CCCC	CCCC	CCCC	ACCC	CCCC	AAAC	CCCC	AACC	ACCC	ACCC	AACC	CCCC
solcap_snp_c2_41963	chr02	27511649	[T/C]	0.490654	AAGG	AAGG	AAAG	AGGG	AGGG	NA	AAAG	NA	AGGG	AAGG	AAGG	AGGG	AAAG	AAGG	GGGG	AGGG	AAGG	GGGG	AGGG	AAGG	AAAA	AAGG	AGGG	AAAG	AGGG	AAGG	AAAG	AAAA	AAAG	AAGG	AAGG	AGGG	AAAA	AAGG	AGGG	AGGG	AGGG	AAGG	AAGG	AAGG	AAGG	AGGG	AAGG	AAGG	AAGG
solcap_snp_c2_41975	chr02	27547993	[T/C]	0.0756881	AAAA	AAAG	AAAA	AAAA	AAAA	AAAA	AAAG	AAAA	AAAA	AAAA	AAAG	AAAA	AAAA	AAAG	AAAA	AAAA	AAAA	AAAA	AAAA	AAAA	AAGG	AAAA	AAAA	AAAG	AAAA	AAAA	AAAA	AAAA	AAAG	AAAA	AAAG	AAAA	AAAA	AAAA	AAAA	AAAA	AAAA	NA	AAAA	AAAA	AAAA	AAAA	AAAA	AAAG	AAAA
solcap_snp_c2_41980	chr02	27557527	[A/G]	0.254545	AAGG	AGGG	GGGG	GGGG	AAGG	AAGG	GGGG	AGGG	AAGG	AGGG	AGGG	AAGG	GGGG	AGGG	AAGG	AGGG	AAGG	AAAG	AAGG	AAGG	GGGG	GGGG	AGGG	AGGG	AGGG	GGGG	GGGG	GGGG	AGGG	AGGG	GGGG	AAGG	GGGG	AGGG	AGGG	GGGG	AAGG	GGGG	AGGG	GGGG	AGGG	AGGG	AAGG	AAGG	AAGG
solcap_snp_c2_42036	chr02	27674891	[A/C]	0.0733945	AAAA	AAAC	AAAA	AAAC	AAAA	AAAA	AAAA	AAAA	AAAA	AAAA	AAAA	AAAA	AAAA	AAAA	AAAA	AAAC	AAAA	AAAC	AAAA	AAAA	AAAA	AAAC	AAAA	AAAA	AAAA	AAAA	AAAA	AAAA	AAAA	AAAA	AAAC	AAAA	AAAA	AAAA	AAAA	AAAC	AAAA	AAAC	AAAA	AAAC	AAAA	AAAA	AAAA	AAAA	AAAA
solcap_snp_c2_42042	chr02	27675439	[A/T]	0.0795455	CCCC	ACCC	CCCC	CCCC	CCCC	CCCC	ACCC	CCCC	CCCC	CCCC	ACCC	CCCC	CCCC	ACCC	CCCC	CCCC	CCCC	CCCC	CCCC	CCCC	AACC	CCCC	CCCC	ACCC	CCCC	CCCC	CCCC	CCCC	ACCC	CCCC	ACCC	CCCC	CCCC	CCCC	CCCC	CCCC	CCCC	AACC	CCCC	CCCC	CCCC	CCCC	CCCC	ACCC	CCCC
solcap_snp_c2_42058	chr02	27676729	[A/G]	0.0840909	GGGG	AGGG	GGGG	GGGG	GGGG	GGGG	AGGG	GGGG	GGGG	GGGG	AGGG	AGGG	GGGG	AGGG	GGGG	GGGG	GGGG	GGGG	GGGG	GGGG	AAGG	GGGG	GGGG	AAGG	GGGG	GGGG	GGGG	GGGG	AGGG	GGGG	AGGG	GGGG	GGGG	GGGG	GGGG	GGGG	GGGG	AAGG	GGGG	GGGG	GGGG	GGGG	GGGG	AGGG	GGGG
solcap_snp_c2_42059	chr02	27676733	[T/G]	0.238636	AAAG	AAAG	AAAG	AAAG	AAAA	AAAG	AAAG	AAAG	AAAG	AAAA	AAAG	AAAA	AAGG	AAAA	AAAA	AAAA	AAGG	AAAA	AAAA	AAAG	AAAG	AAAG	AAAG	AAAA	AAAA	AAGG	AAAG	AGGG	AAGG	AAGG	AAAA	AAAA	AAGG	AAAA	AAAA	AAAG	AAAG	AAAA	AAAG	AAAG	AAAG	AAAA	AAAA	AAAG	AAAA
solcap_snp_c2_42060	chr02	27679089	[T/A]	0.405963	AAAG	AGGG	GGGG	GGGG	AAAA	AAAG	GGGG	AGGG	AAAG	AAGG	AGGG	AAAA	GGGG	AAGG	AAAA	AGGG	AAGG	AAAG	AAAA	AAAG	GGGG	GGGG	AAGG	AAAA	AAAG	GGGG	GGGG	GGGG	AGGG	AGGG	GGGG	AAAA	GGGG	AAGG	AAAA	GGGG	AAGG	GGGG	AAGG	GGGG	AAGG	AGGG	AAAA	AAAG	AAAA
solcap_snp_c2_42065	chr02	27686307	[A/C]	0.075	GGGG	AGGG	GGGG	AGGG	GGGG	GGGG	GGGG	GGGG	GGGG	GGGG	GGGG	GGGG	GGGG	GGGG	GGGG	AGGG	GGGG	AGGG	GGGG	GGGG	GGGG	AGGG	GGGG	GGGG	GGGG	GGGG	GGGG	GGGG	GGGG	GGGG	AGGG	GGGG	GGGG	GGGG	GGGG	AGGG	GGGG	AGGG	GGGG	AGGG	GGGG	GGGG	GGGG	GGGG	GGGG
solcap_snp_c2_42068	chr02	27692684	[C/G]	0.126168	NA	AAAA	AAAA	AAAA	AAAG	AAAA	AAAA	AAAA	AAAG	AAAA	AAAG	AAAA	AAAA	AAAA	AGGG	AAAA	AAGG	AAAG	AAAA	AAAA	AAAG	AAAG	AAGG	AAGG	AAAA	AAAA	AAAA	AAAG	AAAG	AGGG	AAAA	AAAA	AAAG	AAAG	AAAA	AAAG	AAAA	AAAA	AAAA	AAAG	AAAA	AAAA	AAAG	AAAA	AAAG
solcap_snp_c2_42085	chr02	39228023	[T/G]	0.0817757	AAAA	AAAG	AAAA	AAAA	AAAA	AAAA	AAAA	AAAA	AAAA	AAAA	AAAG	AAAA	AAAA	AAAA	AAAA	AAAA	AAAA	AAAA	AAAA	AAAA	AAAG	AAAA	AAAA	AAAG	AAAA	AAAA	AAAA	AAAA	AAGG	AAAA	AAAA	AAAA	AAAA	AAAA	AAAA	AAAG	AAAA	AAAG	AAAG	AAAA	AAAA	AAAA	AAAA	AAAG	AAAA
solcap_snp_c2_42126	chr02	39369211	[T/C]	0.280952	ACCC	AAAC	CCCC	ACCC	ACCC	ACCC	CCCC	ACCC	CCCC	CCCC	ACCC	ACCC	ACCC	ACCC	AACC	CCCC	ACCC	ACCC	ACCC	AACC	AACC	AACC	CCCC	AACC	CCCC	ACCC	CCCC	ACCC	AAAC	CCCC	CCCC	ACCC	ACCC	CCCC	ACCC	AAAC	ACCC	AAAC	ACCC	ACCC	AACC	ACCC	ACCC	AACC	CCCC
solcap_snp_c2_42127	chr02	39369313	[G/C]	0.279545	AGGG	AAAG	GGGG	AGGG	AGGG	AGGG	GGGG	GGGG	AGGG	GGGG	AGGG	GGGG	AGGG	AGGG	AAGG	GGGG	AGGG	AGGG	AGGG	AAGG	AAGG	AAGG	GGGG	AAGG	GGGG	AGGG	GGGG	AGGG	AAAG	GGGG	GGGG	AGGG	AGGG	GGGG	GGGG	AAAG	AGGG	AAAG	AGGG	AGGG	AAGG	AGGG	AGGG	AAGG	GGGG
solcap_snp_c2_42128	chr02	39369457	[G/C]	0.284404	AAAG	AGGG	AAAA	AAAG	AAAG	AAAG	AAAA	AAAA	AAAG	AAAA	AAAG	AAAA	AAAG	AAAG	AAGG	AAAA	AAAG	AAAG	AAAG	AAGG	AAGG	AAGG	AAAA	AAGG	AAAA	AAAG	AAAA	AAAG	AGGG	AAAA	AAAA	AAAG	AAAG	AAAA	AAAA	AGGG	AAAG	AGGG	AAAG	AAAG	AAGG	AAAG	AAAG	AAGG	AAAA
solcap_snp_c2_42129	chr02	39369471	[A/G]	0.0795455	CCCC	CCCC	CCCC	CCCC	AACC	CCCC	CCCC	AACC	ACCC	ACCC	CCCC	ACCC	CCCC	AACC	CCCC	CCCC	CCCC	CCCC	CCCC	ACCC	CCCC	ACCC	CCCC	ACCC	ACCC	ACCC	CCCC	ACCC	CCCC	CCCC	CCCC	AACC	ACCC	CCCC	ACCC	CCCC	CCCC	ACCC	CCCC	ACCC	ACCC	ACCC	ACCC	CCCC	CCCC
solcap_snp_c2_42130	chr02	39370219	[A/G]	0.345238	CCCG	CGGG	CCCC	CCCG	CCCG	CCCG	CCCC	CCGG	CCGG	CCCG	CCCG	CCCG	CCCG	CCGG	CGGG	CCCG	CCCG	CCCG	CCCG	CGGG	CCGG	CCGG	CCCC	CGGG	CCCG	CCCG	CCCC	CCGG	CGGG	CCCC	CCCC	CGGG	CCGG	CCCC	CCCG	CGGG	CCCG	CGGG	CCCG	CCGG	CGGG	CCCG	CCGG	CCGG	CCCC
solcap_snp_c2_42132	chr02	39144889	[A/G]	0.488208	AAAC	ACCC	AAAC	ACCC	CCCC	AAAC	AAAC	AAAC	AACC	AAAC	AACC	AAAA	AAAC	AACC	AACC	AACC	AAAC	AACC	AACC	ACCC	AACC	ACCC	AAAC	CCCC	AACC	ACCC	AAAC	AAAC	ACCC	AAAA	AAAC	AAAC	AAAC	AAAA	AACC	CCCC	AAAC	CCCC	AACC	AAAC	AACC	CCCC	AAAC	ACCC	AACC
solcap_snp_c2_42133	chr02	39144899	[A/C]	0.438725	AAAG	NA	AAAG	AGGG	GGGG	AAAG	AAAG	AAAG	AAGG	AAAG	AAAG	AAAA	AAAG	AAGG	AAGG	AAGG	AAAG	AAGG	AAGG	AGGG	NA	AGGG	AAAG	GGGG	AAGG	AGGG	AAAG	AAAG	NA	AAAA	AAAG	AAAG	AAAG	AAAA	AAGG	GGGG	AAAG	GGGG	AAAG	AAAG	AAGG	GGGG	AAAG	AAGG	AAGG
solcap_snp_c2_42169	chr02	37438491	[A/G]	0.341743	AAAC	AACC	AAAA	AACC	AAAC	AAAC	AAAA	AAAA	AAAA	AAAA	AACC	AAAC	AAAC	AAAC	AAAA	AAAC	AAAC	AACC	AACC	ACCC	AACC	AAAC	AAAA	ACCC	AAAC	AAAC	AAAA	AAAC	ACCC	AAAA	AAAA	AAAC	AAAC	AAAA	AAAC	CCCC	AACC	ACCC	AACC	AAAC	AACC	AACC	AAAC	AACC	AAAA
solcap_snp_c2_42172	chr02	37439083	[A/G]	0.327273	AAAC	CCCC	CCCC	ACCC	ACCC	ACCC	ACCC	AAAC	AACC	AAAC	CCCC	CCCC	ACCC	AACC	AACC	AACC	AACC	AACC	CCCC	ACCC	ACCC	ACCC	CCCC	ACCC	AAAC	ACCC	AACC	AACC	ACCC	AAAC	AACC	AACC	ACCC	AAAC	AAAC	CCCC	ACCC	CCCC	CCCC	AAAC	AACC	CCCC	AACC	ACCC	ACCC
solcap_snp_c2_42189	chr02	37464421	[A/C]	0.0704545	AAAA	AAAG	AAAA	AAAA	AAAA	AAAA	AAAA	AAAA	AAAA	AAAA	AAAG	AAAA	AAAA	AAAA	AAAA	AAAA	AAAA	AAAA	AAAG	AAAA	AAAG	AAAA	AAAA	AAAG	AAAA	AAAA	AAAA	AAAA	AAGG	AAAA	AAAA	AAAA	AAAA	AAAA	AAAA	AAAG	AAAA	AAAG	AAAG	AAAA	AAAA	AAAA	AAAA	AAAG	AAAA
solcap_snp_c2_42219	chr02	37577586	[T/C]	0.138636	AAAA	AAAG	AGGG	AAAA	AAAA	AAAA	AAAA	AAAA	AAAA	AAAA	AAAG	AAAA	AAAG	AAAA	AAAA	AAAA	AAAG	AAAA	AAGG	AAAA	AAAG	AAAA	AAAA	AAAG	AAAA	AAAA	AAAA	AAAA	AAGG	AAAG	AAAA	AAAA	AAAG	AAAA	AAAA	AAAG	AAAA	AAAG	AAGG	AAAA	AAAA	AAAA	AAAA	AAAG	AAAA
solcap_snp_c2_42241	chr02	37676152	[T/G]	0.231132	AGGG	AGGG	NA	AAGG	AGGG	AGGG	GGGG	GGGG	GGGG	GGGG	AGGG	AGGG	AGGG	AGGG	AGGG	AGGG	AGGG	AGGG	AGGG	AAAG	GGGG	AAGG	GGGG	AAGG	GGGG	AGGG	GGGG	GGGG	GGGG	GGGG	GGGG	AGGG	AGGG	GGGG	AGGG	AAAG	AAGG	AAGG	AGGG	AGGG	AAGG	AAGG	AGGG	AGGG	GGGG
solcap_snp_c2_42244	chr02	37369714	[A/G]	0.425	AGGG	AAAG	AAAA	AAGG	AGGG	AAGG	AGGG	AAAG	AAGG	AAGG	AAAG	AAGG	AGGG	AGGG	AGGG	AGGG	AAGG	GGGG	AAAG	GGGG	AAGG	AAGG	AAAA	AAGG	AAAG	AGGG	AAAG	AAGG	AAGG	AGGG	GGGG	AAGG	AAAG	AAGG	AGGG	AGGG	AGGG	AGGG	AAAG	AGGG	AGGG	AGGG	AAGG	AAGG	AAAG
solcap_snp_c2_42570	chr02	45147540	[T/C]	0.254545	AGGG	AGGG	AGGG	AAAG	GGGG	AGGG	GGGG	AAGG	GGGG	AAGG	AGGG	GGGG	AGGG	AGGG	GGGG	GGGG	AGGG	GGGG	AGGG	AGGG	AGGG	AAGG	AGGG	AGGG	GGGG	AGGG	AGGG	AAGG	AAAA	AAGG	AGGG	GGGG	AGGG	AGGG	AGGG	AGGG	GGGG	AAAG	AGGG	GGGG	AAGG	AAAG	AGGG	AAGG	AGGG
solcap_snp_c2_43348	chr02	44773405	[T/G]	0.201923	AGGG	GGGG	AGGG	AAGG	GGGG	GGGG	GGGG	AAGG	GGGG	AAGG	AAGG	AGGG	AGGG	AAGG	AGGG	GGGG	AGGG	GGGG	AGGG	AGGG	GGGG	NA	AGGG	AGGG	GGGG	NA	AGGG	AAGG	AGGG	AAGG	GGGG	AAGG	AGGG	AGGG	AGGG	GGGG	AGGG	NA	AGGG	GGGG	AAGG	AAGG	AGGG	AGGG	AGGG
solcap_snp_c2_43350	chr02	44773246	[G/C]	0.284314	AAAG	AAAG	AAAG	AGGG	AAAA	AAGG	AAAA	AAGG	AAAA	AAGG	AAAG	AAAG	AAAG	AAAG	AAAG	AAAA	AAGG	AAAA	AAAG	AAAG	AAAG	AAGG	AAAG	AAAG	AAAA	AAAG	AAAG	AAGG	GGGG	AAGG	AAAG	AAAG	AAAG	AAAG	AAAG	AAAG	AAAG	AGGG	AAAG	AAAA	AAGG	AGGG	AAAG	AAGG	AAAG
solcap_snp_c2_43352	chr02	44773069	[A/C]	0.0688073	AAAA	AAAC	AAAA	AAAC	AAAA	AAAC	AAAA	AAAA	AAAA	AAAA	AAAA	AAAA	AAAA	AAAA	AAAA	AAAA	AAAA	AAAA	AAAA	AAAA	AAAC	AAAC	AAAA	AAAA	AAAA	AAAA	AAAA	AAAA	NA	AAAA	AAAC	AAAA	AAAA	AAAA	AAAA	AAAC	AAAA	AACC	AAAA	AAAA	AAAA	AAAC	AAAA	AAAC	AAAA
solcap_snp_c2_43408	chr02	44944694	[A/G]	0.259091	GGGG	GGGG	GGGG	AGGG	AGGG	GGGG	AAGG	AGGG	AGGG	AGGG	AGGG	AGGG	GGGG	AAGG	AGGG	AGGG	AGGG	AGGG	AAAG	AAGG	AAGG	AAAG	AAGG	AAGG	GGGG	AAGG	GGGG	GGGG	GGGG	GGGG	AAGG	AGGG	AGGG	AGGG	AGGG	AGGG	AGGG	AAGG	AGGG	AGGG	GGGG	AAGG	AGGG	AAGG	AGGG
solcap_snp_c2_4344	chr02	4885093	[A/G]	0.495413	AAAC	AAAC	AACC	ACCC	AACC	AAAA	AAAC	AACC	AACC	AACC	AACC	ACCC	ACCC	CCCC	AAAC	AACC	AACC	AAAC	AAAC	ACCC	AACC	ACCC	AACC	ACCC	ACCC	AACC	AACC	ACCC	AAAC	AAAC	AACC	ACCC	AACC	AACC	AAAC	AACC	ACCC	AAAC	ACCC	AACC	AACC	AAAC	CCCC	ACCC	CCCC
solcap_snp_c2_4354	chr02	5159301	[T/G]	0.406818	AGGG	AGGG	AAGG	AAGG	AGGG	GGGG	AGGG	AAGG	AAGG	AGGG	AGGG	AAGG	AAAG	AAAG	AGGG	GGGG	AGGG	AGGG	AGGG	AAAG	AAGG	AAAG	AGGG	AAAG	AAAG	AAGG	AGGG	AGGG	AGGG	AGGG	AAGG	AAAG	AAGG	AGGG	AGGG	AAGG	AAAG	AGGG	AAAG	AAGG	AGGG	AGGG	AAAG	AAGG	AAAG
solcap_snp_c2_4358	chr02	5355128	[A/G]	0.461009	AAAG	AAAG	AAGG	AGGG	AGGG	AAAA	AAAG	AAGG	AAGG	AAGG	AAGG	AGGG	AGGG	GGGG	AAAG	AAGG	AAGG	AAGG	AAGG	AGGG	AAGG	AGGG	AAGG	GGGG	AGGG	AAGG	AAGG	AGGG	AAAG	AAAG	AAGG	AGGG	AAGG	AAGG	AAAG	AAGG	AGGG	AAAG	GGGG	AAGG	AAGG	AAAG	GGGG	AGGG	GGGG
solcap_snp_c2_4366	chr02	3747968	[A/C]	0.12844	GGGG	AGGG	GGGG	AGGG	GGGG	GGGG	AGGG	AGGG	GGGG	GGGG	AGGG	GGGG	GGGG	AGGG	GGGG	GGGG	GGGG	GGGG	GGGG	AGGG	GGGG	AAGG	GGGG	GGGG	GGGG	AGGG	AGGG	AGGG	GGGG	GGGG	AGGG	AGGG	AGGG	AGGG	AGGG	AAGG	AGGG	GGGG	GGGG	AAGG	GGGG	GGGG	AGGG	GGGG	GGGG
solcap_snp_c2_4372	chr02	4194794	[T/C]	0.465596	AGGG	AGGG	AAGG	AAAG	AAAG	GGGG	AGGG	AAGG	AAGG	AAGG	AAGG	AAAG	AAAG	AAAA	AGGG	AAGG	AAGG	AAGG	AAGG	AAAG	AAGG	AAAG	AAGG	AAAA	AAAG	AAGG	AAGG	AAAG	AGGG	AGGG	AAGG	AAAG	AAGG	AAGG	AGGG	AAGG	AAAG	AGGG	AAAA	AAGG	AAGG	AGGG	AAAA	AAAG	AAAA
solcap_snp_c2_44768	chr02	32806337	[A/C]	0.389908	AAAG	AAGG	AGGG	AAAA	AAAA	AAAG	AAAA	AAGG	AAAA	AAAA	AAGG	AAAG	AAAG	AAAA	AAGG	AAGG	AAGG	AAGG	AGGG	AAGG	AAGG	AAAG	AAAA	GGGG	AAGG	AAAG	AAAG	AAAA	AAGG	AAAG	AAAA	AAAA	AAGG	AAAA	AAAG	AAAG	AAAG	AAAG	AGGG	AAAG	AAAG	AAGG	AAAA	AGGG	AAGG
solcap_snp_c2_44769	chr02	32820618	[A/G]	0.176606	AAAG	AAAA	AAAA	AAAA	AAAA	AAAA	AAAA	AAAA	AAAA	AAAA	AAAG	AAAA	AAAA	AAAA	AAAG	AAGG	AAAA	AAGG	AAAG	AAAG	AAAG	AAAA	AAAA	AAAG	AAAA	AAAA	AAAG	AAAA	AAAG	AAAA	AAAA	AAAA	AAAA	AAAA	AAAA	AAAG	AAAG	AAAA	AAAG	AAAA	AAAG	AAGG	AAAA	AAGG	AAAG
solcap_snp_c2_44770	chr02	32822982	[T/C]	0.179545	AGGG	GGGG	GGGG	GGGG	GGGG	GGGG	GGGG	GGGG	GGGG	GGGG	AGGG	GGGG	GGGG	GGGG	AGGG	AAGG	GGGG	AAGG	AGGG	AGGG	AGGG	GGGG	GGGG	AGGG	GGGG	GGGG	AGGG	GGGG	AGGG	GGGG	GGGG	GGGG	GGGG	GGGG	GGGG	AGGG	AGGG	GGGG	AGGG	GGGG	AGGG	AAGG	GGGG	AAGG	AGGG
solcap_snp_c2_44771	chr02	32647366	[A/G]	0.408416	NA	GGGG	AGGG	AAAA	AAAG	GGGG	AAAA	GGGG	AAAA	AAAG	AAGG	AGGG	NA	AAAG	AGGG	AGGG	AGGG	AGGG	AGGG	AAGG	NA	AGGG	NA	GGGG	AAGG	AAGG	AAAG	AAAG	AAGG	AAAG	AAAA	AAGG	AAGG	AAAG	NA	AGGG	AGGG	AGGG	GGGG	AAAG	AAGG	AGGG	AAAG	NA	AAGG
solcap_snp_c2_44774	chr02	32668601	[A/G]	0.359091	AAAG	AAAG	AAAG	AGGG	AAGG	AAAG	AAGG	AAAA	GGGG	AGGG	AAGG	AAAG	AAAG	AAGG	AAGG	AAGG	AAAG	AAAG	AAAG	AAGG	AAAG	AAAG	AAAG	AAAA	AAGG	AAGG	AGGG	AGGG	AAGG	AGGG	AAAG	AGGG	AAGG	AAGG	AAAG	AAAG	AAAG	AAAG	AAAG	AAGG	AAGG	AAAG	GGGG	AAAG	AAGG
solcap_snp_c2_44775	chr02	32669355	[A/G]	0.0578704	TTTT	ATTT	TTTT	TTTT	TTTT	TTTT	TTTT	TTTT	TTTT	TTTT	ATTT	TTTT	TTTT	TTTT	TTTT	TTTT	TTTT	TTTT	ATTT	TTTT	ATTT	TTTT	TTTT	ATTT	TTTT	TTTT	TTTT	TTTT	NA	TTTT	TTTT	TTTT	TTTT	TTTT	TTTT	TTTT	TTTT	ATTT	ATTT	TTTT	TTTT	TTTT	TTTT	ATTT	TTTT
solcap_snp_c2_44776	chr02	32669950	[A/C]	0.357798	AAAT	AAAT	AAAT	ATTT	AATT	AAAT	AATT	AAAA	TTTT	ATTT	AATT	AAAT	AAAT	AATT	AATT	AATT	AAAT	AAAT	AAAT	AATT	AAAT	AAAT	AAAT	AAAA	AATT	AATT	ATTT	ATTT	AATT	ATTT	AAAT	ATTT	AATT	AATT	AAAT	AAAT	AAAT	AAAT	AAAT	AATT	AATT	AAAT	TTTT	AAAT	AATT
solcap_snp_c2_44777	chr02	32670900	[T/A]	0.334862	AAGG	AAGG	AAGG	AAAG	AAGG	AAGG	AAGG	NA	AAAA	AAAG	AAAG	AGGG	AAGG	AAGG	AAAG	AAAG	AAAG	AAAG	AAAG	AAAA	AAGG	AAGG	AGGG	AAAG	AAAG	AAAG	AAAA	AAAG	AAAG	AAAA	AGGG	AAAG	AAAA	AAGG	AAGG	AAGG	AAGG	AGGG	AAAG	AAAG	AAAG	AAAG	AAAG	AAAG	AAAA
solcap_snp_c2_44778	chr02	32671197	[T/C]	0.490741	AAGG	AAGG	AAAG	GGGG	GGGG	AGGG	GGGG	AAAG	GGGG	GGGG	AAAG	AAGG	AGGG	AGGG	AAGG	AAGG	AAAG	AAGG	AAAG	AAAG	AAGG	AAGG	GGGG	AAAA	AAGG	AAAG	AGGG	AGGG	AAGG	AAGG	GGGG	AGGG	AAGG	GGGG	AGGG	AAGG	AAGG	NA	AAAG	NA	AGGG	AAAG	AGGG	AAAG	AAGG
solcap_snp_c2_44779	chr02	32671241	[T/A]	0.0659091	GGGG	AGGG	GGGG	GGGG	GGGG	GGGG	GGGG	GGGG	GGGG	GGGG	AGGG	AGGG	GGGG	GGGG	GGGG	GGGG	GGGG	GGGG	AGGG	GGGG	AGGG	GGGG	GGGG	AGGG	GGGG	GGGG	GGGG	GGGG	AGGG	GGGG	GGGG	GGGG	GGGG	GGGG	GGGG	GGGG	GGGG	AGGG	AGGG	GGGG	GGGG	GGGG	GGGG	AGGG	GGGG
solcap_snp_c2_44788	chr02	32611745	[T/C]	0.0619266	CCCC	ACCC	CCCC	CCCC	CCCC	CCCC	CCCC	CCCC	CCCC	CCCC	ACCC	CCCC	CCCC	CCCC	CCCC	CCCC	CCCC	CCCC	ACCC	CCCC	ACCC	CCCC	CCCC	ACCC	CCCC	CCCC	CCCC	CCCC	ACCC	CCCC	CCCC	CCCC	CCCC	CCCC	CCCC	CCCC	CCCC	ACCC	ACCC	CCCC	CCCC	CCCC	CCCC	ACCC	CCCC
solcap_snp_c2_4500	chr02	8170031	[T/C]	0.196262	GGGG	AGGG	GGGG	AGGG	AAGG	GGGG	AGGG	AAGG	AGGG	GGGG	AGGG	GGGG	GGGG	AGGG	AGGG	GGGG	GGGG	AGGG	AGGG	AGGG	GGGG	AAGG	AGGG	AGGG	GGGG	AGGG	AGGG	NA	GGGG	GGGG	AGGG	AGGG	AGGG	AGGG	AAAG	AAGG	AGGG	GGGG	AGGG	AAGG	GGGG	GGGG	AGGG	GGGG	GGGG
solcap_snp_c2_4503	chr02	8181481	[T/G]	0.370098	AAAG	AAGG	AAGG	AAAA	AAAG	AAGG	AAAA	AAAA	AAGG	AAAG	AAAG	AAAA	AGGG	NA	AAAG	AAAA	AAAG	AAAA	AAAG	AGGG	AAGG	AAAG	AAGG	AGGG	AGGG	AAAG	AAAG	NA	AAAG	AAAG	AAAG	AAGG	AAAG	AAAA	AAAA	AAAG	AAGG	AGGG	AGGG	AAAA	AGGG	AAGG	AGGG	AGGG	GGGG
solcap_snp_c2_4505	chr02	8202528	[T/C]	0.307143	AGGG	AAAG	AAAA	AAAG	AAAA	AAGG	AGGG	AAGG	AAAG	AAGG	AAAG	AAGG	AAAG	AAAA	AAGG	AAAG	AAAG	AGGG	AAGG	AAAA	AAGG	AAAA	AAAG	AAAA	AAAG	AAGG	AAAG	AAAA	AAGG	AGGG	AAGG	AAAG	AAGG	AAGG	AAAG	AAAG	AAAG	AAAG	AAAA	AAGG	AAAG	AAGG	AAAA	AAAG	AAAA
solcap_snp_c2_4515	chr02	8246208	[T/C]	0.481308	AGGG	AAAG	AAGG	AAGG	AGGG	AAGG	AGGG	AGGG	AAGG	AGGG	AAGG	AGGG	AAAG	AAAG	AGGG	GGGG	AGGG	GGGG	AGGG	AAAA	AAGG	AAAG	AAAG	AAAG	AAAG	AAGG	AGGG	AGGG	AAGG	AGGG	AAGG	AAAG	AAGG	AGGG	AGGG	AAAG	AAAG	AAAG	AAAG	AAGG	AAGG	AAGG	AAAG	AAGG	AAAG
solcap_snp_c2_45306	chr02	27086486	[A/G]	0.087156	TTTT	TTTT	TTTT	TTTT	TTTT	TTTT	ATTT	TTTT	TTTT	TTTT	ATTT	TTTT	TTTT	ATTT	TTTT	TTTT	TTTT	TTTT	TTTT	TTTT	AAAT	TTTT	TTTT	AAAT	TTTT	TTTT	TTTT	TTTT	ATTT	TTTT	ATTT	TTTT	TTTT	TTTT	TTTT	TTTT	TTTT	AATT	TTTT	TTTT	TTTT	TTTT	TTTT	ATTT	TTTT
solcap_snp_c2_45307	chr02	27086672	[A/C]	0.331731	AGGG	AAGG	AGGG	AAGG	NA	AGGG	AGGG	AGGG	NA	GGGG	AGGG	GGGG	AAGG	GGGG	GGGG	GGGG	AAGG	AAGG	GGGG	AGGG	AGGG	AAGG	AGGG	GGGG	AGGG	AAGG	AGGG	AAAG	AAGG	AAGG	NA	GGGG	AAGG	GGGG	GGGG	AAGG	AGGG	AGGG	AGGG	AAGG	AGGG	GGGG	GGGG	AGGG	AAGG
solcap_snp_c2_45309	chr02	27086819	[T/C]	0.434579	AGGG	AAGG	AAAA	AGGG	AGGG	AAAG	AAAA	AAAG	AGGG	AGGG	NA	AAGG	AAAA	AAGG	AAGG	AAAG	AAGG	GGGG	AAGG	AGGG	AAAA	AAGG	AAAG	AAAG	AAAG	AAGG	AAAG	AAAA	AAAG	AAGG	AAAG	AAGG	AAAA	AAGG	AAAG	AAGG	GGGG	AAGG	AAAA	NA	AAAG	AGGG	AAGG	AAGG	AAGG
solcap_snp_c2_45310	chr02	27088040	[T/C]	0.463235	AAAG	AAAG	GGGG	AAAG	AAAA	AAGG	AGGG	AGGG	AAAG	AAAG	AAGG	AAGG	AGGG	AAAG	AAGG	AAGG	AAGG	AAAA	AAAG	AAAG	AGGG	AAAG	AGGG	AAGG	AAAG	AGGG	AGGG	AGGG	AGGG	AGGG	AAGG	AAAG	AAGG	AAAA	AAGG	AAGG	AAAG	AAGG	AAGG	AAGG	AAGG	AAAA	AAAA	AAGG	AAAA
solcap_snp_c2_45311	chr02	27088240	[A/T]	0.134091	ATTT	TTTT	ATTT	ATTT	TTTT	TTTT	TTTT	ATTT	TTTT	ATTT	ATTT	TTTT	ATTT	TTTT	TTTT	ATTT	TTTT	TTTT	TTTT	ATTT	TTTT	TTTT	ATTT	TTTT	TTTT	AATT	AATT	ATTT	ATTT	AATT	TTTT	TTTT	AATT	TTTT	TTTT	TTTT	ATTT	TTTT	TTTT	ATTT	TTTT	TTTT	TTTT	TTTT	TTTT
solcap_snp_c2_45316	chr02	27097448	[T/C]	0.087963	GGGG	GGGG	GGGG	GGGG	GGGG	GGGG	AGGG	AGGG	GGGG	AGGG	AGGG	AGGG	GGGG	AGGG	GGGG	GGGG	GGGG	GGGG	GGGG	GGGG	AAGG	GGGG	GGGG	AAGG	GGGG	GGGG	AGGG	GGGG	AGGG	GGGG	AGGG	GGGG	GGGG	GGGG	GGGG	GGGG	GGGG	AAGG	GGGG	GGGG	GGGG	GGGG	GGGG	AGGG	GGGG
solcap_snp_c2_45319	chr02	27097616	[A/G]	0.0963303	AAAA	AAAA	AAAA	AAAA	AAAA	AAAA	AAAG	AAAG	AAAA	AAAG	AAAG	AAAG	AAAA	AAAG	AAAA	AAAA	AAAA	AAAA	AAAA	AAAA	AAGG	AAAA	AAAA	AAGG	AAAA	AAAA	AAAG	AAAA	AAAG	AAAA	AAAG	AAAA	AAAA	AAAA	AAAA	AAAA	AAAA	AAGG	AAAA	AAAA	AAAA	AAAA	AAAA	AAAG	AAAA
solcap_snp_c2_45322	chr02	27099641	[A/G]	0.275463	AAAG	AAAG	AAGG	AAAG	AAAG	AAAG	AAGG	AAAG	AAAA	AAGG	AAAG	AAAG	AAAG	AAGG	AAAA	AAGG	AAAA	AAAA	AAAG	AAAG	AGGG	AAAG	AAAA	AGGG	AAGG	AAAA	AGGG	AAAG	AAAG	AAAA	AAGG	AAAG	AAGG	AAGG	AAAG	AAAA	AAAA	AAGG	AAGG	AAAG	AAAG	AAAG	AAGG	AAAG	AAGG
solcap_snp_c2_45323	chr02	27099743	[A/G]	0.365909	AAGG	AGGG	GGGG	AGGG	AAGG	AGGG	AGGG	AGGG	AAGG	AAGG	AAAG	AAAG	GGGG	AAAG	AAGG	AGGG	AAGG	AAAG	AAGG	AAGG	AAGG	AGGG	AGGG	AAGG	AGGG	AGGG	GGGG	GGGG	AAGG	AGGG	AGGG	AAGG	GGGG	AAGG	AGGG	AGGG	AAAG	AAAG	GGGG	GGGG	AGGG	AAAG	AAGG	AAAG	AGGG
solcap_snp_c2_45331	chr02	27118677	[A/G]	0.386364	ACCC	ACCC	AAAA	AACC	ACCC	ACCC	AACC	NA	CCCC	ACCC	ACCC	ACCC	AAAC	ACCC	ACCC	ACCC	NA	ACCC	ACCC	ACCC	AACC	ACCC	AACC	AACC	AACC	AACC	AAAA	ACCC	ACCC	AACC	AAAA	ACCC	AAAA	ACCC	AACC	ACCC	CCCC	AACC	AACC	AAAA	ACCC	CCCC	ACCC	CCCC	NA
solcap_snp_c2_46461	chr02	9768104	[T/C]	0.321429	AAAG	AAGG	AAGG	AAAA	AAAG	AAGG	AAAA	AAAA	AAGG	AAAG	AAAG	AAAA	AGGG	AAAG	AAAG	AAAA	AAAG	AAAA	NA	AGGG	AAGG	AAAG	AAGG	AAGG	AAGG	AAAG	AAAG	AAAG	AAAG	AAAG	AAAG	AAGG	AAAG	AAAA	AAAA	AAAG	AAGG	AAGG	AGGG	AAAA	AAGG	AAGG	AAGG	AAGG	AAGG
solcap_snp_c2_46464	chr02	9766840	[T/C]	0.31422	AAAG	AAGG	AAGG	AAAA	AAAG	AAGG	AAAA	AAAA	AAGG	AAAG	AAAG	AAAA	AGGG	AAAG	AAAG	AAAA	AAAG	AAAA	AAAG	AGGG	AAGG	AAAG	AAGG	AAGG	AAGG	AAAG	AAAG	AAAG	AAAG	AAAG	AAAG	AAGG	AAAG	AAAA	AAAA	AAAG	AAGG	AAGG	AGGG	AAAA	AAGG	AAGG	AAGG	AAGG	AAGG
solcap_snp_c2_46885	chr02	30044642	[T/C]	0.261364	AGGG	AAGG	AGGG	AGGG	GGGG	AAGG	AGGG	AGGG	GGGG	AGGG	GGGG	GGGG	AAGG	GGGG	AAGG	AAGG	AAGG	AGGG	AAAG	AGGG	GGGG	AGGG	AGGG	AGGG	AGGG	AGGG	AGGG	GGGG	AGGG	AAGG	AGGG	GGGG	AGGG	GGGG	AAGG	GGGG	AGGG	GGGG	AAGG	AGGG	AGGG	GGGG	GGGG	AGGG	AGGG
solcap_snp_c2_46887	chr02	30044782	[A/G]	0.395455	AACC	ACCC	ACCC	AAAC	AAAA	AACC	AAAC	AACC	AAAC	AACC	AACC	AAAC	AACC	AAAA	AACC	ACCC	AACC	AACC	CCCC	AAAC	AAAC	AAAC	AACC	AAAC	AACC	AAAC	AACC	AAAC	AACC	AACC	AAAC	AAAA	AAAC	AAAA	AACC	AAAA	AACC	AAAC	ACCC	AAAC	AAAC	AAAA	AAAC	AACC	AAAC
solcap_snp_c2_46898	chr02	30147347	[T/C]	0.373853	CCGG	CCCG	CCCG	CGGG	GGGG	CCGG	CGGG	CCGG	GGGG	CGGG	CCGG	CGGG	CCGG	GGGG	CCGG	CCCG	CCGG	CCGG	CCCG	CGGG	CGGG	CGGG	CCGG	CGGG	CCGG	CGGG	CGGG	CGGG	CCGG	CCGG	CGGG	GGGG	CGGG	GGGG	CCGG	GGGG	CGGG	CGGG	CCCG	CGGG	CGGG	GGGG	GGGG	CCGG	CGGG
solcap_snp_c2_46903	chr02	29922614	[T/A]	0.37619	AAGG	AGGG	AGGG	AAAG	AAAA	AAGG	AAAG	AAGG	AAAA	AAAG	AAGG	AAAA	AAGG	AAAA	AAGG	AGGG	AAGG	AAGG	GGGG	AAAG	AAAG	AAAG	AAGG	AAAG	AAGG	AAAG	AAAG	AAAG	AAGG	AAGG	AAAG	AAAG	AAAG	AAAA	AAGG	AAAA	AAAG	AAAG	AGGG	AAAG	AAAG	AAAA	AAAA	AAGG	AAAG
solcap_snp_c2_46904	chr02	29922863	[A/G]	0.377273	AAGG	AGGG	AGGG	AAAG	AAAA	AAGG	AAAG	AAGG	AAAA	AAAG	AAGG	AAAA	AAGG	AAAA	AAGG	AGGG	AAGG	AAGG	GGGG	AAAG	AAAG	AAAG	AAGG	AAAG	AAGG	AAAG	AAAG	AAAG	AAGG	AAGG	AAAG	AAAG	AAAG	AAAA	AAGG	AAAA	AAAG	AAAG	AGGG	AAAG	AAAG	AAAA	AAAA	AAGG	AAAG
solcap_snp_c2_46905	chr02	29922906	[T/C]	0.0636364	GGGG	AGGG	GGGG	GGGG	GGGG	GGGG	GGGG	GGGG	GGGG	GGGG	AGGG	GGGG	GGGG	GGGG	GGGG	GGGG	GGGG	GGGG	AGGG	GGGG	AGGG	GGGG	GGGG	GGGG	GGGG	GGGG	GGGG	GGGG	AGGG	GGGG	GGGG	GGGG	GGGG	GGGG	GGGG	GGGG	GGGG	AGGG	AGGG	GGGG	GGGG	GGGG	GGGG	AGGG	GGGG
solcap_snp_c2_46906	chr02	29922924	[A/G]	0.263636	AAAC	AACC	AAAC	AAAC	AAAA	AACC	AAAC	AAAC	AAAA	AAAC	AAAA	AAAA	AACC	AAAA	AACC	AACC	AACC	AAAC	ACCC	AAAC	AAAA	AAAC	AAAC	AAAC	AAAC	AAAC	AAAC	AAAA	AAAC	AACC	AAAC	AAAC	AAAC	AAAA	AACC	AAAA	AAAC	AAAA	AACC	AAAC	AAAC	AAAA	AAAA	AAAC	AAAC
solcap_snp_c2_46908	chr02	29929772	[T/G]	0.492574	AACC	AAAC	AAAC	AACC	CCCC	AACC	AACC	AAAC	CCCC	ACCC	AACC	ACCC	AAAC	CCCC	AACC	AAAC	AACC	AACC	AAAA	AACC	AACC	ACCC	AACC	ACCC	AAAC	AAAC	ACCC	ACCC	AAAC	AAAA	AACC	AACC	AAAC	CCCC	AACC	CCCC	ACCC	ACCC	AAAC	NA	AACC	CCCC	CCCC	AAAC	ACCC
solcap_snp_c2_46909	chr02	29930069	[T/C]	0.261792	AGGG	AAGG	AGGG	AGGG	GGGG	AAGG	AGGG	AGGG	GGGG	AGGG	GGGG	GGGG	AAGG	GGGG	AAGG	AAGG	AAGG	AGGG	AAAG	AGGG	GGGG	AGGG	AGGG	AGGG	AGGG	AGGG	AGGG	GGGG	AGGG	AAGG	AGGG	AGGG	AGGG	GGGG	AAGG	GGGG	AGGG	GGGG	AAGG	AGGG	AGGG	GGGG	GGGG	AGGG	AGGG
solcap_snp_c2_46915	chr02	29955410	[T/C]	0.0659091	AAAA	AAAG	AAAA	AAAA	AAAA	AAAA	AAAA	AAAA	AAAA	AAAA	AAAG	AAAG	AAAA	AAAA	AAAA	AAAA	AAAA	AAAA	AAAG	AAAA	AAAG	AAAA	AAAA	AAAA	AAAA	AAAA	AAAA	AAAA	AAAG	AAAA	AAAA	AAAA	AAAA	AAAA	AAAA	AAAA	AAAA	AAAG	AAAG	AAAA	AAAA	AAAA	AAAA	AAAG	AAAA
solcap_snp_c2_47037	chr02	33978983	[T/C]	0.459091	AAGG	AAGG	AGGG	AAAA	AAAA	AAAG	AAAA	AGGG	AAAG	AAAA	AGGG	AAGG	AAAG	AAAG	AGGG	AGGG	AGGG	AAGG	AAGG	AAGG	AAGG	AAGG	AAAA	GGGG	AAAG	AAGG	AAGG	AAAG	AGGG	AAAG	AAAA	AAAG	AAGG	AAAA	AAAG	AAGG	AAAG	AAGG	AGGG	AAAG	AAAG	AAGG	AAAG	AAGG	AGGG
solcap_snp_c2_47092	chr02	16839940	[A/G]	0.112745	GGGG	AGGG	GGGG	NA	GGGG	AGGG	AGGG	AGGG	AGGG	GGGG	AGGG	NA	GGGG	AAGG	AGGG	AGGG	AGGG	AAGG	AGGG	AGGG	AGGG	GGGG	GGGG	AAGG	GGGG	GGGG	AGGG	AGGG	AAGG	GGGG	NA	AGGG	AGGG	AGGG	AGGG	GGGG	GGGG	AAGG	NA	GGGG	GGGG	NA	NA	AGGG	AGGG
solcap_snp_c2_47096	chr02	16846746	[T/C]	0.315909	AGGG	AGGG	GGGG	AAGG	AGGG	GGGG	AAGG	AAGG	GGGG	AGGG	GGGG	AGGG	AGGG	GGGG	AGGG	GGGG	AAGG	GGGG	AAGG	GGGG	AGGG	AGGG	AAGG	GGGG	AGGG	AAGG	AGGG	GGGG	GGGG	AAAG	AAAG	AGGG	AAGG	AAAG	AAAG	AGGG	GGGG	AGGG	GGGG	AAAG	GGGG	AAGG	AGGG	GGGG	AGGG
solcap_snp_c2_47163	chr02	47119850	[T/C]	0.415138	AGGG	AAAA	AAGG	AAGG	AAAG	AAGG	AGGG	GGGG	AAAG	AGGG	AGGG	AAGG	AAGG	AAGG	AAGG	AAAA	AGGG	AAGG	AAAA	AAGG	GGGG	AGGG	AGGG	AGGG	AGGG	AGGG	AAGG	AAGG	AGGG	AGGG	AGGG	AAGG	AGGG	AAGG	GGGG	GGGG	AGGG	GGGG	AAAA	GGGG	AAAG	AGGG	AAGG	AAGG	AGGG
solcap_snp_c2_47196	chr02	47137398	[G/C]	0.254587	AGGG	GGGG	AGGG	AGGG	AGGG	GGGG	AGGG	AAAG	GGGG	AGGG	GGGG	AAGG	AGGG	AGGG	AGGG	GGGG	AAGG	AGGG	GGGG	AGGG	AAAG	AGGG	AGGG	AGGG	AAGG	GGGG	AGGG	AGGG	NA	AAAG	GGGG	AAGG	AGGG	AGGG	AAGG	AAGG	GGGG	AGGG	GGGG	AAGG	GGGG	AGGG	AGGG	AGGG	AAGG
solcap_snp_c2_47197	chr02	47137401	[T/A]	0.0504587	AAAA	AAAA	AAAA	AAAA	AAAA	AAAG	AAAA	AAAA	AAAA	AAAA	AAAA	AAAA	AAAA	AAAA	AAAA	AAAA	AAAA	AAAA	AAAA	AAAA	AAAG	AAAG	AAAA	AAAG	AAAA	AAAA	AAAA	AAAA	AGGG	AAAA	AAAG	AAAA	AAAA	AAAA	AAAA	NA	AAAA	AAAA	AAAA	AAAA	AAAA	AAAA	AAAA	AAAG	AAAA
solcap_snp_c2_47199	chr02	47137638	[T/C]	0.363636	AAAG	AAAA	AAGG	AAAG	AAAG	AAAA	AAAG	AGGG	AAAG	AAAG	AAAA	AAGG	AGGG	AAAG	AAGG	AAAG	AAGG	AGGG	AGGG	AAGG	AAGG	AAGG	AAGG	AAAG	AAGG	AAAA	AAAG	AAAG	AAAA	AGGG	AAAA	AAGG	AAAG	AAGG	AAGG	AAAG	AAAG	AAAG	AAAG	AAGG	AAAA	AAGG	AAGG	AGGG	AAGG
solcap_snp_c2_47200	chr02	47137763	[T/C]	0.3	ACCC	AAAA	ACCC	AACC	AAAC	AACC	ACCC	CCCC	AACC	ACCC	ACCC	AACC	CCCC	AACC	ACCC	AAAC	ACCC	CCCC	ACCC	ACCC	CCCC	CCCC	CCCC	ACCC	ACCC	ACCC	AACC	AACC	ACCC	ACCC	ACCC	ACCC	ACCC	ACCC	CCCC	CCCC	CCCC	CCCC	AAAC	CCCC	AAAC	CCCC	ACCC	CCCC	ACCC
solcap_snp_c2_47202	chr02	47142731	[A/G]	0.168182	TTTT	TTTT	ATTT	TTTT	TTTT	ATTT	TTTT	TTTT	ATTT	TTTT	TTTT	TTTT	AATT	TTTT	TTTT	ATTT	TTTT	AATT	AAAT	ATTT	ATTT	AATT	ATTT	ATTT	TTTT	TTTT	TTTT	TTTT	AAAT	TTTT	ATTT	TTTT	TTTT	ATTT	TTTT	AATT	ATTT	TTTT	ATTT	TTTT	TTTT	ATTT	ATTT	AAAT	TTTT
solcap_snp_c2_47211	chr02	46940897	[A/G]	0.271028	CCCC	AAAA	ACCC	ACCC	AACC	ACCC	ACCC	CCCC	AACC	ACCC	ACCC	NA	ACCC	ACCC	ACCC	AACC	CCCC	AACC	AACC	AACC	CCCC	ACCC	ACCC	ACCC	ACCC	ACCC	AACC	ACCC	CCCC	ACCC	ACCC	ACCC	CCCC	AACC	CCCC	CCCC	AAAC	CCCC	AACC	CCCC	CCCC	ACCC	AACC	ACCC	ACCC
solcap_snp_c2_47227	chr02	46986482	[T/C]	0.402778	ACCC	AAAA	AACC	AACC	AAAC	AACC	ACCC	CCCC	AAAC	ACCC	ACCC	AACC	AACC	ACCC	ACCC	AAAA	ACCC	AACC	AAAA	AACC	CCCC	ACCC	ACCC	ACCC	ACCC	ACCC	AACC	AACC	ACCC	ACCC	ACCC	AACC	ACCC	AACC	CCCC	CCCC	ACCC	CCCC	AAAA	CCCC	ACCC	ACCC	AACC	ACCC	ACCC
solcap_snp_c2_47765	chr02	19874372	[A/G]	0.108491	AAAG	AAAA	AAAG	AAAA	AAAA	AAAA	AAAA	AAAG	AAAA	AAAG	AAAA	AAAG	NA	AAAA	AAAG	AAAA	AAAG	AAAG	AAAA	AAAA	AAAA	AAAA	NA	AAAA	AAAA	AAAG	AAAG	AAAA	AAAA	AAAA	AAAA	AAAA	AAAA	AAAA	AAAG	AAAG	AAAA	AAAA	AAAG	AAAA	AAGG	AAAG	NA	AAGG	AAAA
solcap_snp_c2_48193	chr02	29137011	[T/C]	0.0636364	TTTT	ATTT	TTTT	TTTT	TTTT	TTTT	TTTT	TTTT	TTTT	TTTT	ATTT	TTTT	TTTT	TTTT	TTTT	TTTT	TTTT	TTTT	ATTT	TTTT	ATTT	TTTT	TTTT	TTTT	TTTT	TTTT	TTTT	TTTT	ATTT	TTTT	TTTT	TTTT	TTTT	TTTT	TTTT	TTTT	TTTT	ATTT	ATTT	TTTT	TTTT	TTTT	TTTT	ATTT	TTTT
solcap_snp_c2_48194	chr02	29136948	[T/C]	0.100917	GGGG	AGGG	GGGG	AGGG	AGGG	GGGG	GGGG	GGGG	AGGG	AGGG	AGGG	AGGG	GGGG	GGGG	GGGG	AGGG	GGGG	AGGG	AGGG	GGGG	AGGG	GGGG	GGGG	GGGG	GGGG	GGGG	AAGG	GGGG	AGGG	GGGG	GGGG	GGGG	GGGG	GGGG	GGGG	GGGG	GGGG	AGGG	AGGG	GGGG	GGGG	GGGG	GGGG	AGGG	GGGG
solcap_snp_c2_48195	chr02	29136866	[T/C]	0.462617	AAAG	AGGG	AGGG	AAGG	AAAG	AGGG	AAAG	AAGG	AAGG	AAAG	AGGG	AAAG	AGGG	AAAG	AAGG	AAGG	AAGG	AAGG	AAGG	AAAA	AAGG	AGGG	AGGG	AAGG	AAGG	AAGG	AAGG	AGGG	AAGG	AAAG	AAAG	AAGG	AAAG	AAGG	AAGG	AAGG	AAGG	AAGG	GGGG	AAAG	AAGG	AAAG	AAGG	AAGG	AAAG
solcap_snp_c2_48198	chr02	29136168	[T/C]	0.284091	ATTT	ATTT	AATT	TTTT	ATTT	TTTT	AATT	ATTT	ATTT	AAAT	AATT	ATTT	AATT	AATT	TTTT	AATT	TTTT	AATT	ATTT	ATTT	AATT	ATTT	TTTT	AATT	ATTT	ATTT	AATT	ATTT	ATTT	TTTT	ATTT	TTTT	ATTT	AAAT	ATTT	ATTT	ATTT	AATT	ATTT	ATTT	ATTT	AATT	AATT	ATTT	AAAT
solcap_snp_c2_48199	chr02	29136054	[T/G]	0.0636364	GGGG	AGGG	GGGG	GGGG	GGGG	GGGG	GGGG	GGGG	GGGG	GGGG	AGGG	GGGG	GGGG	GGGG	GGGG	GGGG	GGGG	GGGG	AGGG	GGGG	AGGG	GGGG	GGGG	GGGG	GGGG	GGGG	GGGG	GGGG	AGGG	GGGG	GGGG	GGGG	GGGG	GGGG	GGGG	GGGG	GGGG	AGGG	AGGG	GGGG	GGGG	GGGG	GGGG	AGGG	GGGG
solcap_snp_c2_48237	chr02	29093850	[A/G]	0.165138	CCCC	CCCG	CCCG	CCCG	CCCC	CCGG	CCCG	CCCG	CCCC	CCCC	CCCC	CCCC	CCCG	CCCC	CCGG	CCCG	CCCC	CCCC	CCCG	CCCC	CCCC	CCCG	CCGG	CCCG	CCCG	CCCG	CCCC	CCCC	CCCC	CCCG	CCCG	CCGG	CCCG	NA	CCGG	CCCC	CCCG	CCCC	CCGG	CCCG	CCCG	CCCC	CCGG	CCCC	CCCC
solcap_snp_c2_48238	chr02	29093735	[A/G]	0.165909	AAAA	AAAT	AAAT	AAAT	AAAA	AATT	AAAT	AAAT	AAAA	AAAA	AAAA	AAAA	AAAT	AAAA	AATT	AAAT	AAAA	AAAA	AAAT	AAAA	AAAA	AAAT	AATT	AAAT	AAAT	AAAT	AAAA	AAAA	AAAA	AAAT	AAAT	AATT	AAAT	AAAT	AATT	AAAA	AAAT	AAAA	AATT	AAAT	AAAT	AAAA	AATT	AAAA	AAAA
solcap_snp_c2_48239	chr02	29093511	[A/T]	0.353774	AGGG	AGGG	AAGG	AAAG	AGGG	AAGG	AAGG	AAAG	GGGG	GGGG	AGGG	AGGG	AAGG	AGGG	AAGG	AGGG	GGGG	GGGG	AGGG	AGGG	AGGG	AAGG	AAGG	AAGG	AGGG	NA	AAGG	GGGG	AGGG	AAAG	AAGG	AAAG	AAAG	AGGG	AAGG	AGGG	AGGG	AGGG	AAGG	AAGG	AAGG	AGGG	AAGG	AGGG	AGGG
solcap_snp_c2_48725	chr02	5510774	[T/C]	0.406818	AGGG	AGGG	AAGG	AAGG	AGGG	GGGG	AGGG	AAGG	AAGG	AGGG	AGGG	AAGG	AAAG	AAAG	AGGG	GGGG	AGGG	AGGG	AGGG	AAAG	AAGG	AAAG	AGGG	AAAG	AAAG	AAGG	AGGG	AGGG	AGGG	AGGG	AAGG	AAAG	AAGG	AGGG	AGGG	AAGG	AAAG	AGGG	AAAG	AAGG	AGGG	AGGG	AAAG	AAGG	AAAG
solcap_snp_c2_48734	chr02	5552574	[T/C]	0.155963	AAAA	AAGG	AAGG	AAAA	AAAG	AAGG	AAAA	AAAG	AAAG	AAAA	AAAG	AAAA	AAAA	AAAA	AAAG	AAAG	AAAG	AAAA	AAAA	AAAG	AAAA	AAAG	AAAG	AAAA	AAAA	AAAA	AAAA	AAAA	AAAG	AAAA	AAAA	AAAA	AAAA	AAAA	AAGG	AAAG	AAAA	AAGG	AAAA	AAAA	AAAG	AAAG	AAAA	AAAA	AAAA
solcap_snp_c2_48783	chr02	33667519	[T/C]	0.0688073	AAAA	AAAT	AAAA	AAAA	AAAA	AAAA	AAAA	AAAA	AAAA	AAAA	AAAT	AAAA	AAAA	AAAA	AAAA	AAAA	AAAA	AAAA	AAAT	AAAA	AAAT	AAAA	AAAA	AAAT	AAAA	AAAA	AAAA	AAAA	AATT	AAAA	AAAA	AAAA	AAAA	AAAA	AAAA	AAAT	AAAA	AAAT	AAAT	AAAA	AAAA	AAAA	AAAA	AAAT	AAAA
solcap_snp_c2_48784	chr02	33668270	[T/A]	0.18287	AAAA	AAGG	AAAA	AAAG	AAGG	AAGG	AAAG	AAAG	AAAA	AAAG	AAAA	AAAG	AAAA	AAGG	AAAA	AAAA	AAAA	AAGG	AAAA	AAAA	AAAA	AGGG	AAAG	AAAA	AAAA	AAGG	AAAA	AAAA	AAAA	AAAA	AAAG	AAAA	AAAG	AAAA	AAAG	AAAG	AAAA	AGGG	NA	AAAG	AAAG	AAGG	AAAA	AAAG	AAAA
solcap_snp_c2_49068	chr02	17379552	[T/C]	0.229358	AGGG	AGGG	AAAA	GGGG	GGGG	GGGG	GGGG	GGGG	GGGG	AGGG	GGGG	GGGG	AAAG	AGGG	AGGG	GGGG	AGGG	GGGG	AGGG	AAGG	AAGG	AGGG	AAGG	AAGG	AAGG	AGGG	AGGG	AGGG	GGGG	AGGG	GGGG	AAGG	AGGG	GGGG	GGGG	AGGG	AGGG	GGGG	AAAG	GGGG	AAGG	AGGG	AAGG	AAGG	AGGG
solcap_snp_c2_49495	chr02	37017928	[A/G]	0.415138	AAAG	AGGG	GGGG	AGGG	AAAG	AAGG	AAAG	AAAG	AAGG	AAAG	GGGG	AGGG	AAGG	AAAG	AAAG	AAGG	AAGG	AAGG	GGGG	AGGG	AGGG	AAGG	AGGG	AGGG	AAAG	AAGG	AAAG	AAGG	AGGG	AAAG	AAAA	AAAG	AGGG	AAAG	AAAG	GGGG	AGGG	AGGG	AGGG	AAAG	AAGG	AGGG	AAAG	AGGG	AGGG
solcap_snp_c2_50391	chr02	35579208	[A/G]	0.228571	ACCC	CCCC	ACCC	ACCC	CCCC	ACCC	ACCC	ACCC	CCCC	ACCC	AACC	ACCC	AACC	CCCC	ACCC	CCCC	AACC	CCCC	AACC	CCCC	CCCC	ACCC	AAAA	CCCC	ACCC	AACC	ACCC	CCCC	CCCC	ACCC	ACCC	CCCC	AACC	AACC	CCCC	CCCC	ACCC	CCCC	ACCC	CCCC	ACCC	ACCC	CCCC	ACCC	AACC
solcap_snp_c2_50394	chr02	35549497	[A/G]	0.3125	AGGG	AAAG	GGGG	AAGG	AAAG	AAAG	GGGG	GGGG	AAGG	GGGG	AAGG	AAAG	GGGG	AAAG	GGGG	AGGG	AGGG	AAAG	AGGG	AAAG	GGGG	AAGG	GGGG	AAGG	GGGG	AAGG	AAGG	AGGG	GGGG	AGGG	AGGG	AAAG	AGGG	GGGG	GGGG	AAAG	AAGG	AAAG	AAGG	AGGG	AGGG	AAAG	AGGG	AGGG	AGGG
solcap_snp_c2_50405	chr02	35657856	[T/C]	0.238318	AAGG	GGGG	GGGG	AGGG	AGGG	GGGG	AAGG	AAAG	AAGG	AAAG	GGGG	GGGG	AGGG	AGGG	AAGG	AAGG	GGGG	GGGG	GGGG	GGGG	AAGG	AGGG	GGGG	GGGG	AAGG	GGGG	AAGG	AAGG	GGGG	AGGG	AGGG	AGGG	AGGG	AAGG	AAAG	GGGG	AGGG	GGGG	GGGG	AAGG	AAGG	GGGG	AAAA	AGGG	AGGG
solcap_snp_c2_50412	chr02	35600642	[G/C]	0.175	AAAG	AAAG	AAAG	AAAG	AAAA	AAAG	AAAA	AAAG	AAAA	AAAA	AAAA	AAGG	AAGG	AAAG	AAAG	AAAA	AAGG	AAAG	AAGG	AAAG	AAAA	AAAA	AAAA	AAAA	AAAG	AAGG	AAAG	AAAG	AAAA	AAGG	AAAA	AAGG	AAAG	AAAA	AAAG	AAAA	AAAA	AAAA	AAAG	AAAA	AAAA	AAAA	AAAA	AAAA	AAAG
solcap_snp_c2_50415	chr02	35600538	[T/C]	0.0681818	GGGG	AGGG	GGGG	GGGG	GGGG	GGGG	GGGG	GGGG	GGGG	GGGG	AGGG	GGGG	GGGG	GGGG	GGGG	GGGG	GGGG	GGGG	AGGG	GGGG	AGGG	GGGG	GGGG	AGGG	GGGG	GGGG	GGGG	GGGG	AAGG	GGGG	GGGG	GGGG	GGGG	GGGG	GGGG	AGGG	GGGG	AGGG	AGGG	GGGG	GGGG	GGGG	GGGG	AGGG	GGGG
solcap_snp_c2_50570	chr02	35399277	[A/G]	0.181818	GGGG	AGGG	GGGG	AGGG	AAGG	AAGG	AAGG	GGGG	GGGG	AGGG	AGGG	AGGG	AGGG	GGGG	GGGG	GGGG	GGGG	GGGG	AGGG	GGGG	GGGG	AGGG	AAAA	AGGG	GGGG	AGGG	GGGG	GGGG	GGGG	GGGG	AAAG	GGGG	AGGG	AAGG	GGGG	GGGG	AGGG	GGGG	AGGG	GGGG	AGGG	AGGG	GGGG	AGGG	AGGG
solcap_snp_c2_50878	chr02	22849535	[T/C]	0.305046	ACCC	ACCC	AACC	AAAC	AAAC	ACCC	AAAC	AACC	ACCC	AAAC	AAAC	ACCC	AAAC	AACC	AACC	AACC	AAAC	AAAC	AAAA	AAAC	AAAC	AAAC	AACC	AAAC	AACC	AAAC	AAAC	AAAA	AAAA	AAAC	AAAC	AACC	AAAA	AAAC	AACC	AACC	AACC	AAAC	AAAC	AAAC	ACCC	AAAC	ACCC	AACC	AACC
solcap_snp_c2_50885	chr02	22810921	[A/G]	0.457547	GGGG	AGGG	AGGG	AAGG	AAAG	AGGG	AGGG	AGGG	GGGG	AAAG	AGGG	AGGG	AAGG	AGGG	AAGG	AAGG	AAAG	AAGG	AAAA	AAGG	AGGG	AAAG	AGGG	AAGG	AAGG	GGGG	AGGG	AAGG	AAGG	AGGG	AAAG	AAGG	AAAG	AAGG	AGGG	AAGG	AAGG	AGGG	AAAG	AAAG	AGGG	AAAG	AGGG	AAGG	AAGG
solcap_snp_c2_50886	chr02	22975919	[A/G]	0.055	GGGG	GGGG	NA	AGGG	NA	GGGG	GGGG	GGGG	GGGG	AGGG	GGGG	GGGG	GGGG	AGGG	GGGG	AGGG	GGGG	GGGG	GGGG	GGGG	NA	GGGG	GGGG	NA	AGGG	GGGG	AGGG	GGGG	AGGG	GGGG	NA	GGGG	GGGG	GGGG	GGGG	GGGG	GGGG	AGGG	GGGG	GGGG	GGGG	GGGG	GGGG	GGGG	NA
solcap_snp_c2_51113	chr02	29665074	[T/C]	0.284404	AAAG	AAGG	AAGG	AAAG	AAAA	AAGG	AAAG	AAGG	AAAA	AAAG	AAAG	AAAG	AAGG	AAAA	AAGG	AAGG	AAAG	AAGG	AAGG	AAAA	AAAG	AAAG	AAGG	AAAG	AAGG	AAAG	AAAG	AAAA	AAAG	AAAG	AAAG	AAGG	AAAG	AAAG	AAGG	AAAA	AAAG	AAAG	AGGG	AAAG	AAAG	AAAA	AAAG	AAAG	AAAG
solcap_snp_c2_51115	chr02	29665296	[A/T]	0.271028	NA	AAGG	AGGG	AGGG	GGGG	AAGG	AGGG	AGGG	GGGG	AGGG	AGGG	AGGG	AAGG	GGGG	AAGG	AAGG	AGGG	AAGG	AAGG	GGGG	AGGG	AGGG	AAGG	AGGG	AGGG	AGGG	AGGG	GGGG	AGGG	AGGG	AGGG	AAGG	AGGG	AGGG	AAGG	GGGG	AGGG	AGGG	AAAG	AGGG	AGGG	GGGG	AGGG	AGGG	AGGG
solcap_snp_c2_51626	chr02	28348080	[A/T]	0.0601852	AAAA	AAAT	AAAA	AAAA	AAAA	AAAA	AAAA	AAAA	AAAA	AAAA	AAAT	AAAA	AAAA	AAAT	AAAA	AAAA	AAAA	AAAA	AAAT	AAAA	AAAT	AAAA	AAAA	AAAA	AAAA	AAAA	AAAA	AAAA	AAAT	AAAA	AAAA	AAAA	AAAA	AAAA	AAAA	AAAA	AAAA	AAAT	AAAT	AAAA	AAAA	AAAA	AAAA	AAAT	AAAA
solcap_snp_c2_51985	chr02	33352128	[A/G]	0.448598	AAGG	AAAA	AAAG	AGGG	GGGG	AAAG	AGGG	AAAG	AGGG	GGGG	AAGG	AGGG	AGGG	AAGG	AAAG	AAAG	AAAG	AAAG	AAGG	AAGG	AAAG	AAAG	AGGG	AAAA	AGGG	AAGG	AGGG	AGGG	AAAG	AGGG	AAGG	GGGG	AAGG	AGGG	AGGG	AAAG	AAGG	AAAA	AAAA	AAGG	AGGG	AAAG	AGGG	AAAG	AAGG
solcap_snp_c2_51986	chr02	33352248	[T/C]	0.12844	AAAA	AAAG	AAAG	AAAA	AAAA	AAAG	AAAA	AAGG	AAAA	AAAA	AAAA	AAAA	AAAG	AAAA	AAAG	AAAA	AAGG	AAAA	AAAG	AAAG	AAAA	AAAG	AAAA	AAGG	AAAA	AAAG	AAAA	AAAA	AAAA	AAAG	AAAA	AAAA	AAGG	AAAA	AAAG	AAAA	AAAA	AAAA	AAAG	AAAG	AAAA	AAAA	AAAA	AAAA	AAAG
solcap_snp_c2_51990	chr02	33357550	[T/C]	0.401869	AAAC	AACC	ACCC	AAAA	AAAA	AAAC	AAAC	AACC	AAAC	AAAA	AACC	AAAC	AAAC	AAAA	AACC	AACC	ACCC	AACC	AACC	AACC	ACCC	AAAC	AAAC	CCCC	AAAC	AAAC	AAAC	AAAA	ACCC	AAAC	AAAC	AAAA	AACC	AAAC	AAAC	AACC	AACC	AAAC	ACCC	AAAC	AAAC	AAAC	AAAA	AACC	AACC
solcap_snp_c2_51995	chr02	33266694	[T/C]	0.204545	AGGG	GGGG	AAGG	GGGG	GGGG	GGGG	GGGG	GGGG	AGGG	GGGG	AGGG	GGGG	GGGG	AGGG	AGGG	AAGG	GGGG	AAGG	AGGG	AGGG	AGGG	AGGG	GGGG	AGGG	AGGG	AGGG	AGGG	GGGG	AGGG	GGGG	GGGG	GGGG	GGGG	GGGG	GGGG	AGGG	AGGG	AGGG	AGGG	GGGG	AGGG	AAAG	GGGG	AAGG	AGGG
solcap_snp_c2_51998	chr02	33270568	[A/G]	0.179545	AGGG	GGGG	GGGG	GGGG	GGGG	GGGG	GGGG	GGGG	AGGG	GGGG	AGGG	GGGG	GGGG	GGGG	AGGG	AAGG	GGGG	AAGG	AGGG	AGGG	AGGG	GGGG	GGGG	AGGG	GGGG	GGGG	AGGG	GGGG	AGGG	GGGG	GGGG	GGGG	GGGG	GGGG	GGGG	AGGG	AGGG	GGGG	AGGG	GGGG	AGGG	AAGG	GGGG	AAGG	AGGG
solcap_snp_c2_52011	chr02	33339084	[T/G]	0.154545	AGGG	GGGG	GGGG	GGGG	GGGG	GGGG	GGGG	GGGG	AGGG	GGGG	AGGG	GGGG	GGGG	GGGG	AGGG	AAGG	GGGG	AAGG	GGGG	AGGG	AGGG	GGGG	GGGG	AGGG	GGGG	GGGG	AGGG	GGGG	AGGG	GGGG	GGGG	GGGG	GGGG	GGGG	GGGG	AGGG	AGGG	GGGG	AGGG	GGGG	AGGG	AGGG	GGGG	AGGG	AGGG
solcap_snp_c2_52087	chr02	42432523	[T/C]	0.0704545	AAAA	AAAG	AAAA	AAAG	AAAA	AAAG	AAAA	AAAA	AAAA	AAAA	AAAA	AAAA	AAAA	AAAA	AAAA	AAAA	AAAA	AAAA	AAAA	AAAA	AAAG	AAAG	AAAA	AAAA	AAAA	AAAA	AAAA	AAAA	AAGG	AAAA	AAAG	AAAA	AAAA	AAAA	AAAA	AAAG	AAAA	AAAG	AAAA	AAAA	AAAA	AAAA	AAAA	AAAG	AAAA
solcap_snp_c2_52135	chr02	28112404	[G/C]	0.45283	AAAC	NA	ACCC	AACC	AACC	AACC	ACCC	AACC	AAAC	ACCC	AACC	AACC	ACCC	ACCC	AACC	AACC	AAAA	NA	AACC	AAAC	ACCC	AACC	AACC	ACCC	AACC	AACC	ACCC	AAAC	AAAC	AAAC	ACCC	ACCC	AACC	NA	ACCC	AACC	AAAC	ACCC	ACCC	AACC	AACC	ACCC	CCCC	AAAC	CCCC
solcap_snp_c2_52630	chr02	24910452	[A/G]	0.126147	ACCC	CCCC	ACCC	CCCC	CCCC	CCCC	CCCC	CCCC	CCCC	CCCC	ACCC	CCCC	ACCC	CCCC	CCCC	CCCC	CCCC	ACCC	CCCC	ACCC	CCCC	CCCC	ACCC	CCCC	CCCC	AACC	ACCC	AACC	ACCC	AACC	CCCC	CCCC	ACCC	ACCC	CCCC	CCCC	CCCC	ACCC	CCCC	CCCC	CCCC	CCCC	CCCC	CCCC	CCCC
solcap_snp_c2_52656	chr02	24920780	[T/C]	0.0573394	AAAA	AAAA	AAAA	AAAG	AAAA	AAAA	AAAG	AAAA	AAAA	AAAA	AAAG	AAAA	AAAA	AAAG	AAAA	AAAA	AAAA	AAAA	AAAA	AAAA	AAGG	AAAA	AAAA	AAAG	AAAA	AAAA	AAAA	AAAA	AAAG	AAAA	AAAG	AAAA	AAAA	AAAA	AAAA	AAAA	AAAA	AAAG	AAAA	AAAA	AAAA	AAAA	AAAA	AAAA	AAAA
solcap_snp_c2_53032	chr02	38693442	[A/G]	0.0665138	GGGG	AGGG	GGGG	GGGG	GGGG	GGGG	GGGG	GGGG	GGGG	GGGG	AGGG	GGGG	GGGG	GGGG	GGGG	GGGG	GGGG	GGGG	GGGG	GGGG	AGGG	GGGG	GGGG	AGGG	GGGG	GGGG	GGGG	GGGG	NA	GGGG	GGGG	GGGG	GGGG	GGGG	GGGG	AGGG	GGGG	AGGG	AGGG	GGGG	GGGG	GGGG	GGGG	AGGG	GGGG
solcap_snp_c2_53033	chr02	38688568	[T/C]	0.388636	AGGG	AAGG	AGGG	AAGG	AAGG	AGGG	AGGG	AGGG	AAGG	AGGG	AGGG	GGGG	AAGG	AGGG	AGGG	AGGG	AGGG	AGGG	AAGG	AAAG	AGGG	AAGG	AGGG	AAGG	AGGG	AAGG	AGGG	GGGG	AGGG	GGGG	AAGG	AGGG	AGGG	GGGG	AAGG	AAAG	AGGG	AAGG	AGGG	AGGG	AAGG	AAAG	AGGG	AAGG	AAGG
solcap_snp_c2_53034	chr02	38688454	[T/C]	0.311927	AGGG	AGGG	AGGG	AAGG	AGGG	AGGG	GGGG	GGGG	AGGG	GGGG	AGGG	GGGG	AGGG	AGGG	AGGG	AGGG	AGGG	AGGG	AAGG	AAAG	AAGG	AAGG	GGGG	AAAG	GGGG	AGGG	GGGG	GGGG	AAGG	GGGG	GGGG	AGGG	AGGG	GGGG	AGGG	AAAA	AGGG	AAAG	AAGG	AGGG	AAGG	AAGG	AGGG	AAGG	AGGG
solcap_snp_c2_53035	chr02	38688398	[T/G]	0.461165	AAGG	AGGG	AGGG	AAGG	AAAG	AAAA	AAGG	AAGG	NA	AGGG	GGGG	AAGG	AGGG	AAAG	AAGG	AAGG	AAGG	AAGG	AAGG	AAAG	AAGG	AAGG	AAGG	NA	AAAG	AAGG	AAAG	AAAA	GGGG	GGGG	AGGG	AAAG	AAGG	AAAG	AAGG	NA	AAAG	AAGG	AAGG	AAGG	AAAG	AAGG	AAAA	AAGG	AAGG
solcap_snp_c2_53036	chr02	38688295	[A/C]	0.240826	AGGG	GGGG	AGGG	AAGG	AGGG	AGGG	GGGG	GGGG	AGGG	GGGG	GGGG	GGGG	AGGG	AGGG	AGGG	AGGG	AGGG	AGGG	AAGG	AAAG	AGGG	AAGG	GGGG	AAGG	GGGG	AGGG	GGGG	GGGG	GGGG	GGGG	GGGG	AGGG	AGGG	GGGG	AGGG	AAAG	AGGG	AAGG	AGGG	AGGG	AAGG	AAGG	AGGG	AGGG	AGGG
solcap_snp_c2_53037	chr02	38688212	[T/G]	0.222222	ACCC	CCCC	ACCC	AACC	ACCC	ACCC	CCCC	CCCC	CCCC	CCCC	CCCC	CCCC	ACCC	ACCC	ACCC	ACCC	ACCC	ACCC	AACC	NA	ACCC	AACC	CCCC	AACC	CCCC	ACCC	CCCC	CCCC	CCCC	CCCC	CCCC	ACCC	ACCC	CCCC	ACCC	AAAC	ACCC	AACC	ACCC	ACCC	AACC	AACC	ACCC	ACCC	ACCC
solcap_snp_c2_534	chr02	29861092	[A/G]	0.247664	AAAG	AAAG	AAAG	AAAG	AAAA	AAAG	AAAG	AAAG	AAAA	AAAG	AAAA	AAAA	AAGG	AAAA	AAGG	AAGG	AAGG	AAAG	AGGG	AAAG	AAAA	AAAG	AAAG	AAAG	AAAG	AAAG	AAAG	AAAA	AAAG	AAGG	AAAG	AAAG	AAAG	AAAA	AAGG	AAAA	AAAG	AAAA	AAGG	AAAG	AAAG	AAAA	AAAG	AAAG	AAAG
solcap_snp_c2_53818	chr02	24744980	[T/C]	0.25	GGGG	AGGG	AGGG	AGGG	AGGG	AGGG	AAGG	AGGG	GGGG	AGGG	GGGG	GGGG	AGGG	GGGG	GGGG	GGGG	AAAG	GGGG	GGGG	AGGG	AAGG	AAGG	GGGG	AGGG	AAGG	AGGG	AGGG	AGGG	GGGG	GGGG	AAGG	AGGG	GGGG	GGGG	AAGG	AGGG	GGGG	GGGG	AGGG	AGGG	AGGG	GGGG	GGGG	AGGG	AAGG
solcap_snp_c2_54094	chr02	27290595	[C/G]	0.252315	AGGG	AGGG	AGGG	AGGG	AGGG	GGGG	AAAG	GGGG	GGGG	AGGG	AGGG	AGGG	AGGG	AAGG	GGGG	AGGG	GGGG	GGGG	AGGG	AGGG	AAAG	AGGG	GGGG	AAAG	AGGG	GGGG	AAGG	AGGG	AGGG	GGGG	AAAG	AGGG	AAGG	AAGG	AAGG	GGGG	GGGG	AAGG	AGGG	AGGG	AGGG	AGGG	AAGG	AGGG	AAGG
solcap_snp_c2_54104	chr02	42378785	[T/C]	0.0704545	AAAA	AAAG	AAAA	AAAG	AAAA	AAAG	AAAA	AAAA	AAAA	AAAA	AAAA	AAAA	AAAA	AAAA	AAAA	AAAA	AAAA	AAAA	AAAA	AAAA	AAAG	AAAG	AAAA	AAAA	AAAA	AAAA	AAAA	AAAA	AAGG	AAAA	AAAG	AAAA	AAAA	AAAA	AAAA	AAAG	AAAA	AAAG	AAAG	AAAA	AAAA	AAAA	AAAA	AAAG	AAAA
solcap_snp_c2_54473	chr02	15060346	[A/C]	0.12844	AAAA	AAAG	AAAA	AAAG	AAAG	AAAA	AAAA	AAAG	AAAA	AAAA	AAAA	AAAG	AAAA	AAAA	AAAA	AAAG	AAAG	AAAA	AAAA	AAAG	AAAA	AAAG	AAAG	AAAA	AAAA	AAAA	AAAG	AAAA	AAAA	AAAA	AAAG	AAAG	AAAG	AAAG	AAAG	AAAG	AAAA	AAAA	AAAA	AAGG	AAAA	AAAA	AAAG	AAAA	AAAG
solcap_snp_c2_54579	chr02	9299863	[A/G]	0.278037	AAAC	ACCC	AACC	ACCC	CCCC	AACC	AACC	AAAC	ACCC	AACC	CCCC	ACCC	ACCC	CCCC	ACCC	NA	ACCC	AAAC	AACC	CCCC	ACCC	ACCC	CCCC	CCCC	ACCC	AACC	CCCC	CCCC	ACCC	AAAC	AACC	ACCC	ACCC	ACCC	AAAC	CCCC	ACCC	ACCC	CCCC	ACCC	CCCC	AACC	CCCC	ACCC	ACCC
solcap_snp_c2_54732	chr02	31205430	[T/C]	0.17402	AAAG	AAAA	AAAA	AAAA	AAAA	AAAA	AAAA	NA	AAGG	AAAG	AAAA	NA	AAAA	AAAG	AAAG	AAAA	AAAA	AAAG	AAAG	AAAG	AAAG	AAAA	AAAG	NA	AAAG	AAAA	AAAA	AAGG	AAAG	AAAA	AAAA	AAGG	AAAA	AAAA	AAAG	AAAG	AGGG	AAAA	AAAG	AAAA	NA	AAAA	AAAA	AAAG	AAAG
solcap_snp_c2_54789	chr02	30123011	[A/G]	0.0665138	GGGG	AGGG	GGGG	GGGG	GGGG	GGGG	GGGG	GGGG	GGGG	GGGG	AGGG	GGGG	GGGG	GGGG	GGGG	GGGG	GGGG	GGGG	AGGG	GGGG	AGGG	GGGG	GGGG	GGGG	GGGG	GGGG	GGGG	GGGG	AGGG	GGGG	GGGG	GGGG	GGGG	GGGG	GGGG	GGGG	GGGG	AGGG	AGGG	GGGG	GGGG	GGGG	GGGG	AGGG	GGGG
solcap_snp_c2_54863	chr02	18520191	[T/C]	0.28972	AAAC	AAAC	AAAA	AAAA	AAAC	AACC	ACCC	AAAC	AAAC	AAAC	AAAC	AAAA	AAAC	AAAA	AAAC	AAAA	AAAC	ACCC	ACCC	AAAC	AAAC	AAAA	AAAA	AAAA	AAAA	AACC	AAAA	AAAC	AAAC	ACCC	AACC	AAAC	AACC	AAAA	AAAC	AACC	AAAC	NA	AAAC	AAAC	AAAA	AAAC	AAAA	AAAC	AAAA
solcap_snp_c2_55199	chr02	35523028	[A/G]	0.463235	AGGG	AAAG	AAAG	AAGG	AAAG	AAAG	AAGG	GGGG	AAGG	AGGG	AAAA	AAGG	AGGG	AAGG	AGGG	AAGG	AGGG	AAAG	AAGG	AAGG	AAGG	AAAG	AAAA	AAAA	AGGG	AAGG	AAGG	AGGG	AAAG	GGGG	AAAG	AGGG	AAGG	AAGG	GGGG	AAAA	AAAG	AAAA	AAAG	AGGG	AAGG	AAAA	AGGG	AAAG	AAGG
solcap_snp_c2_55632	chr02	37474756	[A/G]	0.44213	AAGG	AAGG	AAAA	AAGG	AAGG	AGGG	GGGG	GGGG	AGGG	GGGG	AAGG	AGGG	AAGG	AGGG	AGGG	AAGG	AAGG	AGGG	AAAG	AAAG	AAGG	AAGG	GGGG	AAAA	AGGG	AGGG	AGGG	AGGG	AAAG	AGGG	AGGG	AGGG	AAGG	GGGG	AGGG	AAAA	AAGG	AAAG	AAAG	AGGG	AAGG	AAGG	AGGG	AAGG	AGGG
solcap_snp_c2_55633	chr02	37474813	[T/C]	0.0977273	GGGG	AGGG	GGGG	GGGG	GGGG	GGGG	GGGG	GGGG	GGGG	GGGG	AGGG	GGGG	GGGG	GGGG	GGGG	GGGG	GGGG	GGGG	AGGG	GGGG	AAGG	GGGG	GGGG	AGGG	GGGG	GGGG	GGGG	GGGG	AAAG	GGGG	GGGG	GGGG	GGGG	GGGG	GGGG	AGGG	GGGG	AGGG	AGGG	GGGG	GGGG	GGGG	GGGG	AGGG	GGGG
solcap_snp_c2_55863	chr02	19963833	[A/G]	0.213636	AAAG	AAAG	AGGG	AAAA	AAAA	AAAG	AAAA	AAAG	AAAG	AAAG	AAAG	AAGG	AAGG	AAAG	AAGG	AAAA	AAAG	AAAG	AAAA	AAAA	AAAA	AAAG	AGGG	AAAA	AAAA	AAGG	AAAG	AAAA	AAAA	AAAA	AAAA	AAGG	AAAA	AAAA	AAAG	AAGG	AAGG	AAAA	AAAG	AAAA	AAGG	AAAG	AGGG	AGGG	AAAG
solcap_snp_c2_56386	chr02	32497885	[A/G]	0.0733945	CCCC	ACCC	CCCC	CCCC	CCCC	CCCC	CCCC	CCCC	CCCC	CCCC	ACCC	ACCC	CCCC	CCCC	CCCC	CCCC	CCCC	CCCC	AACC	CCCC	ACCC	CCCC	CCCC	NA	CCCC	CCCC	CCCC	CCCC	ACCC	CCCC	CCCC	CCCC	CCCC	CCCC	CCCC	CCCC	CCCC	ACCC	AACC	CCCC	CCCC	CCCC	CCCC	ACCC	CCCC
solcap_snp_c2_56640	chr02	26939177	[T/C]	0.0659091	GGGG	GGGG	AGGG	GGGG	GGGG	AGGG	GGGG	GGGG	AAGG	GGGG	GGGG	AGGG	GGGG	GGGG	AGGG	AGGG	GGGG	AGGG	AGGG	GGGG	GGGG	GGGG	AAGG	GGGG	GGGG	GGGG	GGGG	GGGG	GGGG	AGGG	GGGG	AGGG	GGGG	GGGG	GGGG	AGGG	GGGG	GGGG	AGGG	GGGG	AGGG	GGGG	GGGG	GGGG	GGGG
solcap_snp_c2_57028	chr02	15869417	[G/C]	0.118056	AAAA	AAAC	AAAA	AAAC	AACC	AAAA	AAAA	AAAC	AAAA	AAAA	AAAA	AAAC	AAAA	AAAA	AAAA	AAAC	AAAA	AAAA	AAAA	AAAA	AAAA	AAAC	AAAC	AAAA	AAAA	AAAA	AAAC	AAAA	AAAA	AAAA	AAAC	AAAC	AAAC	AAAC	AAAC	AAAC	AAAA	AAAA	AAAA	AACC	AAAA	AAAA	AAAC	AAAA	AAAC
solcap_snp_c2_57247	chr02	23360573	[T/C]	0.3275	NA	AGGG	GGGG	AAGG	GGGG	GGGG	AGGG	AGGG	GGGG	AAGG	AGGG	AGGG	AGGG	AGGG	AAGG	AAGG	AGGG	AGGG	AAAG	AAGG	AAGG	NA	AGGG	AGGG	AAGG	GGGG	GGGG	AGGG	AAGG	AGGG	AGGG	GGGG	AAAG	AGGG	AAGG	AAGG	AGGG	GGGG	AGGG	AAAG	GGGG	AGGG	GGGG	AGGG	AGGG
solcap_snp_c2_57421	chr02	42320746	[T/C]	0.0886364	AGGG	GGGG	GGGG	GGGG	GGGG	GGGG	GGGG	GGGG	GGGG	AAGG	GGGG	AGGG	AGGG	GGGG	GGGG	AGGG	AGGG	AGGG	AGGG	GGGG	GGGG	GGGG	GGGG	GGGG	GGGG	GGGG	AGGG	AGGG	AGGG	AGGG	GGGG	GGGG	AGGG	GGGG	GGGG	GGGG	GGGG	GGGG	AGGG	GGGG	AGGG	GGGG	GGGG	GGGG	GGGG
solcap_snp_c2_730	chr02	12188989	[T/C]	0.075	GGGG	GGGG	GGGG	GGGG	GGGG	GGGG	AGGG	GGGG	GGGG	GGGG	AGGG	AGGG	GGGG	GGGG	AGGG	AAGG	GGGG	GGGG	GGGG	GGGG	AGGG	GGGG	GGGG	GGGG	AGGG	GGGG	AGGG	GGGG	AGGG	GGGG	GGGG	GGGG	AGGG	GGGG	GGGG	AGGG	GGGG	GGGG	GGGG	AGGG	AGGG	GGGG	GGGG	GGGG	GGGG
solcap_snp_c2_735	chr02	12188474	[T/G]	0.379545	GGGG	AAGG	AAGG	AAGG	AGGG	AGGG	GGGG	GGGG	GGGG	AGGG	AAGG	AAGG	AAAG	AAAG	AGGG	AAGG	AAGG	GGGG	AGGG	AAGG	AGGG	AGGG	AAGG	AAGG	AAGG	AGGG	AAGG	AAAG	AAGG	AGGG	AGGG	AGGG	AGGG	AGGG	GGGG	AGGG	AGGG	AAAG	AAAG	GGGG	AAAG	AAGG	AAGG	AAGG	AGGG
solcap_snp_c2_736	chr02	12188316	[T/C]	0.284091	AAAA	AACC	AACC	AAAC	AAAA	AAAC	AAAA	AAAA	AAAA	AAAA	AAAC	AAAC	ACCC	AACC	AAAC	AAAA	AAAC	AAAA	AAAC	AACC	AAAC	AAAC	AACC	AACC	AACC	AAAC	AAAC	AAAC	AACC	AAAC	AAAC	AAAC	AAAC	AAAA	AAAA	AAAC	AAAC	ACCC	ACCC	AAAA	AACC	AACC	AAAC	AAAC	AAAA
solcap_snp_c2_7389	chr02	40953208	[A/G]	0.0802752	AAAA	AAAG	AAAA	AAAG	AAAA	AAAA	AAAA	AAAA	AAAA	AAAA	AAAG	AAAA	AAAA	AAAA	AAAA	AAAA	AAAA	AAAA	AAAA	AAAA	AAAG	AAAA	AAAA	AAAA	AAAA	AAAA	AAAA	AAAA	AAGG	AAAA	AAAG	AAAA	AAAA	AAAA	AAAA	AAAG	AAAA	AAAG	AAAG	AAAA	AAAA	AAAA	AAAA	AAAG	AAAA
solcap_snp_c2_7401	chr02	42082955	[A/G]	0.186364	AAAC	AAAC	AAAC	ACCC	AAAA	AAAC	AAAA	AAAA	AAAA	AACC	AAAA	AAAA	AAAC	AAAA	AAAC	AAAC	AAAC	AAAC	AAAC	AAAA	AAAC	AACC	AAAA	AAAA	AAAA	AAAA	AAAC	AACC	ACCC	AAAC	AAAC	AAAA	AAAC	AAAA	AAAA	AACC	AAAA	AAAC	AACC	AAAA	AAAC	AAAA	AAAA	AAAC	AAAC
solcap_snp_c2_7422	chr02	42178510	[A/G]	0.256818	AAAG	AAGG	AAGG	AAGG	AAAG	AAGG	AAAA	AAAA	AAAA	AAAA	AAAA	AAAA	AAAG	AAAG	AGGG	AAAG	AAGG	AAAG	AAAG	AAAG	AAGG	AAGG	AAAA	AAGG	AAAG	AAAG	AAAA	AAAG	AAGG	AAAA	AAAG	AAAG	AAAG	AAAA	AAAA	GGGG	AAAA	AGGG	AAAG	AAAG	AAAG	AAAG	AAAA	AAGG	AAAG
solcap_snp_c2_7423	chr02	42178564	[T/C]	0.131818	AAAG	AAAG	AAAG	AAAA	AAAG	AAAA	AAAA	AAAA	AAAA	AAAA	AAAA	AAAA	AAAG	AAAG	AAGG	AAAA	AAAG	AAAG	AAAG	AAAG	AAAG	AAAG	AAAA	AAGG	AAAG	AAAG	AAAA	AAAA	AAAA	AAAA	AAAA	AAAG	AAAG	AAAA	AAAA	AAGG	AAAA	AAGG	AAAA	AAAG	AAAG	AAAG	AAAA	AAAG	AAAA
solcap_snp_c2_7424	chr02	42178921	[T/G]	0.131818	AAAT	AAAT	AAAT	AAAA	AAAT	AAAA	AAAA	AAAA	AAAA	AAAA	AAAA	AAAA	AAAT	AAAT	AATT	AAAA	AAAT	AAAT	AAAT	AAAT	AAAT	AAAT	AAAA	AATT	AAAT	AAAT	AAAA	AAAA	AAAA	AAAA	AAAA	AAAT	AAAT	AAAA	AAAA	AATT	AAAA	AATT	AAAA	AAAT	AAAT	AAAT	AAAA	AAAT	AAAA
solcap_snp_c2_7425	chr02	42179071	[A/G]	0.0704545	AAAA	AAAG	AAAA	AAAG	AAAA	AAAG	AAAA	AAAA	AAAA	AAAA	AAAA	AAAA	AAAA	AAAA	AAAA	AAAA	AAAA	AAAA	AAAA	AAAA	AAAG	AAAG	AAAA	AAAA	AAAA	AAAA	AAAA	AAAA	AAGG	AAAA	AAAG	AAAA	AAAA	AAAA	AAAA	AAAG	AAAA	AAAG	AAAG	AAAA	AAAA	AAAA	AAAA	AAAG	AAAA
solcap_snp_c2_7426	chr02	42180125	[A/G]	0.485981	AAAG	AAGG	AAGG	AAAG	AGGG	AAAG	GGGG	GGGG	AGGG	AAGG	AGGG	AAGG	AAAA	AAGG	AAAA	AAAG	AAAA	AAAG	AAAG	AAGG	AAGG	AAGG	GGGG	AAGG	AAGG	AGGG	AGGG	AAGG	AAAG	AAAG	AAGG	AAGG	AAAG	GGGG	GGGG	AAAA	AAGG	AAAG	AAGG	AAGG	AAAG	AGGG	AGGG	AAGG	AGGG
solcap_snp_c2_7501	chr02	40989011	[T/C]	0.222477	AAAA	AAAA	AAAA	AAAA	AACC	AAAA	AAAC	AACC	AACC	AAAC	AAAC	AAAA	AAAA	AAAC	AAAA	AAAC	AAAA	AAAA	AAAC	AAAC	AAAA	AAAC	AAAC	AAAC	AAAC	AACC	AAAA	AAAC	AAAA	AAAC	AAAA	AAAA	AAAA	AAAA	AACC	AAAA	AAAA	AAAC	AAAC	AAAC	AACC	ACCC	AAAC	AACC	AACC
solcap_snp_c2_7506	chr02	41047745	[A/G]	0.383333	AAGG	NA	AAGG	AAGG	AGGG	AAAG	AGGG	GGGG	GGGG	GGGG	AGGG	AGGG	AAAG	AGGG	AAGG	AGGG	AAAG	AAAG	AAGG	NA	AAGG	NA	GGGG	AAGG	GGGG	AGGG	NA	GGGG	AGGG	AAGG	AAGG	AAAG	AAGG	AGGG	GGGG	AAGG	AAAG	AAGG	AGGG	AAGG	AGGG	AGGG	AGGG	AGGG	GGGG
solcap_snp_c2_7529	chr02	41088098	[T/C]	0.0681818	AGGG	GGGG	AGGG	GGGG	GGGG	GGGG	GGGG	AAAG	GGGG	GGGG	AGGG	AGGG	GGGG	GGGG	GGGG	GGGG	GGGG	GGGG	GGGG	GGGG	GGGG	GGGG	GGGG	GGGG	GGGG	GGGG	GGGG	GGGG	GGGG	GGGG	GGGG	GGGG	AGGG	AGGG	AAGG	GGGG	GGGG	GGGG	GGGG	AGGG	GGGG	GGGG	AGGG	GGGG	GGGG
solcap_snp_c2_7544	chr02	41134803	[A/T]	0.0727273	AAAA	AAAG	AAAA	AAAG	AAAA	AAAA	AAAA	AAAA	AAAA	AAAA	AAAG	AAAA	AAAA	AAAA	AAAA	AAAA	AAAA	AAAA	AAAA	AAAA	AAAG	AAAG	AAAA	AAAA	AAAA	AAAA	AAAA	AAAA	AAGG	AAAA	AAAG	AAAA	AAAA	AAAA	AAAA	AAAG	AAAA	AAAG	AAAG	AAAA	AAAA	AAAA	AAAA	AAAG	AAAA
solcap_snp_c2_7549	chr02	41348074	[A/G]	0.288636	GGGG	AGGG	GGGG	AGGG	AAAG	GGGG	AAGG	AAGG	AAGG	AGGG	AGGG	GGGG	GGGG	AGGG	AGGG	AAGG	GGGG	GGGG	AGGG	AGGG	GGGG	AGGG	AGGG	AGGG	AGGG	AAGG	AGGG	AGGG	GGGG	AGGG	AGGG	GGGG	GGGG	AGGG	AAAG	GGGG	GGGG	AGGG	AGGG	AGGG	AGGG	AAAG	AGGG	AAGG	AAGG
solcap_snp_c2_7555	chr02	41356869	[T/C]	0.196262	ATTT	ATTT	AATT	AATT	TTTT	TTTT	TTTT	AAAT	TTTT	TTTT	AATT	ATTT	TTTT	TTTT	ATTT	AATT	TTTT	TTTT	TTTT	TTTT	ATTT	AATT	TTTT	TTTT	ATTT	TTTT	TTTT	ATTT	AATT	TTTT	ATTT	TTTT	ATTT	ATTT	AATT	AATT	TTTT	ATTT	ATTT	ATTT	TTTT	TTTT	ATTT	ATTT	ATTT
solcap_snp_c2_7556	chr02	41356967	[A/C]	0.0681818	AAAC	AAAA	AAAC	AAAA	AAAA	AAAA	AAAA	ACCC	AAAA	AAAA	AAAC	AAAC	AAAA	AAAA	AAAA	AAAA	AAAA	AAAA	AAAA	AAAA	AAAA	AAAA	AAAA	AAAA	AAAA	AAAA	AAAA	AAAA	AAAA	AAAA	AAAA	AAAA	AAAC	AAAC	AACC	AAAA	AAAA	AAAA	AAAA	AAAC	AAAA	AAAA	AAAC	AAAA	AAAA
solcap_snp_c2_7557	chr02	41356974	[A/G]	0.0681818	AAAG	AAAA	AAAG	AAAA	AAAA	AAAA	AAAA	AGGG	AAAA	AAAA	AAAG	AAAG	AAAA	AAAA	AAAA	AAAA	AAAA	AAAA	AAAA	AAAA	AAAA	AAAA	AAAA	AAAA	AAAA	AAAA	AAAA	AAAA	AAAA	AAAA	AAAA	AAAA	AAAG	AAAG	AAGG	AAAA	AAAA	AAAA	AAAA	AAAG	AAAA	AAAA	AAAG	AAAA	AAAA
solcap_snp_c2_7558	chr02	41357618	[A/G]	0.123853	GGGG	AGGG	AGGG	AAGG	GGGG	GGGG	GGGG	GGGG	GGGG	GGGG	AGGG	GGGG	GGGG	GGGG	AGGG	AAGG	GGGG	GGGG	GGGG	GGGG	AGGG	AAGG	GGGG	GGGG	AGGG	GGGG	GGGG	AGGG	AAGG	GGGG	AGGG	GGGG	GGGG	GGGG	GGGG	AAGG	GGGG	AGGG	AGGG	GGGG	GGGG	GGGG	GGGG	AGGG	AGGG
solcap_snp_c2_7559	chr02	41357648	[A/G]	0.194954	AAAG	AAAG	AAGG	AAGG	AAAA	AAAA	AAAA	AGGG	AAAA	AAAA	AAGG	AAAG	AAAA	AAAA	AAAG	AAGG	AAAA	AAAA	AAAA	AAAA	AAAG	AAGG	AAAA	AAAA	AAAG	AAAA	AAAA	AAAG	AAGG	AAAA	AAAG	AAAA	AAAG	AAAG	AAGG	AAGG	AAAA	AAAG	AAAG	AAAG	AAAA	AAAA	AAAG	AAAG	AAAG
solcap_snp_c2_7560	chr02	41359045	[T/C]	0.0681818	ACCC	CCCC	ACCC	CCCC	CCCC	CCCC	CCCC	AAAC	CCCC	CCCC	ACCC	ACCC	CCCC	CCCC	CCCC	CCCC	CCCC	CCCC	CCCC	CCCC	CCCC	CCCC	CCCC	CCCC	CCCC	CCCC	CCCC	CCCC	CCCC	CCCC	CCCC	CCCC	ACCC	ACCC	AACC	CCCC	CCCC	CCCC	CCCC	ACCC	CCCC	CCCC	ACCC	CCCC	CCCC
solcap_snp_c2_7565	chr02	41368249	[G/C]	0.46789	AAAG	AAGG	AAGG	AGGG	AGGG	AAAA	AAGG	GGGG	AAGG	AAAG	AGGG	AAAG	AAAA	AAAG	AAAG	AGGG	AAAA	AAAA	AAAG	AAAG	AAAG	AGGG	AAAG	AAAG	AAGG	AAGG	AAAG	AAGG	AAGG	AAAG	AAGG	AAAA	AAAG	AAGG	GGGG	AAGG	AAAA	AAGG	AAGG	AAGG	AAAG	AGGG	AAGG	AGGG	AGGG
solcap_snp_c2_758	chr02	11952638	[T/C]	0.0972222	GGGG	GGGG	GGGG	AGGG	AGGG	GGGG	GGGG	GGGG	GGGG	AGGG	AGGG	AGGG	GGGG	AAGG	GGGG	AAGG	AGGG	GGGG	GGGG	GGGG	GGGG	GGGG	GGGG	GGGG	GGGG	GGGG	AGGG	NA	GGGG	GGGG	GGGG	GGGG	GGGG	AGGG	GGGG	GGGG	GGGG	GGGG	GGGG	GGGG	AAGG	GGGG	AGGG	AGGG	AGGG
solcap_snp_c2_759	chr02	11952609	[A/G]	0.0659091	AAAC	AAAA	AAAA	AAAA	AAAC	AAAA	AAAA	AAAA	AACC	AAAC	AAAA	AAAA	AAAA	AAAA	AAAA	AAAA	AAAA	AAAA	AAAA	AAAC	AAAC	AAAA	AAAA	AAAC	AAAA	AAAA	AAAA	AAAA	AAAA	AAAA	AAAA	AAAC	AAAA	AAAA	AAAA	AAAA	AAAC	AAAA	AAAA	AAAA	AAAA	AAAA	AAAC	AAAC	AACC
solcap_snp_c2_7602	chr02	41510054	[A/C]	0.0802752	AAAA	AAAG	AAAA	AAAG	AAAA	AAAA	AAAA	AAAA	AAAA	AAAA	AAAG	AAAA	AAAA	AAAA	AAAA	AAAA	AAAA	AAAA	AAAA	AAAA	AAAG	AAAG	AAAA	AAAA	AAAA	AAAA	AAAA	AAAA	AAGG	AAAA	AAAG	AAAA	AAAA	AAAA	AAAA	AAAG	AAAA	AAAG	AAAG	AAAA	AAAA	AAAA	AAAA	AAAG	AAAA
solcap_snp_c2_7631	chr02	41637553	[T/C]	0.486111	AAGG	AAGG	AAGG	AAGG	AGGG	AAAG	AGGG	GGGG	AGGG	AGGG	AGGG	AAAG	AAAG	AAAG	AAAA	AAAG	AAAA	AAAG	AAGG	AAAG	AAGG	AAGG	AAAG	AAAG	AAAG	AAGG	AAGG	AGGG	AGGG	AAGG	AGGG	AAAA	AAGG	AAAG	GGGG	AAAG	AAAA	AAGG	GGGG	AAGG	AGGG	AGGG	AAGG	AGGG	AAGG
solcap_snp_c2_7632	chr02	41637559	[T/C]	0.0636364	AGGG	GGGG	AGGG	GGGG	GGGG	GGGG	GGGG	AAGG	GGGG	GGGG	AGGG	AGGG	GGGG	GGGG	GGGG	GGGG	GGGG	GGGG	GGGG	GGGG	GGGG	GGGG	GGGG	GGGG	GGGG	GGGG	GGGG	GGGG	GGGG	GGGG	GGGG	GGGG	AGGG	AGGG	AGGG	GGGG	GGGG	GGGG	GGGG	AGGG	GGGG	GGGG	AGGG	GGGG	GGGG
solcap_snp_c2_765	chr02	11867942	[A/G]	0.28211	AAAA	AAGG	AAGG	AAAG	AAAA	AAAG	AAAA	AAAA	AAAA	AAAA	AAAG	AAAG	AGGG	AAGG	AAAG	AAAA	AAAG	AAAA	AAAG	AAGG	AAAG	AAAG	AAGG	AAGG	AAGG	AAAG	AAAG	AAAG	AAGG	AAAG	AAAG	AAAG	AAAG	AAAA	AAAA	AAAG	AAAG	AGGG	AGGG	AAAA	AAGG	AAGG	AAAG	AAAG	AAAA
solcap_snp_c2_783	chr02	11058974	[T/C]	0.442857	AAGG	AAAG	AAGG	AAGG	AAGG	AAGG	AAGG	AAGG	AAGG	AAGG	AAGG	AAGG	AAAG	AAAG	AAGG	AGGG	AAGG	AGGG	AAGG	AAAA	AAGG	AAAG	AAAG	AAAG	AAGG	NA	AAGG	AAGG	AAGG	AAGG	AAGG	AAAG	AAGG	AAGG	AAGG	AAAG	AAAG	AAAG	AAAG	AAGG	AAGG	AAGG	AAAG	AAGG	AAGG
solcap_snp_c2_784	chr02	11058949	[T/C]	0.405963	AGGG	AAGG	AAGG	AGGG	AAGG	AAGG	GGGG	GGGG	AAGG	AAGG	AAGG	AGGG	AAAG	AAGG	AGGG	AAGG	AAGG	GGGG	AGGG	AAAG	AAGG	AGGG	AAGG	AAGG	AAGG	AGGG	AAGG	AAAG	AGGG	AGGG	AGGG	AAGG	AGGG	AGGG	GGGG	AGGG	AAGG	AAGG	AAAG	GGGG	AAAG	AAGG	AAAG	AAAG	AAGG
solcap_snp_c2_785	chr02	11020073	[A/G]	0.0909091	AAAA	AAAA	AAAA	AAAG	AAAG	AAAA	AAAA	AAAA	AAAA	AAAG	AAAG	AAAG	AAAA	AAAG	AAAA	AAGG	AAAG	AAAA	AAAA	AAAA	AAAA	AAAA	AAAA	AAAA	AAAA	AAAA	AAAG	AAGG	AAAA	AAAA	AAAA	AAAA	AAAA	AAAG	AAAA	AAAA	AAAA	AAAA	AAAA	AAAA	AAAG	AAAA	AAAG	AAAG	AAAA
solcap_snp_c2_791	chr02	12949976	[A/C]	0.463303	AGGG	AAGG	AAGG	AAGG	AAGG	AGGG	AGGG	GGGG	AAGG	AAGG	AAAG	AAGG	AAAG	AAAA	AGGG	AAGG	AAGG	GGGG	AGGG	AAGG	AAGG	AAGG	AAGG	AAAG	AAGG	AAGG	AAGG	AAAA	AAGG	AGGG	AGGG	AAGG	AGGG	AGGG	GGGG	AAGG	AAGG	AAAG	AAAG	GGGG	AAAG	AAGG	AAGG	AAAG	AAAG
solcap_snp_c2_796	chr02	12949299	[T/C]	0.385514	AAAG	AAGG	AAGG	AAAG	AAAG	AAAG	AAAG	AAAA	AAGG	AAAG	AAGG	AAAG	AGGG	AGGG	AAAG	AAAA	AAAG	AAAA	AAAG	AAGG	AAGG	AAGG	AAGG	AGGG	AAGG	AAGG	AAAG	AAGG	AAGG	AAAG	AAAG	AAGG	AAAG	AAAA	AAAA	AAGG	AAGG	AGGG	AGGG	AAAA	AAGG	AAGG	AAGG	AAGG	AGGG
solcap_snp_c2_803	chr02	13572207	[T/C]	0.348624	AGGG	AAGG	AAGG	AGGG	AGGG	AGGG	GGGG	GGGG	AAGG	AGGG	AGGG	AGGG	AAAG	AAGG	AGGG	GGGG	AGGG	GGGG	AGGG	AAAG	AAGG	AGGG	AAGG	AAAG	AAGG	AGGG	AGGG	AGGG	AAGG	AGGG	AGGG	AAGG	AGGG	GGGG	GGGG	AGGG	AAGG	AAAG	AAAG	GGGG	AAGG	AAGG	AAGG	AAGG	AAGG
solcap_snp_c2_805	chr02	13566944	[T/G]	0.293578	AAAA	AAGG	AAGG	AAAG	AAAA	AAAG	AAAA	AAAA	AAAA	AAAG	AAAG	AAAG	AGGG	AAGG	AAAG	AAAA	AAAG	AAAA	AAAG	AAGG	AAAG	AAAG	AAGG	AAGG	AAGG	AAAG	AAAG	AAAG	AAGG	AAAG	AAAG	AAAG	AAAG	AAAA	AAAA	AAAG	AAAG	AGGG	AGGG	AAAA	AAGG	AAGG	AAAG	AAGG	AAAA
solcap_snp_c2_806	chr02	13566872	[A/C]	0.393204	AAAG	AAGG	AAGG	AAAG	AAAG	AAAG	AAAG	AAAA	AAGG	AAAG	AAGG	AAAG	AGGG	NA	AAAG	AAAA	AAAG	AAAA	AAAG	AGGG	AAGG	AAGG	AAGG	AGGG	AAGG	AAGG	AAAG	AAGG	AAGG	AAAG	AAAG	AAGG	AAAG	AAAA	AAAA	AAGG	AAGG	AGGG	AGGG	AAAA	AAGG	AAGG	AAGG	AAGG	AAGG
solcap_snp_c2_811	chr02	12644320	[A/G]	0.469626	AAAC	AACC	AACC	AACC	AACC	AAAC	AAAA	AAAA	AACC	AACC	ACCC	AACC	ACCC	CCCC	AAAC	AACC	AACC	AAAA	AAAC	ACCC	AACC	AAAC	AACC	ACCC	AACC	AAAC	AACC	CCCC	AACC	AAAC	AAAC	AACC	AAAC	AAAC	AAAA	NA	AACC	ACCC	ACCC	AAAA	ACCC	AACC	ACCC	ACCC	ACCC
solcap_snp_c2_813	chr02	12538232	[A/C]	0.27381	GGGG	AAGG	AAGG	GGGG	GGGG	AGGG	GGGG	GGGG	GGGG	GGGG	NA	GGGG	AAAG	AAGG	AGGG	GGGG	AGGG	GGGG	AGGG	AAGG	AGGG	AGGG	AAGG	AGGG	AAGG	AGGG	AGGG	NA	AGGG	AGGG	AGGG	AGGG	AGGG	GGGG	GGGG	AGGG	AGGG	AAGG	AAAG	GGGG	AAAG	AAGG	AAGG	NA	GGGG
solcap_snp_c2_816	chr02	12504800	[T/C]	0.0896226	AAAA	AAAA	AAAA	AAAG	AAAG	AAAA	AAAA	AAAA	AAAA	AAAG	AAAG	AAAG	AAAA	AAAG	AAAA	AAGG	AAAG	AAAA	AAAA	AAAA	AAAA	AAAA	AAAA	AAAA	AAAA	AAAA	AAAG	AAGG	AAAA	AAAA	AAAA	AAAA	AAAA	NA	AAAA	AAAA	AAAA	AAAA	AAAA	AAAA	AAAG	AAAA	AAAG	AAAG	AAAG
solcap_snp_c1_10514	chr03	40768867	[T/G]	0.0940367	CCCC	ACCC	CCCC	CCCC	CCCC	CCCC	CCCC	CCCC	CCCC	ACCC	CCCC	CCCC	CCCC	CCCC	CCCC	CCCC	CCCC	AACC	CCCC	ACCC	ACCC	CCCC	CCCC	CCCC	ACCC	CCCC	CCCC	CCCC	CCCC	CCCC	ACCC	CCCC	CCCC	CCCC	CCCC	CCCC	CCCC	CCCC	CCCC	ACCC	CCCC	CCCC	CCCC	ACCC	CCCC
solcap_snp_c1_10519	chr03	41056491	[A/G]	0.0954545	AAAA	AAAA	AAAA	AAAA	AAAA	AAAA	AAAA	AAAA	AAAA	AAAG	AAAA	AAAA	AAAA	AAAA	AAAA	AAAA	AAAA	AAGG	AAAA	AAAG	AAAG	AAAA	AAAA	AAAA	AAAG	AAAA	AAAA	AAAA	AAAA	AAAA	AAAG	AAAA	AAAA	AAAA	AAAA	AAAA	AAAA	AAAA	AAAA	AAAG	AAAA	AAAA	AAAA	AAAG	AAAA
solcap_snp_c1_10555	chr03	13393873	[A/C]	0.0977273	CCCC	CCCC	CCCC	ACCC	ACCC	ACCC	CCCC	ACCC	CCCC	CCCC	ACCC	CCCC	ACCC	CCCC	CCCC	ACCC	ACCC	CCCC	ACCC	CCCC	CCCC	ACCC	CCCC	ACCC	ACCC	CCCC	CCCC	ACCC	CCCC	ACCC	CCCC	CCCC	ACCC	CCCC	ACCC	ACCC	CCCC	ACCC	CCCC	ACCC	CCCC	ACCC	CCCC	CCCC	CCCC
solcap_snp_c1_10725	chr03	16833849	[A/G]	0.215596	AAAA	AAAA	AAGG	AAAG	AAAG	AAAA	AAAA	AAAA	AAAA	AAAG	AAAA	AAAA	AAAA	AAAA	AAAA	AAAA	AAAG	AAAG	AAAG	AAAG	AAAG	AAGG	GGGG	AAAA	AAAG	AAAG	AAAG	AAGG	AAAG	AAAA	AAAG	AAAG	AAGG	AAAG	AAAG	AAGG	AAAG	AAAA	AAAG	AAGG	AAAG	AAAG	AAAG	AAAG	AAAA
solcap_snp_c1_10737	chr03	16887518	[T/G]	0.282407	AACC	AAAC	AACC	ACCC	CCCC	ACCC	CCCC	ACCC	ACCC	ACCC	AACC	ACCC	AACC	ACCC	ACCC	AACC	CCCC	ACCC	CCCC	ACCC	ACCC	CCCC	CCCC	ACCC	CCCC	ACCC	ACCC	ACCC	ACCC	AAAC	CCCC	CCCC	ACCC	ACCC	ACCC	ACCC	CCCC	AAAC	CCCC	ACCC	AACC	ACCC	CCCC	AACC	CCCC
solcap_snp_c1_10738	chr03	16913527	[T/C]	0.0522727	AAAA	AAAA	AAAA	AAAA	AAAA	AAAG	AAAG	AAAA	AAAA	AAAA	AAAA	AAAA	AAAA	AAAG	AAAA	AAAA	AAAA	AAAA	AAAA	AAAA	AAAG	AAAG	AAAA	AAAA	AAAA	AAAA	AAAA	AAAA	AAAG	AAAA	AAAA	AAAA	AAAA	AAAA	AAAA	AAAA	AAAG	AAAA	AAAA	AAAA	AAAA	AAAA	AAAA	AAAG	AAAA
solcap_snp_c1_10743	chr03	16989140	[T/C]	0.328431	NA	AAAG	AAGG	AGGG	GGGG	AAGG	AAGG	AGGG	AGGG	AGGG	AAGG	AGGG	AAGG	AAGG	AGGG	AAGG	GGGG	AGGG	GGGG	AGGG	AAGG	AAGG	GGGG	AGGG	GGGG	AGGG	AGGG	AGGG	AAGG	AAAG	GGGG	GGGG	AGGG	AGGG	AGGG	AGGG	NA	NA	GGGG	AGGG	AAGG	AGGG	GGGG	AAAG	GGGG
solcap_snp_c1_108	chr03	57407195	[T/A]	0.247706	TTTT	AAAA	TTTT	NA	TTTT	TTTT	ATTT	AATT	TTTT	TTTT	ATTT	ATTT	AATT	TTTT	AAAT	ATTT	ATTT	ATTT	AATT	ATTT	ATTT	AATT	AATT	ATTT	TTTT	TTTT	TTTT	TTTT	AATT	ATTT	ATTT	AAAT	AATT	TTTT	AATT	AATT	ATTT	ATTT	ATTT	AAAA	TTTT	TTTT	TTTT	AATT	ATTT
solcap_snp_c1_10858	chr03	454269	[A/G]	0.0681818	GGGG	GGGG	GGGG	GGGG	GGGG	GGGG	AGGG	GGGG	GGGG	GGGG	AGGG	GGGG	AGGG	GGGG	GGGG	GGGG	GGGG	GGGG	GGGG	AGGG	GGGG	GGGG	GGGG	GGGG	GGGG	GGGG	GGGG	GGGG	GGGG	AGGG	GGGG	GGGG	GGGG	AGGG	GGGG	GGGG	GGGG	GGGG	GGGG	GGGG	GGGG	AGGG	AGGG	GGGG	GGGG
solcap_snp_c1_10879	chr03	38177443	[T/C]	0.483945	GGGG	AAGG	AAAA	AAAG	AGGG	AGGG	AAAG	AAAA	AGGG	AGGG	AAGG	GGGG	GGGG	AAGG	AGGG	AGGG	AAGG	AAGG	AAGG	AAGG	AAGG	AAAG	AAAA	AAGG	AAAG	AAAG	GGGG	GGGG	AAAG	AAAG	AGGG	AAGG	AAGG	AAGG	AAAG	AGGG	GGGG	AAGG	AAGG	AAGG	AAAG	AAAG	GGGG	AAGG	AAGG
solcap_snp_c1_10885	chr03	38315031	[A/G]	0.26699	AAAG	GGGG	NA	GGGG	GGGG	AAAG	GGGG	NA	AGGG	AGGG	AGGG	AGGG	AAAG	GGGG	AGGG	GGGG	GGGG	AGGG	GGGG	AAGG	AGGG	GGGG	GGGG	AAGG	AGGG	GGGG	GGGG	AGGG	GGGG	NA	AAGG	GGGG	AAGG	GGGG	AAAA	AGGG	AGGG	GGGG	GGGG	AAAA	AAGG	GGGG	GGGG	AAAG	GGGG
solcap_snp_c1_111	chr03	57295688	[A/G]	0.263889	AAGG	AAAA	AAAG	AAAA	AAAG	AAAG	AAGG	AAAA	NA	AAGG	AAAG	AAAG	AAAG	AAAG	AAAA	AGGG	AAAA	AAGG	AAAA	AAAG	AAGG	AAAA	AAAG	AAAG	AAGG	AAAA	AAGG	AGGG	AAAA	AAAG	AAGG	AAAG	AAAA	AAGG	AAAG	AAAA	AAGG	AAAG	AAAA	AAAA	AGGG	AAAG	AGGG	AAAG	AAAG
solcap_snp_c1_11196	chr03	13872519	[A/G]	0.345455	AGGG	AGGG	AGGG	AAAG	AAAA	AAGG	AAAG	AAAG	AAAG	AAAG	AAGG	AAAG	AAGG	AGGG	AAGG	AAGG	AAAA	AAAG	AAAA	AAAG	AAGG	AAAG	AAAA	AAAG	AAAA	AAAG	AAAG	AAAG	AAGG	AGGG	AAAA	AAAA	AAAG	AAAG	AAAG	AAAG	AAAG	AGGG	AAAA	AAAG	AAGG	AAAG	AAAA	AGGG	AAAA
solcap_snp_c1_112	chr03	57294558	[A/G]	0.370098	AGGG	GGGG	AGGG	AAGG	AAGG	AAAG	GGGG	AAGG	AAGG	AAGG	AGGG	AAGG	AGGG	AAGG	GGGG	GGGG	AAAG	NA	AAGG	AAGG	GGGG	AAGG	AGGG	AAGG	AAGG	AAAA	AGGG	AGGG	AGGG	AAGG	GGGG	GGGG	AGGG	AAGG	AGGG	AAGG	AGGG	AGGG	NA	GGGG	GGGG	AAGG	GGGG	AGGG	AAGG
solcap_snp_c1_11202	chr03	13929679	[A/C]	0.288991	AAAC	AAAC	AAAC	ACCC	CCCC	ACCC	CCCC	ACCC	ACCC	ACCC	AACC	ACCC	AACC	AACC	ACCC	AACC	CCCC	ACCC	CCCC	ACCC	ACCC	CCCC	CCCC	ACCC	CCCC	ACCC	ACCC	ACCC	ACCC	AAAC	CCCC	CCCC	ACCC	ACCC	ACCC	ACCC	CCCC	AAAC	CCCC	ACCC	AACC	ACCC	CCCC	AACC	CCCC
solcap_snp_c1_11339	chr03	40339071	[T/C]	0.2	AAAA	AAAA	AGGG	AGGG	AAAA	AAAA	AAAG	AAAA	AAAA	AAAA	AAAG	AAAA	AAAA	AAGG	AAAA	AAAA	AAAA	AAAG	AAAG	AAAA	AAAG	AAGG	AAAA	AAAG	AAAA	AAAG	AAAG	AAAA	AGGG	AAAG	AAAA	AAAG	AAAA	AAAA	AAAA	AAAG	AAAA	AAAG	AAAG	AAAA	AAGG	AGGG	AAAA	AAGG	AAAA
solcap_snp_c1_11350	chr03	38435099	[T/C]	0.279545	GGGG	AGGG	AAAA	AAGG	AGGG	AGGG	GGGG	AAAG	GGGG	AGGG	AGGG	GGGG	GGGG	AGGG	AGGG	GGGG	AGGG	GGGG	AGGG	AAGG	AGGG	AAGG	GGGG	AAGG	GGGG	AGGG	AGGG	GGGG	AAGG	AGGG	GGGG	AGGG	AGGG	AGGG	AAGG	AGGG	GGGG	AAGG	AAGG	AGGG	AAGG	AAAG	GGGG	AAGG	GGGG
solcap_snp_c1_11840	chr03	14979685	[A/G]	0.293182	AAAG	AAAG	AAAG	AGGG	GGGG	AGGG	GGGG	AGGG	AGGG	AGGG	AAGG	AGGG	AAGG	AAGG	AAGG	AAGG	GGGG	AGGG	GGGG	AGGG	AGGG	GGGG	GGGG	AGGG	GGGG	AGGG	AGGG	AGGG	AGGG	AAAG	GGGG	GGGG	AGGG	AGGG	AGGG	AGGG	GGGG	AAAG	GGGG	AGGG	AAGG	AGGG	GGGG	AAGG	GGGG
solcap_snp_c1_11979	chr03	12886399	[T/C]	0.356818	AGGG	AGGG	AGGG	AAAG	AAAA	AAGG	AAAG	AAAG	AAAG	AAAG	AAGG	AAAG	AAGG	AGGG	AAGG	AAGG	AAAA	AAAG	AAAA	AAGG	AAGG	AAAG	AAAA	AAGG	AAAA	AAAG	AAAG	AAAG	AAGG	AGGG	AAAA	AAAG	AAAG	AAAG	AAAG	AAAG	AAAG	AGGG	AAAA	AAAG	AAGG	AAAG	AAAA	AGGG	AAAA
solcap_snp_c1_11985	chr03	13104179	[T/C]	0.290094	AGGG	AGGG	AGGG	AAAG	AAAA	AAAG	AAAA	AAAG	AAAG	AAAG	AAGG	AAAG	AAGG	AAGG	AAAG	AAGG	AAAA	AAAG	AAAA	AAAG	AAAG	AAAA	AAAA	AAAG	AAAA	AAAG	AAAG	AAAG	AAAG	AGGG	AAAA	AAAG	AAAG	AAAG	AAAG	AAAG	AAAA	AGGG	AAAA	AAAG	AAGG	AAAG	AAAA	AAGG	AAAA
solcap_snp_c1_12180	chr03	4432953	[A/G]	0.0522727	AAAA	AAAA	AAAA	AAAA	AAAA	AAAG	AAAG	AAAA	AAAA	AAAA	AAAA	AAAA	AAAA	AAAG	AAAA	AAAA	AAAA	AAAA	AAAA	AAAA	AAAG	AAAG	AAAA	AAAA	AAAA	AAAA	AAAA	AAAA	AAAG	AAAA	AAAA	AAAA	AAAA	AAAA	AAAA	AAAA	AAAG	AAAA	AAAA	AAAA	AAAA	AAAA	AAAA	AAAG	AAAA
solcap_snp_c1_12182	chr03	4446760	[T/C]	0.291667	AAAG	AAGG	GGGG	AAAA	AAAA	AAGG	AGGG	AAAA	AAAG	AAAG	AAAG	AAGG	AAAA	AAAG	AAAA	AAAA	AAAA	AAAA	AAAG	AAAG	AGGG	AAAA	AAGG	AAAA	AAAG	AAGG	AAAG	AAAA	AAAA	AAGG	AAAG	AAAG	AAGG	AAAG	AAAG	AAAG	AAAG	AAAA	AAAG	AAGG	AAGG	AAGG	AAAG	AAAG	AAAA
solcap_snp_c1_12745	chr03	34492320	[T/C]	0.220455	GGGG	GGGG	AAGG	AGGG	GGGG	GGGG	AAGG	AGGG	AGGG	AGGG	GGGG	AAGG	GGGG	GGGG	GGGG	AGGG	AGGG	GGGG	AAAG	AAGG	AGGG	AAGG	AAGG	AGGG	AGGG	AGGG	AGGG	AGGG	GGGG	GGGG	AAGG	GGGG	AGGG	AGGG	AGGG	GGGG	AGGG	GGGG	AGGG	AGGG	AGGG	GGGG	AGGG	GGGG	AGGG
solcap_snp_c1_12749	chr03	34638581	[A/G]	0.471429	AGGG	AGGG	GGGG	AAAG	AAAG	AGGG	AAAG	GGGG	AAAG	AAAG	AGGG	AAAG	GGGG	NA	AAAG	AAGG	AAAG	AAAG	NA	AAAG	AAGG	AAAG	AAAA	AAGG	AAAG	AAAG	AAGG	AAAG	AGGG	AGGG	AAAG	AAAG	AAAG	AAAG	AGGG	AAAG	AAAA	AGGG	AAGG	NA	AGGG	AAGG	AAAA	AGGG	AAAG
solcap_snp_c1_12751	chr03	34637736	[A/G]	0.131818	AAAA	AAAA	AAAA	AAAA	AAAA	AAAA	AAAG	AAAA	AAAA	AAGG	AAAA	AAGG	AAAA	AAAA	AAAA	AAAG	AAAA	AAAA	AAGG	AAGG	AAAG	AAAG	AAAA	AAAG	AAAA	AAAA	AAAG	AAAG	AAAA	AAAA	AAAG	AAAA	AAAA	AAAG	AAAA	AAAA	AAAA	AAAA	AAAG	AAAA	AAAA	AAAA	AAGG	AAAA	AAAG
solcap_snp_c1_12821	chr03	859369	[A/G]	0.119266	AAAA	AAAA	AAGG	AAAA	AAAA	AAAG	AAAA	AAAA	AAAA	AAGG	AAAG	AAAA	AAAG	AAAA	AAAA	AAAA	AAAA	AAAA	AAAA	AAAG	AAAG	AAAA	AAAG	AAAA	AAAA	AAAA	AAAA	AAAG	AAAA	AAAA	AAAG	AAAA	AAAG	AAAG	AAAA	AAAG	AAAG	AAAA	AAAA	AAAG	AAAA	AAAG	AAGG	AAAG	AAAA
solcap_snp_c1_12825	chr03	872029	[A/G]	0.206818	AAAA	AAAA	AAAA	AGGG	AAAG	AAAG	AAAA	AAAG	AAGG	AAAA	AAAG	AAAA	AAAA	AAGG	AAAA	AGGG	AAAA	AAAG	AAGG	AAAA	AAAG	AAAG	AAAA	AAGG	AAAG	AAAG	AAAG	AAAA	AAAG	AAAA	AAAG	AAAG	AAAG	AAAA	AAAG	AAGG	AAAG	AAGG	AAAG	AAAG	AAAA	AAAG	AAAA	AAAG	AAAG
solcap_snp_c1_13052	chr03	4382671	[A/C]	0.327103	ACCC	AAAC	CCCC	AACC	CCCC	ACCC	ACCC	CCCC	ACCC	AACC	AACC	CCCC	NA	AACC	ACCC	AAAC	CCCC	AAAC	ACCC	AACC	ACCC	AACC	ACCC	AACC	AACC	ACCC	ACCC	ACCC	AACC	ACCC	AACC	ACCC	CCCC	CCCC	CCCC	AACC	AACC	AAAC	ACCC	CCCC	ACCC	ACCC	NA	ACCC	AAAC
solcap_snp_c1_13059	chr03	4234685	[A/G]	0.196759	AGGG	GGGG	GGGG	AGGG	AGGG	AAGG	AGGG	GGGG	AGGG	AGGG	GGGG	AGGG	GGGG	AGGG	AGGG	GGGG	AGGG	AGGG	AGGG	GGGG	AGGG	AAGG	AGGG	GGGG	GGGG	AGGG	AGGG	AAGG	AGGG	GGGG	GGGG	AAGG	GGGG	AGGG	AGGG	GGGG	AAGG	GGGG	AAGG	GGGG	AGGG	AGGG	GGGG	AAGG	GGGG
solcap_snp_c1_13652	chr03	32080786	[A/G]	0.35	AAAG	AAAG	AAGG	AAGG	AGGG	AGGG	GGGG	AAAG	AGGG	AGGG	AAAG	AGGG	AAGG	AGGG	AGGG	AAGG	AGGG	AAGG	AGGG	AGGG	AGGG	GGGG	GGGG	AGGG	GGGG	AGGG	AGGG	AGGG	AGGG	AAAG	AGGG	GGGG	AGGG	AGGG	AAGG	AGGG	GGGG	AAAG	AGGG	AGGG	AAGG	AAGG	GGGG	AAGG	GGGG
solcap_snp_c1_13782	chr03	33836905	[A/C]	0.05	CCCC	CCCC	CCCC	CCCC	CCCC	CCCC	ACCC	CCCC	CCCC	CCCC	CCCC	CCCC	CCCC	ACCC	CCCC	CCCC	CCCC	CCCC	CCCC	CCCC	ACCC	ACCC	CCCC	CCCC	CCCC	CCCC	CCCC	CCCC	ACCC	CCCC	CCCC	CCCC	CCCC	CCCC	CCCC	CCCC	ACCC	CCCC	CCCC	CCCC	CCCC	CCCC	CCCC	ACCC	CCCC
solcap_snp_c1_13843	chr03	43469293	[A/C]	0.137615	AAAC	AAAA	ACCC	AAAC	AAAA	AAAC	AAAA	AAAA	AAAC	AAAA	AAAA	AAAC	AAAA	AAAA	AAAC	AAAA	AAAA	AAAA	AAAA	AAAC	AAAC	AAAA	AAAA	AAAA	AAAC	AAAA	AAAA	AAAA	AAAA	AAAA	AAAC	AAAC	AAAA	AAAA	AAAA	AAAA	AAAC	AAAA	AAAA	AAAA	AAAC	AAAA	AAAA	AAAC	AAAA
solcap_snp_c1_13847	chr03	43465296	[A/G]	0.140909	AGGG	GGGG	AAAG	AGGG	GGGG	AGGG	GGGG	GGGG	AGGG	GGGG	GGGG	AGGG	GGGG	GGGG	AGGG	GGGG	GGGG	GGGG	GGGG	AGGG	AGGG	GGGG	GGGG	GGGG	AGGG	GGGG	GGGG	GGGG	GGGG	GGGG	AGGG	AGGG	GGGG	GGGG	GGGG	GGGG	AGGG	GGGG	GGGG	GGGG	AGGG	GGGG	GGGG	AGGG	GGGG
solcap_snp_c1_14315	chr03	39258166	[A/G]	0.1	GGGG	AGGG	GGGG	GGGG	GGGG	GGGG	GGGG	GGGG	GGGG	GGGG	GGGG	GGGG	GGGG	GGGG	GGGG	GGGG	GGGG	AAGG	GGGG	AGGG	AGGG	GGGG	GGGG	AGGG	GGGG	GGGG	GGGG	GGGG	GGGG	GGGG	AGGG	GGGG	AGGG	GGGG	AGGG	GGGG	GGGG	GGGG	GGGG	AAGG	GGGG	GGGG	GGGG	AGGG	GGGG
solcap_snp_c1_14316	chr03	39221780	[A/C]	0.17217	AAAA	AAAA	AAAA	NA	AAAC	AAAA	AAAC	AAAA	AACC	AACC	AACC	AACC	AAAA	AAAA	AAAA	ACCC	AAAA	AAAA	AACC	AACC	AACC	AAAC	AAAC	AAAC	AAAA	AAAA	AAAC	AAAC	AAAA	AAAA	AAAC	AAAA	AAAC	AACC	AAAC	AAAC	AAAA	AAAC	AAAC	AAAA	AAAA	AACC	AACC	AAAA	AAAA
solcap_snp_c1_14813	chr03	2565354	[T/C]	0.389706	AGGG	AAAG	GGGG	AAAG	AGGG	AGGG	AAGG	AAGG	AAAG	AGGG	NA	AGGG	AAGG	AAGG	AGGG	AAAG	GGGG	AGGG	AAAG	GGGG	NA	NA	AGGG	AAAG	AAAG	AAGG	AAGG	AAAG	AAGG	GGGG	AAAG	AAGG	GGGG	GGGG	AAGG	AAGG	AAGG	AAGG	AAGG	AGGG	GGGG	AGGG	GGGG	AGGG	AGGG
solcap_snp_c1_14973	chr03	33464174	[T/C]	0.37963	AAAG	AAAG	AAGG	AAGG	AGGG	AAAG	GGGG	AAAG	AGGG	AGGG	AAAG	AGGG	AAAG	AGGG	AGGG	AAGG	AGGG	AAGG	AGGG	AGGG	AGGG	GGGG	GGGG	AAGG	AGGG	AGGG	AGGG	AGGG	AAGG	AAAG	AGGG	AGGG	AGGG	AGGG	AAGG	AGGG	GGGG	AAAG	AAGG	AGGG	AAGG	AAGG	GGGG	AAGG	AGGG
solcap_snp_c1_14975	chr03	33475318	[A/G]	0.384091	AAAG	AAAG	AAGG	AAGG	AGGG	AAAG	GGGG	AAAG	AGGG	AGGG	AAAG	AGGG	AAAG	AGGG	AGGG	AAGG	AGGG	AAGG	AGGG	AGGG	AGGG	GGGG	GGGG	AAGG	AGGG	AAGG	AGGG	AGGG	AAGG	AAAG	AGGG	AGGG	AGGG	AGGG	AAGG	AGGG	GGGG	AAAG	AAGG	AGGG	AAGG	AAGG	GGGG	AAGG	AGGG
solcap_snp_c1_151	chr03	58944486	[A/G]	0.5	AAGG	GGGG	AAAG	AAGG	AAAA	AGGG	AAAG	AGGG	AAAA	AAAA	AGGG	AAGG	AAGG	AAAG	AGGG	AGGG	AGGG	AAGG	AAGG	AAGG	AGGG	AAAG	AAGG	AAAG	AAGG	AAAG	AAAA	AAAG	AAGG	AAGG	AAGG	AGGG	AGGG	AAGG	AGGG	AAGG	AAAG	AAGG	AGGG	AGGG	AAGG	AAAG	AAGG	AAGG	AAGG
solcap_snp_c1_15204	chr03	9603835	[T/C]	0.163636	AAAA	AAAA	AAAA	AAAG	AAAG	AAAA	AGGG	AAGG	AAGG	AAAA	AAAG	AAAA	AAAA	AAAA	AAAA	AAAG	AAAG	AAAG	AAAG	AAAA	AAAG	AAAA	AAAA	AAAA	AAAG	AAAG	AAAG	AAAA	AAAG	AAAA	AGGG	AAAA	AAAA	AAAA	AAAG	AAAA	AAGG	AAAA	AAAA	AAAA	AAAA	AAAA	AAAA	AAAA	AAGG
solcap_snp_c1_15333	chr03	4732420	[T/C]	0.25463	AGGG	GGGG	GGGG	AGGG	AAAG	GGGG	AAGG	AGGG	AAAG	AGGG	AGGG	GGGG	AGGG	GGGG	AGGG	AGGG	AGGG	AGGG	AGGG	AGGG	GGGG	AGGG	AGGG	AGGG	AGGG	GGGG	NA	GGGG	AAGG	GGGG	AAAG	AAAG	AGGG	AAAG	GGGG	GGGG	AGGG	AGGG	GGGG	AGGG	GGGG	GGGG	AGGG	AGGG	AAAG
solcap_snp_c1_15342	chr03	37493452	[T/C]	0.37963	AAGG	AAGG	AAAG	AAGG	AGGG	AAGG	GGGG	AAAG	GGGG	AAGG	AAGG	GGGG	AGGG	AGGG	AGGG	GGGG	AAGG	GGGG	AAGG	AAGG	AGGG	AAGG	AAGG	AAGG	GGGG	AGGG	GGGG	GGGG	AAGG	AAAG	GGGG	AGGG	AAGG	AGGG	AAAG	AAGG	GGGG	AAGG	AAGG	AAGG	AAAG	AAAG	GGGG	AAGG	GGGG
solcap_snp_c1_15343	chr03	37485839	[T/C]	0.391509	AAGG	AAGG	AAAA	AAGG	AGGG	AAGG	GGGG	AAAA	GGGG	AAGG	AAGG	GGGG	AGGG	AGGG	AGGG	GGGG	AAGG	GGGG	AAGG	AAGG	AGGG	AAGG	AAGG	AAGG	GGGG	AGGG	GGGG	GGGG	AAGG	AAAG	GGGG	AGGG	AAGG	AGGG	AAAG	AAGG	GGGG	AAGG	AAGG	AAGG	AAAG	AAAG	GGGG	AAGG	GGGG
solcap_snp_c1_15547	chr03	55999347	[A/G]	0.340278	AGGG	AGGG	AGGG	AGGG	AGGG	AGGG	AAGG	AGGG	AAAG	AAGG	AAGG	AAGG	AGGG	AAGG	AAGG	AGGG	AGGG	AAAA	GGGG	GGGG	AGGG	AGGG	AAGG	AGGG	AAGG	AGGG	AAGG	AAGG	AAGG	GGGG	AAGG	AAGG	AAGG	AAAG	AAGG	AGGG	AAGG	AAGG	AGGG	AGGG	GGGG	AGGG	AAGG	AAGG	AAGG
solcap_snp_c1_156	chr03	20183296	[T/C]	0.386364	AAAG	AAAA	AAAG	AGGG	GGGG	AAGG	AGGG	AGGG	AGGG	AGGG	AAGG	AGGG	AAAG	AAAG	AAGG	AAGG	GGGG	AGGG	AGGG	AAGG	AAGG	AGGG	GGGG	AAGG	GGGG	AGGG	AAGG	AGGG	AAGG	AAAG	GGGG	AGGG	AGGG	AGGG	AGGG	AGGG	AGGG	AAAG	AGGG	AGGG	AAGG	AGGG	GGGG	AAAG	GGGG
solcap_snp_c1_15782	chr03	1276837	[A/G]	0.184091	AAGG	AGGG	AAGG	GGGG	AGGG	GGGG	AAGG	AGGG	GGGG	GGGG	AAGG	AGGG	AGGG	AGGG	AGGG	GGGG	AGGG	GGGG	GGGG	AAAG	AGGG	GGGG	AGGG	AAGG	AGGG	AGGG	GGGG	GGGG	AGGG	AGGG	GGGG	GGGG	AGGG	AGGG	GGGG	GGGG	GGGG	GGGG	GGGG	AGGG	AGGG	AGGG	GGGG	GGGG	AGGG
solcap_snp_c1_15783	chr03	1276863	[A/G]	0.111111	AAAA	AAAA	AAGG	AAAA	AAAA	AAAG	AAAA	AAAA	AAAA	AAGG	AAAG	AAAA	AAAG	AAAA	AAAA	AAAA	AAAA	AAAA	AAAA	NA	AAAG	AAAA	AAAG	AAAA	AAAA	AAAA	AAAA	AAAG	AAAA	AAAA	AAAG	AAAA	AAAG	AAAG	AAAA	AAAG	AAAG	AAAA	AAAA	AAAG	AAAA	AAAG	AAAG	AAAG	AAAA
solcap_snp_c1_15829	chr03	14646478	[T/C]	0.285377	AGGG	AGGG	AGGG	AAAG	AAAA	AAAG	AAAA	AAAG	AAAG	AAAG	AAGG	AAAG	AAGG	AAGG	AAAG	AAGG	AAAA	AAAG	AAAA	AAAG	AAAG	AAAA	AAAA	AAAG	AAAA	AAAG	AAAG	AAAG	AAAG	AGGG	AAAA	AAAA	AAAG	AAAG	AAAG	AAAG	AAAA	AGGG	AAAA	AAAG	AAGG	AAAG	AAAA	AAGG	AAAA
solcap_snp_c1_15839	chr03	2390429	[A/G]	0.0931818	AAAA	AAAA	AAAG	AAAA	AAAA	AAAA	AAAA	AAAA	AAAA	AAAG	AAAA	AAAA	AAAA	AAAA	AAAA	AAAA	AAAG	AAAA	AAAA	AAAG	AAAG	AAAA	AAAG	AAAA	AAAA	AAAA	AAAA	AAAA	AAAA	AAAA	AAAG	AAAA	AAAG	AAAG	AAAA	AAAG	AAAG	AAAA	AAAA	AAAG	AAAA	AAAA	AAAG	AAAG	AAAA
solcap_snp_c1_15925	chr03	36151152	[A/C]	0.415909	AACC	AAAC	AAAA	AACC	ACCC	AACC	CCCC	AAAA	CCCC	ACCC	AACC	CCCC	ACCC	ACCC	AACC	AACC	AACC	ACCC	AACC	ACCC	ACCC	ACCC	AACC	ACCC	ACCC	AACC	CCCC	CCCC	AACC	AAAC	ACCC	ACCC	AACC	ACCC	AAAC	AACC	CCCC	AAAC	AACC	AACC	AAAC	AACC	CCCC	AACC	CCCC
solcap_snp_c1_15926	chr03	36151220	[A/G]	0.309091	AAGG	AGGG	GGGG	GGGG	AAAG	AAGG	AAGG	GGGG	AGGG	GGGG	AGGG	AGGG	AAAG	AGGG	AGGG	GGGG	AGGG	AGGG	GGGG	AGGG	AGGG	GGGG	AAGG	AGGG	AAAG	GGGG	AAGG	AAGG	GGGG	AGGG	AAGG	AGGG	AAGG	AAGG	AGGG	GGGG	AAGG	GGGG	AGGG	AAGG	AGGG	GGGG	GGGG	AGGG	AAAG
solcap_snp_c1_16052	chr03	13830637	[T/C]	0.0527523	GGGG	GGGG	GGGG	GGGG	GGGG	AGGG	AGGG	GGGG	GGGG	GGGG	GGGG	GGGG	GGGG	AGGG	GGGG	GGGG	GGGG	GGGG	GGGG	GGGG	AGGG	AGGG	GGGG	GGGG	GGGG	GGGG	GGGG	GGGG	AGGG	GGGG	GGGG	GGGG	GGGG	GGGG	GGGG	GGGG	AGGG	GGGG	GGGG	GGGG	GGGG	GGGG	GGGG	AGGG	GGGG
solcap_snp_c1_16094	chr03	44510670	[T/C]	0.120455	AGGG	GGGG	AAAG	GGGG	GGGG	AGGG	GGGG	GGGG	AGGG	GGGG	GGGG	GGGG	GGGG	GGGG	AGGG	GGGG	GGGG	GGGG	GGGG	AGGG	AGGG	GGGG	GGGG	GGGG	AGGG	GGGG	GGGG	GGGG	GGGG	GGGG	AGGG	AGGG	GGGG	GGGG	GGGG	GGGG	GGGG	GGGG	GGGG	GGGG	AGGG	GGGG	GGGG	AGGG	GGGG
solcap_snp_c1_16234	chr03	53270167	[T/C]	0.0818182	AAAA	AAAG	AAAA	AAAG	AAAA	AAAG	AAAA	AAAA	AAAG	AAAA	AAGG	AAAG	AAAA	AAAA	AAAG	AAAG	AAAA	AAAG	AAAA	AAAA	AAAA	AAAG	AAAA	AAAA	AAAA	AAAA	AAAA	AAAA	AAAG	AAAA	AAAA	AAAG	AAAA	AAAA	AAAA	AAAA	AAAA	AAAG	AAAA	AAAG	AAAA	AAAA	AAAG	AAAG	AAAG
solcap_snp_c1_16267	chr03	17239217	[A/G]	0.218182	AAAA	AAAA	AAGG	AAAG	AAGG	AAAA	AAAA	AAAA	AAAA	AAAG	AAAA	AAAA	AAAA	AAAA	AAAA	AAAA	AAAG	AAAG	AAAG	AAAG	AAAG	AAGG	GGGG	AAAA	AAAG	AAAG	AAAG	AAGG	AAAG	AAAA	AAAG	AAAG	AAGG	AAAG	AAAG	AAGG	AAAG	AAAA	AAAG	AAGG	AAAG	AAAG	AAAG	AAAG	AAAA
solcap_snp_c1_16381	chr03	33496751	[A/G]	0.130734	AAAA	AAAA	AAGG	AAAA	AAAA	AAAA	AAAG	AAAG	AAAA	AAAA	AAAA	AAAA	AAAA	AAAG	AAAA	AAAA	AAAG	AAAA	AAAG	AAAA	AAAG	AAGG	AAGG	AAAA	AAAG	AAAG	AAAG	AAAA	AAAG	AAAA	AAAA	AAAA	AAAG	AAAA	AAAG	AAAA	AAAG	AAAA	AAAA	AAAG	AAAG	AAAA	AAAA	AAAG	AAAA
solcap_snp_c1_16382	chr03	33495209	[T/C]	0.134091	GGGG	GGGG	AAGG	GGGG	GGGG	GGGG	AGGG	AGGG	AGGG	GGGG	GGGG	GGGG	GGGG	AGGG	AGGG	GGGG	AGGG	GGGG	AGGG	GGGG	AGGG	AAGG	AAGG	GGGG	AGGG	AAGG	AGGG	GGGG	AGGG	GGGG	GGGG	GGGG	AGGG	GGGG	AGGG	GGGG	AGGG	GGGG	GGGG	AGGG	AGGG	GGGG	GGGG	AGGG	GGGG
solcap_snp_c1_16472	chr03	62033001	[A/C]	0.316514	CCCC	CCCC	ACCC	ACCC	AACC	ACCC	ACCC	ACCC	AAAC	AAAC	CCCC	AACC	ACCC	ACCC	AACC	ACCC	CCCC	ACCC	ACCC	AAAC	ACCC	AAAC	AACC	AACC	AACC	ACCC	CCCC	AACC	ACCC	AACC	CCCC	ACCC	ACCC	AAAA	AACC	ACCC	AACC	AACC	ACCC	CCCC	CCCC	AACC	AAAC	ACCC	AACC
solcap_snp_c1_16513	chr03	53436559	[A/G]	0.263761	AGGG	AAAA	AAGG	AAAG	AAAG	AAAG	AAAG	AAGG	AAGG	AAAA	AAAG	AAAA	AAAG	AAAG	AAAA	AAAA	AAAG	AAGG	AAAA	AAAA	AAAA	AAAA	AAAG	AAAA	AAAG	AAAA	AAAG	AAGG	AAAA	AAGG	AAAG	AAAG	AAGG	AAAG	AAGG	AAAG	AAAA	AAAA	AAAA	AAAA	AAGG	AAAG	AAAG	AAAG	AAAG
solcap_snp_c1_16514	chr03	53438845	[A/G]	0.0522727	AAAA	AAAG	AAAA	AAAG	AAAA	AAAG	AAAA	AAAA	AAAA	AAAA	AAAG	AAAA	AAAA	AAAA	AAAA	AAAG	AAAA	AAAG	AAAA	AAAA	AAAA	AAAG	AAAA	AAAA	AAAA	AAAA	AAAA	AAAA	AAAG	AAAA	AAAA	AAAA	AAAA	AAAA	AAAA	AAAA	AAAA	AAAG	AAAA	AAAG	AAAA	AAAA	AAAG	AAAG	AAAA
solcap_snp_c1_16679	chr03	40197844	[A/G]	0.286697	AAAG	AAAG	AGGG	AGGG	AAGG	AAAA	AAGG	AAAA	AAAG	AAAA	AAAG	AAAG	AAAA	AGGG	AAGG	AAAA	AAAA	AAAG	AAAG	AAAA	AAAG	AAGG	AAAA	AAAG	AAAA	AAAG	AAAG	AAAG	AGGG	AAAG	AAAA	AAAG	AAAA	AAAA	AAAA	AAGG	AAAA	AAGG	AAGG	AAAA	AAGG	AGGG	AAAA	AAGG	AAAG
solcap_snp_c1_167	chr03	19813675	[T/C]	0.438636	AGGG	GGGG	AGGG	AAAG	AAAA	AAGG	AAAG	AAAG	AAAG	AAAG	AAGG	AAAG	AGGG	GGGG	AAGG	AAGG	AAAA	AAAG	AAAG	AGGG	AAGG	AAAG	AAAG	AAGG	AAAG	AAAG	AAGG	AAAG	AAGG	AGGG	AAAA	AAGG	AAAG	AAGG	AAAG	AAAG	AAAG	AGGG	AAGG	AAAG	AAGG	AAAG	AAAG	AGGG	AAAA
solcap_snp_c1_171	chr03	19105081	[A/G]	0.295455	AAAG	AAAG	AAAG	AGGG	GGGG	AGGG	GGGG	AGGG	AGGG	AGGG	AAGG	AGGG	AAGG	AAGG	AGGG	AAGG	GGGG	AGGG	GGGG	AAGG	AGGG	GGGG	GGGG	AAGG	GGGG	AGGG	AGGG	AGGG	AGGG	AAAG	GGGG	AGGG	AGGG	AGGG	AGGG	AGGG	GGGG	AAAG	GGGG	AGGG	AAGG	AGGG	GGGG	AAGG	GGGG
solcap_snp_c1_1908	chr03	8219311	[A/G]	0.0545455	AAAA	AAAA	AAAA	AAAA	AAAA	AAAG	AAAG	AAAA	AAAA	AAAA	AAAA	AAAA	AAAA	AAAG	AAAA	AAAA	AAAA	AAAA	AAAA	AAAA	AAAG	AAAG	AAAA	AAAA	AAAA	AAAA	AAAA	AAAA	AAAG	AAAA	AAAA	AAAA	AAAA	AAAA	AAAA	AAAA	AAAG	AAAA	AAAA	AAAA	AAAA	AAAA	AAAA	AAAG	AAAA
solcap_snp_c1_1909	chr03	8177658	[A/G]	0.146789	AAAG	AAAA	AAAA	AAAG	AAAA	AAAG	AAAG	AAAA	AAAG	AAAG	AAAG	AAAA	AAAA	AAAG	AAAG	AAAA	AAAA	AAAG	AAAG	AAAA	AAAG	AAAG	AAAA	AAAA	AAAA	AAAA	AAAG	AAGG	AAAG	AAAG	AAAA	AAAG	AAAG	AAAA	AAAG	AAAG	AAGG	AAAA	AAAA	AAAG	AAAG	AAAA	AAAG	AAAG	AAAG
solcap_snp_c1_1914	chr03	7824125	[T/C]	0.0636364	AAAA	AAAA	AAAA	AAAA	AAAA	AAAG	AAAG	AAAA	AAAA	AAAA	AAAA	AAAA	AAAA	AAAG	AAAA	AAAA	AAAA	AAAA	AAAA	AAAA	AAAG	AAAG	AAAA	AAAA	AAAA	AAAA	AAAA	AAAA	AAAG	AAAA	AAAA	AAAA	AAAA	AAAA	AAAA	AAAA	AAAG	AAAA	AAAA	AAAA	AAAG	AAAA	AAAG	AAAG	AAAA
solcap_snp_c1_1918	chr03	7599703	[T/C]	0.228972	AGGG	GGGG	GGGG	AGGG	AGGG	GGGG	AAAG	AAGG	AGGG	AGGG	AGGG	AGGG	GGGG	GGGG	NA	AGGG	AAGG	AGGG	AGGG	GGGG	AGGG	GGGG	GGGG	AGGG	GGGG	AGGG	AAGG	AGGG	AAGG	GGGG	AAAG	AAGG	GGGG	AGGG	AGGG	AGGG	NA	AGGG	GGGG	GGGG	GGGG	AGGG	AGGG	GGGG	AAGG
solcap_snp_c1_197	chr03	20633625	[A/C]	0.0522727	AAAA	AAAA	AAAA	AAAA	AAAA	AAAC	AAAC	AAAA	AAAA	AAAA	AAAA	AAAA	AAAA	AAAC	AAAA	AAAA	AAAA	AAAA	AAAA	AAAA	AAAC	AAAC	AAAA	AAAA	AAAA	AAAA	AAAA	AAAA	AAAC	AAAA	AAAA	AAAA	AAAA	AAAA	AAAA	AAAA	AAAC	AAAA	AAAA	AAAA	AAAA	AAAA	AAAA	AAAC	AAAA
solcap_snp_c1_200	chr03	20614716	[T/C]	0.302752	AAAG	AAAG	AAAG	AGGG	GGGG	AGGG	GGGG	AGGG	AGGG	AGGG	AAGG	AGGG	AAGG	AAAG	AGGG	AAGG	GGGG	AGGG	GGGG	AAAG	AGGG	GGGG	GGGG	AAGG	GGGG	AGGG	AGGG	AGGG	AGGG	AAAG	GGGG	AGGG	AGGG	AGGG	AGGG	AGGG	GGGG	AAAG	GGGG	AGGG	AAGG	AGGG	GGGG	AAGG	GGGG
solcap_snp_c1_2039	chr03	10245644	[T/C]	0.204762	AAAA	AAAG	AAAA	AAAG	AAAA	AAGG	AAAG	AAAG	AAAG	AAAA	AAAG	AAAG	AAAG	NA	AAAG	AAAG	AAAG	AAAA	AAAG	AAAG	AAAG	AAGG	AAAG	AAAG	AAGG	AAAG	AAAA	AAAG	AAAG	AAAG	AAAA	AAAG	AAAG	AAAG	AAAG	AAAG	AAAG	AAAG	AAAG	AAAG	AAAA	AAAG	AAGG	AAAG	AAAA
solcap_snp_c1_2051	chr03	10654105	[A/G]	0.0462963	AAAA	AAAA	AAAA	AAAA	AAAA	AAAG	AAAG	AAAA	AAAA	AAAA	AAAA	AAAA	AAAA	AAAG	AAAA	AAAA	AAAA	AAAA	AAAA	AAAA	AAAG	AAAG	AAAA	AAAA	AAAA	AAAA	AAAA	AAAA	AAAG	AAAA	AAAA	AAAA	AAAA	AAAA	AAAA	AAAA	AAAA	AAAA	AAAA	AAAA	AAAA	AAAA	AAAA	AAAG	AAAA
solcap_snp_c1_26	chr03	58658366	[A/G]	0.35	AGGG	AAAA	AAGG	AAGG	GGGG	AAGG	AGGG	AAAG	GGGG	GGGG	AAAG	AGGG	AGGG	GGGG	AAGG	AAGG	AAGG	AGGG	AAGG	AAGG	AAAG	AGGG	AAGG	AGGG	AAGG	AGGG	GGGG	AGGG	AAGG	AAGG	GGGG	AGGG	AAGG	AAGG	AAAG	AGGG	GGGG	AAGG	AGGG	AAAG	AAGG	AGGG	AAAG	AAGG	AGGG
solcap_snp_c1_3190	chr03	59982671	[T/G]	0.432243	AAAC	AAAA	AACC	AACC	CCCC	AACC	ACCC	AAAC	CCCC	NA	AAAA	ACCC	AACC	ACCC	AACC	AAAC	AAAA	AAAC	AACC	ACCC	AAAC	ACCC	AAAC	ACCC	AAAC	AACC	AACC	ACCC	AAAC	AACC	AACC	ACCC	AAAC	ACCC	AAAA	AACC	AACC	AAAC	AAAC	AAAC	AACC	AACC	ACCC	AACC	AAAC
solcap_snp_c1_3343	chr03	15755427	[T/C]	0.0481651	GGGG	GGGG	GGGG	GGGG	GGGG	AGGG	AGGG	GGGG	GGGG	GGGG	GGGG	GGGG	GGGG	AGGG	GGGG	GGGG	GGGG	GGGG	GGGG	GGGG	AGGG	AGGG	GGGG	GGGG	GGGG	GGGG	GGGG	GGGG	AGGG	GGGG	GGGG	GGGG	GGGG	GGGG	GGGG	GGGG	GGGG	GGGG	GGGG	GGGG	GGGG	GGGG	GGGG	AGGG	GGGG
solcap_snp_c1_3346	chr03	15243506	[T/G]	0.345455	AAAC	AAAC	AAAC	ACCC	CCCC	AACC	ACCC	ACCC	ACCC	ACCC	AACC	ACCC	AACC	AAAC	AACC	AACC	CCCC	ACCC	CCCC	ACCC	AACC	ACCC	CCCC	ACCC	CCCC	ACCC	ACCC	ACCC	AACC	AAAC	CCCC	CCCC	ACCC	ACCC	ACCC	ACCC	ACCC	AAAC	CCCC	ACCC	AACC	ACCC	CCCC	AAAC	CCCC
solcap_snp_c1_3347	chr03	16008414	[A/G]	0.345455	AGGG	AGGG	AGGG	AAAG	AAAA	AAGG	AAAG	AAAG	AAAG	AAAG	AAGG	AAAG	AAGG	AGGG	AAGG	AAGG	AAAA	AAAG	AAAA	AAAG	AAGG	AAAG	AAAA	AAAG	AAAA	AAAG	AAAG	AAAG	AAGG	AGGG	AAAA	AAAA	AAAG	AAAG	AAAG	AAAG	AAAG	AGGG	AAAA	AAAG	AAGG	AAAG	AAAA	AGGG	AAAA
solcap_snp_c1_36	chr03	58609796	[A/G]	0.355505	AGGG	AAAA	AAGG	AAGG	GGGG	AAGG	AGGG	AAAG	GGGG	GGGG	AAAG	AGGG	AGGG	GGGG	AAAG	AAGG	AAGG	AGGG	AAGG	AAGG	AAAG	AGGG	AAGG	AGGG	AAAG	AGGG	GGGG	AGGG	AAAG	AAGG	GGGG	AGGG	AAGG	AAGG	AAAG	AGGG	GGGG	AAGG	AGGG	AAAG	AAGG	AGGG	AAAG	AAGG	AGGG
solcap_snp_c1_3637	chr03	46475610	[T/G]	0.483333	AAAC	AAAC	NA	AAAC	CCCC	AAAA	ACCC	ACCC	CCCC	ACCC	AACC	AAAC	ACCC	AAAC	AACC	ACCC	AACC	AAAC	ACCC	AACC	AAAC	AAAC	ACCC	AAAC	NA	AACC	ACCC	CCCC	AAAA	AAAC	AAAC	AACC	ACCC	CCCC	ACCC	AACC	ACCC	AAAA	AACC	AACC	AAAC	AAAC	CCCC	AAAC	AACC
solcap_snp_c1_3638	chr03	46475259	[A/G]	0.277523	AAAG	GGGG	GGGG	AGGG	GGGG	AAAG	AGGG	AGGG	GGGG	AGGG	GGGG	AGGG	AGGG	AGGG	AGGG	GGGG	AGGG	GGGG	AGGG	AGGG	AAAG	AGGG	GGGG	AGGG	AAGG	GGGG	AGGG	GGGG	GGGG	AAGG	AAAG	GGGG	AGGG	GGGG	GGGG	GGGG	AGGG	AGGG	AGGG	AGGG	AAAG	AGGG	GGGG	AAGG	GGGG
solcap_snp_c1_3639	chr03	46475184	[T/C]	0.104545	GGGG	GGGG	GGGG	AGGG	GGGG	AGGG	GGGG	GGGG	GGGG	AGGG	GGGG	AGGG	GGGG	GGGG	GGGG	GGGG	GGGG	GGGG	GGGG	AGGG	AGGG	GGGG	GGGG	AGGG	GGGG	GGGG	GGGG	GGGG	GGGG	GGGG	AGGG	GGGG	GGGG	GGGG	GGGG	GGGG	AGGG	AGGG	GGGG	GGGG	GGGG	GGGG	GGGG	AGGG	GGGG
solcap_snp_c1_3647	chr03	22782440	[T/G]	0.29717	ACCC	ACCC	ACCC	AAAC	AAAA	AAAC	AAAA	AAAC	AAAC	AAAC	AACC	AAAC	AACC	AACC	AAAC	AACC	AAAA	AAAC	AAAA	AACC	AAAC	AAAA	AAAA	AACC	AAAA	AAAC	AAAC	AAAC	AAAC	ACCC	AAAA	AAAC	AAAC	AAAC	AAAC	AAAC	AAAA	ACCC	AAAA	AAAC	AACC	AAAC	AAAA	AACC	AAAA
solcap_snp_c1_3662	chr03	22982837	[T/C]	0.201923	AAAA	NA	NA	AAAG	AAAA	AAAA	AAAA	AAAA	AAAA	AAAA	AAAA	AAAA	AAAG	AAAA	AAAA	AAAA	AAAA	AAAG	AAGG	AAAG	AAAG	AAGG	AGGG	AAAA	AAAG	AAGG	AAAG	AAAA	AAAA	AAAA	AAAG	AAAA	AAGG	AAAA	AAAG	AAAG	AAAA	AAAA	AAGG	AAGG	AAAG	AAAG	AAAA	AAGG	AAAA
solcap_snp_c1_3663	chr03	22982620	[A/G]	0.0504587	AAAA	AAAA	AAAA	AAAA	AAAA	AAAG	AAAG	AAAA	AAAA	AAAA	AAAA	AAAA	AAAA	AAAG	AAAA	AAAA	AAAA	AAAA	AAAA	AAAA	AAAG	AAAG	AAAA	AAAA	AAAA	AAAA	AAAA	AAAA	AAAG	AAAA	AAAA	AAAA	AAAA	AAAA	AAAA	AAAA	AAAG	AAAA	AAAA	AAAA	AAAA	AAAA	AAAA	AAAG	AAAA
solcap_snp_c1_378	chr03	50686715	[A/G]	0.270833	AAAA	AAAG	AAAA	AAAG	AAAA	AAAA	AAAG	AAGG	AAAA	AAGG	AAAA	AAAG	AAAA	AAAA	AAAG	AAAA	AAAG	AAAA	AAGG	AAAG	AAAG	AAAG	AAAG	AAGG	AAGG	AAAA	AAAA	AAAA	AAAG	AAAG	AAAG	AAAA	AAAG	AAAG	AAAA	AAAG	AAAA	AAAG	AAGG	AAAG	AAAG	AAGG	AAAA	AAAG	AAAG
solcap_snp_c1_38	chr03	58609665	[T/G]	0.358796	ACCC	AAAA	AACC	AACC	CCCC	AACC	ACCC	AAAC	CCCC	CCCC	AAAC	ACCC	ACCC	CCCC	AACC	AACC	AACC	ACCC	AACC	AACC	AAAC	ACCC	AACC	ACCC	AAAC	ACCC	CCCC	ACCC	AAAC	AACC	CCCC	ACCC	AACC	AACC	AAAC	ACCC	ACCC	AACC	ACCC	AAAC	AACC	ACCC	AAAC	AACC	ACCC
solcap_snp_c1_398	chr03	51601574	[A/C]	0.345794	AAAA	AAAC	NA	AAAA	AACC	AAAC	AACC	AAAC	ACCC	NA	AAAC	AAAA	AAAC	AAAC	AAAA	AAAA	AAAC	AACC	AACC	AAAC	AAAC	AAAC	AAAC	AACC	AACC	AAAA	AACC	AACC	AAAA	AAAC	AAAC	AAAA	AACC	AACC	ACCC	AAAA	AACC	AACC	ACCC	AAAC	AAAC	ACCC	AACC	AAAC	AAAA
solcap_snp_c1_432	chr03	51038140	[T/C]	0.230769	GGGG	AGGG	GGGG	AAGG	GGGG	AGGG	AGGG	AAAG	GGGG	AGGG	AGGG	AGGG	GGGG	GGGG	AGGG	AGGG	AGGG	AGGG	AAGG	GGGG	AGGG	AAGG	AGGG	GGGG	AAGG	AGGG	AGGG	GGGG	AGGG	AGGG	AGGG	AGGG	AGGG	AGGG	AGGG	AAGG	GGGG	AGGG	AAGG	AAGG	AGGG	AAGG	AGGG	AAGG	GGGG
solcap_snp_c1_4444	chr03	43602976	[T/C]	0.238636	AAAG	AAAA	AAAG	AAAG	AAAA	AAAG	AAAA	AAAG	AAGG	AAAG	AAAG	AAAA	AGGG	AAAG	AAGG	AAAG	AAGG	AAAG	AAAG	AAGG	AAAG	AAAG	AAAG	AAGG	AAGG	AAAG	AAAA	AAAA	AAAG	AGGG	AAAG	AAAG	AAAG	AAAA	AAAA	AAAG	AAAA	AAAG	AAAG	AAAG	AAAA	AAAG	AAAG	AAGG	AAAG
solcap_snp_c1_450	chr03	21336716	[T/C]	0.414286	AAAG	AAAA	AAAG	AGGG	GGGG	NA	GGGG	AGGG	AGGG	AGGG	AAGG	AGGG	AAAG	AAAA	AAGG	AAGG	GGGG	AGGG	AGGG	AAAG	NA	GGGG	AGGG	AAGG	AGGG	AGGG	AAGG	AGGG	AGGG	AAAG	GGGG	AAGG	AGGG	AAGG	AGGG	AGGG	NA	AAAG	AAGG	AGGG	AAGG	AGGG	AGGG	AAAG	GGGG
solcap_snp_c1_4504	chr03	52406152	[A/G]	0.109091	GGGG	GGGG	AGGG	GGGG	GGGG	GGGG	GGGG	GGGG	GGGG	AAGG	GGGG	GGGG	GGGG	GGGG	GGGG	GGGG	AGGG	GGGG	AAGG	GGGG	GGGG	GGGG	GGGG	GGGG	GGGG	GGGG	AGGG	GGGG	GGGG	GGGG	GGGG	GGGG	GGGG	GGGG	GGGG	GGGG	AAAA	AAGG	AAGG	GGGG	GGGG	AGGG	AAGG	GGGG	GGGG
solcap_snp_c1_4509	chr03	52406533	[T/G]	0.131818	CCCC	CCCC	ACCC	CCCC	CCCC	ACCC	ACCC	AACC	CCCC	CCCC	CCCC	ACCC	CCCC	ACCC	ACCC	CCCC	AAAC	ACCC	AACC	ACCC	ACCC	ACCC	AACC	ACCC	CCCC	ACCC	CCCC	CCCC	CCCC	CCCC	ACCC	ACCC	AACC	AACC	AACC	CCCC	CCCC	CCCC	CCCC	AACC	CCCC	CCCC	CCCC	CCCC	CCCC
solcap_snp_c1_4519	chr03	52486441	[A/G]	0.15566	GGGG	GGGG	AGGG	GGGG	GGGG	AGGG	AGGG	AAGG	GGGG	GGGG	GGGG	AAAG	GGGG	AGGG	AAAG	GGGG	AAAG	AGGG	AAAG	AGGG	AGGG	AGGG	AAGG	AGGG	GGGG	AAAG	GGGG	GGGG	GGGG	GGGG	AGGG	AGGG	AGGG	AAGG	AAGG	GGGG	NA	NA	GGGG	AAAG	GGGG	GGGG	GGGG	GGGG	GGGG
solcap_snp_c1_4542	chr03	52584809	[A/G]	0.110092	AAAA	AAAA	AAAG	AAAA	AAAA	AAAG	AAAG	AAGG	AAAA	AAAA	AAAA	AAAG	AAAA	AAAG	AAAG	AAAA	AGGG	AAAA	AAGG	AAAA	AAAG	AAAG	AAAG	AAAA	AAAA	AAAA	AAAA	AAAA	AAAA	AAAA	AAAG	AAAG	AAGG	AAAG	AAGG	AAAA	AAAA	AAAA	AAAA	AAGG	AAAG	AAAA	AAAA	AAAA	AAAA
solcap_snp_c1_456	chr03	22177581	[A/G]	0.3	AAAG	AAAG	AAAG	AGGG	GGGG	AGGG	GGGG	AGGG	AGGG	AGGG	AAGG	AGGG	AAGG	AAGG	AAGG	AAGG	GGGG	AGGG	GGGG	AAGG	AGGG	GGGG	GGGG	AAGG	GGGG	AGGG	AGGG	AGGG	AGGG	AAAG	GGGG	AGGG	AGGG	AGGG	AGGG	AGGG	GGGG	AAAG	GGGG	AGGG	AAGG	AGGG	GGGG	AAGG	GGGG
solcap_snp_c1_4576	chr03	53162415	[A/G]	0.401376	GGGG	AAAG	AAGG	AAAG	AAGG	AAGG	AGGG	AAGG	AGGG	AAAG	AAAG	AAAA	AAGG	AAAG	AAAA	AAGG	AAAG	AAAG	AAAA	AAAG	AAAG	AAAG	AAAG	AAAG	AAGG	AAAA	AAAG	AAGG	AAAA	AGGG	AAGG	AAAG	AAGG	AAAG	AAGG	AAAG	AAAA	AAAG	AAAG	AAAA	AGGG	AGGG	AAAG	AAGG	AAAG
solcap_snp_c1_4577	chr03	53162686	[A/G]	0.307339	AAAA	GGGG	AAGG	AGGG	AGGG	AGGG	AGGG	AAGG	AAAG	GGGG	AGGG	GGGG	AAGG	AGGG	GGGG	AAGG	AGGG	AGGG	GGGG	AGGG	GGGG	GGGG	AGGG	GGGG	AGGG	GGGG	AGGG	AAGG	GGGG	AAAG	AGGG	GGGG	AAGG	AGGG	AAGG	AGGG	GGGG	GGGG	GGGG	GGGG	AAGG	AGGG	AGGG	AGGG	AGGG
solcap_snp_c1_459	chr03	22430579	[T/C]	0.05	AAAA	AAAA	AAAA	AAAA	AAAA	AAAG	AAAG	AAAA	AAAA	AAAA	AAAA	AAAA	AAAA	AAAG	AAAA	AAAA	AAAA	AAAA	AAAA	AAAA	AAAG	AAAG	AAAA	AAAA	AAAA	AAAA	AAAA	AAAA	AAAG	AAAA	AAAA	AAAA	AAAA	AAAA	AAAA	AAAA	AAAA	AAAA	AAAA	AAAA	AAAA	AAAA	AAAA	AAAG	AAAA
solcap_snp_c1_465	chr03	28082959	[T/C]	0.0504587	AAAA	AAAA	AAAA	AAAA	AAAA	AAAG	AAAG	AAAA	AAAA	AAAA	AAAA	AAAA	AAAA	AAAG	AAAA	AAAA	AAAA	AAAA	AAAA	AAAA	AAAG	AAAG	AAAA	AAAA	AAAA	AAAA	AAAA	AAAA	AAAG	AAAA	AAAA	AAAA	AAAA	AAAA	AAAA	AAAA	AAAG	AAAA	AAAA	AAAA	AAAA	AAAA	AAAA	AAAG	AAAA
solcap_snp_c1_4680	chr03	25746032	[A/G]	0.0522727	GGGG	GGGG	GGGG	GGGG	GGGG	AGGG	AGGG	GGGG	GGGG	GGGG	GGGG	GGGG	GGGG	AGGG	GGGG	GGGG	GGGG	GGGG	GGGG	GGGG	AGGG	AGGG	GGGG	GGGG	GGGG	GGGG	GGGG	GGGG	AGGG	GGGG	GGGG	GGGG	GGGG	GGGG	GGGG	GGGG	AGGG	GGGG	GGGG	GGGG	GGGG	GGGG	GGGG	AGGG	GGGG
solcap_snp_c1_476	chr03	27868119	[T/C]	0.0537383	AAAA	AAAA	AAAA	AAAA	AAAA	AAAG	AAAG	AAAA	AAAA	AAAA	AAAA	AAAA	AAAA	AAAG	AAAA	AAAA	AAAA	AAAA	AAAA	AAAA	AAAG	AAAG	AAAA	AAAA	AAAA	AAAA	AAAA	AAAA	AAAG	AAAA	AAAA	AAAA	AAAA	AAAA	AAAA	AAAA	AAAG	AAAA	AAAA	AAAA	AAAA	AAAA	AAAA	AAAG	AAAA
solcap_snp_c1_4774	chr03	31363467	[T/C]	0.3125	AAAG	AAAG	AAAG	AAAG	NA	AAGG	AAGG	AAAG	AAAG	AAAG	AAAG	AAAG	AAAG	AAGG	AAGG	AAAG	AAAG	AAAG	AAAG	AAAG	AAGG	AAGG	AAAG	AAAG	AAAG	AAAG	AAAG	AAAG	AAGG	AAAG	AAAG	AAAG	AAAG	AAAG	AAAG	AAAG	AAGG	AAAG	AAAG	AAAG	AAAG	AAAG	AAAG	AAGG	AAAG
solcap_snp_c1_4775	chr03	31056417	[A/G]	0.0590909	GGGG	GGGG	GGGG	GGGG	GGGG	AGGG	AGGG	GGGG	GGGG	GGGG	GGGG	GGGG	GGGG	AGGG	AGGG	GGGG	GGGG	GGGG	GGGG	GGGG	AGGG	AGGG	GGGG	GGGG	GGGG	GGGG	GGGG	GGGG	AGGG	GGGG	GGGG	GGGG	GGGG	GGGG	GGGG	GGGG	AGGG	GGGG	GGGG	GGGG	GGGG	GGGG	GGGG	AGGG	GGGG
solcap_snp_c1_4776	chr03	31056337	[A/G]	0.05	AAAA	AAAA	AAAA	AAAA	AAAA	AAAG	AAAG	AAAA	AAAA	AAAA	AAAA	AAAA	AAAA	AAAG	AAAA	AAAA	AAAA	AAAA	AAAA	AAAA	AAAG	AAAG	AAAA	AAAA	AAAA	AAAA	AAAA	AAAA	AAAG	AAAA	AAAA	AAAA	AAAA	AAAA	AAAA	AAAA	AAAA	AAAA	AAAA	AAAA	AAAA	AAAA	AAAA	AAAG	AAAA
solcap_snp_c1_4777	chr03	31056089	[T/C]	0.0545455	GGGG	GGGG	GGGG	GGGG	GGGG	AGGG	AGGG	GGGG	GGGG	GGGG	GGGG	GGGG	GGGG	AGGG	GGGG	GGGG	GGGG	GGGG	GGGG	GGGG	AGGG	AGGG	GGGG	GGGG	GGGG	GGGG	GGGG	GGGG	AGGG	GGGG	GGGG	GGGG	GGGG	GGGG	GGGG	GGGG	AGGG	GGGG	GGGG	GGGG	GGGG	GGGG	GGGG	AGGG	GGGG
solcap_snp_c1_4778	chr03	31023966	[A/C]	0.0522727	CCCC	CCCC	CCCC	CCCC	CCCC	ACCC	ACCC	CCCC	CCCC	CCCC	CCCC	CCCC	CCCC	ACCC	CCCC	CCCC	CCCC	CCCC	CCCC	CCCC	ACCC	ACCC	CCCC	CCCC	CCCC	CCCC	CCCC	CCCC	ACCC	CCCC	CCCC	CCCC	CCCC	CCCC	CCCC	CCCC	ACCC	CCCC	CCCC	CCCC	CCCC	CCCC	CCCC	ACCC	CCCC
solcap_snp_c1_4779	chr03	31023949	[A/G]	0.0568182	AAAA	AAAA	AAAA	AAAA	AAAA	AAAG	AAAG	AAAA	AAAA	AAAA	AAAA	AAAA	AAAA	AAAG	AAAG	AAAA	AAAA	AAAA	AAAA	AAAA	AAAG	AAAG	AAAA	AAAA	AAAA	AAAA	AAAA	AAAA	AAAG	AAAA	AAAA	AAAA	AAAA	AAAA	AAAA	AAAA	AAAG	AAAA	AAAA	AAAA	AAAA	AAAA	AAAA	AAAG	AAAA
solcap_snp_c1_4781	chr03	31011140	[G/C]	0.0522727	GGGG	GGGG	GGGG	GGGG	GGGG	CGGG	CGGG	GGGG	GGGG	GGGG	GGGG	GGGG	GGGG	CGGG	GGGG	GGGG	GGGG	GGGG	GGGG	GGGG	CGGG	CGGG	GGGG	GGGG	GGGG	GGGG	GGGG	GGGG	CGGG	GGGG	GGGG	GGGG	GGGG	GGGG	GGGG	GGGG	CGGG	GGGG	GGGG	GGGG	GGGG	GGGG	GGGG	CGGG	GGGG
solcap_snp_c1_4814	chr03	36840643	[T/C]	0.127273	GGGG	AGGG	GGGG	GGGG	GGGG	GGGG	AGGG	GGGG	GGGG	AAGG	GGGG	AAGG	GGGG	GGGG	GGGG	AAGG	GGGG	AGGG	AAGG	AGGG	AGGG	AGGG	GGGG	GGGG	GGGG	GGGG	AGGG	AGGG	GGGG	GGGG	AGGG	GGGG	GGGG	AGGG	GGGG	GGGG	AGGG	GGGG	AGGG	GGGG	GGGG	GGGG	AAGG	GGGG	AGGG
solcap_snp_c1_526	chr03	46395963	[T/G]	0.155963	AAAA	AACC	AAAA	AACC	AAAA	AAAC	AAAA	AAAA	AAAA	AAAA	AACC	AAAA	AAAA	AAAC	AAAA	AAAC	AAAC	AAAC	AAAA	AAAC	AAAA	AACC	AAAC	AAAC	AAAA	AACC	AAAA	AAAA	AACC	AAAC	AAAA	AAAC	AAAA	AAAA	AAAA	AACC	AAAA	ACCC	AAAC	AAAC	AAAC	AACC	AAAA	AAAC	AAAC
solcap_snp_c1_5365	chr03	3779370	[T/C]	0.0550459	GGGG	GGGG	GGGG	GGGG	GGGG	AGGG	AGGG	GGGG	GGGG	GGGG	GGGG	GGGG	GGGG	AGGG	AGGG	GGGG	GGGG	GGGG	GGGG	GGGG	AGGG	AGGG	GGGG	GGGG	GGGG	GGGG	GGGG	GGGG	AGGG	GGGG	GGGG	GGGG	GGGG	GGGG	GGGG	GGGG	GGGG	GGGG	GGGG	GGGG	GGGG	AGGG	GGGG	AGGG	GGGG
solcap_snp_c1_5388	chr03	3161621	[T/C]	0.277273	AAGG	GGGG	GGGG	AAGG	AAGG	GGGG	GGGG	AAAG	AGGG	AAGG	AAGG	AAGG	GGGG	AAGG	AAGG	AAAG	AGGG	AGGG	GGGG	GGGG	AGGG	AGGG	AGGG	AAAG	AGGG	GGGG	AGGG	AAGG	AGGG	AAGG	GGGG	AAAG	AAGG	AAGG	AAAG	AAAG	AGGG	AAGG	AGGG	AGGG	AGGG	AGGG	AGGG	GGGG	AGGG
solcap_snp_c1_5400	chr03	3107887	[T/C]	0.381068	AAGG	AAAA	AAAA	AGGG	AGGG	AAAA	AAAA	GGGG	AAGG	AAGG	AAGG	AAGG	AAAG	AAGG	AGGG	AGGG	AAAG	AAAG	AAAA	AAAG	AAAG	AAAG	AAAG	AAGG	AAAG	AAGG	AAAG	AGGG	AAGG	AAGG	AAAA	AGGG	AGGG	AGGG	AGGG	AGGG	AAGG	AGGG	AAAG	AAGG	AAGG	AAAG	AAGG	AAAA	AGGG
solcap_snp_c1_5680	chr03	1904181	[T/C]	0.138095	AGGG	GGGG	AAAA	GGGG	GGGG	GGGG	AGGG	GGGG	GGGG	AAGG	AGGG	GGGG	GGGG	AGGG	GGGG	GGGG	GGGG	GGGG	GGGG	AAGG	AAGG	GGGG	AAGG	AGGG	GGGG	GGGG	GGGG	AGGG	GGGG	GGGG	AGGG	GGGG	AGGG	AAAG	GGGG	AGGG	AGGG	GGGG	GGGG	AGGG	GGGG	NA	AGGG	AGGG	GGGG
solcap_snp_c1_5766	chr03	44217284	[T/C]	0.383028	AAGG	GGGG	AGGG	AGGG	AGGG	AGGG	AAGG	AAAG	AGGG	AAGG	AGGG	AAGG	AAAG	AGGG	AAAG	AAAG	AAGG	GGGG	AGGG	AAGG	AAGG	AGGG	AAAG	AAGG	AAAG	AAAG	AAGG	AAGG	AGGG	AAAG	AAAG	AAAG	AGGG	AAAG	AGGG	AAGG	AAGG	GGGG	AGGG	AGGG	GGGG	AAGG	AAGG	AAGG	AGGG
solcap_snp_c1_5774	chr03	49941568	[T/C]	0.247573	AAAG	NA	AAAG	AAAG	AAAG	NA	AAAG	AAAG	AAAG	AAGG	AAAG	AAAG	AAAG	AAAG	AAAG	AAAG	AAAG	AAAG	AAAA	AAGG	AAAG	AAAG	AAAG	AAAG	AAAG	AAAG	AAAG	AAAA	AAAG	AAAG	AAAG	AAAG	AAAG	AAAG	AAAA	AAAG	AAAG	AAGG	AAAG	AAAG	AAAG	AAAG	AAAG	AAAG	AAAG
solcap_snp_c1_5794	chr03	53314079	[T/C]	0.16055	AGGG	AGGG	AGGG	AGGG	AGGG	AAGG	AGGG	GGGG	AAGG	AGGG	GGGG	GGGG	AGGG	GGGG	GGGG	GGGG	GGGG	GGGG	GGGG	GGGG	AGGG	AGGG	AGGG	GGGG	AGGG	GGGG	GGGG	GGGG	GGGG	AGGG	AGGG	AGGG	GGGG	GGGG	GGGG	AGGG	GGGG	AGGG	AGGG	GGGG	AAAG	AAGG	GGGG	AAGG	GGGG
solcap_snp_c1_5796	chr03	53526715	[T/C]	0.18287	GGGG	AGGG	GGGG	AGGG	GGGG	AGGG	GGGG	AAGG	GGGG	GGGG	GGGG	AGGG	AGGG	AGGG	AGGG	GGGG	AAGG	GGGG	AAGG	AGGG	AAGG	AGGG	AGGG	AAGG	GGGG	GGGG	GGGG	GGGG	AGGG	GGGG	AAGG	AGGG	AAGG	GGGG	AGGG	AGGG	GGGG	GGGG	AGGG	AAGG	AGGG	GGGG	GGGG	GGGG	GGGG
solcap_snp_c1_5799	chr03	53572209	[T/C]	0.114486	AAGG	AAAA	AAGG	AAAG	AAAG	AAAG	AAAG	AAAA	AAAG	AAAA	AAAA	AAAA	AAAG	AAAA	AAAA	AAAA	AAAA	AAAA	AAAA	AAAA	AAAA	AAAA	AAAG	AAAA	AAAA	AAAG	AAAA	AAAA	AAAA	AAAG	AAAA	AAAA	AAAA	AAAA	AAAG	AAAG	AAAA	AAAA	AAAA	AAAA	AAGG	AAAA	AAAA	AAAG	AAAA
solcap_snp_c1_58	chr03	58455206	[A/G]	0.387615	AGGG	AAAA	AAGG	AAGG	AGGG	AAGG	AGGG	AAAG	GGGG	GGGG	AAGG	AGGG	AGGG	AGGG	AAGG	AAAG	AAGG	AAGG	AAGG	AAGG	AAAG	AGGG	AAGG	AGGG	AAGG	AGGG	GGGG	AGGG	AAAG	AAGG	GGGG	AGGG	AAGG	AAGG	AAAG	AGGG	GGGG	AAGG	AGGG	AAAG	AAGG	AGGG	AAAG	AAGG	AGGG
solcap_snp_c1_5812	chr03	53665337	[T/G]	0.209091	AAAC	AAAC	AAAA	AAAC	AAAA	AACC	AAAA	AACC	AAAC	AAAA	AAAA	AAAC	AAAC	AAAA	AAAC	AAAA	AACC	AAAA	AACC	AAAC	AACC	AAAC	AAAC	AACC	AAAA	AAAA	AAAA	AAAA	AAAC	AAAA	AACC	AAAC	AACC	AAAA	AAAC	AAAC	AAAA	AAAA	AAAC	AACC	ACCC	AAAA	AAAA	AAAA	AAAA
solcap_snp_c1_5951	chr03	55454889	[T/C]	0.333333	AGGG	AAGG	GGGG	AAGG	AGGG	AAGG	AGGG	AGGG	GGGG	AGGG	AAGG	GGGG	AGGG	AAGG	GGGG	GGGG	AAGG	GGGG	AGGG	AAAG	AGGG	AAGG	GGGG	AAAG	AGGG	AAGG	AGGG	AGGG	AAGG	AAGG	AGGG	GGGG	GGGG	GGGG	GGGG	AAAG	AAGG	AAGG	AGGG	GGGG	GGGG	AAGG	GGGG	AAGG	AGGG
solcap_snp_c1_5955	chr03	55642414	[A/C]	0.0545455	AAAA	AAAC	AAAA	AAAC	AAAA	AAAA	AAAA	AAAA	AAAA	AAAC	AAAC	AAAA	AAAA	AAAA	AAAA	AAAC	AAAA	AAAC	AAAA	AAAA	AAAA	AAAC	AAAA	AAAA	AAAC	AAAA	AAAA	AAAA	AAAC	AAAA	AAAA	AAAA	AAAA	AAAA	AAAA	AAAA	AAAA	AAAC	AAAA	AAAC	AAAA	AAAA	AAAC	AAAC	AAAA
solcap_snp_c1_5956	chr03	55642455	[T/C]	0.16055	GGGG	AAGG	GGGG	AAGG	GGGG	GGGG	GGGG	GGGG	AGGG	AAGG	AAGG	GGGG	GGGG	AGGG	AGGG	AAGG	GGGG	AAAG	GGGG	GGGG	GGGG	AAGG	GGGG	GGGG	AAGG	GGGG	GGGG	GGGG	AAAG	GGGG	GGGG	GGGG	AGGG	GGGG	GGGG	GGGG	AGGG	AAGG	GGGG	AAGG	GGGG	GGGG	AAGG	AAGG	GGGG
solcap_snp_c1_5959	chr03	55905943	[A/C]	0.119159	AAAA	AAAC	AAAA	AAAC	AAAA	AAAA	AAAC	AAAA	AAAA	AAAC	AAAC	NA	AAAC	AAAA	AAAC	AAAC	AAAA	AAAC	AAAA	AAAA	AAAA	AAAC	AAAA	AAAA	AAAC	AAAA	AAAA	AAAA	AAAC	AAAA	AAAC	NA	AAAA	AAAA	AAAA	AAAC	AAAA	AAAC	AAAA	AAAC	AAAA	AAAA	AAAC	AACC	AAAC
solcap_snp_c1_6298	chr03	48470944	[T/G]	0.0818182	AAAA	AAAA	AAAA	AAAC	AAAA	AAAA	AAAA	AAAA	AAAA	AAAC	AAAA	AAAC	AAAA	AAAA	AAAA	AAAA	AAAA	AAAA	AAAA	AAAC	AAAC	AAAA	AAAA	AAAC	AAAA	AAAA	AAAA	AAAA	AAAA	AAAA	AAAC	AAAA	AAAA	AAAA	AAAA	AAAA	AAAA	AAAA	AAAA	AAAA	AAAA	AAAA	AAAA	AAAA	AAAC
solcap_snp_c1_6308	chr03	48746307	[A/G]	0.140909	AAAA	AAGG	AAAA	AAGG	AAAA	AAAG	AAAA	AAAA	AAAA	AAAA	AAGG	AAAA	AAAA	AAAG	AAAA	AAAG	AAAA	AAAG	AAAA	AAAG	AAAA	AAGG	AAAA	AAAA	AAAA	AAGG	AAAA	AAAA	AAGG	AAAG	AAAA	AAAG	AAAA	AAAA	AAAA	AAGG	AAAA	AAGG	AAAG	AAAG	AAAA	AAAG	AAAA	AAGG	AAAA
solcap_snp_c1_6332	chr03	49245954	[A/G]	0.213636	AAAA	AAAA	AAAA	AAAG	AAAG	AAAA	AAAG	AAAG	AAAG	AGGG	AAAA	AAAA	AAAA	AAAA	AAAA	AAAA	AAAG	AAAG	AAGG	AAAG	AAAA	AAAG	AAAA	AAAG	AAGG	AAAG	AAAG	AAAA	AAAA	AAAG	AAAA	AAAA	AAAG	AAAA	AAAA	AAAA	AAAG	AAGG	AAGG	AAAG	AAAG	AGGG	AAGG	AAAG	AAGG
solcap_snp_c1_6348	chr03	44344381	[G/C]	0.165909	CCCG	CCCC	CCCC	CCCC	CCCG	CCCC	CCCG	CCGG	CCCC	CCCG	CCCC	CCGG	CCCC	CCCC	CCCG	CCGG	CCCG	CCCG	CCCC	CCCG	CCCG	CCCC	CCGG	CCCG	CCCG	CCGG	CCGG	CCGG	CCCC	CCCC	CCCG	CCCG	CCCC	CGGG	CCGG	CCCG	CCGG	CCCC	CCCC	CCCC	CCCC	CCCG	CCCG	CCCC	CCCG
solcap_snp_c1_6349	chr03	44675684	[T/G]	0.377315	AACC	AAAC	AAAC	AAAC	AAAC	AAAA	ACCC	AAAC	ACCC	AACC	AAAC	AACC	AAAA	AACC	AACC	AACC	AAAC	CCCC	AAAA	AAAC	AACC	AAAA	AACC	AACC	AAAC	AAAC	CCCC	CCCC	AACC	AAAA	AAAC	AACC	AAAC	CCCC	AACC	AAAC	CCCC	AAAA	AAAC	AAAA	AACC	AAAC	ACCC	AAAA	AACC
solcap_snp_c1_6352	chr03	44751875	[T/C]	0.259259	AAAG	AAAG	AAAA	AAAA	AAAG	AAAA	AAGG	AAAG	AAGG	AAAA	AAAG	AAAG	AAAA	AAAG	AAAG	AAGG	AAAG	NA	AAAA	AAAG	AAAG	AAAA	AAGG	AAGG	AAAG	AAAG	AGGG	GGGG	AAAA	AAAA	AAAG	AAAG	AAAG	GGGG	AAGG	AAAG	AGGG	AAAA	AAAG	AAAA	AAAG	AAAG	AGGG	AAAA	AAGG
solcap_snp_c1_6355	chr03	44752567	[T/C]	0.113636	AAAG	AAAA	AAAG	AAAG	AAAA	AAAA	AAAG	AAAA	AAAG	AAAG	AAAA	AAAG	AAAA	AAAG	AAAG	AAAA	AAAA	AAGG	AAAA	AAAA	AAAG	AAAA	AAAA	AAAA	AAAA	AAAG	AAAG	AAAA	AAGG	AAAA	AAAA	AAAG	AAAA	AAAA	AAAA	AAAA	AAAG	AAAA	AAAA	AAAA	AAAG	AAAA	AAAA	AAAA	AAAA
solcap_snp_c1_6398	chr03	45002749	[A/G]	0.416667	AGGG	AGGG	AAGG	GGGG	AAAG	AGGG	AGGG	AAGG	AAGG	AGGG	AGGG	AGGG	AGGG	AGGG	AGGG	AAAG	AGGG	AGGG	AGGG	AAGG	AAGG	GGGG	AAAG	AGGG	AAAG	AGGG	AAAG	AAAA	GGGG	AGGG	AAGG	AAGG	AAGG	AAAA	AGGG	AAGG	AAAA	GGGG	AAGG	GGGG	GGGG	AGGG	AAGG	AAGG	GGGG
solcap_snp_c1_6411	chr03	45061263	[A/G]	0.425234	AGGG	AGGG	AAGG	GGGG	AAGG	AGGG	AGGG	AAGG	AAGG	AGGG	AGGG	AGGG	AGGG	AGGG	AGGG	AAAG	AGGG	AAGG	AGGG	AAGG	AAGG	GGGG	AAAG	AGGG	AAGG	AGGG	AAAG	AAAA	GGGG	AGGG	AAGG	AGGG	AAGG	AAAA	AAGG	AAGG	AAAG	GGGG	AAGG	GGGG	GGGG	AGGG	AAGG	AAGG	AGGG
solcap_snp_c1_6425	chr03	45121807	[A/C]	0.387615	AACC	CCCC	AACC	AACC	CCCC	AACC	AACC	ACCC	AACC	ACCC	ACCC	AACC	AAAC	AACC	AACC	CCCC	ACCC	AACC	ACCC	AACC	AAAC	ACCC	CCCC	AACC	AACC	ACCC	ACCC	CCCC	AACC	AACC	AACC	AACC	ACCC	CCCC	ACCC	CCCC	ACCC	CCCC	ACCC	AACC	AACC	ACCC	AACC	AACC	AACC
[truncated: 5,129 more rows]
[truncated: 65 more columns]
