# Supplementary material for: Analysis of genetic diversity and population structure among cultivated potato clones from Korea and global breeding programs
Source: Sci Rep. 2022 Jun 21;12:10462. doi: 10.1038/s41598-022-12874-2 (PMC9213424; doi:10.1038/s41598-022-12874-2)
Supplement: Supplementary file 4 — Supplementary Information 4. [file 41598_2022_12874_MOESM4_ESM.xlsx]

## Sheet: Blad1
marker	chr	position	SNP	maf	Norin1	Eniwa	Yukijiro	Chijiwa	Hokkai-aka	Shiretoko	Bihoro	Tarumae	Dejima	Waseshiro	Toyoshiro	Norin2	Setoyutaka	Nishiyutaka	Hatsufubuki	Hokkaikogane	Konafubuki	Toyo-akari	Meihou	Kita-akari	Ezo-akari	Touya	Chitose	Musamaru	Beni-akari	Sakurafubuki	Aino-aka	Sayaka	EarlyStarch	Hanashibetsu	Fugenmaru	StarQueen	Tokachikogane	Oojiro	Yukirasha	Haru-akari	Inka-no-mezame_2x	InkaPurple	InkaRed	Natsufubuki	Aiyutaka	StarRuby	Kitamurasaki	SnowMarch	Unzen
solcap_snp_c1_3853	chr01	72112445	[T/G]	0.0465561	ABBB	BBBB	BBBB	BBBB	BBBB	BBBB	ABBB	ABBB	BBBB	ABBB	BBBB	BBBB	BBBB	BBBB	BBBB	BBBB	BBBB	BBBB	BBBB	BBBB	BBBB	BBBB	BBBB	ABBB	BBBB	BBBB	BBBB	BBBB	BBBB	BBBB	BBBB	BBBB	BBBB	BBBB	BBBB	BBBB	BBBB	ABBB	BBBB	ABBB	BBBB	BBBB	BBBB	BBBB	BBBB
solcap_snp_c1_3854	chr01	72112573	[A/G]	0.0465561	ABBB	BBBB	BBBB	BBBB	BBBB	BBBB	ABBB	ABBB	BBBB	ABBB	BBBB	BBBB	BBBB	BBBB	BBBB	BBBB	BBBB	BBBB	BBBB	BBBB	BBBB	BBBB	BBBB	ABBB	BBBB	BBBB	BBBB	BBBB	BBBB	BBBB	BBBB	BBBB	BBBB	BBBB	BBBB	BBBB	BBBB	ABBB	BBBB	ABBB	BBBB	BBBB	BBBB	BBBB	BBBB
solcap_snp_c1_4615	chr01	74352528	[T/C]	0.0489822	AAAA	AAAA	AAAA	AAAA	AAAA	AAAA	AAAA	AAAA	AAAA	AAAA	AAAA	AAAA	AAAA	AAAA	AAAA	AAAA	AAAA	AAAA	AAAA	AAAA	AAAA	AAAA	AAAA	AAAB	AAAA	AAAA	AAAA	AAAA	AAAA	AAAA	AAAA	AAAA	AAAA	AAAA	AAAA	AAAA	AAAA	AAAA	AAAA	AAAA	AAAA	AAAA	AAAA	AAAA	AAAA
solcap_snp_c2_49935	chr01	4603173	[A/G]	0.0501285	AAAA	AAAA	AAAA	AAAB	AAAA	AAAA	AAAA	AAAA	AAAA	AAAB	AAAA	AAAA	AAAA	AAAA	AAAA	AAAA	AAAA	AAAB	AAAB	AAAB	AAAB	AAAA	AAAB	AAAA	AAAA	AAAB	AAAA	AAAA	AAAA	AAAA	AAAA	AAAB	AAAB	AAAA	AAAA	AAAA	AAAA	AAAA	AAAA	AAAA	AAAA	AAAA	AAAA	AAAA	AAAA
solcap_snp_c1_6668	chr01	2753906	[T/C]	0.0522959	BBBB	BBBB	BBBB	BBBB	BBBB	BBBB	BBBB	BBBB	BBBB	BBBB	BBBB	BBBB	BBBB	BBBB	BBBB	BBBB	BBBB	BBBB	BBBB	BBBB	BBBB	BBBB	BBBB	BBBB	BBBB	BBBB	BBBB	BBBB	BBBB	BBBB	BBBB	BBBB	BBBB	BBBB	BBBB	BBBB	BBBB	BBBB	BBBB	BBBB	BBBB	BBBB	BBBB	BBBB	BBBB
solcap_snp_c2_49938	chr01	4598036	[A/G]	0.0543478	AAAA	AAAA	AAAA	AAAB	AAAA	AAAA	AAAA	AAAA	AAAA	AAAB	AAAA	AAAA	AAAA	AAAA	AAAA	AAAA	AAAA	AAAB	AAAB	AAAB	AAAB	AAAA	AAAB	AAAA	AAAA	AAAB	AAAA	AAAA	AAAA	AAAA	AAAA	AAAB	AAAB	AAAA	AAAA	AAAA	AAAA	AAAA	AAAA	AAAA	AAAA	AAAA	AAAA	AAAA	AAAA
solcap_snp_c1_14211	chr01	5141014	[A/G]	0.0566158	AAAA	AAAA	AAAA	AAAA	AAAB	AAAA	AAAA	AAAA	AAAA	AAAA	AAAA	AAAA	AAAA	AAAA	AAAA	AAAA	AAAA	AAAA	AAAA	AAAA	AAAA	AAAA	AAAA	AAAA	AAAB	AAAA	AAAA	AAAB	AAAA	AAAB	AAAA	AAAA	AAAA	AAAA	AAAA	AAAA	AAAA	AAAA	AAAA	AAAA	AAAA	AAAA	AABB	AAAB	AAAA
solcap_snp_c2_49925	chr01	86088641	[A/C]	0.0589744	AAAA	AAAA	AAAA	AAAA	AAAA	AAAA	AAAB	AAAB	AAAA	AAAA	AAAA	AAAA	AAAA	AAAA	AAAA	AAAA	AAAB	AAAA	AAAA	AAAA	AAAA	AAAA	AAAA	AAAA	AABB	AAAB	AAAA	AABB	NNNN	AAAB	AAAA	AAAB	AAAB	AAAA	AAAA	AAAA	AAAA	AAAA	AAAA	AAAA	AAAA	AAAA	AAAB	AAAA	AAAA
solcap_snp_c2_53077	chr01	85897859	[T/C]	0.0607235	BBBB	BBBB	BBBB	BBBB	BBBB	BBBB	ABBB	ABBB	BBBB	BBBB	BBBB	BBBB	BBBB	BBBB	BBBB	BBBB	ABBB	BBBB	BBBB	BBBB	BBBB	BBBB	BBBB	BBBB	AABB	ABBB	BBBB	AABB	NNNN	ABBB	BBBB	ABBB	ABBB	BBBB	ABBB	BBBB	BBBB	BBBB	BBBB	BBBB	BBBB	BBBB	ABBB	BBBB	BBBB
solcap_snp_c2_49918	chr01	86090282	[A/G]	0.0642674	AAAA	AAAA	AAAA	AAAA	AAAA	AAAA	AAAB	AAAB	AAAA	AAAA	AAAA	AAAA	AAAA	AAAA	AAAA	AAAA	AAAB	AAAA	AAAA	AAAA	AAAA	AAAA	AAAA	AAAA	NNNN	AAAB	AAAA	AABB	NNNN	AAAB	AAAA	AAAB	AAAB	AAAA	AAAA	AAAA	AABB	AAAA	AAAA	AAAA	AAAA	AAAA	AAAB	AAAA	AAAA
solcap_snp_c1_1684	chr01	83059316	[A/G]	0.0679487	BBBB	BBBB	BBBB	BBBB	BBBB	BBBB	BBBB	BBBB	BBBB	BBBB	BBBB	BBBB	BBBB	BBBB	BBBB	BBBB	BBBB	BBBB	BBBB	BBBB	BBBB	BBBB	BBBB	BBBB	BBBB	BBBB	ABBB	BBBB	BBBB	BBBB	BBBB	BBBB	BBBB	BBBB	BBBB	BBBB	BBBB	BBBB	BBBB	BBBB	BBBB	BBBB	BBBB	BBBB	BBBB
solcap_snp_c2_6684	chr01	1828475	[T/G]	0.0682398	BBBB	BBBB	ABBB	BBBB	BBBB	BBBB	BBBB	BBBB	BBBB	BBBB	ABBB	ABBB	BBBB	BBBB	BBBB	BBBB	BBBB	BBBB	BBBB	BBBB	BBBB	BBBB	BBBB	BBBB	BBBB	BBBB	BBBB	BBBB	BBBB	ABBB	BBBB	ABBB	BBBB	BBBB	BBBB	BBBB	AABB	NNNN	AABB	BBBB	BBBB	BBBB	BBBB	ABBB	BBBB
solcap_snp_c2_49906	chr01	86153316	[T/C]	0.0703325	BBBB	BBBB	BBBB	BBBB	BBBB	BBBB	ABBB	ABBB	BBBB	BBBB	BBBB	BBBB	BBBB	BBBB	BBBB	BBBB	ABBB	BBBB	BBBB	BBBB	BBBB	BBBB	BBBB	BBBB	AABB	ABBB	BBBB	AABB	NNNN	ABBB	BBBB	ABBB	ABBB	BBBB	BBBB	BBBB	BBBB	BBBB	BBBB	BBBB	BBBB	BBBB	ABBB	BBBB	BBBB
solcap_snp_c2_49722	chr01	41948237	[T/C]	0.0788804	BBBB	BBBB	ABBB	ABBB	BBBB	BBBB	BBBB	BBBB	ABBB	ABBB	BBBB	BBBB	ABBB	BBBB	BBBB	BBBB	BBBB	BBBB	AAAB	BBBB	BBBB	ABBB	BBBB	BBBB	BBBB	BBBB	BBBB	ABBB	BBBB	BBBB	BBBB	ABBB	ABBB	BBBB	ABBB	BBBB	BBBB	BBBB	BBBB	BBBB	BBBB	BBBB	BBBB	BBBB	ABBB
solcap_snp_c2_56594	chr01	4686764	[T/C]	0.0803571	BBBB	AABB	BBBB	BBBB	BBBB	BBBB	ABBB	BBBB	BBBB	ABBB	ABBB	BBBB	BBBB	BBBB	ABBB	ABBB	ABBB	ABBB	BBBB	BBBB	BBBB	BBBB	ABBB	ABBB	BBBB	AABB	BBBB	ABBB	ABBB	BBBB	BBBB	ABBB	ABBB	BBBB	ABBB	BBBB	BBBB	ABBB	BBBB	ABBB	ABBB	BBBB	ABBB	BBBB	BBBB
solcap_snp_c2_49937	chr01	4601532	[A/G]	0.0809949	BBBB	AABB	BBBB	BBBB	BBBB	BBBB	ABBB	BBBB	BBBB	ABBB	ABBB	BBBB	BBBB	BBBB	ABBB	ABBB	ABBB	ABBB	BBBB	BBBB	BBBB	BBBB	ABBB	ABBB	BBBB	AABB	BBBB	ABBB	ABBB	BBBB	BBBB	ABBB	ABBB	BBBB	ABBB	BBBB	BBBB	ABBB	BBBB	ABBB	ABBB	BBBB	ABBB	BBBB	BBBB
solcap_snp_c2_53432	chr01	82321261	[T/A]	0.084399	BBBB	BBBB	BBBB	BBBB	BBBB	BBBB	BBBB	BBBB	ABBB	BBBB	BBBB	BBBB	BBBB	ABBB	BBBB	BBBB	BBBB	BBBB	BBBB	BBBB	BBBB	BBBB	BBBB	BBBB	BBBB	BBBB	BBBB	BBBB	BBBB	BBBB	BBBB	BBBB	BBBB	BBBB	ABBB	BBBB	BBBB	BBBB	BBBB	BBBB	BBBB	BBBB	BBBB	ABBB	BBBB
solcap_snp_c2_4754	chr01	82787205	[T/C]	0.0882353	BBBB	BBBB	BBBB	BBBB	BBBB	BBBB	BBBB	BBBB	ABBB	BBBB	BBBB	BBBB	BBBB	ABBB	BBBB	BBBB	BBBB	BBBB	BBBB	BBBB	BBBB	BBBB	BBBB	BBBB	BBBB	BBBB	BBBB	BBBB	BBBB	BBBB	BBBB	BBBB	BBBB	BBBB	ABBB	BBBB	BBBB	BBBB	BBBB	BBBB	BBBB	BBBB	BBBB	ABBB	BBBB
solcap_snp_c1_3199	chr01	81936802	[A/G]	0.0884615	AAAB	AAAA	AAAA	AAAA	AAAA	AAAA	AAAB	AAAA	AAAA	AAAB	AAAA	AAAA	AAAA	AAAA	AAAB	AAAA	AAAA	AAAB	AAAB	AAAA	AAAA	AAAA	AAAA	AAAA	AAAA	AAAB	AAAB	AAAA	AAAA	AAAA	AAAA	AAAA	AAAA	AAAA	AAAA	AAAA	AAAA	AAAB	AAAA	AAAB	AAAA	AAAA	AAAA	AAAA	AAAA
solcap_snp_c2_4907	chr01	83418674	[T/C]	0.0888747	AAAA	AAAA	AAAA	AAAA	AAAA	AAAA	AAAA	AAAA	AAAB	AAAA	AAAA	AAAA	AAAA	AAAB	AAAA	AAAA	AAAA	AAAA	AAAA	AAAA	AAAA	AAAA	AAAA	AAAA	AAAA	AAAA	AAAA	AAAA	AAAA	AAAA	AAAA	AAAA	AAAA	AAAA	AAAB	AAAA	AAAA	AAAA	AAAA	AAAA	AAAA	AAAA	AAAA	AAAB	AAAA
solcap_snp_c2_55621	chr01	55427311	[T/C]	0.0927835	BBBB	ABBB	ABBB	BBBB	ABBB	BBBB	AABB	ABBB	BBBB	BBBB	BBBB	ABBB	BBBB	BBBB	ABBB	BBBB	BBBB	BBBB	BBBB	BBBB	ABBB	BBBB	BBBB	BBBB	BBBB	BBBB	BBBB	BBBB	ABBB	BBBB	BBBB	BBBB	BBBB	ABBB	BBBB	BBBB	BBBB	BBBB	BBBB	BBBB	BBBB	BBBB	BBBB	BBBB	BBBB
solcap_snp_c2_34940	chr01	39931061	[T/G]	0.0928753	BBBB	ABBB	ABBB	BBBB	ABBB	BBBB	AABB	BBBB	BBBB	BBBB	BBBB	ABBB	BBBB	BBBB	ABBB	BBBB	BBBB	BBBB	BBBB	BBBB	ABBB	BBBB	BBBB	BBBB	BBBB	BBBB	BBBB	BBBB	ABBB	BBBB	BBBB	BBBB	BBBB	ABBB	BBBB	BBBB	BBBB	BBBB	BBBB	BBBB	BBBB	BBBB	BBBB	BBBB	BBBB
solcap_snp_c2_2874	chr01	55163751	[T/C]	0.0931122	BBBB	ABBB	ABBB	BBBB	ABBB	BBBB	ABBB	ABBB	BBBB	BBBB	BBBB	ABBB	BBBB	BBBB	ABBB	BBBB	BBBB	BBBB	BBBB	BBBB	ABBB	BBBB	BBBB	BBBB	BBBB	BBBB	BBBB	BBBB	ABBB	BBBB	BBBB	BBBB	BBBB	ABBB	BBBB	BBBB	BBBB	BBBB	BBBB	BBBB	BBBB	BBBB	BBBB	BBBB	BBBB
solcap_snp_c1_15853	chr01	46315907	[A/G]	0.0935115	AAAA	AAAB	AAAB	AAAA	AAAB	AAAA	AABB	AAAB	AAAA	AAAA	AAAA	AAAB	AAAA	AAAA	AAAB	AAAA	AAAA	AAAA	AAAA	AAAA	AAAB	AAAA	AAAA	AAAA	AAAA	AAAA	AAAA	AAAA	AAAB	AAAA	AAAA	AAAA	AAAA	AAAB	AAAA	AAAA	AAAA	AAAA	AAAA	AAAA	AAAA	AAAA	AAAA	AAAA	AAAA
solcap_snp_c1_15855	chr01	46323371	[T/C]	0.0935115	BBBB	ABBB	ABBB	BBBB	ABBB	BBBB	AABB	ABBB	BBBB	BBBB	BBBB	ABBB	BBBB	BBBB	ABBB	BBBB	BBBB	BBBB	BBBB	BBBB	ABBB	BBBB	BBBB	BBBB	BBBB	BBBB	BBBB	BBBB	ABBB	BBBB	BBBB	BBBB	BBBB	ABBB	BBBB	BBBB	BBBB	BBBB	BBBB	BBBB	BBBB	BBBB	BBBB	BBBB	BBBB
solcap_snp_c2_56843	chr01	18925630	[A/G]	0.0941476	BBBB	ABBB	ABBB	BBBB	ABBB	BBBB	AABB	ABBB	BBBB	BBBB	BBBB	ABBB	BBBB	BBBB	ABBB	BBBB	BBBB	BBBB	BBBB	BBBB	ABBB	BBBB	BBBB	BBBB	BBBB	BBBB	BBBB	BBBB	ABBB	BBBB	BBBB	BBBB	BBBB	ABBB	BBBB	BBBB	BBBB	BBBB	BBBB	BBBB	BBBB	BBBB	BBBB	BBBB	BBBB
solcap_snp_c2_27681	chr01	37067593	[A/T]	0.0943878	AAAA	AAAB	AAAB	AAAA	AAAB	AAAA	AABB	AAAB	AAAA	AAAA	AAAA	AAAB	AAAA	AAAA	AAAB	AAAA	AAAA	AAAA	AAAA	AAAA	AAAB	AAAA	AAAA	AAAA	AAAA	AAAA	AAAA	AAAA	AAAB	AAAA	AAAA	AAAA	AAAA	AAAB	AAAA	AAAA	AAAA	AAAA	AAAA	AAAA	AAAA	AAAA	AAAA	AAAA	AAAA
solcap_snp_c2_9723	chr01	80833816	[T/C]	0.094473	AAAA	AAAA	AAAA	AAAA	AAAA	AAAA	AAAA	AAAB	AAAB	AAAA	AAAA	AAAA	AAAA	AAAB	AAAA	AAAA	AAAA	AAAA	AAAA	AAAB	AAAB	AAAB	AAAA	AAAB	AAAA	AAAA	AAAA	AAAA	AAAA	AAAA	AAAB	AAAA	AAAA	AAAA	AAAB	AAAA	AAAA	AAAA	AAAA	AAAB	AAAB	AAAB	AAAA	AAAB	AAAA
solcap_snp_c1_6795	chr01	37683160	[A/G]	0.0947837	AAAA	AAAB	AAAB	AAAA	AAAB	AAAA	AABB	AAAB	AAAA	AAAA	AAAA	AAAB	AAAA	AAAA	AAAB	AAAA	AAAA	AAAA	AAAA	AAAA	AAAB	AAAA	AAAA	AAAA	AAAA	AAAA	AAAA	AAAA	AAAB	AAAA	AAAA	AAAA	AAAA	AAAB	AAAA	AAAA	AAAA	AAAA	AAAA	AAAA	AAAA	AAAA	AAAA	AAAA	AAAA
solcap_snp_c1_8535	chr01	37070102	[G/C]	0.0947837	BBBB	ABBB	ABBB	BBBB	ABBB	BBBB	AABB	ABBB	BBBB	BBBB	BBBB	ABBB	BBBB	BBBB	ABBB	BBBB	BBBB	BBBB	BBBB	BBBB	ABBB	BBBB	BBBB	BBBB	BBBB	BBBB	BBBB	BBBB	ABBB	BBBB	BBBB	BBBB	BBBB	ABBB	BBBB	BBBB	BBBB	BBBB	BBBB	BBBB	BBBB	BBBB	BBBB	BBBB	BBBB
solcap_snp_c2_694	chr01	51290205	[A/G]	0.0947837	BBBB	ABBB	ABBB	BBBB	ABBB	BBBB	AABB	ABBB	BBBB	BBBB	BBBB	ABBB	BBBB	BBBB	ABBB	BBBB	BBBB	BBBB	BBBB	BBBB	ABBB	BBBB	BBBB	BBBB	BBBB	BBBB	BBBB	BBBB	ABBB	BBBB	BBBB	BBBB	BBBB	ABBB	BBBB	BBBB	BBBB	BBBB	BBBB	BBBB	BBBB	BBBB	BBBB	BBBB	BBBB
solcap_snp_c2_2871	chr01	55163476	[T/C]	0.096056	AAAA	AAAB	AAAB	AAAA	AAAB	AAAA	AABB	AAAB	AAAA	AAAA	AAAA	AAAB	AAAA	AAAA	AAAB	AAAA	AAAA	AAAA	AAAA	AAAA	AAAB	AAAA	AAAA	AAAA	AAAA	AAAA	AAAA	AAAA	AAAB	AAAA	AAAA	AAAA	AAAA	AAAB	AAAA	AAAA	AAAA	AAAA	AAAA	AAAA	AAAA	AAAA	AAAA	AAAA	AAAA
solcap_snp_c2_55113	chr01	54580281	[A/G]	0.096056	BBBB	ABBB	ABBB	BBBB	ABBB	BBBB	AABB	ABBB	BBBB	BBBB	BBBB	ABBB	BBBB	BBBB	ABBB	BBBB	BBBB	BBBB	BBBB	BBBB	ABBB	BBBB	BBBB	BBBB	BBBB	BBBB	BBBB	BBBB	ABBB	BBBB	BBBB	BBBB	BBBB	ABBB	BBBB	BBBB	BBBB	BBBB	BBBB	BBBB	BBBB	BBBB	BBBB	BBBB	BBBB
solcap_snp_c2_27881	chr01	6071711	[G/C]	0.0966921	BBBB	ABBB	BBBB	BBBB	BBBB	BBBB	ABBB	BBBB	BBBB	ABBB	ABBB	BBBB	BBBB	BBBB	BBBB	ABBB	ABBB	BBBB	BBBB	BBBB	BBBB	BBBB	ABBB	ABBB	BBBB	ABBB	BBBB	ABBB	ABBB	BBBB	BBBB	ABBB	BBBB	BBBB	ABBB	BBBB	BBBB	ABBB	BBBB	ABBB	ABBB	BBBB	ABBB	BBBB	BBBB
solcap_snp_c1_14663	chr01	19663967	[C/G]	0.0971867	AAAB	AAAA	AAAA	AAAB	AAAB	AAAB	AAAA	AAAA	AAAA	AAAB	AAAA	AAAA	AAAB	AAAA	AAAA	AAAA	AAAA	AAAA	AAAA	AABB	AAAB	AAAB	AABB	AAAB	AAAA	AAAA	AAAB	AAAA	AAAA	AAAA	AAAA	AAAA	AAAB	AAAB	AAAB	AAAA	AAAA	AAAA	AABB	AAAB	AAAA	AAAA	AAAA	AAAA	AAAA
solcap_snp_c2_12167	chr01	71807851	[T/G]	0.0979644	BBBB	BBBB	BBBB	BBBB	BBBB	ABBB	ABBB	ABBB	BBBB	BBBB	BBBB	ABBB	BBBB	BBBB	BBBB	BBBB	ABBB	ABBB	BBBB	ABBB	BBBB	BBBB	BBBB	ABBB	ABBB	ABBB	BBBB	BBBB	ABBB	ABBB	BBBB	BBBB	BBBB	BBBB	BBBB	BBBB	ABBB	BBBB	BBBB	BBBB	BBBB	AABB	ABBB	BBBB	BBBB
solcap_snp_c2_9724	chr01	80833694	[A/G]	0.0979644	BBBB	BBBB	BBBB	BBBB	BBBB	BBBB	BBBB	ABBB	ABBB	BBBB	BBBB	BBBB	BBBB	ABBB	BBBB	BBBB	BBBB	BBBB	BBBB	ABBB	ABBB	ABBB	BBBB	ABBB	BBBB	BBBB	BBBB	BBBB	BBBB	BBBB	ABBB	BBBB	BBBB	BBBB	ABBB	BBBB	BBBB	BBBB	BBBB	ABBB	ABBB	ABBB	BBBB	ABBB	BBBB
solcap_snp_c2_2591	chr01	58985411	[A/C]	0.0980519	BBBB	ABBB	ABBB	BBBB	ABBB	ABBB	ABBB	BBBB	BBBB	BBBB	ABBB	ABBB	BBBB	BBBB	ABBB	ABBB	ABBB	BBBB	BBBB	ABBB	AABB	ABBB	BBBB	AABB	BBBB	BBBB	BBBB	BBBB	ABBB	BBBB	BBBB	BBBB	BBBB	ABBB	BBBB	BBBB	BBBB	BBBB	BBBB	AABB	BBBB	BBBB	BBBB	BBBB	BBBB
solcap_snp_c2_7328	chr01	79955869	[G/C]	0.0986005	AAAB	AAAA	AAAA	AAAA	AAAA	AAAA	AAAA	AAAA	AAAB	AAAB	AAAA	AAAA	AAAB	AAAA	AAAA	AAAA	AAAA	AAAA	AAAA	AAAA	AAAA	AAAA	AAAA	AAAA	AAAA	AAAA	AAAB	AAAA	AAAA	AAAA	AAAA	AAAA	AAAA	AAAA	AAAA	AAAA	AAAA	AAAB	AAAA	AAAA	AAAB	AAAA	AAAA	AAAA	AAAA
solcap_snp_c2_27879	chr01	6071498	[T/C]	0.0988372	AAAA	AAAA	AAAA	AAAB	AABB	AAAA	AAAA	AAAA	AAAB	AAAA	AAAA	AAAA	AAAA	AAAA	AAAA	AAAA	AAAA	AAAA	NNNN	AAAA	AAAA	AAAB	AAAA	AAAA	AAAA	AAAA	AAAA	AAAA	AAAA	AAAA	AAAA	AAAA	AAAB	AAAA	AABB	AAAB	AAAA	AAAA	AAAA	AAAA	AAAA	AAAA	AAAA	AAAB	AAAB
solcap_snp_c2_43984	chr01	13369757	[T/G]	0.098852	BBBB	ABBB	ABBB	ABBB	ABBB	BBBB	AABB	ABBB	BBBB	ABBB	BBBB	ABBB	BBBB	BBBB	ABBB	BBBB	BBBB	ABBB	BBBB	ABBB	ABBB	ABBB	BBBB	ABBB	BBBB	BBBB	BBBB	BBBB	ABBB	BBBB	ABBB	BBBB	BBBB	ABBB	BBBB	ABBB	BBBB	BBBB	BBBB	BBBB	ABBB	BBBB	BBBB	BBBB	BBBB
solcap_snp_c2_32111	chr01	42197532	[A/C]	0.0992366	BBBB	ABBB	ABBB	BBBB	ABBB	BBBB	AABB	ABBB	BBBB	BBBB	BBBB	ABBB	BBBB	BBBB	ABBB	BBBB	BBBB	BBBB	BBBB	BBBB	ABBB	BBBB	BBBB	BBBB	BBBB	BBBB	BBBB	BBBB	ABBB	BBBB	BBBB	BBBB	BBBB	ABBB	BBBB	BBBB	BBBB	BBBB	BBBB	BBBB	BBBB	BBBB	BBBB	BBBB	BBBB
solcap_snp_c2_49732	chr01	41859222	[A/G]	0.100129	BBBB	ABBB	BBBB	BBBB	BBBB	BBBB	NNNN	ABBB	BBBB	BBBB	ABBB	BBBB	BBBB	BBBB	BBBB	ABBB	AABB	BBBB	BBBB	BBBB	BBBB	BBBB	BBBB	BBBB	ABBB	AABB	BBBB	ABBB	BBBB	BBBB	BBBB	BBBB	BBBB	BBBB	BBBB	BBBB	BBBB	ABBB	BBBB	ABBB	BBBB	BBBB	NNNN	ABBB	BBBB
solcap_snp_c1_3850	chr01	72111134	[A/G]	0.101023	AAAA	AAAA	AAAA	AAAA	AAAA	AAAA	AAAB	AAAB	AAAA	AAAA	AAAA	AAAB	AAAA	AAAA	AAAA	AAAA	AAAB	AAAB	AAAA	AAAB	AAAA	AAAA	AAAA	AAAB	AAAB	AAAB	AAAA	AAAA	AAAB	AAAB	AAAA	AAAA	AAAA	AAAA	AAAA	AAAA	AABB	AAAA	AAAA	AAAA	AAAA	NNNN	AABB	AAAA	AAAA
solcap_snp_c2_42829	chr01	38478435	[T/C]	0.105598	BBBB	ABBB	ABBB	BBBB	ABBB	BBBB	AABB	ABBB	BBBB	BBBB	BBBB	ABBB	BBBB	BBBB	ABBB	BBBB	BBBB	BBBB	BBBB	BBBB	ABBB	BBBB	BBBB	BBBB	BBBB	BBBB	BBBB	BBBB	ABBB	BBBB	BBBB	BBBB	BBBB	ABBB	BBBB	BBBB	BBBB	BBBB	BBBB	BBBB	BBBB	BBBB	BBBB	BBBB	BBBB
solcap_snp_c1_3895	chr01	71444070	[T/C]	0.105769	AAAA	AAAA	AAAA	AAAA	AAAA	AAAB	AAAB	AAAB	AAAA	AAAA	AAAA	AAAB	AAAA	AAAA	AAAA	AAAA	AAAB	AAAB	AAAA	AAAB	AAAA	AAAA	AAAA	AAAB	AAAA	AAAB	AAAA	AAAA	AAAB	AAAB	AAAA	AAAA	AAAA	AAAA	AAAA	AAAA	AABB	AAAA	AAAA	AAAA	AAAA	NNNN	AAAB	AAAA	AAAA
solcap_snp_c2_49719	chr01	41947504	[A/G]	0.105867	AAAA	AAAB	AAAB	AAAB	AAAB	AAAA	AABB	AAAB	AAAA	AAAB	AAAA	AAAB	AAAA	AAAA	AAAB	AAAA	AAAA	AAAB	AAAA	AAAB	AAAB	AAAB	AAAA	AAAB	AAAA	AAAA	AAAA	AAAA	AAAB	AAAA	AAAB	AAAA	AAAA	AAAB	AAAA	AAAB	AAAA	AAAA	AAAA	AAAA	AAAB	AAAA	AAAA	AAAA	AAAA
solcap_snp_c1_14259	chr01	44700958	[A/G]	0.106138	BBBB	ABBB	ABBB	BBBB	ABBB	ABBB	AABB	ABBB	BBBB	BBBB	ABBB	ABBB	BBBB	BBBB	ABBB	ABBB	ABBB	BBBB	BBBB	BBBB	ABBB	BBBB	BBBB	BBBB	BBBB	BBBB	BBBB	BBBB	ABBB	BBBB	BBBB	BBBB	BBBB	ABBB	BBBB	BBBB	BBBB	BBBB	BBBB	BBBB	BBBB	BBBB	BBBB	BBBB	BBBB
solcap_snp_c2_6793	chr01	1314398	[T/C]	0.109694	BBBB	BBBB	ABBB	BBBB	BBBB	BBBB	ABBB	ABBB	BBBB	BBBB	ABBB	ABBB	BBBB	BBBB	BBBB	BBBB	AABB	BBBB	BBBB	ABBB	BBBB	BBBB	BBBB	BBBB	ABBB	BBBB	BBBB	ABBB	BBBB	BBBB	BBBB	ABBB	ABBB	BBBB	BBBB	BBBB	AABB	BBBB	BBBB	BBBB	BBBB	BBBB	ABBB	ABBB	BBBB
solcap_snp_c2_36668	chr01	559640	[A/G]	0.110051	BBBB	BBBB	ABBB	ABBB	BBBB	BBBB	BBBB	BBBB	BBBB	BBBB	ABBB	ABBB	BBBB	BBBB	BBBB	BBBB	BBBB	BBBB	ABBB	BBBB	BBBB	ABBB	BBBB	ABBB	BBBB	BBBB	BBBB	AABB	ABBB	BBBB	BBBB	AABB	BBBB	BBBB	ABBB	BBBB	AABB	ABBB	BBBB	BBBB	BBBB	AABB	BBBB	ABBB	BBBB
solcap_snp_c2_27887	chr01	6142925	[T/C]	0.110687	BBBB	ABBB	BBBB	BBBB	BBBB	ABBB	ABBB	BBBB	BBBB	ABBB	ABBB	BBBB	BBBB	BBBB	BBBB	ABBB	ABBB	BBBB	BBBB	BBBB	BBBB	BBBB	ABBB	ABBB	BBBB	ABBB	BBBB	AABB	ABBB	BBBB	BBBB	ABBB	BBBB	BBBB	ABBB	BBBB	AAAA	ABBB	BBBB	ABBB	ABBB	BBBB	ABBB	BBBB	BBBB
solcap_snp_c2_9727	chr01	80833454	[A/C]	0.111183	ABBB	BBBB	BBBB	BBBB	BBBB	ABBB	ABBB	BBBB	ABBB	ABBB	BBBB	BBBB	BBBB	BBBB	ABBB	BBBB	BBBB	ABBB	ABBB	BBBB	BBBB	BBBB	BBBB	BBBB	BBBB	ABBB	ABBB	BBBB	BBBB	BBBB	BBBB	BBBB	BBBB	BBBB	BBBB	BBBB	BBBB	ABBB	BBBB	ABBB	ABBB	BBBB	BBBB	BBBB	BBBB
solcap_snp_c2_45626	chr01	12000688	[A/G]	0.111607	AAAA	AAAB	AAAB	AAAA	AAAB	AAAB	AABB	AAAB	AAAA	AAAA	AAAB	AAAB	AAAA	AAAA	AAAB	AAAB	AAAB	AAAA	AAAA	AAAA	AAAB	AAAA	AAAA	AAAA	AAAA	AAAA	AAAA	AAAA	AAAB	AAAA	AAAA	AAAA	AAAA	AAAB	AAAA	AAAA	AAAA	AAAA	AAAA	AAAA	AAAA	AAAA	AAAA	AAAA	AAAA
solcap_snp_c1_4666	chr01	74741574	[T/C]	0.111825	BBBB	BBBB	BBBB	BBBB	BBBB	BBBB	BBBB	ABBB	ABBB	BBBB	BBBB	BBBB	BBBB	BBBB	BBBB	BBBB	BBBB	BBBB	ABBB	BBBB	BBBB	BBBB	BBBB	ABBB	BBBB	BBBB	BBBB	BBBB	BBBB	ABBB	BBBB	BBBB	BBBB	BBBB	BBBB	ABBB	AABB	BBBB	BBBB	ABBB	ABBB	ABBB	ABBB	ABBB	BBBB
solcap_snp_c2_9728	chr01	80833304	[T/A]	0.113811	ABBB	BBBB	BBBB	BBBB	BBBB	ABBB	ABBB	BBBB	ABBB	ABBB	BBBB	BBBB	BBBB	BBBB	ABBB	BBBB	BBBB	ABBB	ABBB	BBBB	BBBB	BBBB	BBBB	BBBB	BBBB	ABBB	ABBB	BBBB	BBBB	BBBB	BBBB	BBBB	BBBB	BBBB	BBBB	BBBB	BBBB	ABBB	BBBB	ABBB	ABBB	BBBB	BBBB	BBBB	BBBB
solcap_snp_c2_45301	chr01	59364003	[A/C]	0.114504	AAAA	AAAA	AAAB	AAAA	AAAA	AAAA	AAAA	AAAA	AAAB	AAAA	AAAA	AAAA	AAAA	AAAA	AAAA	AAAA	AAAA	AAAA	AAAA	AAAA	AAAA	AAAB	AAAA	AAAA	AABB	AAAA	AAAB	AAAB	AAAA	AAAB	AAAB	AABB	AAAA	AAAA	AAAA	AAAB	AAAA	AAAA	AAAA	AAAB	AAAB	AAAA	AABB	AAAB	AAAA
solcap_snp_c2_45302	chr01	59361412	[T/C]	0.115776	ABBB	BBBB	BBBB	BBBB	BBBB	ABBB	AABB	ABBB	BBBB	ABBB	BBBB	BBBB	BBBB	BBBB	BBBB	BBBB	ABBB	BBBB	BBBB	ABBB	BBBB	BBBB	AABB	BBBB	ABBB	ABBB	ABBB	ABBB	BBBB	BBBB	BBBB	BBBB	ABBB	ABBB	ABBB	BBBB	BBBB	ABBB	ABBB	ABBB	BBBB	BBBB	AABB	BBBB	BBBB
solcap_snp_c1_6109	chr01	3716735	[A/G]	0.116412	AAAA	AAAB	AAAA	AAAA	AAAA	AAAA	AAAA	AAAA	AAAA	AAAB	AAAA	AAAA	AAAA	AAAA	AAAA	AAAB	AAAA	AAAB	AAAA	AAAA	AAAA	AAAB	AAAA	AAAA	AAAB	AAAA	AAAB	AABB	AABB	AAAA	AAAB	AAAA	AAAB	AAAA	AAAB	AAAA	AAAA	AAAA	AAAA	AAAA	AAAA	AAAB	AAAA	AAAA	AAAA
solcap_snp_c2_2384	chr01	78663168	[A/C]	0.117048	ABBB	BBBB	BBBB	BBBB	BBBB	BBBB	BBBB	BBBB	BBBB	ABBB	BBBB	BBBB	BBBB	BBBB	BBBB	BBBB	BBBB	BBBB	BBBB	BBBB	BBBB	BBBB	BBBB	BBBB	BBBB	BBBB	ABBB	BBBB	BBBB	ABBB	BBBB	BBBB	BBBB	BBBB	ABBB	BBBB	BBBB	ABBB	ABBB	BBBB	BBBB	BBBB	BBBB	BBBB	BBBB
solcap_snp_c2_25746	chr01	33354366	[T/C]	0.117684	AAAA	AAAB	AAAB	AAAA	AAAA	AAAA	AAAB	AAAB	AAAB	AAAA	AAAB	AAAA	AAAA	AAAA	AAAA	AAAB	AAAB	AAAB	AAAA	AAAA	AAAB	AAAA	AAAA	AAAA	AAAB	AAAB	AAAB	AAAA	AAAA	AAAA	AAAB	AAAB	AAAA	AAAA	AAAA	AAAB	AAAA	AAAB	AAAA	AAAB	AAAB	AAAB	AAAB	AAAB	AAAA
solcap_snp_c2_51807	chr01	4258490	[T/C]	0.117684	ABBB	ABBB	ABBB	ABBB	ABBB	BBBB	ABBB	BBBB	ABBB	BBBB	ABBB	ABBB	AABB	AABB	ABBB	ABBB	BBBB	BBBB	BBBB	ABBB	ABBB	BBBB	BBBB	BBBB	BBBB	BBBB	AABB	BBBB	BBBB	ABBB	BBBB	BBBB	BBBB	AABB	BBBB	ABBB	BBBB	BBBB	BBBB	ABBB	BBBB	ABBB	ABBB	ABBB	AABB
solcap_snp_c1_6521	chr01	67735399	[T/G]	0.117949	AAAB	ABBB	AAAB	AAAA	AAAB	AAAB	AAAA	AAAA	AAAA	AABB	AAAB	AABB	AAAA	AAAA	ABBB	AABB	AAAB	AABB	AAAA	AABB	AAAB	AAAB	AABB	AAAA	AAAA	AAAB	AAAA	AABB	AAAB	AAAB	AAAB	AABB	AAAB	AAAB	AAAB	AAAB	AAAA	AAAB	ABBB	AAAA	AAAA	AAAA	AAAA	AABB	AAAA
solcap_snp_c2_30961	chr01	88389559	[T/C]	0.118455	BBBB	AABB	AABB	BBBB	NNNN	BBBB	BBBB	BBBB	ABBB	BBBB	ABBB	NNNN	BBBB	BBBB	ABBB	AABB	BBBB	ABBB	BBBB	ABBB	ABBB	ABBB	ABBB	BBBB	ABBB	ABBB	ABBB	BBBB	BBBB	BBBB	AABB	BBBB	AABB	BBBB	BBBB	ABBB	BBBB	BBBB	BBBB	BBBB	ABBB	BBBB	ABBB	BBBB	BBBB
solcap_snp_c1_6501	chr01	67459462	[A/G]	0.118926	BBBB	BBBB	AABB	ABBB	ABBB	BBBB	BBBB	BBBB	ABBB	BBBB	BBBB	ABBB	BBBB	BBBB	BBBB	BBBB	BBBB	BBBB	BBBB	BBBB	BBBB	BBBB	BBBB	BBBB	BBBB	BBBB	ABBB	BBBB	BBBB	ABBB	ABBB	ABBB	BBBB	BBBB	BBBB	ABBB	BBBB	BBBB	ABBB	BBBB	ABBB	BBBB	BBBB	BBBB	BBBB
solcap_snp_c2_30955	chr01	88452136	[A/G]	0.119201	BBBB	AABB	AABB	BBBB	NNNN	BBBB	BBBB	BBBB	ABBB	BBBB	ABBB	NNNN	BBBB	BBBB	ABBB	AABB	BBBB	ABBB	BBBB	ABBB	ABBB	ABBB	ABBB	BBBB	ABBB	ABBB	ABBB	BBBB	BBBB	BBBB	AABB	BBBB	AABB	BBBB	BBBB	ABBB	BBBB	BBBB	BBBB	BBBB	ABBB	BBBB	ABBB	BBBB	BBBB
solcap_snp_c2_22105	chr01	88057276	[A/C]	0.119792	AAAA	AABB	AABB	AAAA	NNNN	AAAA	AAAA	AAAA	AAAB	AAAA	AAAB	NNNN	AAAA	AAAA	AAAB	AABB	AAAA	AAAB	AAAA	AAAB	AAAB	AAAB	AAAB	AAAA	AAAB	AAAB	AAAB	AAAA	AAAA	AAAA	AABB	AAAA	AABB	AAAA	AAAA	AAAB	AAAA	AAAA	AAAA	AAAA	AAAB	AAAA	AAAB	AAAA	AAAA
solcap_snp_c1_805	chr01	58567030	[T/C]	0.12049	ABBB	AABB	BBBB	ABBB	ABBB	BBBB	BBBB	ABBB	BBBB	ABBB	AABB	BBBB	AABB	ABBB	ABBB	AABB	ABBB	AABB	BBBB	BBBB	BBBB	BBBB	BBBB	BBBB	ABBB	ABBB	BBBB	BBBB	ABBB	ABBB	BBBB	BBBB	ABBB	ABBB	BBBB	ABBB	BBBB	ABBB	ABBB	BBBB	BBBB	BBBB	BBBB	BBBB	ABBB
solcap_snp_c2_58375	chr01	76242413	[T/C]	0.120865	AAAB	AAAB	AAAA	AAAA	AAAB	AAAB	AAAA	AAAA	AAAB	AAAB	AAAA	AAAB	AAAB	AAAB	AAAB	AAAA	AAAB	AAAB	AAAA	AAAB	AABB	AAAB	AAAA	AAAB	AABB	AAAB	AAAB	AAAA	AAAA	AAAA	AAAB	AAAA	AAAA	AAAB	AAAB	AAAA	AAAA	AAAB	AAAB	AAAB	AAAB	AAAB	AAAB	AAAA	AAAA
solcap_snp_c2_35601	chr01	50790985	[T/C]	0.121501	ABBB	BBBB	BBBB	ABBB	ABBB	ABBB	BBBB	BBBB	BBBB	ABBB	BBBB	BBBB	ABBB	BBBB	BBBB	BBBB	BBBB	BBBB	BBBB	AABB	ABBB	ABBB	AABB	ABBB	BBBB	BBBB	ABBB	ABBB	ABBB	BBBB	BBBB	ABBB	ABBB	ABBB	AABB	BBBB	BBBB	BBBB	AABB	ABBB	BBBB	ABBB	BBBB	BBBB	BBBB
solcap_snp_c2_46522	chr01	59974287	[T/C]	0.124046	AAAB	AAAA	AAAB	AAAA	AAAA	AAAA	AABB	AAAB	AAAB	AAAB	AAAA	AAAA	AAAA	AAAA	AAAA	AAAA	AAAB	AAAA	AAAA	AAAB	AAAA	AAAA	AABB	AAAA	AAAB	AAAB	AAAB	AAAB	AAAA	AAAA	AAAB	AAAB	AAAB	AAAB	AAAB	AAAB	AAAA	AAAB	AAAB	AAAB	AAAB	AAAA	AABB	AAAA	AAAA
solcap_snp_c2_50485	chr01	78756913	[A/G]	0.125954	AAAB	AAAA	AAAA	AAAA	AAAA	AAAA	AAAA	AAAA	AAAB	AAAB	AAAA	AAAA	AAAA	AAAA	AAAA	AAAA	AAAA	AAAA	AAAA	AAAA	AAAA	AAAA	AAAA	AAAA	AAAA	AAAA	AAAB	AAAA	AAAA	AAAB	AAAA	AAAA	AAAA	AAAA	AAAB	AAAA	AAAA	AAAB	AAAB	AAAA	AAAB	AAAA	AAAA	AAAA	AAAA
solcap_snp_c2_56309	chr01	88173638	[T/C]	0.12659	BBBB	BBBB	BBBB	BBBB	BBBB	ABBB	BBBB	BBBB	BBBB	BBBB	BBBB	BBBB	BBBB	BBBB	BBBB	BBBB	BBBB	BBBB	BBBB	BBBB	ABBB	BBBB	ABBB	BBBB	ABBB	BBBB	BBBB	AABB	ABBB	AABB	ABBB	ABBB	AABB	BBBB	BBBB	BBBB	BBBB	BBBB	ABBB	BBBB	BBBB	ABBB	BBBB	BBBB	BBBB
solcap_snp_c1_1838	chr01	80560392	[A/G]	0.126607	AAAB	AAAA	AAAA	AAAA	AAAA	AAAB	AAAA	AAAA	AAAB	AAAB	AAAA	AAAA	AAAB	AAAA	AAAA	AAAA	AAAA	AAAA	AAAA	AAAA	AAAA	AAAA	AAAA	AAAA	AAAB	AAAA	AAAB	AAAA	AAAA	AAAB	AAAA	AAAA	AAAA	AAAA	AAAA	AAAA	AAAA	AAAB	AAAB	AAAA	AAAB	AAAA	AAAA	AAAA	AAAA
solcap_snp_c2_7193	chr01	79391898	[T/C]	0.126913	ABBB	BBBB	BBBB	ABBB	ABBB	ABBB	BBBB	ABBB	BBBB	BBBB	BBBB	ABBB	ABBB	BBBB	ABBB	BBBB	BBBB	BBBB	BBBB	ABBB	BBBB	ABBB	BBBB	BBBB	BBBB	BBBB	ABBB	ABBB	BBBB	BBBB	BBBB	BBBB	BBBB	ABBB	ABBB	ABBB	BBBB	BBBB	ABBB	BBBB	BBBB	BBBB	BBBB	BBBB	ABBB
solcap_snp_c2_31066	chr01	88535784	[A/G]	0.127226	AAAA	AAAA	AAAA	AAAA	AAAA	AAAB	AAAA	AAAA	AAAA	AAAA	AAAA	AAAA	AAAA	AAAA	AAAA	AAAA	AAAA	AAAA	AAAB	AAAA	AAAB	AAAA	AAAB	AAAA	AAAB	AAAA	AAAA	AABB	AAAB	AABB	AAAB	AAAB	AABB	AAAA	AAAA	AAAA	AAAA	AAAA	AAAB	AAAA	AAAA	AAAB	AAAA	AAAA	AAAA
solcap_snp_c1_6114	chr01	3693421	[A/C]	0.128535	BBBB	ABBB	ABBB	BBBB	BBBB	BBBB	BBBB	BBBB	BBBB	ABBB	BBBB	ABBB	BBBB	BBBB	ABBB	ABBB	ABBB	ABBB	BBBB	BBBB	BBBB	BBBB	BBBB	BBBB	BBBB	BBBB	BBBB	ABBB	AABB	ABBB	BBBB	ABBB	ABBB	BBBB	BBBB	BBBB	AABB	ABBB	ABBB	BBBB	BBBB	BBBB	BBBB	BBBB	BBBB
solcap_snp_c1_9385	chr01	88583876	[T/C]	0.129135	BBBB	BBBB	BBBB	BBBB	BBBB	ABBB	BBBB	BBBB	BBBB	BBBB	BBBB	BBBB	BBBB	BBBB	BBBB	BBBB	BBBB	BBBB	ABBB	BBBB	ABBB	BBBB	ABBB	BBBB	ABBB	BBBB	BBBB	AABB	ABBB	AABB	ABBB	ABBB	AABB	BBBB	BBBB	BBBB	BBBB	BBBB	ABBB	BBBB	BBBB	ABBB	BBBB	BBBB	BBBB
solcap_snp_c2_7094	chr01	79186993	[A/G]	0.131074	ABBB	BBBB	BBBB	ABBB	ABBB	ABBB	BBBB	ABBB	BBBB	BBBB	BBBB	ABBB	ABBB	BBBB	ABBB	BBBB	BBBB	BBBB	BBBB	ABBB	BBBB	ABBB	BBBB	BBBB	BBBB	BBBB	ABBB	ABBB	BBBB	BBBB	BBBB	BBBB	BBBB	ABBB	ABBB	ABBB	AABB	BBBB	ABBB	BBBB	BBBB	BBBB	BBBB	BBBB	ABBB
solcap_snp_c2_30959	chr01	88451740	[T/C]	0.132316	BBBB	BBBB	BBBB	BBBB	BBBB	ABBB	BBBB	BBBB	BBBB	BBBB	BBBB	BBBB	BBBB	BBBB	BBBB	BBBB	BBBB	BBBB	ABBB	BBBB	ABBB	BBBB	ABBB	BBBB	ABBB	BBBB	BBBB	AABB	ABBB	AABB	AABB	ABBB	AAAB	BBBB	BBBB	BBBB	BBBB	BBBB	ABBB	BBBB	BBBB	ABBB	BBBB	BBBB	BBBB
solcap_snp_c2_56844	chr01	18925794	[A/C]	0.132952	AAAA	AABB	AAAB	AAAA	AABB	AAAA	AABB	AAAB	AAAA	AAAA	AAAA	AAAB	AAAA	AAAA	AABB	AAAA	AAAA	AAAA	AAAA	AAAA	AAAB	AAAA	AAAA	AAAA	AAAA	AAAA	AAAA	AAAA	AABB	AAAA	AAAA	AAAA	AAAA	AAAB	AAAA	AAAA	AAAA	AAAA	AAAA	AAAA	AAAA	AAAA	AAAA	AAAA	AAAA
solcap_snp_c2_30956	chr01	88451932	[A/G]	0.134067	BBBB	AABB	AABB	BBBB	NNNN	ABBB	ABBB	ABBB	ABBB	BBBB	ABBB	NNNN	BBBB	BBBB	ABBB	AABB	BBBB	ABBB	BBBB	ABBB	ABBB	ABBB	ABBB	BBBB	ABBB	ABBB	ABBB	BBBB	BBBB	BBBB	AABB	BBBB	AABB	BBBB	BBBB	ABBB	BBBB	BBBB	BBBB	BBBB	ABBB	BBBB	ABBB	BBBB	BBBB
solcap_snp_c2_30960	chr01	88451543	[T/A]	0.134224	AAAA	AAAA	AAAA	AAAA	AAAA	AAAB	AAAA	AAAA	AAAA	AAAA	AAAA	AAAA	AAAA	AAAA	AAAA	AAAA	AAAA	AAAA	AAAB	AAAA	AAAB	AAAA	AAAB	AAAA	AAAB	AAAA	AAAA	AABB	AAAB	AABB	AAAB	AAAB	AABB	AAAA	AAAA	AAAA	AAAA	AAAA	AAAB	AAAA	AAAA	AAAB	AAAA	AAAA	AAAA
solcap_snp_c2_45622	chr01	12005526	[T/G]	0.134715	AAAA	AAAA	AAAB	AAAA	AAAB	AAAA	AAAA	AAAA	AAAB	AAAA	AAAA	AABB	AAAA	AAAB	AAAA	AAAA	AAAA	AABB	AAAA	AABB	NNNN	NNNN	AAAB	AAAB	AABB	AAAB	AAAB	AABB	AAAB	AAAB	AABB	AAAA	AAAB	AAAA	AAAB	AAAB	AAAA	AAAA	AAAA	AAAB	AABB	AAAB	AAAB	AABB	AAAA
solcap_snp_c2_14580	chr01	66218939	[A/G]	0.134961	ABBB	ABBB	BBBB	BBBB	ABBB	ABBB	BBBB	BBBB	ABBB	ABBB	BBBB	AABB	BBBB	ABBB	AABB	ABBB	ABBB	ABBB	BBBB	AABB	BBBB	ABBB	ABBB	ABBB	BBBB	BBBB	ABBB	ABBB	ABBB	AABB	ABBB	AABB	ABBB	ABBB	BBBB	ABBB	AABB	BBBB	NNNN	BBBB	AABB	BBBB	BBBB	AABB	BBBB
solcap_snp_c2_2571	chr01	77596089	[T/C]	0.136768	ABBB	BBBB	BBBB	BBBB	BBBB	ABBB	BBBB	ABBB	BBBB	ABBB	BBBB	BBBB	BBBB	BBBB	ABBB	BBBB	BBBB	BBBB	BBBB	BBBB	ABBB	BBBB	ABBB	BBBB	BBBB	BBBB	BBBB	BBBB	ABBB	BBBB	BBBB	BBBB	BBBB	ABBB	ABBB	BBBB	BBBB	ABBB	BBBB	BBBB	BBBB	BBBB	BBBB	ABBB	BBBB
solcap_snp_c1_590	chr01	78142002	[T/C]	0.136829	ABBB	ABBB	BBBB	ABBB	ABBB	BBBB	BBBB	ABBB	BBBB	ABBB	BBBB	ABBB	AABB	ABBB	ABBB	BBBB	BBBB	BBBB	BBBB	ABBB	BBBB	ABBB	BBBB	BBBB	BBBB	BBBB	AABB	ABBB	BBBB	BBBB	BBBB	BBBB	BBBB	ABBB	ABBB	ABBB	BBBB	BBBB	ABBB	BBBB	BBBB	BBBB	BBBB	BBBB	AABB
solcap_snp_c2_14839	chr01	86328884	[A/G]	0.136889	BBBB	ABBB	BBBB	BBBB	BBBB	AABB	BBBB	BBBB	BBBB	BBBB	ABBB	BBBB	BBBB	BBBB	BBBB	BBBB	ABBB	BBBB	BBBB	BBBB	AABB	ABBB	ABBB	ABBB	BBBB	ABBB	BBBB	AABB	ABBB	AABB	BBBB	ABBB	AABB	BBBB	BBBB	BBBB	BBBB	BBBB	ABBB	ABBB	ABBB	ABBB	BBBB	BBBB	BBBB
solcap_snp_c2_9892	chr01	81567297	[T/C]	0.137405	AAAA	AAAB	AAAB	AAAA	AAAB	AAAA	AAAA	AAAA	AAAA	AAAA	AAAA	AAAB	AAAA	AAAA	AAAA	AAAA	AAAA	AAAA	AAAA	AAAB	AAAB	AAAB	AAAB	AAAA	AAAA	AAAA	AAAA	AABB	AAAB	AAAB	AAAA	AAAA	ABBB	AAAA	AAAB	AAAA	AAAA	AAAA	AAAA	AAAB	AAAB	AAAA	AAAA	AAAA	AAAA
solcap_snp_c1_730	chr01	77353237	[T/A]	0.138041	AAAB	AAAA	AAAA	AAAA	AAAA	AAAB	AAAA	AAAB	AAAA	AAAB	AAAA	AAAA	AAAA	AAAA	AAAB	AAAA	AAAA	AAAA	AAAA	AAAA	AAAB	AAAA	AAAB	AAAA	AAAA	AAAA	AAAA	AAAA	AAAB	AAAA	AAAA	AAAA	AAAA	AAAB	AAAB	AAAA	AAAA	AAAB	AAAA	AAAA	AAAA	AAAA	AAAA	AAAB	AAAA
solcap_snp_c1_6108	chr01	3716741	[T/G]	0.138677	AAAA	AAAB	AAAA	AAAA	AAAA	AAAA	AAAA	AAAA	AAAA	AAAB	AAAA	AAAA	AAAA	AAAA	AAAA	AAAB	AAAA	AABB	AAAA	AAAA	AAAA	AABB	AAAA	AAAA	AABB	AAAA	AABB	AABB	AABB	AAAA	AABB	AAAA	AABB	AAAA	AAAB	AAAA	AAAA	AAAA	AAAA	AAAA	AAAA	AAAB	AAAA	AAAA	AAAA
solcap_snp_c2_2551	chr01	77488165	[T/C]	0.138677	ABBB	BBBB	BBBB	BBBB	BBBB	ABBB	BBBB	ABBB	BBBB	ABBB	BBBB	BBBB	BBBB	BBBB	ABBB	BBBB	BBBB	BBBB	BBBB	BBBB	ABBB	BBBB	ABBB	BBBB	BBBB	BBBB	BBBB	BBBB	ABBB	BBBB	BBBB	BBBB	BBBB	ABBB	ABBB	BBBB	BBBB	ABBB	BBBB	BBBB	BBBB	BBBB	BBBB	ABBB	BBBB
solcap_snp_c1_16435	chr01	76304506	[T/C]	0.139313	BBBB	BBBB	BBBB	ABBB	BBBB	BBBB	BBBB	BBBB	BBBB	BBBB	BBBB	BBBB	ABBB	ABBB	BBBB	BBBB	BBBB	BBBB	BBBB	BBBB	BBBB	ABBB	BBBB	BBBB	BBBB	BBBB	ABBB	BBBB	BBBB	ABBB	BBBB	BBBB	BBBB	BBBB	ABBB	ABBB	BBBB	BBBB	ABBB	BBBB	BBBB	BBBB	BBBB	ABBB	AABB
solcap_snp_c2_49867	chr01	16399217	[T/C]	0.139386	BBBB	ABBB	ABBB	BBBB	ABBB	BBBB	AABB	ABBB	BBBB	BBBB	BBBB	ABBB	BBBB	BBBB	ABBB	BBBB	BBBB	BBBB	BBBB	BBBB	ABBB	BBBB	BBBB	BBBB	BBBB	BBBB	BBBB	ABBB	AABB	BBBB	BBBB	ABBB	BBBB	ABBB	ABBB	BBBB	BBBB	BBBB	BBBB	BBBB	BBBB	BBBB	BBBB	BBBB	BBBB
solcap_snp_c1_711	chr01	77207561	[A/G]	0.139668	ABBB	BBBB	BBBB	BBBB	BBBB	ABBB	BBBB	ABBB	BBBB	ABBB	BBBB	BBBB	BBBB	BBBB	ABBB	BBBB	BBBB	BBBB	BBBB	BBBB	ABBB	BBBB	ABBB	BBBB	BBBB	BBBB	BBBB	ABBB	ABBB	BBBB	BBBB	BBBB	BBBB	ABBB	ABBB	BBBB	BBBB	ABBB	BBBB	BBBB	BBBB	BBBB	BBBB	ABBB	BBBB
solcap_snp_c1_16515	chr01	11769718	[T/C]	0.141192	AAAA	AAAA	AAAB	AAAA	AAAB	AAAA	AAAA	AAAA	AAAB	AAAA	AAAA	AABB	AAAA	AAAB	AAAA	AAAA	AAAA	AABB	AAAA	AABB	AABB	NNNN	AAAB	AAAB	AABB	AAAB	AAAB	AABB	AAAB	AAAB	AABB	AAAA	AAAB	AAAA	AAAB	AAAB	AAAA	AAAA	AAAA	AAAB	AABB	AAAB	AAAB	AABB	AAAA
solcap_snp_c1_636	chr01	76505319	[T/C]	0.142583	ABBB	BBBB	ABBB	BBBB	BBBB	ABBB	BBBB	ABBB	BBBB	ABBB	BBBB	BBBB	BBBB	BBBB	ABBB	BBBB	BBBB	BBBB	ABBB	BBBB	ABBB	BBBB	ABBB	BBBB	BBBB	BBBB	BBBB	ABBB	ABBB	BBBB	BBBB	ABBB	BBBB	ABBB	ABBB	BBBB	BBBB	ABBB	BBBB	BBBB	BBBB	BBBB	BBBB	AABB	BBBB
solcap_snp_c2_22549	chr01	29678334	[T/C]	0.14313	BBBB	BBBB	ABBB	BBBB	ABBB	ABBB	BBBB	BBBB	BBBB	BBBB	BBBB	ABBB	ABBB	BBBB	ABBB	BBBB	BBBB	BBBB	BBBB	ABBB	ABBB	ABBB	BBBB	AABB	BBBB	BBBB	ABBB	BBBB	BBBB	ABBB	BBBB	AABB	BBBB	BBBB	BBBB	BBBB	BBBB	BBBB	BBBB	AABB	BBBB	ABBB	BBBB	ABBB	ABBB
solcap_snp_c1_3844	chr01	71088529	[T/C]	0.145674	ABBB	BBBB	BBBB	AABB	AABB	ABBB	BBBB	ABBB	BBBB	BBBB	BBBB	BBBB	ABBB	BBBB	BBBB	BBBB	BBBB	BBBB	AABB	BBBB	BBBB	BBBB	ABBB	BBBB	BBBB	BBBB	BBBB	ABBB	BBBB	ABBB	ABBB	BBBB	BBBB	ABBB	BBBB	ABBB	BBBB	ABBB	ABBB	BBBB	BBBB	BBBB	BBBB	BBBB	ABBB
solcap_snp_c2_48051	chr01	5079220	[A/G]	0.14631	ABBB	ABBB	ABBB	ABBB	BBBB	BBBB	ABBB	BBBB	ABBB	BBBB	ABBB	ABBB	AABB	AABB	ABBB	ABBB	BBBB	BBBB	ABBB	ABBB	ABBB	BBBB	BBBB	BBBB	BBBB	BBBB	AABB	BBBB	BBBB	ABBB	BBBB	BBBB	BBBB	AABB	BBBB	ABBB	BBBB	BBBB	BBBB	ABBB	BBBB	ABBB	BBBB	ABBB	AABB
solcap_snp_c2_27885	chr01	6071917	[A/G]	0.146867	ABBB	BBBB	BBBB	ABBB	ABBB	BBBB	BBBB	ABBB	ABBB	ABBB	AABB	BBBB	ABBB	ABBB	BBBB	ABBB	ABBB	BBBB	BBBB	ABBB	ABBB	ABBB	BBBB	ABBB	ABBB	ABBB	ABBB	BBBB	BBBB	BBBB	BBBB	BBBB	BBBB	ABBB	BBBB	BBBB	BBBB	BBBB	BBBB	ABBB	ABBB	BBBB	BBBB	ABBB	BBBB
solcap_snp_c2_14733	chr01	86527570	[T/C]	0.146947	AAAA	AAAB	AAAA	AAAA	AAAA	AAAB	AAAA	AAAA	AAAA	AAAA	AAAB	AAAA	AAAA	AAAA	AAAA	AAAA	AAAB	AAAA	AAAA	AAAA	AABB	AAAB	AAAB	AAAB	AAAA	AAAB	AAAA	AABB	AAAB	AABB	AAAA	AAAB	AABB	AAAA	AAAA	AAAA	AAAA	AAAA	AAAB	AAAB	AAAB	AAAB	AAAA	AAAA	AAAA
solcap_snp_c2_35518	chr01	60512580	[A/C]	0.147021	AAAA	AAAA	AAAA	AAAA	AAAA	AAAA	AAAA	AAAA	AAAB	AAAB	AAAA	AAAA	AAAB	AAAB	AAAB	AAAA	AAAA	AAAA	AAAA	AAAA	AAAA	AAAA	AAAA	AAAA	AAAA	AAAA	AAAA	AAAB	AAAB	AAAB	AAAA	AABB	AAAA	AAAA	AAAB	AAAA	AAAA	AAAA	AAAA	AAAB	AAAA	AAAB	AAAA	AAAB	AAAB
solcap_snp_c2_14707	chr01	86355313	[T/C]	0.147583	BBBB	ABBB	BBBB	BBBB	BBBB	AABB	BBBB	BBBB	BBBB	BBBB	ABBB	BBBB	BBBB	BBBB	BBBB	BBBB	ABBB	BBBB	BBBB	BBBB	AABB	ABBB	ABBB	AABB	BBBB	ABBB	BBBB	AABB	ABBB	AABB	BBBB	ABBB	AABB	BBBB	BBBB	BBBB	BBBB	BBBB	ABBB	ABBB	ABBB	ABBB	BBBB	BBBB	BBBB
solcap_snp_c2_14730	chr01	86441457	[T/A]	0.147583	BBBB	ABBB	BBBB	BBBB	BBBB	ABBB	BBBB	BBBB	BBBB	BBBB	ABBB	BBBB	BBBB	BBBB	BBBB	BBBB	ABBB	BBBB	BBBB	BBBB	AABB	ABBB	ABBB	ABBB	BBBB	ABBB	BBBB	AABB	ABBB	AABB	BBBB	ABBB	AABB	BBBB	BBBB	BBBB	BBBB	BBBB	ABBB	ABBB	ABBB	ABBB	BBBB	BBBB	BBBB
solcap_snp_c2_24677	chr01	30837971	[T/C]	0.148855	BBBB	BBBB	BBBB	BBBB	BBBB	ABBB	BBBB	BBBB	BBBB	BBBB	BBBB	BBBB	BBBB	BBBB	BBBB	BBBB	BBBB	BBBB	BBBB	ABBB	ABBB	ABBB	BBBB	ABBB	BBBB	BBBB	ABBB	AABB	ABBB	ABBB	BBBB	ABBB	BBBB	BBBB	ABBB	ABBB	BBBB	ABBB	BBBB	ABBB	BBBB	BBBB	ABBB	BBBB	BBBB
solcap_snp_c2_14779	chr01	86887703	[T/C]	0.149491	BBBB	ABBB	BBBB	BBBB	BBBB	ABBB	BBBB	BBBB	BBBB	BBBB	ABBB	BBBB	BBBB	BBBB	BBBB	BBBB	ABBB	BBBB	BBBB	BBBB	AABB	ABBB	ABBB	ABBB	ABBB	ABBB	BBBB	AABB	ABBB	AABB	BBBB	ABBB	AABB	BBBB	BBBB	BBBB	BBBB	BBBB	ABBB	ABBB	ABBB	ABBB	BBBB	BBBB	BBBB
solcap_snp_c2_46455	chr01	85545111	[A/C]	0.149491	ABBB	BBBB	ABBB	AABB	BBBB	ABBB	ABBB	AABB	BBBB	ABBB	ABBB	BBBB	AABB	ABBB	BBBB	ABBB	AABB	ABBB	AABB	BBBB	BBBB	BBBB	ABBB	BBBB	BBBB	BBBB	BBBB	BBBB	BBBB	BBBB	BBBB	ABBB	BBBB	ABBB	BBBB	ABBB	BBBB	AABB	ABBB	BBBB	BBBB	BBBB	ABBB	AABB	AAAB
solcap_snp_c2_47313	chr01	68670749	[C/G]	0.149491	BBBB	ABBB	BBBB	ABBB	ABBB	BBBB	AABB	ABBB	ABBB	BBBB	ABBB	BBBB	ABBB	ABBB	BBBB	ABBB	ABBB	BBBB	ABBB	BBBB	BBBB	BBBB	ABBB	BBBB	BBBB	ABBB	ABBB	BBBB	BBBB	BBBB	BBBB	BBBB	ABBB	BBBB	ABBB	BBBB	BBBB	BBBB	BBBB	BBBB	ABBB	AABB	BBBB	BBBB	BBBB
solcap_snp_c2_54308	chr01	31088895	[T/C]	0.151923	AAAA	AAAB	AAAB	AAAA	AAAB	AAAA	AABB	AAAB	AAAA	AAAA	AAAA	AAAB	AAAA	AAAA	AAAB	AAAA	AAAA	AAAA	AAAA	AAAA	AAAB	AAAA	AAAA	AAAA	AAAA	AAAA	AAAA	AAAB	AABB	AAAA	AAAA	AAAB	AAAA	AAAB	AAAB	AAAA	AAAA	AAAA	AAAA	AAAA	AAAA	AAAA	AAAA	AAAA	AAAA
solcap_snp_c2_4860	chr01	83130290	[T/C]	0.153896	BBBB	NNNN	ABBB	ABBB	ABBB	AABB	BBBB	BBBB	BBBB	BBBB	ABBB	AABB	BBBB	BBBB	BBBB	ABBB	ABBB	BBBB	ABBB	ABBB	AABB	AABB	AABB	BBBB	BBBB	ABBB	BBBB	BBBB	BBBB	ABBB	AABB	ABBB	AABB	BBBB	BBBB	ABBB	BBBB	BBBB	ABBB	BBBB	BBBB	BBBB	ABBB	BBBB	BBBB
solcap_snp_c2_45058	chr01	5347312	[A/G]	0.154297	AABB	AAAA	AAAA	AAAA	AABB	AABB	AAAA	AAAB	AAAA	AAAA	AAAA	AABB	AAAB	AAAB	AAAB	AAAA	AAAA	AAAA	AAAB	AAAB	AAAA	AAAB	AAAB	AAAB	AAAA	AAAA	AAAA	AAAB	AAAA	AAAA	NNNN	AAAB	AAAA	AAAB	AAAA	AAAB	AABB	AAAB	AAAA	AAAA	NNNN	AAAA	AAAB	AAAA	AAAB
solcap_snp_c2_2291	chr01	76480545	[A/G]	0.156812	ABBB	BBBB	ABBB	BBBB	BBBB	ABBB	ABBB	AABB	BBBB	BBBB	BBBB	ABBB	BBBB	BBBB	ABBB	BBBB	ABBB	BBBB	ABBB	BBBB	ABBB	BBBB	ABBB	BBBB	ABBB	ABBB	BBBB	ABBB	AABB	BBBB	BBBB	ABBB	BBBB	ABBB	ABBB	BBBB	BBBB	BBBB	BBBB	BBBB	BBBB	AABB	ABBB	AABB	BBBB
solcap_snp_c2_45625	chr01	12000832	[T/A]	0.157216	AAAA	AAAB	AAAB	AAAA	AAAB	AAAB	AABB	AAAB	AAAA	AAAA	AAAB	AAAB	AAAA	AAAA	AAAB	AAAB	AAAB	AAAA	AAAA	AAAA	AAAB	AAAA	AAAA	AAAA	AAAA	AAAA	AAAA	AAAB	AABB	AAAA	AAAA	AAAB	AAAA	AAAB	AAAB	AAAA	AAAA	AAAA	AAAA	AAAA	AAAA	AAAA	AAAA	AAAA	AAAA
solcap_snp_c2_2465	chr01	77191340	[A/T]	0.157761	ABBB	BBBB	BBBB	BBBB	BBBB	ABBB	BBBB	ABBB	BBBB	ABBB	BBBB	BBBB	BBBB	BBBB	ABBB	BBBB	BBBB	BBBB	BBBB	BBBB	ABBB	BBBB	ABBB	BBBB	BBBB	BBBB	BBBB	ABBB	ABBB	BBBB	BBBB	BBBB	BBBB	ABBB	ABBB	BBBB	BBBB	ABBB	BBBB	BBBB	BBBB	BBBB	BBBB	ABBB	BBBB
solcap_snp_c1_573	chr01	76465282	[A/G]	0.160941	ABBB	BBBB	ABBB	BBBB	BBBB	ABBB	ABBB	AABB	BBBB	BBBB	BBBB	ABBB	BBBB	BBBB	ABBB	BBBB	ABBB	BBBB	ABBB	BBBB	ABBB	BBBB	ABBB	BBBB	ABBB	ABBB	BBBB	ABBB	AABB	BBBB	BBBB	ABBB	BBBB	ABBB	ABBB	BBBB	BBBB	BBBB	BBBB	BBBB	BBBB	AABB	ABBB	AABB	BBBB
solcap_snp_c1_16423	chr01	18927026	[A/T]	0.161578	AAAA	AAAB	AAAB	AAAA	AAAB	AAAA	AABB	AAAB	AAAA	AAAA	AAAA	AAAB	AAAA	AAAA	AAAB	AAAA	AAAA	AAAA	AAAA	AAAA	AAAB	AAAA	AAAA	AAAA	AAAA	AAAA	AAAA	AAAB	AABB	AAAA	AAAA	AAAB	AAAA	AAAB	AAAB	AAAA	AAAA	AAAA	AAAA	AAAA	AAAA	AAAA	AAAA	AAAA	AAAA
solcap_snp_c1_15612	chr01	18998405	[A/C]	0.162214	AAAA	AAAB	AAAB	AAAA	AAAB	AAAA	AABB	AAAB	AAAA	AAAA	AAAA	AAAB	AAAA	AAAA	AAAB	AAAA	AAAA	AAAA	AAAA	AAAA	AAAB	AAAA	AAAA	AAAA	AAAA	AAAA	AAAA	AAAB	AABB	AAAA	AAAA	AAAB	AAAA	AAAB	AAAB	AAAA	AAAA	AAAA	AAAA	AAAA	AAAA	AAAA	AAAA	AAAA	AAAA
solcap_snp_c1_1591	chr01	84026698	[T/C]	0.162214	ABBB	BBBB	ABBB	AABB	ABBB	ABBB	AABB	ABBB	BBBB	AABB	ABBB	BBBB	AABB	ABBB	BBBB	ABBB	AABB	ABBB	AABB	BBBB	BBBB	BBBB	ABBB	BBBB	BBBB	BBBB	BBBB	BBBB	ABBB	BBBB	BBBB	ABBB	ABBB	ABBB	BBBB	ABBB	BBBB	AABB	BBBB	BBBB	BBBB	BBBB	AABB	AABB	AAAB
solcap_snp_c2_19420	chr01	4013257	[T/G]	0.162214	AAAB	AAAB	AAAB	AAAB	AAAB	AAAA	AAAB	AAAA	AAAB	AAAA	AAAB	AAAB	AABB	AABB	AAAB	AAAB	AAAB	AAAA	AAAA	AAAB	AAAB	AAAA	AAAA	AAAA	AAAA	AAAB	AABB	AAAA	AAAA	AAAB	AAAA	AAAA	AAAA	AABB	AAAA	AAAB	AAAA	AAAA	AAAA	AAAB	AAAA	AAAB	AAAB	AABB	AABB
solcap_snp_c2_20507	chr01	67223836	[A/G]	0.162628	ABBB	ABBB	BBBB	ABBB	BBBB	ABBB	AABB	AABB	BBBB	AABB	ABBB	BBBB	AABB	ABBB	BBBB	ABBB	ABBB	ABBB	AABB	ABBB	ABBB	ABBB	BBBB	AABB	AABB	ABBB	ABBB	BBBB	ABBB	BBBB	BBBB	BBBB	ABBB	ABBB	BBBB	ABBB	AABB	AABB	BBBB	ABBB	ABBB	AABB	AABB	BBBB	ABBB
solcap_snp_c1_4757	chr01	66354337	[T/G]	0.16285	ABBB	BBBB	BBBB	BBBB	BBBB	ABBB	ABBB	ABBB	BBBB	BBBB	BBBB	BBBB	AABB	ABBB	BBBB	BBBB	BBBB	ABBB	ABBB	ABBB	ABBB	BBBB	BBBB	ABBB	BBBB	ABBB	BBBB	BBBB	BBBB	ABBB	BBBB	BBBB	BBBB	ABBB	BBBB	ABBB	BBBB	BBBB	BBBB	ABBB	ABBB	ABBB	ABBB	ABBB	ABBB
solcap_snp_c1_8606	chr01	6143327	[T/C]	0.163486	AAAA	AABB	AAAB	AAAA	AAAA	AAAA	AAAB	AAAA	AAAB	AAAA	AAAB	AAAB	AAAB	AAAB	AABB	AAAB	AAAA	AAAB	AAAA	AAAB	AAAB	AAAA	AAAA	AAAA	AAAA	AAAB	AAAA	AAAA	AAAA	AAAB	AAAA	AAAA	AAAA	AAAB	AAAA	AAAB	AAAA	AAAA	AAAA	AAAB	AAAA	AAAB	AAAA	AAAB	AAAB
solcap_snp_c2_51791	chr01	4309411	[T/C]	0.163816	ABBB	BBBB	BBBB	ABBB	BBBB	BBBB	BBBB	ABBB	AABB	ABBB	BBBB	BBBB	BBBB	ABBB	BBBB	BBBB	BBBB	BBBB	AABB	BBBB	BBBB	ABBB	BBBB	BBBB	BBBB	BBBB	ABBB	BBBB	BBBB	ABBB	BBBB	BBBB	ABBB	ABBB	ABBB	ABBB	BBBB	ABBB	AABB	BBBB	ABBB	BBBB	BBBB	ABBB	ABBB
solcap_snp_c2_35536	chr01	60515967	[T/C]	0.165816	BBBB	AABB	ABBB	AABB	ABBB	ABBB	BBBB	BBBB	BBBB	ABBB	ABBB	ABBB	AABB	BBBB	ABBB	AABB	ABBB	AABB	AAAB	BBBB	BBBB	BBBB	ABBB	BBBB	ABBB	ABBB	BBBB	BBBB	ABBB	ABBB	BBBB	BBBB	ABBB	BBBB	ABBB	ABBB	BBBB	ABBB	ABBB	BBBB	BBBB	BBBB	BBBB	ABBB	ABBB
solcap_snp_c1_12131	chr01	62935879	[A/G]	0.166026	BBBB	BBBB	BBBB	BBBB	BBBB	BBBB	BBBB	BBBB	ABBB	ABBB	BBBB	BBBB	ABBB	ABBB	ABBB	BBBB	BBBB	BBBB	BBBB	BBBB	BBBB	ABBB	BBBB	BBBB	AABB	BBBB	BBBB	BBBB	BBBB	AABB	BBBB	AABB	BBBB	BBBB	BBBB	BBBB	BBBB	ABBB	AABB	BBBB	BBBB	ABBB	AABB	ABBB	ABBB
solcap_snp_c2_27894	chr01	6340020	[A/C]	0.166031	AAAA	AABB	AAAB	AAAA	AAAA	AAAA	AAAB	AAAA	AAAB	AAAA	AAAB	AAAB	AAAB	AAAB	AABB	AAAB	AAAA	AAAB	AAAA	AAAB	AAAB	AAAA	AAAA	AAAA	AAAA	AAAB	AAAA	AAAA	AAAA	AAAB	AAAA	AAAA	AAAA	AAAB	AAAA	AAAB	AAAA	AAAA	AAAA	AAAB	AAAA	AAAB	AAAA	AAAB	AAAB
solcap_snp_c2_20513	chr01	67277817	[A/G]	0.166237	BBBB	BBBB	AABB	ABBB	ABBB	BBBB	BBBB	BBBB	ABBB	BBBB	BBBB	ABBB	BBBB	BBBB	BBBB	BBBB	BBBB	BBBB	BBBB	BBBB	BBBB	BBBB	BBBB	BBBB	BBBB	BBBB	ABBB	ABBB	ABBB	AABB	ABBB	ABBB	ABBB	BBBB	BBBB	ABBB	BBBB	BBBB	ABBB	ABBB	ABBB	BBBB	BBBB	BBBB	BBBB
solcap_snp_c2_4614	chr01	83843357	[T/C]	0.167318	AABB	AAAA	AAAB	AAAA	AAAB	AAAB	AAAB	AAAB	AAAB	AABB	AAAA	AAAB	AABB	AABB	AABB	AAAA	AAAA	AAAB	AAAB	AAAA	AAAA	AAAA	AAAB	AAAB	AAAB	AAAB	AAAB	AABB	AAAB	AABB	AAAB	AAAB	AAAA	AABB	AAAB	AABB	AABB	AABB	AABB	AAAB	AAAA	AAAB	AAAB	AAAA	AAAB
solcap_snp_c2_35537	chr01	60516974	[T/G]	0.167939	BBBB	AABB	ABBB	AABB	ABBB	ABBB	BBBB	BBBB	BBBB	ABBB	AABB	ABBB	AABB	BBBB	ABBB	AABB	ABBB	AABB	AAAB	BBBB	BBBB	BBBB	ABBB	BBBB	ABBB	ABBB	BBBB	BBBB	ABBB	ABBB	BBBB	BBBB	ABBB	BBBB	ABBB	ABBB	BBBB	ABBB	ABBB	BBBB	BBBB	BBBB	BBBB	ABBB	ABBB
solcap_snp_c1_9406	chr01	88347389	[T/A]	0.168575	BBBB	BBBB	BBBB	BBBB	BBBB	ABBB	BBBB	BBBB	BBBB	BBBB	ABBB	BBBB	ABBB	BBBB	BBBB	BBBB	BBBB	BBBB	BBBB	BBBB	AABB	BBBB	ABBB	ABBB	ABBB	BBBB	BBBB	AAAB	ABBB	AABB	ABBB	ABBB	AABB	BBBB	ABBB	BBBB	BBBB	BBBB	ABBB	ABBB	ABBB	ABBB	BBBB	BBBB	BBBB
solcap_snp_c2_35483	chr01	60240569	[T/G]	0.169211	AAAB	AAAA	AAAB	AAAA	AAAA	AAAB	ABBB	AAAB	AAAB	AAAB	AAAA	AAAA	AAAA	AAAA	AAAA	AAAA	AAAB	AAAA	AAAA	AABB	AAAA	AAAA	ABBB	AAAA	AAAB	AAAB	ABBB	AAAB	AAAA	AAAA	AAAB	AAAB	AAAB	AAAB	AAAB	AAAB	AAAA	AAAB	AAAB	AAAB	AAAB	AAAA	AABB	AAAA	AAAA
solcap_snp_c2_20522	chr01	67294103	[T/G]	0.169847	BBBB	BBBB	AABB	ABBB	ABBB	BBBB	BBBB	BBBB	ABBB	BBBB	BBBB	ABBB	BBBB	BBBB	BBBB	BBBB	BBBB	BBBB	BBBB	BBBB	BBBB	BBBB	BBBB	BBBB	BBBB	BBBB	ABBB	ABBB	ABBB	AABB	ABBB	ABBB	ABBB	BBBB	BBBB	ABBB	BBBB	BBBB	ABBB	ABBB	ABBB	BBBB	BBBB	BBBB	BBBB
solcap_snp_c1_13686	chr01	64120888	[T/C]	0.169922	AAAA	AABB	AAAA	AAAB	NNNN	AAAA	AAAB	AAAB	AAAA	AAAB	AABB	AAAB	AAAB	AAAA	AAAB	AABB	AABB	NNNN	AAAA	AAAB	AABB	AAAB	AAAB	AAAB	AABB	NNNN	AAAA	AAAB	AABB	AAAA	AAAA	AAAB	AABB	AAAA	AAAB	AAAA	AAAA	AAAA	AAAA	AABB	AAAA	AAAB	AAAB	AAAB	AAAA
solcap_snp_c1_12114	chr01	62851452	[A/G]	0.171392	AAAA	AAAA	AAAA	AAAA	AAAA	AAAA	AAAA	AAAA	AAAB	AAAB	AAAA	AAAA	AAAB	AAAB	AAAB	AAAA	AAAA	AAAA	AAAA	AAAA	AAAA	AAAB	AAAA	AAAA	AABB	AAAA	AAAA	AAAA	AAAA	AABB	AAAA	AABB	AAAA	AAAA	AAAA	AAAA	AAAA	AAAA	AAAA	AAAA	AAAA	AAAB	AAAB	AAAB	AAAB
solcap_snp_c1_5295	chr01	75079617	[C/G]	0.171756	AABB	AABB	ABBB	ABBB	AAAB	AABB	AAAB	ABBB	BBBB	AABB	ABBB	AABB	ABBB	BBBB	AABB	AAAB	BBBB	AABB	AABB	AABB	AABB	ABBB	ABBB	AABB	AABB	ABBB	BBBB	AAAB	AABB	AABB	ABBB	ABBB	AABB	AABB	BBBB	BBBB	BBBB	ABBB	AABB	AAAB	ABBB	ABBB	ABBB	BBBB	BBBB
solcap_snp_c1_3273	chr01	81750832	[A/C]	0.172392	AAAA	AABB	AAAA	AAAB	AAAA	AAAA	AAAA	AAAA	AAAB	AAAA	AAAB	AAAA	AAAB	AAAB	AAAA	AAAA	AAAB	AAAA	AAAB	AAAA	AAAB	AAAA	AAAB	AAAA	AAAA	AAAB	AAAA	AAAA	AAAA	AAAB	AAAA	AAAB	AAAA	AAAA	AABB	AAAA	AAAA	AAAA	AABB	AAAA	AAAA	AAAA	AAAB	AAAB	AAAA
solcap_snp_c1_9392	chr01	88434918	[A/G]	0.1743	AAAA	AAAA	AAAA	AAAA	AAAA	AAAB	AAAA	AAAA	AAAA	AAAA	AAAB	AAAA	AAAB	AAAA	AAAA	AAAA	AAAA	AAAA	AAAB	AAAA	AABB	AAAA	AAAB	AAAB	AAAB	AAAA	AAAA	ABBB	AAAB	AABB	AAAB	AAAB	AABB	AAAA	AAAB	AAAA	AAAA	AAAA	AAAB	AAAB	AAAB	AAAB	AAAA	AAAA	AAAA
solcap_snp_c2_27877	chr01	6071374	[A/G]	0.175573	AAAA	AABB	AAAB	AAAA	AAAA	AAAA	AAAB	AAAA	AAAB	AAAA	AAAB	AAAB	AAAB	AAAB	AABB	AAAB	AAAA	AAAB	AAAA	AAAB	AAAB	AAAA	AAAA	AAAA	AAAA	AAAB	AAAA	AAAA	AAAA	AAAB	AAAA	AAAA	AAAA	AAAB	AAAA	AAAB	AAAA	AAAA	AAAA	AAAB	AAAA	AAAB	AAAA	AAAB	AAAB
solcap_snp_c2_56359	chr01	11742717	[A/C]	0.176047	AAAA	AAAA	AABB	AAAA	AAAB	AAAA	AAAA	AAAA	AABB	AAAA	AAAA	AABB	AAAA	AAAB	AAAA	AAAA	AAAA	AABB	AAAA	AABB	AABB	NNNN	AAAB	AAAB	AABB	AAAB	AABB	AABB	AAAB	AAAB	NNNN	AAAB	AAAB	AAAA	AAAB	AABB	AABB	AAAA	AAAA	AAAB	NNNN	AAAB	AAAB	AABB	AAAA
solcap_snp_c2_53759	chr01	18753971	[T/C]	0.177003	BBBB	ABBB	ABBB	BBBB	BBBB	BBBB	NNNN	ABBB	ABBB	BBBB	ABBB	BBBB	BBBB	BBBB	BBBB	ABBB	AABB	BBBB	BBBB	BBBB	BBBB	BBBB	BBBB	ABBB	ABBB	AABB	ABBB	ABBB	BBBB	ABBB	ABBB	ABBB	BBBB	BBBB	BBBB	AABB	AABB	AABB	BBBB	ABBB	AABB	ABBB	NNNN	ABBB	BBBB
solcap_snp_c2_14366	chr01	74688218	[A/C]	0.177481	BBBB	BBBB	BBBB	ABBB	BBBB	BBBB	BBBB	BBBB	BBBB	BBBB	BBBB	BBBB	ABBB	ABBB	BBBB	BBBB	BBBB	BBBB	BBBB	BBBB	BBBB	ABBB	BBBB	BBBB	BBBB	BBBB	ABBB	ABBB	BBBB	BBBB	BBBB	BBBB	BBBB	BBBB	ABBB	ABBB	BBBB	BBBB	BBBB	BBBB	BBBB	BBBB	BBBB	ABBB	AABB
solcap_snp_c2_51812	chr01	4258102	[A/C]	0.177734	AABB	AAAA	AAAB	AAAA	AABB	AAAB	AAAA	AAAB	AAAA	AAAA	AAAB	AABB	AAAB	AAAB	AABB	AAAB	AAAB	AAAA	AAAB	AAAA	AAAA	AAAA	AAAB	AAAA	AAAA	AAAB	AAAA	AAAB	AAAA	AAAB	AAAB	AABB	AAAA	AAAB	AAAA	AAAA	AABB	AABB	AAAB	AAAA	AAAA	AAAA	AAAB	AAAA	AAAB
solcap_snp_c2_14623	chr01	66431307	[T/C]	0.178753	ABBB	ABBB	BBBB	BBBB	ABBB	ABBB	ABBB	ABBB	ABBB	ABBB	BBBB	ABBB	ABBB	ABBB	ABBB	ABBB	ABBB	ABBB	ABBB	ABBB	BBBB	ABBB	ABBB	ABBB	BBBB	BBBB	ABBB	ABBB	ABBB	AABB	ABBB	AABB	ABBB	ABBB	AABB	ABBB	AABB	BBBB	AAAA	BBBB	AABB	AABB	BBBB	ABBB	BBBB
solcap_snp_c1_4595	chr01	74193922	[A/G]	0.180662	BBBB	BBBB	BBBB	ABBB	BBBB	BBBB	BBBB	BBBB	BBBB	BBBB	BBBB	BBBB	ABBB	ABBB	BBBB	BBBB	BBBB	BBBB	BBBB	BBBB	BBBB	ABBB	BBBB	BBBB	BBBB	BBBB	ABBB	ABBB	BBBB	BBBB	BBBB	BBBB	BBBB	BBBB	ABBB	ABBB	BBBB	BBBB	BBBB	BBBB	BBBB	BBBB	BBBB	ABBB	AABB
solcap_snp_c2_30957	chr01	88451789	[A/G]	0.181298	AAAA	AAAA	AAAA	AAAA	AAAA	AAAB	AAAA	AAAA	AAAA	AAAA	AAAB	AAAA	AAAB	AAAA	AAAA	AAAA	AAAA	AAAA	AAAB	AAAA	AABB	AAAA	AAAB	AAAB	AAAB	AAAA	AAAA	ABBB	AAAB	AABB	AAAB	AAAB	AABB	AAAA	AAAB	AAAA	AAAA	AAAA	AAAB	AAAB	AAAB	AAAB	AAAA	AAAA	AAAA
solcap_snp_c2_48155	chr01	7165230	[G/C]	0.181298	BBBB	ABBB	AABB	BBBB	BBBB	BBBB	BBBB	BBBB	ABBB	ABBB	BBBB	ABBB	BBBB	BBBB	ABBB	ABBB	ABBB	ABBB	BBBB	BBBB	BBBB	ABBB	ABBB	BBBB	AABB	BBBB	ABBB	ABBB	AABB	ABBB	AABB	AABB	AABB	BBBB	ABBB	ABBB	BBBB	BBBB	BBBB	BBBB	ABBB	ABBB	ABBB	ABBB	BBBB
solcap_snp_c2_4715	chr01	84219154	[A/G]	0.181934	AAAB	AAAA	AAAB	AABB	AAAA	AAAB	AABB	AAAB	AAAA	AABB	AAAB	AAAA	AABB	AAAB	AAAA	AAAB	AABB	AAAB	AABB	AAAA	AAAA	AAAA	AAAB	AAAA	AAAA	AAAA	AAAA	AAAA	AAAB	AAAA	AAAA	AAAB	AAAA	AAAB	AAAA	AAAB	AAAA	AABB	AAAA	AAAA	AAAA	AAAA	AABB	AABB	ABBB
solcap_snp_c2_53381	chr01	70372129	[T/C]	0.183036	BBBB	ABBB	ABBB	BBBB	BBBB	BBBB	AABB	ABBB	AABB	ABBB	AABB	ABBB	BBBB	AABB	BBBB	BBBB	AABB	ABBB	BBBB	ABBB	BBBB	ABBB	ABBB	ABBB	AAAB	AABB	AABB	BBBB	ABBB	ABBB	ABBB	ABBB	BBBB	BBBB	ABBB	ABBB	BBBB	BBBB	ABBB	ABBB	AABB	AAAB	ABBB	BBBB	BBBB
solcap_snp_c2_41438	chr01	52487732	[T/G]	0.183842	AABB	AAAA	AAAB	AABB	AAAB	AABB	AAAA	AAAB	AAAB	AAAB	AAAA	AABB	AABB	AAAB	AAAB	AAAA	AAAA	AAAA	BBBB	AAAA	AAAA	AAAB	AAAB	AAAA	AAAA	AAAA	AAAB	AAAB	AAAA	AAAB	AAAB	AAAB	AAAB	AAAB	AAAB	AAAA	AABB	AABB	AAAB	AAAA	AAAA	AAAB	AAAA	AAAA	AABB
solcap_snp_c1_10354	chr01	84979169	[A/T]	0.186387	AAAB	AAAA	AAAB	AABB	AAAA	AAAB	AABB	AABB	AAAA	AABB	AAAB	AAAA	AABB	AAAB	AAAA	AAAB	AABB	AAAB	AABB	AAAA	AAAA	AAAA	AAAB	AAAA	AAAA	AAAA	AAAA	AAAA	AAAA	AAAA	AAAA	AAAB	AAAA	AAAB	AAAA	AAAB	AAAA	ABBB	AAAA	AAAA	AAAA	AAAA	AABB	AABB	ABBB
solcap_snp_c1_15123	chr01	82424459	[A/G]	0.189413	ABBB	BBBB	ABBB	BBBB	AABB	ABBB	BBBB	ABBB	ABBB	BBBB	ABBB	ABBB	AABB	AABB	ABBB	ABBB	ABBB	BBBB	BBBB	BBBB	BBBB	ABBB	ABBB	ABBB	ABBB	BBBB	ABBB	ABBB	ABBB	ABBB	AABB	ABBB	ABBB	AABB	ABBB	AAAB	AAAA	BBBB	BBBB	BBBB	BBBB	ABBB	ABBB	BBBB	ABBB
solcap_snp_c1_5150	chr01	66675618	[T/C]	0.189567	ABBB	BBBB	BBBB	BBBB	BBBB	ABBB	ABBB	ABBB	BBBB	ABBB	BBBB	BBBB	ABBB	ABBB	BBBB	BBBB	BBBB	ABBB	ABBB	ABBB	ABBB	BBBB	BBBB	AABB	BBBB	ABBB	BBBB	BBBB	ABBB	ABBB	BBBB	BBBB	BBBB	ABBB	BBBB	ABBB	BBBB	BBBB	BBBB	ABBB	ABBB	ABBB	ABBB	ABBB	ABBB
solcap_snp_c1_5281	chr01	75442012	[T/C]	0.189567	ABBB	ABBB	AABB	ABBB	BBBB	ABBB	ABBB	ABBB	BBBB	ABBB	ABBB	ABBB	ABBB	ABBB	BBBB	BBBB	ABBB	BBBB	ABBB	ABBB	BBBB	ABBB	AABB	BBBB	BBBB	ABBB	BBBB	BBBB	BBBB	BBBB	ABBB	ABBB	ABBB	ABBB	ABBB	ABBB	BBBB	AABB	BBBB	BBBB	ABBB	BBBB	ABBB	ABBB	AABB
solcap_snp_c2_16424	chr01	75478358	[T/C]	0.189567	ABBB	ABBB	AABB	ABBB	BBBB	ABBB	ABBB	ABBB	BBBB	ABBB	ABBB	ABBB	ABBB	ABBB	BBBB	BBBB	ABBB	BBBB	ABBB	ABBB	BBBB	ABBB	AABB	BBBB	BBBB	ABBB	BBBB	BBBB	BBBB	BBBB	ABBB	ABBB	ABBB	ABBB	ABBB	ABBB	BBBB	AABB	BBBB	BBBB	ABBB	BBBB	ABBB	ABBB	AABB
solcap_snp_c2_4708	chr01	84214593	[T/C]	0.190289	BBBB	NNNN	ABBB	BBBB	ABBB	AABB	BBBB	BBBB	BBBB	BBBB	AABB	ABBB	ABBB	BBBB	BBBB	ABBB	ABBB	BBBB	BBBB	ABBB	AABB	AABB	AABB	BBBB	BBBB	ABBB	BBBB	BBBB	BBBB	ABBB	AABB	ABBB	AABB	BBBB	ABBB	ABBB	BBBB	BBBB	ABBB	BBBB	BBBB	BBBB	BBBB	BBBB	BBBB
solcap_snp_c2_32112	chr01	42197568	[T/C]	0.191517	AABB	AABB	BBBB	ABBB	ABBB	ABBB	BBBB	ABBB	ABBB	AABB	AABB	BBBB	AABB	AABB	ABBB	AABB	ABBB	AABB	BBBB	AABB	ABBB	ABBB	AABB	ABBB	ABBB	ABBB	ABBB	BBBB	ABBB	BBBB	BBBB	BBBB	AABB	AABB	ABBB	ABBB	BBBB	BBBB	AABB	ABBB	BBBB	ABBB	BBBB	ABBB	ABBB
solcap_snp_c2_16425	chr01	75485176	[T/C]	0.192112	ABBB	ABBB	AABB	ABBB	BBBB	ABBB	ABBB	ABBB	BBBB	ABBB	ABBB	ABBB	ABBB	ABBB	BBBB	BBBB	ABBB	BBBB	ABBB	ABBB	BBBB	ABBB	AABB	BBBB	BBBB	ABBB	BBBB	BBBB	BBBB	BBBB	ABBB	ABBB	ABBB	ABBB	ABBB	ABBB	BBBB	AABB	BBBB	BBBB	ABBB	BBBB	ABBB	ABBB	AABB
solcap_snp_c2_34548	chr01	84727196	[T/G]	0.192748	AAAB	AAAA	AAAB	AABB	AAAA	AAAB	AABB	AABB	AAAA	AAAB	AAAB	AAAA	AABB	AAAB	AAAA	AAAB	AABB	AAAB	AABB	AAAA	AAAA	AAAA	AAAB	AAAA	AAAA	AAAA	AAAA	AAAA	AAAA	AAAA	AAAA	AAAB	AAAA	AAAB	AAAA	AAAB	AAAA	AABB	AAAA	AAAA	AAAA	AAAA	AABB	AABB	ABBB
solcap_snp_c2_4920	chr01	83488954	[T/C]	0.192748	AAAA	AAAA	AAAA	AAAB	AAAA	AAAA	AAAB	AAAB	AAAB	AAAA	AAAA	AAAA	AAAA	AAAA	AAAA	AAAA	AAAB	AAAB	AAAA	AABB	AAAB	AAAB	AAAA	AAAB	AABB	AAAB	AAAB	AAAA	AAAB	AAAA	AAAA	AAAB	AAAA	AAAA	AAAA	AAAA	AABB	AAAA	AAAA	AAAB	AABB	AABB	AAAB	AABB	AAAA
solcap_snp_c2_4905	chr01	83416555	[A/G]	0.193211	AAAA	NNNN	AABB	AAAB	AAAB	AABB	AAAA	AAAB	AAAA	AAAA	AAAB	AABB	AAAA	AAAA	AAAA	AAAB	AAAB	AAAA	AAAB	AAAB	NNNN	AABB	AABB	AAAB	AAAA	AAAB	AAAA	AAAA	AAAA	AAAB	AABB	AAAB	AABB	AAAA	AAAB	AAAB	AAAA	AAAA	AAAB	AAAB	AAAB	AAAB	AAAB	AAAA	AAAA
solcap_snp_c2_36577	chr01	84401586	[T/C]	0.193384	AAAB	AAAA	AAAB	AABB	AAAA	AAAB	AABB	AAAB	AAAA	AAAB	AAAB	AAAA	AABB	AAAB	AAAA	AAAB	AABB	AAAB	AABB	AAAA	AAAA	AAAA	AAAB	AAAA	AAAA	AAAA	AAAA	AAAA	AAAA	AAAA	AAAA	AAAB	AAAA	AAAB	AAAA	AAAB	AAAA	AABB	AAAA	AAAA	AAAA	AAAA	AABB	AAAB	ABBB
solcap_snp_c2_37794	chr01	87600773	[A/G]	0.194656	ABBB	ABBB	AABB	AABB	BBBB	AABB	ABBB	AAAB	BBBB	ABBB	AABB	BBBB	AABB	ABBB	BBBB	ABBB	AAAB	ABBB	ABBB	BBBB	BBBB	ABBB	ABBB	BBBB	BBBB	ABBB	BBBB	BBBB	BBBB	BBBB	BBBB	AABB	BBBB	AABB	BBBB	AABB	BBBB	AABB	ABBB	BBBB	BBBB	BBBB	BBBB	ABBB	AAAB
solcap_snp_c1_5267	chr01	75333653	[T/C]	0.195293	ABBB	ABBB	AABB	ABBB	BBBB	ABBB	ABBB	ABBB	BBBB	ABBB	ABBB	ABBB	ABBB	ABBB	BBBB	BBBB	ABBB	BBBB	ABBB	ABBB	BBBB	ABBB	AABB	BBBB	BBBB	ABBB	BBBB	BBBB	BBBB	BBBB	ABBB	ABBB	ABBB	ABBB	ABBB	ABBB	BBBB	AABB	BBBB	BBBB	ABBB	BBBB	ABBB	ABBB	AABB
solcap_snp_c2_36495	chr01	84457106	[T/C]	0.195395	BBBB	NNNN	ABBB	BBBB	ABBB	AABB	BBBB	BBBB	BBBB	BBBB	AABB	ABBB	ABBB	BBBB	BBBB	ABBB	ABBB	BBBB	BBBB	ABBB	AABB	AABB	AABB	BBBB	BBBB	ABBB	BBBB	BBBB	BBBB	ABBB	AABB	ABBB	AABB	BBBB	ABBB	ABBB	BBBB	BBBB	ABBB	BBBB	BBBB	BBBB	BBBB	BBBB	BBBB
solcap_snp_c1_14089	chr01	73706321	[A/C]	0.197837	ABBB	BBBB	BBBB	BBBB	ABBB	BBBB	BBBB	ABBB	ABBB	ABBB	BBBB	BBBB	BBBB	ABBB	BBBB	BBBB	BBBB	ABBB	BBBB	ABBB	BBBB	BBBB	BBBB	AAAB	BBBB	BBBB	BBBB	BBBB	BBBB	ABBB	BBBB	ABBB	BBBB	BBBB	BBBB	BBBB	AAAA	ABBB	BBBB	AABB	AABB	ABBB	ABBB	BBBB	BBBB
solcap_snp_c2_21247	chr01	3087549	[T/C]	0.197837	ABBB	BBBB	BBBB	ABBB	BBBB	ABBB	ABBB	ABBB	ABBB	AABB	BBBB	BBBB	BBBB	BBBB	BBBB	BBBB	ABBB	ABBB	ABBB	AABB	ABBB	AABB	AABB	ABBB	ABBB	ABBB	BBBB	BBBB	BBBB	BBBB	BBBB	BBBB	AABB	ABBB	ABBB	ABBB	AABB	BBBB	BBBB	ABBB	ABBB	BBBB	ABBB	ABBB	BBBB
solcap_snp_c1_5653	chr01	70697501	[T/C]	0.198473	ABBB	BBBB	BBBB	ABBB	ABBB	BBBB	ABBB	ABBB	BBBB	ABBB	BBBB	BBBB	ABBB	BBBB	BBBB	BBBB	BBBB	BBBB	ABBB	BBBB	BBBB	BBBB	BBBB	BBBB	BBBB	BBBB	BBBB	BBBB	BBBB	AABB	BBBB	BBBB	BBBB	BBBB	BBBB	BBBB	AABB	ABBB	ABBB	ABBB	BBBB	ABBB	ABBB	BBBB	BBBB
solcap_snp_c2_21078	chr01	2497514	[A/G]	0.201654	BBBB	ABBB	BBBB	BBBB	BBBB	BBBB	BBBB	BBBB	ABBB	ABBB	ABBB	BBBB	BBBB	BBBB	BBBB	ABBB	ABBB	ABBB	BBBB	AABB	ABBB	AAAB	AABB	ABBB	BBBB	AABB	ABBB	ABBB	ABBB	ABBB	ABBB	ABBB	AABB	BBBB	AABB	ABBB	AAAA	ABBB	AABB	BBBB	ABBB	ABBB	BBBB	ABBB	BBBB
solcap_snp_c2_20569	chr01	67013319	[A/G]	0.202685	BBBB	BBBB	AABB	ABBB	ABBB	BBBB	BBBB	BBBB	ABBB	BBBB	BBBB	ABBB	BBBB	BBBB	BBBB	BBBB	BBBB	BBBB	BBBB	BBBB	BBBB	BBBB	BBBB	BBBB	BBBB	BBBB	ABBB	ABBB	ABBB	ABBB	ABBB	ABBB	ABBB	BBBB	BBBB	ABBB	BBBB	BBBB	BBBB	ABBB	ABBB	BBBB	BBBB	BBBB	BBBB
solcap_snp_c2_35503	chr01	60414182	[A/G]	0.202926	BBBB	AABB	ABBB	AABB	ABBB	AABB	BBBB	BBBB	BBBB	ABBB	AABB	ABBB	AABB	BBBB	ABBB	AABB	ABBB	AABB	AAAB	BBBB	BBBB	BBBB	ABBB	BBBB	ABBB	ABBB	ABBB	BBBB	ABBB	ABBB	BBBB	BBBB	ABBB	BBBB	ABBB	ABBB	BBBB	ABBB	ABBB	BBBB	BBBB	BBBB	BBBB	ABBB	ABBB
solcap_snp_c1_2519	chr01	79487269	[T/C]	0.206298	BBBB	BBBB	AABB	ABBB	AABB	ABBB	AABB	ABBB	ABBB	BBBB	ABBB	AABB	BBBB	ABBB	BBBB	ABBB	AABB	AABB	ABBB	ABBB	BBBB	BBBB	BBBB	AABB	AABB	AABB	BBBB	BBBB	ABBB	BBBB	BBBB	AAAB	BBBB	BBBB	ABBB	BBBB	AABB	BBBB	BBBB	AABB	BBBB	ABBB	ABBB	AABB	BBBB
solcap_snp_c2_32367	chr01	63183063	[T/C]	0.206743	BBBB	AABB	ABBB	ABBB	AABB	ABBB	ABBB	ABBB	ABBB	ABBB	AABB	ABBB	ABBB	BBBB	ABBB	AABB	AABB	AAAB	BBBB	ABBB	ABBB	ABBB	ABBB	ABBB	AAAB	AABB	ABBB	ABBB	AABB	BBBB	ABBB	AAAB	AABB	BBBB	ABBB	ABBB	BBBB	BBBB	BBBB	AABB	ABBB	ABBB	ABBB	ABBB	BBBB
solcap_snp_c2_45395	chr01	39529156	[T/C]	0.209197	AABB	AAAA	AAAA	AAAB	AAAB	NNNN	AAAA	AAAB	AAAB	AAAA	AAAB	AABB	AAAA	AABB	AAAB	AAAB	AAAB	AAAA	AABB	AAAB	AAAB	AAAB	AABB	AAAA	AABB	AAAA	AABB	AABB	AAAB	AABB	AABB	AAAA	AAAB	AAAB	AAAB	AAAA	AABB	AABB	AABB	AAAB	AAAB	AAAB	AAAB	AAAB	AAAB
solcap_snp_c1_11308	chr01	87663628	[T/C]	0.21056	AAAA	AAAA	AAAA	AAAB	AAAA	AAAB	AAAA	AAAA	AAAA	AAAA	AAAB	AAAA	AAAB	AAAA	AAAA	AAAA	AAAA	AAAA	AAAB	AAAA	AABB	AAAA	AAAB	AAAB	AAAB	AAAA	AAAA	ABBB	AAAB	AABB	AAAB	AAAB	ABBB	AAAA	AABB	AAAA	AAAA	AAAA	AAAB	AAAB	AAAB	AAAB	AAAA	AAAA	AAAA
solcap_snp_c2_20501	chr01	67211502	[A/C]	0.211832	AAAB	AAAB	AAAA	AAAB	AAAA	AAAB	AABB	AABB	AAAA	AABB	AABB	AAAA	AABB	AAAB	AAAB	AABB	AABB	AAAB	AABB	AABB	AABB	AABB	AAAB	ABBB	AABB	AAAB	AAAB	AAAA	AABB	AAAA	AAAB	AAAB	AAAB	AABB	AAAB	AAAB	AABB	AABB	AAAA	AABB	AAAB	AABB	AABB	AAAA	AAAB
solcap_snp_c2_37850	chr01	87731694	[T/G]	0.21374	AAAA	AAAA	AAAA	AAAB	AAAA	AAAB	AAAA	AAAA	AAAA	AAAA	AAAB	AAAA	AAAB	AAAA	AAAA	AAAA	AAAA	AAAA	AAAB	AAAA	AABB	AAAA	AAAB	AAAB	AAAB	AAAA	AAAA	ABBB	AAAB	AABB	AAAB	AAAB	AABB	AAAA	ABBB	AAAA	AAAA	AAAA	AAAB	AAAB	AAAB	AAAB	AAAA	AAAA	AAAA
solcap_snp_c1_3234	chr01	81927446	[T/C]	0.214377	AAAA	AABB	AAAB	AAAB	AAAA	AAAB	AAAA	AAAB	AAAB	AAAB	AAAB	AAAA	AAAA	AAAB	AAAA	AAAA	AAAB	AAAA	AAAB	AAAB	AABB	AAAB	AAAB	AAAB	AAAA	AAAB	AAAA	AAAA	AAAA	AAAB	AAAB	AAAB	AAAA	AAAA	AABB	AAAA	AAAA	AAAA	AABB	AAAB	AAAB	AAAB	AAAB	AAAB	AAAA
solcap_snp_c2_27677	chr01	37071429	[A/T]	0.214834	BBBB	BBBB	AABB	AABB	ABBB	BBBB	BBBB	BBBB	ABBB	AABB	BBBB	ABBB	AABB	BBBB	ABBB	BBBB	BBBB	BBBB	AABB	BBBB	BBBB	ABBB	BBBB	ABBB	BBBB	BBBB	BBBB	BBBB	BBBB	ABBB	BBBB	AABB	ABBB	BBBB	ABBB	BBBB	AABB	BBBB	BBBB	ABBB	BBBB	ABBB	BBBB	AABB	AABB
solcap_snp_c1_5656	chr01	70562984	[A/G]	0.214923	AABB	BBBB	BBBB	ABBB	ABBB	ABBB	ABBB	AABB	BBBB	ABBB	BBBB	BBBB	BBBB	BBBB	BBBB	BBBB	BBBB	BBBB	ABBB	BBBB	BBBB	BBBB	ABBB	BBBB	BBBB	BBBB	BBBB	ABBB	BBBB	AABB	ABBB	BBBB	ABBB	ABBB	BBBB	ABBB	AABB	AABB	ABBB	ABBB	BBBB	ABBB	ABBB	BBBB	ABBB
solcap_snp_c1_601	chr01	78168130	[T/C]	0.215649	AAAB	AAAB	AAAB	AAAB	AAAA	AAAA	AAAA	AAAA	AAAA	AABB	AAAB	AAAA	AAAA	AAAA	AAAA	AAAA	AAAB	AAAA	AAAB	AAAA	AAAB	AAAA	AAAA	AAAA	AAAA	AAAB	AAAA	AAAA	AAAA	AABB	AAAA	AAAB	AAAA	AAAA	AABB	AAAA	AAAA	AAAB	ABBB	AAAA	AAAA	AAAA	AAAA	AABB	AAAA
solcap_snp_c1_9428	chr01	87944567	[A/G]	0.215649	AAAA	AAAA	AAAA	AAAB	AAAA	AAAB	AAAA	AAAA	AAAA	AAAA	AAAB	AAAA	AAAB	AAAA	AAAA	AAAA	AAAA	AAAA	AAAB	AAAA	AABB	AAAA	AAAB	AAAB	AAAB	AAAA	AAAA	ABBB	AAAB	AABB	AAAB	AAAB	AABB	AAAA	AABB	AAAA	AAAA	AAAA	AAAB	AAAB	AAAB	AAAB	AAAA	AAAA	AAAA
solcap_snp_c2_22531	chr01	29684899	[A/G]	0.216199	AABB	AABB	BBBB	ABBB	ABBB	BBBB	BBBB	ABBB	ABBB	AABB	AABB	BBBB	AABB	AABB	ABBB	AABB	ABBB	AABB	BBBB	ABBB	BBBB	BBBB	AABB	BBBB	ABBB	ABBB	BBBB	ABBB	AABB	BBBB	BBBB	ABBB	AABB	AABB	AABB	ABBB	BBBB	BBBB	AABB	BBBB	BBBB	ABBB	BBBB	ABBB	ABBB
solcap_snp_c2_2420	chr01	76952905	[G/C]	0.216285	AAAB	AAAA	AABB	AAAA	ABBB	AAAB	AAAB	AAAB	AAAB	AABB	AAAB	AAAB	AAAA	AAAB	AAAB	AAAB	AAAB	AAAB	AABB	AAAA	AAAB	AAAA	AAAB	AAAA	AAAA	AAAB	AAAA	AAAB	AAAB	AAAA	AAAA	AAAB	AAAA	AAAB	AAAB	AAAA	AAAA	AABB	AAAA	AAAB	AAAB	AAAA	AAAA	AABB	AAAA
solcap_snp_c2_40954	chr01	63756796	[T/G]	0.216285	AAAA	AABB	AAAB	AAAB	ABBB	AAAA	AAAB	AAAB	AAAB	AAAB	AABB	AAAB	AAAB	AAAA	AAAB	AABB	AABB	AABB	AAAA	AAAB	AAAB	AAAB	AAAB	AAAB	AABB	AABB	AAAB	AAAB	AABB	AAAA	AAAB	AABB	AABB	AAAA	AAAB	AAAB	AAAA	AAAA	AAAA	AABB	AAAB	AAAB	AAAB	AAAB	AAAA
solcap_snp_c1_9430	chr01	87965133	[A/G]	0.219466	AAAA	AAAA	AAAA	AAAB	AAAA	AAAB	AAAA	AAAA	AAAA	AAAA	AAAB	AAAA	AAAB	AAAA	AAAA	AAAA	AAAA	AAAA	AAAB	AAAA	AABB	AAAA	AAAB	AAAB	AAAB	AAAA	AAAA	ABBB	AAAB	AABB	AAAB	AAAB	AABB	AAAA	AABB	AAAA	AAAA	AAAA	AAAB	AAAB	AAAB	AAAB	AAAA	AAAA	AAAA
solcap_snp_c2_17539	chr01	70223686	[A/G]	0.219466	AAAB	AAAA	AAAA	AAAB	AAAB	AABB	AAAB	AAAB	AAAB	AAAA	AAAB	AAAA	AABB	AAAB	AAAB	AABB	AAAB	AAAA	ABBB	AAAB	AABB	AAAB	AAAB	AAAB	AAAA	AAAA	AAAB	AAAA	AAAB	AAAB	AABB	AAAB	AAAA	AABB	AAAB	AAAB	BBBB	AAAB	AAAA	AAAB	AAAB	AAAA	AAAA	AAAB	AAAB
solcap_snp_c2_40112	chr01	45757713	[A/C]	0.219466	AABB	AABB	BBBB	ABBB	ABBB	ABBB	BBBB	ABBB	ABBB	AABB	AABB	BBBB	AABB	AABB	ABBB	AABB	ABBB	AABB	BBBB	AABB	ABBB	ABBB	AABB	ABBB	ABBB	ABBB	ABBB	BBBB	ABBB	BBBB	BBBB	BBBB	AABB	AABB	ABBB	ABBB	BBBB	BBBB	AABB	ABBB	BBBB	ABBB	BBBB	BBBB	ABBB
solcap_snp_c2_27682	chr01	37067567	[T/C]	0.220026	AAAA	AAAA	AABB	AABB	AAAB	AAAA	AAAA	AAAA	AAAB	AABB	AAAA	AAAB	AABB	AAAA	AAAB	AAAA	AAAA	AAAA	AABB	AAAA	AAAA	AAAB	AAAA	AAAB	AAAA	AAAA	AAAA	AAAA	AAAA	AAAB	AAAA	AABB	AAAB	AAAA	AAAB	AAAA	AABB	AAAA	AAAA	AAAB	AAAA	AAAB	AAAA	AABB	AABB
solcap_snp_c1_9676	chr01	63469625	[A/G]	0.220102	AAAB	AAAB	AAAA	AAAA	AAAA	AAAB	AAAB	AAAA	AAAA	AAAB	AAAA	AAAB	AAAB	AAAA	AABB	AAAA	AAAA	AAAA	AAAA	AABB	AAAB	AAAB	AABB	AAAA	AABB	AAAA	AAAA	AAAB	AAAB	AABB	AAAA	AABB	AAAB	AABB	AAAA	AAAA	AAAA	AAAB	ABBB	AAAA	AAAA	AAAB	AABB	AABB	AAAB
solcap_snp_c2_2463	chr01	77190763	[A/G]	0.220738	AAAB	AAAB	AABB	AABB	AAAA	AAAB	AAAB	AAAB	AAAA	AAAB	AAAB	AAAB	AAAB	AAAB	AAAA	AAAA	AAAB	AAAA	ABBB	AAAB	AAAB	AAAB	AABB	AAAA	AAAA	AAAB	AAAA	AAAB	AAAA	AAAB	AAAB	AAAB	AAAB	AAAB	AAAB	AAAB	AAAA	AABB	AABB	AAAA	AAAB	AAAA	AAAB	AAAB	AABB
solcap_snp_c2_14608	chr01	66349597	[A/C]	0.221228	ABBB	BBBB	AAAB	AABB	BBBB	ABBB	BBBB	ABBB	ABBB	ABBB	BBBB	AABB	BBBB	ABBB	BBBB	BBBB	BBBB	BBBB	ABBB	BBBB	BBBB	BBBB	BBBB	BBBB	BBBB	BBBB	ABBB	ABBB	ABBB	ABBB	ABBB	ABBB	ABBB	ABBB	BBBB	ABBB	BBBB	AABB	BBBB	ABBB	ABBB	BBBB	BBBB	BBBB	ABBB
solcap_snp_c2_9925	chr01	81410256	[A/G]	0.221939	AAAB	AAAB	AAAA	AAAA	AAAA	AAAB	AAAA	AAAB	AABB	AAAB	AABB	AAAA	AAAB	AABB	AABB	ABBB	AAAB	AAAB	AAAA	AAAA	AAAA	AAAB	AAAB	AABB	AAAB	AAAB	AABB	AAAB	AAAB	AAAB	ABBB	AAAB	AAAB	AABB	AAAB	ABBB	BBBB	AAAB	AAAA	AAAA	AAAB	AABB	AAAB	AAAA	AAAB
solcap_snp_c1_4622	chr01	74360132	[A/G]	0.22201	BBBB	BBBB	BBBB	ABBB	BBBB	BBBB	BBBB	BBBB	BBBB	BBBB	BBBB	BBBB	ABBB	ABBB	BBBB	BBBB	BBBB	BBBB	BBBB	BBBB	BBBB	ABBB	BBBB	ABBB	BBBB	BBBB	ABBB	ABBB	BBBB	BBBB	BBBB	BBBB	BBBB	BBBB	ABBB	ABBB	BBBB	BBBB	BBBB	BBBB	BBBB	BBBB	BBBB	ABBB	AABB
solcap_snp_c1_13429	chr01	59363481	[T/C]	0.222646	ABBB	AABB	BBBB	ABBB	ABBB	ABBB	ABBB	ABBB	BBBB	ABBB	ABBB	ABBB	ABBB	BBBB	ABBB	AABB	AABB	ABBB	ABBB	ABBB	BBBB	BBBB	AABB	BBBB	ABBB	ABBB	ABBB	ABBB	ABBB	ABBB	BBBB	BBBB	ABBB	ABBB	ABBB	BBBB	BBBB	ABBB	ABBB	ABBB	BBBB	BBBB	ABBB	BBBB	BBBB
solcap_snp_c2_2421	chr01	76957665	[A/C]	0.223919	AAAB	AAAB	AABB	AABB	AAAA	AAAB	AAAB	AAAB	AAAA	AAAB	AAAB	AAAB	AAAB	AAAB	AAAA	AAAA	AAAB	AAAA	AABB	AAAB	AAAA	AAAB	AABB	AAAA	AAAA	AAAB	AAAA	AAAB	AAAA	AAAA	AAAB	AAAB	AAAB	AAAB	AAAB	AAAB	AAAA	AABB	AAAA	AAAA	AAAB	AAAA	AABB	AAAB	AABB
solcap_snp_c1_3221	chr01	80850965	[T/G]	0.22449	ABBB	BBBB	BBBB	BBBB	BBBB	ABBB	ABBB	ABBB	AABB	ABBB	BBBB	BBBB	BBBB	ABBB	ABBB	BBBB	BBBB	ABBB	ABBB	ABBB	ABBB	ABBB	BBBB	ABBB	BBBB	ABBB	ABBB	BBBB	BBBB	ABBB	ABBB	BBBB	BBBB	BBBB	ABBB	BBBB	BBBB	ABBB	ABBB	AABB	AABB	ABBB	BBBB	ABBB	BBBB
solcap_snp_c1_641	chr01	76511247	[A/C]	0.225191	ABBB	ABBB	AABB	AABB	BBBB	ABBB	ABBB	ABBB	BBBB	ABBB	ABBB	ABBB	ABBB	ABBB	BBBB	BBBB	ABBB	BBBB	AABB	ABBB	BBBB	ABBB	AABB	BBBB	BBBB	ABBB	BBBB	ABBB	BBBB	BBBB	ABBB	ABBB	ABBB	ABBB	ABBB	ABBB	BBBB	AABB	BBBB	BBBB	ABBB	BBBB	ABBB	ABBB	AABB
solcap_snp_c1_12938	chr01	13392443	[T/C]	0.226463	AABB	ABBB	BBBB	ABBB	ABBB	ABBB	BBBB	ABBB	BBBB	AABB	AABB	BBBB	ABBB	ABBB	BBBB	AABB	AABB	ABBB	BBBB	AABB	ABBB	ABBB	AABB	ABBB	ABBB	BBBB	AABB	ABBB	AABB	BBBB	BBBB	ABBB	AABB	AABB	AABB	ABBB	BBBB	BBBB	ABBB	ABBB	BBBB	ABBB	BBBB	ABBB	ABBB
solcap_snp_c1_9679	chr01	63338127	[T/C]	0.228372	ABBB	ABBB	BBBB	BBBB	BBBB	BBBB	ABBB	BBBB	BBBB	ABBB	BBBB	ABBB	ABBB	BBBB	AABB	BBBB	BBBB	BBBB	BBBB	AABB	AABB	ABBB	AABB	BBBB	AABB	BBBB	BBBB	ABBB	ABBB	AABB	BBBB	AABB	ABBB	AABB	BBBB	BBBB	BBBB	ABBB	AAAB	BBBB	BBBB	ABBB	AABB	AABB	ABBB
solcap_snp_c1_14647	chr01	41947310	[T/A]	0.229008	AAAB	AABB	AAAB	AAAB	AAAB	AAAA	AABB	AABB	AAAA	AABB	AAAB	AAAB	AAAA	AAAB	AAAB	AAAB	AAAB	AABB	AAAA	AAAB	AAAB	AAAB	AAAA	AAAB	AAAB	AAAA	AAAA	AAAA	AABB	AAAA	AAAB	AAAA	AAAB	AABB	AAAA	AABB	AAAA	AAAA	AAAA	AAAA	AAAB	AAAA	AAAA	AAAB	AAAB
solcap_snp_c1_4796	chr01	86387941	[A/G]	0.229644	AAAB	AAAA	AAAB	ABBB	AAAA	AAAB	AABB	AABB	AAAB	AABB	AAAB	AAAA	AABB	AAAB	AAAA	AABB	AABB	AABB	AAAB	AABB	AAAB	AAAB	AAAB	AABB	AAAA	AAAA	AAAA	AAAA	AAAA	AAAA	AAAA	ABBB	AAAA	AAAB	AAAA	AAAB	AABB	ABBB	AAAB	AAAB	AABB	AABB	AABB	AABB	ABBB
solcap_snp_c2_7007	chr01	79083750	[A/C]	0.229644	ABBB	ABBB	BBBB	BBBB	BBBB	ABBB	ABBB	ABBB	AABB	ABBB	ABBB	BBBB	ABBB	AABB	AABB	AABB	BBBB	AABB	BBBB	BBBB	AABB	ABBB	AABB	ABBB	ABBB	ABBB	AABB	AABB	AABB	AABB	AABB	BBBB	AAAB	AABB	BBBB	AABB	AABB	ABBB	BBBB	ABBB	ABBB	AABB	ABBB	BBBB	ABBB
solcap_snp_c2_14365	chr01	74688162	[T/C]	0.23028	ABBB	AABB	AABB	ABBB	BBBB	ABBB	BBBB	ABBB	ABBB	ABBB	ABBB	ABBB	ABBB	AABB	ABBB	BBBB	AABB	ABBB	ABBB	ABBB	BBBB	ABBB	AABB	ABBB	BBBB	AABB	AABB	BBBB	BBBB	BBBB	ABBB	ABBB	ABBB	ABBB	AABB	ABBB	BBBB	AABB	BBBB	BBBB	BBBB	BBBB	BBBB	BBBB	AABB
solcap_snp_c2_49724	chr01	41949345	[T/A]	0.232188	ABBB	AABB	ABBB	ABBB	ABBB	BBBB	AABB	AABB	BBBB	AABB	ABBB	ABBB	BBBB	ABBB	ABBB	ABBB	ABBB	AABB	BBBB	ABBB	ABBB	ABBB	BBBB	ABBB	ABBB	BBBB	BBBB	BBBB	AABB	BBBB	ABBB	BBBB	ABBB	AABB	BBBB	AABB	BBBB	BBBB	BBBB	BBBB	ABBB	BBBB	BBBB	ABBB	ABBB
solcap_snp_c2_36664	chr01	535454	[T/C]	0.234097	AAAA	AAAB	AABB	AAAB	AAAA	AAAA	AAAB	AAAA	AAAB	AAAB	AABB	AAAB	AAAA	AAAA	AAAA	AAAB	AAAB	AAAA	AAAB	AAAB	AAAA	AAAB	AAAA	AAAB	AAAB	AAAA	AAAB	AABB	AAAB	AAAA	AAAB	AABB	AAAB	AAAA	AAAB	AAAB	BBBB	AAAB	AAAA	AAAA	AAAB	AABB	AAAB	AABB	AAAA
solcap_snp_c1_3255	chr01	81795435	[A/G]	0.234655	AABB	ABBB	ABBB	AABB	ABBB	ABBB	AABB	ABBB	ABBB	ABBB	ABBB	ABBB	AABB	ABBB	AABB	AAAB	ABBB	AABB	AABB	ABBB	BBBB	ABBB	ABBB	BBBB	BBBB	ABBB	AABB	ABBB	ABBB	BBBB	ABBB	ABBB	ABBB	AABB	BBBB	ABBB	BBBB	AABB	ABBB	BBBB	ABBB	BBBB	ABBB	AABB	AAAB
solcap_snp_c2_27683	chr01	37067485	[G/C]	0.236005	AAAA	AAAA	AABB	AABB	AAAB	AAAA	AAAA	AAAA	AAAB	AABB	AAAA	AAAB	AABB	AAAA	AAAB	AAAA	AAAA	AAAA	AABB	AAAA	AAAA	AAAB	AAAA	ABBB	AAAA	AAAA	AAAA	AAAA	AAAA	AAAB	AAAA	AABB	AAAB	AAAA	AAAB	AAAA	AABB	AAAA	AAAA	AAAB	AAAA	AAAB	AAAA	AABB	AABB
solcap_snp_c2_54353	chr01	13747185	[A/T]	0.237277	AABB	ABBB	ABBB	ABBB	ABBB	AABB	ABBB	AABB	ABBB	BBBB	ABBB	ABBB	BBBB	ABBB	ABBB	ABBB	AABB	BBBB	AABB	BBBB	BBBB	BBBB	ABBB	BBBB	ABBB	AABB	AABB	ABBB	BBBB	AABB	AABB	BBBB	BBBB	ABBB	BBBB	AABB	AABB	AAAA	AABB	ABBB	ABBB	ABBB	AAAB	ABBB	ABBB
solcap_snp_c1_2484	chr01	79157411	[A/C]	0.237913	AAAB	AABB	AABB	AABB	AAAA	AAAB	AAAB	AAAB	AAAA	AABB	AAAB	AAAB	AAAB	AAAB	AAAA	AAAA	AAAB	AAAA	ABBB	AAAB	AAAB	AAAB	AABB	AAAA	AAAA	AAAB	AAAA	AAAB	AAAB	AAAB	AAAA	AAAB	AAAB	AAAB	AAAB	AAAA	AAAA	AABB	AABB	AAAA	AAAB	AAAA	AABB	AABB	AABB
solcap_snp_c2_49723	chr01	41949328	[A/G]	0.237913	AAAB	AABB	AAAB	AAAB	AAAB	AAAA	AABB	AABB	AAAA	AABB	AAAB	AAAB	AAAA	AAAB	AAAB	AABB	AAAB	AABB	AAAA	AAAB	AAAB	AAAB	AAAA	AAAB	AAAB	AAAA	AAAA	AAAA	AABB	AAAA	AAAB	AAAA	AAAB	AABB	AAAA	AABB	AAAA	AAAA	AAAA	AAAA	AAAB	AAAA	AAAA	AAAB	AAAB
solcap_snp_c1_2459	chr01	79083994	[T/C]	0.239186	AAAB	AABB	AABB	AABB	AAAA	AAAB	AAAB	AAAB	AAAA	AABB	AAAB	AAAB	AAAB	AAAB	AAAA	AAAA	AAAB	AAAA	ABBB	AAAB	AAAB	AAAB	AABB	AAAA	AAAA	AAAB	AAAA	AAAB	AAAB	AAAB	AAAA	AAAB	AAAB	AAAB	AAAB	AAAA	AAAA	AABB	AABB	AAAA	AAAB	AAAA	AABB	AABB	AABB
solcap_snp_c2_37816	chr01	87746117	[A/G]	0.239186	BBBB	BBBB	BBBB	ABBB	BBBB	ABBB	BBBB	BBBB	BBBB	BBBB	ABBB	BBBB	ABBB	BBBB	BBBB	BBBB	BBBB	BBBB	ABBB	BBBB	AABB	BBBB	ABBB	ABBB	ABBB	BBBB	BBBB	AAAB	ABBB	AABB	ABBB	ABBB	AABB	BBBB	AAAB	BBBB	BBBB	BBBB	ABBB	ABBB	ABBB	ABBB	BBBB	BBBB	BBBB
solcap_snp_c2_49726	chr01	41949463	[T/C]	0.239822	ABBB	AABB	ABBB	ABBB	ABBB	BBBB	AABB	AABB	BBBB	AABB	ABBB	ABBB	BBBB	ABBB	ABBB	ABBB	ABBB	AABB	BBBB	ABBB	ABBB	ABBB	BBBB	ABBB	ABBB	BBBB	BBBB	BBBB	AABB	BBBB	ABBB	BBBB	ABBB	AABB	BBBB	AABB	BBBB	BBBB	BBBB	BBBB	ABBB	BBBB	BBBB	ABBB	ABBB
solcap_snp_c2_2873	chr01	55163677	[T/C]	0.24036	BBBB	BBBB	AABB	ABBB	ABBB	BBBB	BBBB	BBBB	AABB	ABBB	BBBB	ABBB	ABBB	ABBB	ABBB	BBBB	BBBB	ABBB	BBBB	ABBB	BBBB	AABB	ABBB	AABB	AABB	BBBB	AABB	ABBB	ABBB	AABB	AABB	AABB	ABBB	BBBB	ABBB	AABB	BBBB	BBBB	BBBB	AABB	AABB	AABB	ABBB	AABB	ABBB
solcap_snp_c2_4799	chr01	82927841	[A/G]	0.241602	BBBB	AAAB	ABBB	ABBB	ABBB	AABB	BBBB	BBBB	ABBB	BBBB	ABBB	ABBB	BBBB	ABBB	BBBB	ABBB	ABBB	BBBB	ABBB	ABBB	AABB	ABBB	AABB	BBBB	BBBB	ABBB	BBBB	BBBB	BBBB	ABBB	ABBB	ABBB	ABBB	BBBB	AABB	BBBB	BBBB	BBBB	AABB	BBBB	BBBB	BBBB	ABBB	ABBB	BBBB
solcap_snp_c1_4744	chr01	65472778	[T/C]	0.243003	ABBB	ABBB	ABBB	ABBB	ABBB	BBBB	BBBB	BBBB	ABBB	AABB	BBBB	AABB	BBBB	ABBB	AABB	ABBB	ABBB	ABBB	BBBB	AABB	BBBB	ABBB	ABBB	BBBB	BBBB	BBBB	ABBB	AABB	AABB	AABB	ABBB	AABB	AABB	ABBB	BBBB	ABBB	AABB	AABB	AAAB	ABBB	ABBB	ABBB	BBBB	AABB	BBBB
solcap_snp_c1_9587	chr01	72540975	[A/G]	0.244275	AABB	ABBB	ABBB	AABB	ABBB	AABB	ABBB	AABB	ABBB	ABBB	ABBB	BBBB	AABB	AABB	ABBB	ABBB	ABBB	BBBB	AAAA	BBBB	ABBB	BBBB	ABBB	ABBB	BBBB	ABBB	ABBB	AABB	BBBB	ABBB	ABBB	ABBB	BBBB	AABB	AABB	ABBB	BBBB	AABB	AABB	BBBB	BBBB	BBBB	BBBB	ABBB	AABB
solcap_snp_c1_1638	chr01	82935946	[A/G]	0.244872	BBBB	AAAB	ABBB	ABBB	ABBB	AABB	BBBB	BBBB	ABBB	BBBB	NNNN	ABBB	BBBB	ABBB	BBBB	ABBB	ABBB	BBBB	ABBB	ABBB	AABB	ABBB	AABB	BBBB	BBBB	ABBB	BBBB	BBBB	BBBB	ABBB	ABBB	ABBB	ABBB	BBBB	AABB	BBBB	BBBB	BBBB	AABB	BBBB	BBBB	BBBB	ABBB	ABBB	BBBB
solcap_snp_c2_37836	chr01	87392925	[T/C]	0.246183	AAAA	AAAB	AAAB	AAAA	AAAA	AAAA	AAAA	AAAA	AAAB	AAAA	AAAA	AAAA	AAAA	AAAB	AAAA	AAAA	AAAA	AAAA	AAAA	AAAA	AAAA	AAAB	AAAA	AAAA	AAAA	AAAA	AABB	AAAA	AAAA	AAAA	AAAA	AAAA	AAAA	AAAA	AAAA	AAAA	AABB	AAAA	AAAA	AAAA	AAAA	AAAA	AAAA	AABB	AAAA
solcap_snp_c2_14843	chr01	87180917	[G/C]	0.246819	AAAA	AAAB	AAAB	AAAA	AAAA	AAAA	AAAA	AAAA	AAAB	AAAA	AAAA	AAAA	AAAA	AAAB	AAAA	AAAA	AAAA	AAAA	AAAA	AAAA	AAAA	AAAB	AAAA	AAAA	AAAA	AAAA	AABB	AAAA	AAAA	AAAA	AAAA	AAAA	AAAA	AAAA	AAAA	AAAA	AABB	AAAA	AAAA	AAAA	AAAA	AAAA	AAAA	AABB	AAAA
solcap_snp_c2_31820	chr01	72528571	[A/G]	0.246819	AABB	ABBB	ABBB	AABB	ABBB	AABB	ABBB	AABB	ABBB	ABBB	ABBB	BBBB	AABB	AABB	ABBB	ABBB	ABBB	BBBB	AAAA	BBBB	ABBB	BBBB	ABBB	ABBB	BBBB	ABBB	ABBB	AABB	BBBB	ABBB	ABBB	ABBB	BBBB	AABB	AABB	ABBB	BBBB	AABB	AABB	BBBB	BBBB	BBBB	BBBB	ABBB	AABB
solcap_snp_c2_14838	chr01	87161066	[T/C]	0.247455	BBBB	ABBB	ABBB	BBBB	BBBB	BBBB	BBBB	BBBB	ABBB	BBBB	BBBB	BBBB	BBBB	ABBB	BBBB	BBBB	BBBB	BBBB	BBBB	BBBB	BBBB	ABBB	BBBB	BBBB	BBBB	BBBB	AABB	BBBB	BBBB	BBBB	BBBB	BBBB	BBBB	BBBB	BBBB	BBBB	AABB	BBBB	BBBB	BBBB	BBBB	BBBB	BBBB	AABB	BBBB
solcap_snp_c2_14840	chr01	87161681	[A/G]	0.248092	BBBB	ABBB	ABBB	BBBB	BBBB	BBBB	BBBB	BBBB	ABBB	BBBB	BBBB	BBBB	BBBB	ABBB	BBBB	BBBB	BBBB	BBBB	BBBB	BBBB	BBBB	ABBB	BBBB	BBBB	BBBB	BBBB	AABB	BBBB	BBBB	BBBB	BBBB	BBBB	BBBB	BBBB	BBBB	BBBB	AABB	BBBB	BBBB	BBBB	BBBB	BBBB	BBBB	AABB	BBBB
solcap_snp_c2_4864	chr01	83138255	[A/C]	0.248728	AABB	AAAB	AAAB	AABB	AABB	AAAB	AABB	AAAB	AAAB	AABB	AABB	AAAB	AABB	AAAB	AABB	ABBB	AABB	AABB	AABB	AAAB	AAAA	AAAB	AAAB	AAAA	AAAB	AAAB	AABB	AAAB	AAAB	AAAA	AAAB	AAAB	AAAB	AABB	AAAA	AAAB	AAAA	AABB	AAAB	AAAA	AAAB	AAAA	AAAB	AABB	ABBB
solcap_snp_c2_49476	chr01	68412973	[T/C]	0.248728	AABB	AAAB	AABB	ABBB	AABB	AABB	ABBB	ABBB	ABBB	AABB	ABBB	AAAB	ABBB	ABBB	AAAB	AABB	ABBB	AAAB	AABB	AAAB	AABB	ABBB	ABBB	AAAB	ABBB	ABBB	ABBB	AABB	ABBB	AABB	AABB	AAAB	ABBB	AABB	BBBB	AABB	AAAA	AABB	AAAA	ABBB	AAAB	BBBB	AABB	AABB	ABBB
solcap_snp_c2_49910	chr01	86095990	[T/G]	0.249364	AAAB	AAAA	AAAB	ABBB	AAAA	AAAB	ABBB	ABBB	AAAB	AABB	AAAB	AAAA	AABB	AAAB	AAAA	AAAB	AABB	AABB	AABB	ABBB	AAAB	AAAB	AAAB	AAAB	AAAA	AAAA	AAAA	AAAA	AAAA	AAAA	AAAA	AABB	AAAA	AAAB	AAAA	AAAB	AAAA	ABBB	AAAB	AAAB	AAAB	AABB	ABBB	AAAB	ABBB
solcap_snp_c2_4845	chr01	83060620	[A/G]	0.25	AABB	ABBB	ABBB	AABB	AABB	ABBB	AABB	ABBB	ABBB	AABB	AABB	ABBB	AABB	ABBB	AABB	AAAB	AABB	AABB	AABB	ABBB	BBBB	ABBB	ABBB	BBBB	ABBB	ABBB	AABB	ABBB	ABBB	BBBB	ABBB	ABBB	ABBB	AABB	BBBB	ABBB	BBBB	AABB	ABBB	BBBB	ABBB	BBBB	ABBB	AABB	AAAB
solcap_snp_c2_2201	chr01	77738822	[T/C]	0.251272	AAAB	AAAB	AABB	AABB	AAAA	AABB	AAAB	AAAB	AAAA	AAAB	AAAB	AAAB	AAAB	AAAB	AAAA	AAAA	AAAB	AAAA	ABBB	AAAB	AAAB	AAAB	AABB	AAAA	AAAB	AAAB	AAAA	AAAB	AAAA	AAAB	AAAB	AAAB	AAAB	AAAB	AAAB	AAAB	AAAA	AABB	AABB	AAAA	AAAB	AAAA	AAAB	AAAB	AABB
solcap_snp_c1_3241	chr01	81924913	[T/C]	0.251913	AABB	ABBB	ABBB	AABB	ABBB	ABBB	AABB	ABBB	ABBB	AABB	ABBB	ABBB	AABB	ABBB	AABB	AABB	ABBB	AABB	AABB	ABBB	BBBB	ABBB	ABBB	BBBB	BBBB	ABBB	AABB	ABBB	ABBB	BBBB	ABBB	ABBB	ABBB	AABB	BBBB	ABBB	AABB	AAAB	ABBB	BBBB	ABBB	ABBB	ABBB	AABB	AAAB
solcap_snp_c2_5077	chr01	80592092	[G/C]	0.253189	AAAB	BBBB	BBBB	AABB	ABBB	ABBB	ABBB	ABBB	ABBB	AABB	BBBB	ABBB	AAAB	ABBB	ABBB	BBBB	BBBB	BBBB	ABBB	ABBB	BBBB	ABBB	BBBB	ABBB	BBBB	BBBB	AABB	ABBB	ABBB	BBBB	BBBB	BBBB	BBBB	AABB	BBBB	ABBB	BBBB	AAAB	ABBB	BBBB	ABBB	BBBB	ABBB	BBBB	AAAB
solcap_snp_c2_50028	chr01	43180467	[T/G]	0.255725	AABB	ABBB	BBBB	ABBB	ABBB	ABBB	BBBB	ABBB	BBBB	AABB	AABB	BBBB	ABBB	ABBB	BBBB	AABB	AABB	ABBB	BBBB	AABB	ABBB	ABBB	ABBB	ABBB	ABBB	BBBB	AABB	ABBB	AABB	BBBB	BBBB	ABBB	AABB	AABB	AABB	ABBB	BBBB	BBBB	ABBB	ABBB	BBBB	ABBB	BBBB	ABBB	ABBB
solcap_snp_c2_27918	chr01	6587872	[A/G]	0.259542	AABB	AABB	ABBB	ABBB	ABBB	ABBB	ABBB	ABBB	ABBB	BBBB	ABBB	AABB	AABB	AABB	AAAB	ABBB	BBBB	ABBB	AABB	ABBB	ABBB	BBBB	ABBB	BBBB	BBBB	ABBB	BBBB	BBBB	BBBB	AABB	ABBB	BBBB	BBBB	AABB	BBBB	ABBB	BBBB	AABB	ABBB	ABBB	BBBB	ABBB	BBBB	ABBB	AABB
solcap_snp_c1_11769	chr01	69200171	[A/G]	0.262087	AABB	BBBB	BBBB	ABBB	ABBB	ABBB	ABBB	AABB	ABBB	ABBB	ABBB	ABBB	BBBB	AABB	BBBB	BBBB	ABBB	ABBB	ABBB	BBBB	ABBB	BBBB	ABBB	BBBB	ABBB	AABB	BBBB	AABB	ABBB	AABB	ABBB	BBBB	AABB	ABBB	BBBB	BBBB	BBBB	AABB	BBBB	AABB	BBBB	AABB	ABBB	ABBB	ABBB
solcap_snp_c2_14767	chr01	86848639	[A/T]	0.262723	AAAA	AAAB	AAAB	AAAA	AAAA	AAAA	AAAA	AAAA	AAAB	AAAA	AAAA	AAAA	AAAA	AAAB	AAAA	AAAA	AAAA	AAAA	AAAA	AAAA	AAAA	AAAB	AAAA	AAAA	AAAA	AAAA	AABB	AAAA	AAAA	AAAA	AAAA	AAAA	AAAA	AAAA	AAAA	AAAA	AABB	AAAA	AAAA	AAAA	AAAA	AAAA	AAAA	AABB	AAAA
solcap_snp_c2_53708	chr01	44890251	[T/C]	0.262723	BBBB	BBBB	AABB	BBBB	BBBB	BBBB	AABB	ABBB	AABB	BBBB	BBBB	AABB	BBBB	ABBB	BBBB	BBBB	ABBB	AABB	BBBB	AABB	AABB	AABB	ABBB	ABBB	AAAB	AABB	AABB	AAAB	ABBB	ABBB	AAAB	ABBB	ABBB	BBBB	ABBB	AABB	BBBB	ABBB	BBBB	AABB	AAAB	AABB	AAAA	AABB	BBBB
solcap_snp_c2_12126	chr01	71450692	[A/G]	0.263359	AAAA	AAAB	AABB	AAAB	AAAA	AAAA	AAAA	AAAA	AABB	AAAB	AAAB	AAAA	AABB	AABB	AAAA	AAAA	AAAB	AAAA	AAAA	AAAA	AAAA	AABB	AAAA	AAAA	AABB	AAAB	AABB	AAAA	AAAA	AAAA	AAAB	AAAA	AAAA	AAAA	ABBB	ABBB	AAAA	AAAA	AAAA	AAAA	AAAA	AAAA	AAAB	AABB	AABB
solcap_snp_c1_3275	chr01	81750427	[T/C]	0.264631	ABBB	AABB	BBBB	ABBB	BBBB	ABBB	ABBB	BBBB	ABBB	ABBB	ABBB	BBBB	ABBB	ABBB	ABBB	BBBB	ABBB	ABBB	AABB	BBBB	ABBB	BBBB	ABBB	BBBB	BBBB	AABB	ABBB	BBBB	BBBB	ABBB	BBBB	ABBB	BBBB	BBBB	AABB	BBBB	BBBB	ABBB	AABB	ABBB	BBBB	BBBB	ABBB	ABBB	BBBB
solcap_snp_c2_16466	chr01	75748919	[A/G]	0.264631	AAAB	AAAB	AABB	AABB	AAAB	AAAB	AAAB	AAAB	AAAA	AAAB	AAAB	AAAB	AABB	AAAB	AAAA	AAAA	AAAB	AAAB	AABB	AABB	AAAB	AAAB	AABB	AAAB	AAAA	AAAB	AAAA	AAAA	AAAA	AAAB	AAAB	AAAB	AAAB	AAAB	AAAB	AAAB	AAAA	AABB	AABB	AAAB	AAAB	AAAA	AAAB	AAAB	AABB
solcap_snp_c1_1847	chr01	80524241	[A/G]	0.266539	AAAB	AAAA	AAAA	AAAA	AAAA	AABB	AAAA	AAAB	AABB	AAAB	AAAA	AAAA	AAAB	AAAB	AAAA	AAAA	AAAA	AAAA	AAAA	AAAB	AAAB	AAAB	AAAA	AAAB	AAAB	AAAA	AAAB	AAAA	AAAA	AAAB	AAAB	AAAB	AAAA	AAAA	AABB	AAAA	AAAA	AAAB	AAAB	AAAB	AABB	AAAB	AAAA	AAAB	AAAA
solcap_snp_c2_4844	chr01	83060566	[G/C]	0.266539	ABBB	BBBB	BBBB	ABBB	ABBB	ABBB	ABBB	AABB	AABB	BBBB	BBBB	ABBB	ABBB	AABB	ABBB	BBBB	ABBB	ABBB	BBBB	ABBB	ABBB	ABBB	ABBB	AAAB	AAAB	ABBB	ABBB	AABB	AAAB	AABB	AABB	AABB	AABB	AABB	ABBB	AAAB	AABB	BBBB	BBBB	AABB	ABBB	AAAB	AABB	ABBB	ABBB
solcap_snp_c2_7059	chr01	80230402	[T/C]	0.267812	AAAB	AAAA	AAAA	AAAA	AAAA	AABB	AAAA	AAAB	AABB	AAAB	AAAA	AAAA	AAAB	AAAB	AAAA	AAAA	AAAA	AAAA	AAAA	AAAB	AAAB	AAAB	AAAA	AAAB	AAAB	AAAA	AAAB	AAAA	AAAA	AAAB	AAAB	AAAB	AAAA	AAAA	AABB	AAAA	AABB	AAAB	AAAB	AAAB	AABB	AAAB	AAAA	AAAB	AAAA
solcap_snp_c2_5039	chr01	80669302	[T/C]	0.268448	AAAB	AAAA	AAAA	AAAA	AAAA	AABB	AAAB	AAAB	AABB	AAAB	AAAA	AAAA	AAAB	AAAB	AAAB	AAAA	AAAA	AAAB	AAAB	AAAB	AAAB	AAAB	AAAA	AAAB	AAAB	AAAB	AAAB	AAAA	AAAA	AAAB	AAAB	AAAB	AAAA	AAAA	AABB	AAAA	AAAA	AAAB	AAAB	AABB	AABB	AAAB	AAAA	AAAB	AAAA
solcap_snp_c1_4604	chr01	74257861	[T/C]	0.269084	AAAA	AAAA	AAAA	AAAB	AAAA	AAAA	AAAA	AAAA	AAAA	AAAA	AAAB	AAAA	AAAB	AAAB	AAAA	AAAA	AAAA	AAAA	AAAA	AAAA	AAAA	AAAB	AAAA	AAAB	AAAB	AAAA	AABB	AAAB	AAAA	AAAB	AAAA	AAAA	AAAA	AAAA	AAAB	AAAB	AAAA	AAAA	AAAB	AAAA	AAAA	AAAA	AAAB	AAAB	AABB
solcap_snp_c2_7056	chr01	80229923	[T/G]	0.269084	AAAB	AAAA	AAAA	AAAA	AAAA	AABB	AAAA	AAAB	AABB	AAAB	AAAA	AAAA	AAAB	AAAB	AAAA	AAAA	AAAA	AAAA	AAAA	AAAB	AAAB	AAAB	AAAA	AAAB	AAAB	AAAA	AAAB	AAAA	AAAA	AAAB	AAAB	AAAB	AAAA	AAAA	AABB	AAAA	AABB	AAAB	AAAB	AAAB	AABB	AAAB	AAAA	AAAB	AAAA
solcap_snp_c1_3227	chr01	80834539	[A/G]	0.26972	ABBB	BBBB	BBBB	BBBB	BBBB	AABB	ABBB	ABBB	AABB	ABBB	BBBB	BBBB	ABBB	ABBB	ABBB	BBBB	BBBB	ABBB	ABBB	ABBB	ABBB	ABBB	BBBB	ABBB	ABBB	ABBB	ABBB	BBBB	BBBB	ABBB	ABBB	ABBB	BBBB	BBBB	AABB	BBBB	BBBB	ABBB	ABBB	AABB	AABB	ABBB	BBBB	ABBB	BBBB
solcap_snp_c1_1645	chr01	82954172	[A/G]	0.270356	ABBB	BBBB	BBBB	ABBB	ABBB	ABBB	ABBB	AABB	AABB	BBBB	ABBB	ABBB	ABBB	AABB	ABBB	ABBB	AABB	ABBB	BBBB	ABBB	ABBB	ABBB	ABBB	AAAB	AAAB	ABBB	ABBB	AABB	AAAB	AABB	AABB	AABB	AABB	AABB	ABBB	AAAB	AABB	BBBB	BBBB	AABB	ABBB	AAAB	AABB	ABBB	ABBB
solcap_snp_c2_2307	chr01	76486675	[A/G]	0.272901	AAAB	AAAB	AABB	AABB	AAAA	AAAB	AAAB	AAAB	AAAA	AAAB	AAAB	AAAB	AABB	AAAB	AAAA	AAAA	AAAB	AAAB	AABB	AABB	AAAB	AAAB	AABB	AAAB	AAAA	AAAB	AAAA	AAAB	AAAA	AAAB	AAAB	AAAB	AAAB	AAAB	AAAB	AAAB	AAAA	AABB	AABB	AAAB	AAAB	AAAA	AABB	AAAB	AABB
solcap_snp_c2_31821	chr01	72531363	[T/G]	0.276081	ABBB	AAAB	AABB	ABBB	AAAB	ABBB	ABBB	BBBB	BBBB	AABB	ABBB	AAAB	BBBB	BBBB	AABB	AABB	ABBB	AABB	BBBB	AABB	AABB	AABB	AABB	ABBB	AABB	ABBB	ABBB	ABBB	ABBB	BBBB	ABBB	AABB	AAAA	ABBB	BBBB	ABBB	BBBB	ABBB	ABBB	BBBB	ABBB	BBBB	ABBB	ABBB	BBBB
solcap_snp_c2_9908	chr01	81464383	[T/C]	0.276081	AABB	AABB	AABB	ABBB	ABBB	AAAB	AABB	AAAB	AAAB	AAAB	AAAB	AABB	AABB	AAAB	AAAB	AAAB	AABB	AAAB	ABBB	AAAB	AAAB	AAAB	AABB	AAAA	AAAA	AAAB	AAAB	AAAB	AAAB	AAAB	AAAA	AAAB	AAAA	AABB	AAAA	AAAB	AAAA	AABB	ABBB	AAAA	AAAB	AAAA	AABB	AABB	ABBB
solcap_snp_c2_53068	chr01	85916184	[A/G]	0.276718	AAAB	AAAA	AABB	ABBB	AAAB	AAAB	AABB	AABB	AAAB	AABB	AAAB	AABB	AABB	AAAB	AAAA	AABB	AABB	AABB	AABB	AABB	AAAB	AAAB	AAAB	AAAB	AAAA	AAAA	AAAA	AAAA	AAAA	AAAA	AAAA	AABB	AAAB	AAAB	AAAA	AAAB	AABB	ABBB	AAAB	AAAB	AABB	AABB	AABB	AABB	ABBB
solcap_snp_c1_758	chr01	77526828	[A/G]	0.276786	AABB	AABB	BBBB	BBBB	ABBB	ABBB	ABBB	ABBB	AABB	ABBB	ABBB	ABBB	AABB	AABB	AABB	AABB	BBBB	AABB	BBBB	AABB	AABB	AABB	ABBB	AABB	ABBB	ABBB	AABB	AABB	AABB	AABB	AABB	AABB	AABB	AABB	ABBB	AABB	AABB	BBBB	ABBB	AABB	AABB	AABB	ABBB	BBBB	ABBB
solcap_snp_c2_4904	chr01	83416455	[T/G]	0.278626	AABB	ABBB	ABBB	AABB	AABB	ABBB	AABB	ABBB	ABBB	AABB	AABB	ABBB	AABB	ABBB	AABB	AAAB	AABB	AABB	AABB	ABBB	BBBB	ABBB	ABBB	ABBB	ABBB	ABBB	AABB	AABB	AABB	ABBB	ABBB	ABBB	AABB	AABB	BBBB	ABBB	BBBB	AABB	ABBB	ABBB	ABBB	BBBB	ABBB	AABB	AAAB
solcap_snp_c2_4910	chr01	83419440	[T/C]	0.281807	ABBB	BBBB	BBBB	BBBB	ABBB	ABBB	BBBB	ABBB	ABBB	ABBB	ABBB	BBBB	ABBB	AABB	ABBB	BBBB	BBBB	BBBB	BBBB	BBBB	BBBB	BBBB	ABBB	ABBB	ABBB	BBBB	AABB	AABB	ABBB	AABB	ABBB	ABBB	BBBB	AABB	AABB	AABB	AAAA	ABBB	AABB	BBBB	BBBB	ABBB	ABBB	BBBB	ABBB
solcap_snp_c1_13293	chr01	5505313	[T/C]	0.283715	ABBB	ABBB	AABB	ABBB	BBBB	ABBB	ABBB	BBBB	ABBB	BBBB	ABBB	ABBB	AABB	AABB	ABBB	ABBB	BBBB	BBBB	ABBB	ABBB	AABB	BBBB	BBBB	BBBB	BBBB	BBBB	AABB	BBBB	ABBB	AABB	BBBB	BBBB	BBBB	AABB	ABBB	ABBB	BBBB	ABBB	AAAB	ABBB	BBBB	AAAB	BBBB	AABB	AABB
solcap_snp_c2_42	chr01	85466533	[A/G]	0.283715	AAAA	AAAB	AAAA	AAAA	AAAA	AAAA	AAAA	AAAA	ABBB	AAAA	AAAB	AAAA	AAAA	AAAB	AABB	AABB	AAAA	AAAB	AAAA	AAAA	AAAA	AAAB	AAAA	AAAA	AAAA	AAAB	ABBB	AAAB	AAAA	AAAA	AAAB	AAAA	AAAA	AAAA	AAAA	AAAA	ABBB	AAAA	AAAA	AAAA	AAAB	AAAA	AAAA	AAAB	AAAA
solcap_snp_c2_53075	chr01	85902599	[A/G]	0.283715	AAAB	AAAA	AABB	ABBB	AAAB	AAAB	AABB	AABB	AAAB	AABB	AAAB	AABB	AABB	AAAB	AAAA	AAAB	AABB	AABB	AABB	AABB	AAAB	AAAB	AAAB	AAAB	AAAA	AAAA	AAAA	AAAA	AAAA	AAAA	AAAA	AABB	AAAB	AAAB	AAAA	AAAB	AABB	ABBB	AAAB	AAAB	AABB	AABB	AABB	AABB	ABBB
solcap_snp_c2_20798	chr01	60951473	[A/G]	0.28626	AABB	AAAB	ABBB	AAAB	AABB	AAAB	ABBB	AABB	ABBB	ABBB	AAAB	AABB	AABB	ABBB	AABB	AAAB	AABB	AABB	AAAA	BBBB	BBBB	ABBB	ABBB	BBBB	ABBB	AABB	BBBB	BBBB	ABBB	BBBB	AABB	ABBB	AABB	ABBB	ABBB	ABBB	BBBB	ABBB	ABBB	BBBB	BBBB	ABBB	BBBB	ABBB	AABB
solcap_snp_c2_20799	chr01	60951506	[A/G]	0.28626	AABB	ABBB	AAAB	ABBB	AABB	ABBB	AAAB	AABB	AAAB	AAAB	ABBB	AABB	AABB	AAAB	AABB	ABBB	AABB	AABB	BBBB	AAAA	AAAA	AAAB	AAAB	AAAA	AAAB	AABB	AAAA	AAAA	AAAB	AAAA	AABB	AAAB	AABB	AAAB	AAAB	AAAB	AAAA	AAAB	AAAB	AAAA	AAAA	AAAB	AAAA	AAAB	AABB
solcap_snp_c2_7208	chr01	79456101	[G/C]	0.287532	AAAB	ABBB	AABB	AABB	AAAB	AAAB	AAAB	AAAB	AAAA	AABB	AAAB	AAAB	AAAB	AAAB	AAAB	AAAA	AABB	AAAA	ABBB	AAAB	AAAB	AAAB	AABB	AAAA	AAAA	AAAB	AAAA	AAAB	AAAB	AAAB	AAAA	AAAB	AAAB	AAAB	AABB	AAAA	AAAA	AABB	AABB	AAAA	AAAB	AAAA	AABB	AABB	AABB
solcap_snp_c2_7242	chr01	79678961	[A/G]	0.287532	AAAB	ABBB	AABB	AABB	AAAB	AAAB	AAAB	AAAB	AAAA	AABB	AAAB	AAAB	AAAB	AAAB	AAAB	AAAA	AABB	AAAA	ABBB	AAAB	AAAB	AAAB	AABB	AAAA	AAAA	AAAB	AAAA	AAAB	AAAB	AAAB	AAAA	AAAB	AAAB	AAAB	AABB	AAAA	AAAA	AABB	AABB	AAAA	AAAB	AAAA	AABB	ABBB	AABB
solcap_snp_c2_9988	chr01	81013179	[A/G]	0.288168	AAAB	AAAA	AAAA	AAAA	AAAA	AABB	AAAB	AAAB	AABB	AAAB	AAAA	AAAA	AAAB	AAAB	AAAB	AAAA	AAAA	AAAB	AAAB	AAAB	AAAB	AAAB	AAAA	AABB	AAAB	AAAB	AAAB	AAAA	AAAA	AAAA	AAAB	AAAB	AAAA	AAAA	AABB	AAAA	AABB	AAAB	AAAA	AABB	AABB	AAAB	AAAA	AAAB	AAAA
solcap_snp_c2_6990	chr01	80077322	[A/G]	0.288804	AAAB	AAAB	AAAB	AAAB	AAAA	AAAB	AABB	AABB	AABB	AAAB	ABBB	AAAB	AAAB	AABB	AABB	BBBB	AABB	ABBB	AAAA	AAAB	AABB	AAAB	AABB	AABB	ABBB	AABB	AABB	AABB	ABBB	AABB	ABBB	AABB	AABB	AABB	AAAA	ABBB	AABB	AAAB	AAAA	AABB	AAAB	ABBB	AABB	AAAB	AAAB
solcap_snp_c2_36629	chr01	433801	[T/C]	0.28944	AABB	ABBB	BBBB	BBBB	AABB	AABB	BBBB	ABBB	AABB	ABBB	BBBB	ABBB	AABB	AABB	AABB	BBBB	BBBB	BBBB	ABBB	BBBB	BBBB	ABBB	AABB	BBBB	ABBB	BBBB	ABBB	ABBB	ABBB	AABB	ABBB	BBBB	AABB	ABBB	AAAB	AABB	BBBB	AABB	AABB	BBBB	BBBB	BBBB	ABBB	AABB	ABBB
solcap_snp_c2_4896	chr01	82629061	[A/C]	0.28944	BBBB	AABB	ABBB	ABBB	ABBB	AABB	BBBB	BBBB	ABBB	BBBB	ABBB	ABBB	BBBB	ABBB	BBBB	ABBB	ABBB	BBBB	ABBB	ABBB	AABB	ABBB	AABB	BBBB	BBBB	ABBB	BBBB	ABBB	BBBB	AABB	ABBB	ABBB	ABBB	BBBB	AABB	BBBB	BBBB	BBBB	AABB	BBBB	BBBB	BBBB	ABBB	ABBB	BBBB
solcap_snp_c1_5346	chr01	75789812	[A/G]	0.290076	BBBB	BBBB	BBBB	ABBB	BBBB	BBBB	BBBB	BBBB	ABBB	BBBB	BBBB	BBBB	ABBB	ABBB	BBBB	BBBB	BBBB	BBBB	BBBB	BBBB	BBBB	AABB	BBBB	ABBB	BBBB	BBBB	ABBB	BBBB	BBBB	AABB	ABBB	ABBB	ABBB	BBBB	ABBB	AAAB	AABB	BBBB	ABBB	BBBB	BBBB	ABBB	BBBB	ABBB	AABB
solcap_snp_c1_10930	chr01	309342	[T/C]	0.290712	AABB	ABBB	BBBB	BBBB	AABB	AABB	BBBB	ABBB	AABB	ABBB	BBBB	ABBB	AABB	AABB	AABB	BBBB	BBBB	BBBB	ABBB	BBBB	BBBB	ABBB	AABB	BBBB	ABBB	BBBB	ABBB	ABBB	ABBB	AABB	ABBB	BBBB	AABB	ABBB	AAAB	AABB	BBBB	AABB	AABB	BBBB	BBBB	BBBB	ABBB	AABB	ABBB
solcap_snp_c2_37820	chr01	87463611	[G/C]	0.290712	BBBB	ABBB	ABBB	BBBB	BBBB	BBBB	BBBB	BBBB	ABBB	BBBB	ABBB	BBBB	ABBB	ABBB	BBBB	BBBB	BBBB	BBBB	BBBB	BBBB	BBBB	ABBB	BBBB	BBBB	BBBB	BBBB	AABB	ABBB	BBBB	BBBB	BBBB	BBBB	BBBB	BBBB	ABBB	BBBB	AABB	BBBB	BBBB	BBBB	BBBB	BBBB	BBBB	AABB	BBBB
solcap_snp_c2_27899	chr01	6303615	[A/G]	0.292621	AABB	AABB	ABBB	ABBB	AABB	ABBB	ABBB	ABBB	ABBB	BBBB	ABBB	AABB	AABB	AABB	AAAB	ABBB	BBBB	ABBB	AABB	ABBB	ABBB	BBBB	ABBB	BBBB	BBBB	ABBB	BBBB	ABBB	BBBB	AABB	ABBB	BBBB	BBBB	AABB	BBBB	ABBB	BBBB	AABB	AABB	ABBB	BBBB	AABB	ABBB	ABBB	AABB
solcap_snp_c2_14809	chr01	87030691	[T/G]	0.293257	AAAA	AAAB	AAAB	AAAA	AAAA	AAAA	AAAA	AAAA	AAAB	AAAA	AAAB	AAAA	AAAB	AAAB	AAAA	AAAA	AAAA	AAAA	AAAA	AAAA	AAAA	AAAB	AAAA	AAAA	AAAA	AAAA	AABB	AAAB	AAAA	AAAA	AAAB	AAAA	AAAA	AAAA	AAAB	AAAA	AABB	AAAA	AAAA	AAAA	AAAA	AAAA	AAAA	AABB	AAAA
solcap_snp_c2_2299	chr01	78192298	[T/C]	0.293257	ABBB	ABBB	AABB	AABB	BBBB	ABBB	ABBB	ABBB	BBBB	ABBB	ABBB	ABBB	ABBB	ABBB	BBBB	BBBB	ABBB	BBBB	AAAB	AABB	AABB	AABB	AABB	ABBB	BBBB	ABBB	BBBB	ABBB	BBBB	ABBB	AABB	ABBB	ABBB	ABBB	ABBB	ABBB	BBBB	AABB	AABB	ABBB	AABB	BBBB	ABBB	AABB	AABB
solcap_snp_c2_45061	chr01	5498171	[T/C]	0.293257	ABBB	AAAB	ABBB	ABBB	ABBB	ABBB	AAAB	ABBB	ABBB	ABBB	AABB	ABBB	AABB	AABB	AABB	AABB	AABB	ABBB	ABBB	ABBB	ABBB	BBBB	AABB	AABB	ABBB	AABB	ABBB	AAAB	ABBB	AABB	BBBB	ABBB	BBBB	AABB	ABBB	ABBB	BBBB	AABB	BBBB	AAAB	ABBB	ABBB	AAAB	ABBB	AABB
solcap_snp_c2_14903	chr01	87322718	[T/C]	0.293893	AAAA	BBBB	ABBB	AABB	ABBB	AAAB	AAAB	AAAA	ABBB	AAAB	ABBB	ABBB	AAAB	AAAB	AAAB	ABBB	AAAB	AABB	AAAB	ABBB	BBBB	BBBB	AABB	AABB	AAAB	AABB	ABBB	ABBB	AAAB	AABB	ABBB	AABB	BBBB	AAAA	ABBB	AAAB	BBBB	AAAB	AAAB	AABB	BBBB	ABBB	AAAB	ABBB	AAAA
solcap_snp_c2_19956	chr01	72742546	[T/A]	0.29522	AABB	ABBB	AABB	AABB	NNNN	AABB	AABB	AAAB	AAAA	AABB	AABB	ABBB	AABB	AAAB	AABB	ABBB	AAAB	AABB	AABB	ABBB	ABBB	AABB	AABB	AAAB	ABBB	AAAB	AAAB	AAAB	AAAB	AAAB	AAAB	AABB	ABBB	AABB	AAAA	AAAA	AAAA	AABB	AABB	AAAB	AAAB	AAAB	AAAB	AAAA	AAAB
solcap_snp_c2_14704	chr01	86355044	[A/G]	0.295802	AAAA	AAAB	AAAB	AAAA	AAAA	AAAA	AAAA	AAAA	AABB	AAAA	AAAB	AAAA	AAAA	AAAB	AAAB	AABB	AAAA	AAAB	AAAA	AAAA	AAAA	AAAB	AAAA	AAAA	AAAA	AAAB	ABBB	AAAA	AAAA	AAAA	AAAA	AAAA	AAAA	AAAA	AAAA	AAAA	AABB	AAAA	AAAA	AAAA	AAAB	AAAA	AAAA	AABB	AAAA
solcap_snp_c2_14794	chr01	86305814	[A/G]	0.295802	BBBB	ABBB	ABBB	BBBB	BBBB	BBBB	BBBB	BBBB	AABB	BBBB	ABBB	BBBB	BBBB	ABBB	ABBB	AABB	BBBB	ABBB	BBBB	BBBB	BBBB	ABBB	BBBB	BBBB	BBBB	ABBB	AAAB	BBBB	BBBB	BBBB	BBBB	BBBB	BBBB	BBBB	BBBB	BBBB	AABB	BBBB	BBBB	BBBB	ABBB	BBBB	BBBB	AABB	BBBB
solcap_snp_c2_56267	chr01	60919390	[T/C]	0.296438	AAAB	AAAB	AABB	AAAB	AABB	AAAA	AAAB	AAAB	AAAB	AAAB	AAAB	AABB	AAAB	AABB	AAAB	AAAB	AAAB	AAAB	AAAA	ABBB	ABBB	AABB	AAAB	ABBB	AAAA	AAAA	AABB	AAAB	AABB	AAAA	AAAB	AAAA	AAAB	AABB	AAAB	AABB	AAAA	AAAA	AAAA	AABB	AABB	AABB	AAAA	AABB	AAAB
solcap_snp_c1_4748	chr01	66259225	[T/C]	0.298346	AABB	AABB	BBBB	BBBB	BBBB	ABBB	ABBB	ABBB	BBBB	ABBB	AABB	BBBB	AAAB	ABBB	ABBB	AABB	ABBB	AABB	ABBB	AABB	AAAA	ABBB	ABBB	AAAB	BBBB	ABBB	BBBB	ABBB	AABB	ABBB	ABBB	ABBB	ABBB	AABB	ABBB	ABBB	BBBB	ABBB	BBBB	AABB	ABBB	ABBB	AABB	ABBB	AABB
solcap_snp_c1_14249	chr01	44696600	[A/G]	0.298982	AABB	ABBB	ABBB	AABB	ABBB	AABB	BBBB	ABBB	ABBB	BBBB	ABBB	ABBB	AABB	ABBB	AABB	ABBB	ABBB	BBBB	AAAA	BBBB	BBBB	ABBB	ABBB	ABBB	BBBB	ABBB	ABBB	BBBB	BBBB	AABB	ABBB	AABB	ABBB	ABBB	ABBB	BBBB	BBBB	AABB	AABB	ABBB	BBBB	ABBB	BBBB	AABB	AAAB
solcap_snp_c2_48549	chr01	10570836	[T/C]	0.299359	AABB	ABBB	ABBB	AABB	ABBB	AABB	BBBB	ABBB	ABBB	BBBB	ABBB	ABBB	AABB	ABBB	AABB	ABBB	ABBB	BBBB	AAAA	BBBB	BBBB	BBBB	ABBB	ABBB	BBBB	ABBB	ABBB	BBBB	BBBB	ABBB	ABBB	AABB	ABBB	ABBB	ABBB	BBBB	AAAA	ABBB	ABBB	ABBB	BBBB	ABBB	BBBB	AABB	AAAB
solcap_snp_c2_36658	chr01	269400	[A/C]	0.299618	AABB	ABBB	BBBB	BBBB	AABB	AABB	BBBB	ABBB	AABB	ABBB	BBBB	ABBB	AABB	AABB	AABB	BBBB	BBBB	BBBB	ABBB	BBBB	BBBB	ABBB	AABB	BBBB	ABBB	BBBB	ABBB	ABBB	ABBB	ABBB	ABBB	BBBB	AABB	ABBB	AAAB	AABB	BBBB	AABB	AABB	BBBB	BBBB	BBBB	ABBB	AABB	ABBB
solcap_snp_c2_14493	chr01	65782960	[A/C]	0.301527	ABBB	BBBB	ABBB	ABBB	BBBB	ABBB	AABB	ABBB	ABBB	ABBB	BBBB	BBBB	AAAA	ABBB	BBBB	BBBB	BBBB	ABBB	AABB	ABBB	ABBB	ABBB	BBBB	AAAB	BBBB	BBBB	ABBB	BBBB	BBBB	AABB	BBBB	BBBB	BBBB	ABBB	ABBB	AABB	AAAA	ABBB	ABBB	ABBB	AABB	ABBB	ABBB	AABB	AAAB
solcap_snp_c2_43926	chr01	60887937	[T/C]	0.301527	ABBB	ABBB	AABB	ABBB	AABB	BBBB	ABBB	ABBB	ABBB	ABBB	ABBB	AABB	ABBB	AABB	ABBB	ABBB	ABBB	ABBB	BBBB	AAAB	AAAB	AABB	ABBB	AAAB	BBBB	BBBB	AABB	ABBB	AABB	BBBB	ABBB	BBBB	ABBB	AABB	ABBB	AABB	BBBB	BBBB	BBBB	AABB	AABB	AABB	BBBB	AABB	ABBB
solcap_snp_c2_55618	chr01	55427702	[A/G]	0.301948	BBBB	BBBB	AABB	ABBB	ABBB	ABBB	BBBB	BBBB	AABB	ABBB	ABBB	AABB	ABBB	ABBB	ABBB	ABBB	ABBB	AABB	BBBB	AABB	AABB	AABB	ABBB	AABB	AABB	ABBB	AABB	ABBB	ABBB	AABB	AABB	AABB	ABBB	BBBB	ABBB	AABB	BBBB	BBBB	ABBB	AABB	NNNN	AABB	ABBB	AABB	ABBB
solcap_snp_c2_17592	chr01	69809843	[A/C]	0.302163	AABB	BBBB	BBBB	BBBB	BBBB	AABB	AAAB	AABB	ABBB	ABBB	ABBB	BBBB	ABBB	ABBB	ABBB	AABB	ABBB	BBBB	AABB	ABBB	AABB	ABBB	ABBB	ABBB	BBBB	BBBB	ABBB	ABBB	AABB	AAAB	AABB	ABBB	ABBB	AABB	ABBB	ABBB	BBBB	AABB	ABBB	AABB	ABBB	ABBB	ABBB	ABBB	ABBB
solcap_snp_c2_14760	chr01	86745999	[T/A]	0.303435	BBBB	ABBB	ABBB	BBBB	BBBB	BBBB	BBBB	BBBB	ABBB	BBBB	ABBB	BBBB	ABBB	ABBB	BBBB	BBBB	BBBB	BBBB	BBBB	BBBB	BBBB	ABBB	BBBB	BBBB	BBBB	BBBB	AABB	ABBB	BBBB	BBBB	ABBB	BBBB	BBBB	BBBB	ABBB	BBBB	AABB	BBBB	BBBB	BBBB	BBBB	BBBB	BBBB	AABB	BBBB
solcap_snp_c2_27878	chr01	6071398	[T/C]	0.304707	BBBB	AAAB	ABBB	BBBB	BBBB	AABB	AAAB	ABBB	ABBB	ABBB	AABB	ABBB	ABBB	ABBB	AABB	AABB	AABB	ABBB	BBBB	ABBB	ABBB	BBBB	AABB	ABBB	ABBB	AABB	ABBB	AABB	ABBB	ABBB	BBBB	ABBB	BBBB	ABBB	ABBB	ABBB	AAAA	ABBB	BBBB	AAAB	ABBB	ABBB	AABB	ABBB	ABBB
solcap_snp_c2_4709	chr01	84214632	[T/G]	0.304707	AABB	ABBB	BBBB	ABBB	AABB	BBBB	ABBB	BBBB	ABBB	ABBB	ABBB	ABBB	BBBB	BBBB	AAAB	AABB	BBBB	AAAB	ABBB	AAAB	ABBB	AABB	BBBB	ABBB	ABBB	AABB	AAAB	ABBB	ABBB	BBBB	ABBB	ABBB	ABBB	ABBB	BBBB	BBBB	AABB	ABBB	ABBB	AAAB	AAAB	AABB	BBBB	AABB	BBBB
solcap_snp_c1_2531	chr01	79711229	[T/C]	0.30598	ABBB	AAAB	AABB	AABB	ABBB	ABBB	ABBB	ABBB	BBBB	AABB	ABBB	ABBB	ABBB	ABBB	ABBB	BBBB	AABB	BBBB	AAAB	ABBB	ABBB	ABBB	AABB	BBBB	BBBB	ABBB	BBBB	ABBB	ABBB	AABB	BBBB	ABBB	ABBB	ABBB	AABB	BBBB	BBBB	AABB	AAAB	BBBB	ABBB	BBBB	AABB	AABB	AABB
solcap_snp_c1_6518	chr01	67605501	[A/G]	0.30598	ABBB	BBBB	ABBB	ABBB	BBBB	BBBB	ABBB	BBBB	ABBB	ABBB	BBBB	BBBB	AABB	BBBB	BBBB	BBBB	BBBB	BBBB	BBBB	BBBB	BBBB	ABBB	ABBB	BBBB	BBBB	BBBB	ABBB	ABBB	ABBB	AABB	BBBB	BBBB	ABBB	BBBB	AABB	ABBB	BBBB	ABBB	BBBB	ABBB	BBBB	ABBB	ABBB	AABB	AABB
solcap_snp_c2_4702	chr01	84208108	[T/G]	0.307888	AABB	ABBB	BBBB	ABBB	AABB	BBBB	ABBB	BBBB	AABB	ABBB	ABBB	ABBB	BBBB	BBBB	AAAB	AABB	BBBB	AAAB	ABBB	AAAB	ABBB	AABB	BBBB	AABB	ABBB	AABB	AAAB	ABBB	BBBB	BBBB	ABBB	ABBB	ABBB	ABBB	BBBB	BBBB	AABB	ABBB	ABBB	AAAB	AAAB	AABB	BBBB	AABB	BBBB
solcap_snp_c1_1653	chr01	83012088	[T/C]	0.308524	AABB	BBBB	ABBB	ABBB	ABBB	ABBB	AABB	AABB	AABB	ABBB	ABBB	AABB	AABB	AABB	AABB	ABBB	AABB	AABB	ABBB	ABBB	ABBB	ABBB	ABBB	AAAB	AAAB	AABB	ABBB	AABB	AAAB	AABB	AABB	AABB	AABB	AABB	ABBB	AAAB	AAAA	ABBB	BBBB	AAAB	ABBB	AAAB	AABB	ABBB	ABBB
solcap_snp_c2_46195	chr01	64259758	[A/T]	0.310742	AAAA	ABBB	AAAA	AAAB	ABBB	AAAB	AABB	AAAB	AAAB	AAAB	AABB	AABB	AAAB	AAAB	AABB	AABB	AABB	ABBB	AAAA	AAAB	ABBB	AAAB	AABB	AAAB	AABB	ABBB	AAAA	AABB	ABBB	AAAA	AAAA	AAAB	AABB	AAAB	ABBB	AAAA	AAAA	AAAA	AAAA	AABB	AAAA	AABB	AAAB	AAAB	AAAA
solcap_snp_c1_4617	chr01	74355334	[A/G]	0.312341	AABB	AABB	ABBB	AABB	AAAA	AABB	AAAB	ABBB	BBBB	AABB	AABB	AABB	AAAB	ABBB	AABB	AAAB	BBBB	AAAB	AABB	AAAB	AAAB	AABB	ABBB	AAAB	AAAB	ABBB	ABBB	AABB	ABBB	ABBB	AABB	AAAB	AAAB	AABB	BBBB	ABBB	BBBB	ABBB	AABB	AABB	ABBB	BBBB	AABB	BBBB	ABBB
solcap_snp_c2_20803	chr01	60987055	[A/G]	0.313613	ABBB	ABBB	AABB	ABBB	AABB	BBBB	ABBB	ABBB	ABBB	ABBB	ABBB	AABB	ABBB	AABB	ABBB	ABBB	ABBB	ABBB	BBBB	AAAB	AAAB	AABB	ABBB	AAAA	BBBB	BBBB	AABB	ABBB	AABB	BBBB	ABBB	BBBB	ABBB	AABB	ABBB	AABB	BBBB	BBBB	BBBB	AABB	AABB	ABBB	BBBB	AABB	ABBB
solcap_snp_c2_6683	chr01	1828457	[T/C]	0.313613	ABBB	AABB	AABB	AAAB	ABBB	AABB	AABB	ABBB	ABBB	AABB	AABB	ABBB	ABBB	AABB	ABBB	AAAB	ABBB	ABBB	AAAB	ABBB	AABB	ABBB	BBBB	ABBB	AABB	ABBB	BBBB	ABBB	ABBB	ABBB	ABBB	ABBB	ABBB	AABB	BBBB	ABBB	BBBB	ABBB	BBBB	AABB	ABBB	AAAB	AABB	BBBB	AAAB
solcap_snp_c2_7245	chr01	79679333	[T/A]	0.313613	AABB	ABBB	BBBB	BBBB	BBBB	ABBB	ABBB	ABBB	AAAB	AABB	AABB	BBBB	AABB	AABB	AABB	AAAB	BBBB	AABB	BBBB	BBBB	AABB	ABBB	AABB	ABBB	ABBB	ABBB	AAAB	AABB	AABB	AABB	AAAB	BBBB	AAAB	AABB	BBBB	AAAB	AABB	AABB	BBBB	ABBB	AABB	AABB	ABBB	BBBB	ABBB
solcap_snp_c2_14467	chr01	65694481	[A/G]	0.31743	ABBB	BBBB	ABBB	ABBB	BBBB	AABB	AABB	ABBB	ABBB	ABBB	BBBB	ABBB	AAAA	ABBB	BBBB	BBBB	BBBB	ABBB	AABB	ABBB	ABBB	ABBB	ABBB	AAAB	BBBB	BBBB	ABBB	BBBB	BBBB	AABB	BBBB	BBBB	BBBB	ABBB	ABBB	AABB	AAAA	BBBB	ABBB	ABBB	AABB	ABBB	ABBB	AABB	AAAB
solcap_snp_c1_22	chr01	85243930	[T/C]	0.318066	AAAA	BBBB	ABBB	AAAB	ABBB	AAAB	AABB	AAAB	ABBB	AAAA	ABBB	ABBB	AAAB	AAAB	AAAB	ABBB	AABB	AABB	AAAA	ABBB	BBBB	BBBB	AABB	ABBB	AABB	ABBB	ABBB	ABBB	ABBB	AABB	ABBB	ABBB	BBBB	AAAA	ABBB	AAAB	BBBB	AAAA	AAAB	AABB	BBBB	ABBB	AABB	AABB	AAAA
solcap_snp_c2_13385	chr01	85715615	[T/G]	0.318066	BBBB	ABBB	ABBB	BBBB	BBBB	BBBB	BBBB	BBBB	AABB	BBBB	ABBB	BBBB	BBBB	ABBB	ABBB	AABB	BBBB	ABBB	BBBB	BBBB	BBBB	ABBB	BBBB	BBBB	BBBB	ABBB	AAAB	ABBB	BBBB	BBBB	ABBB	BBBB	BBBB	BBBB	ABBB	BBBB	AABB	BBBB	BBBB	BBBB	ABBB	BBBB	BBBB	AABB	BBBB
solcap_snp_c2_6713	chr01	2068305	[A/G]	0.318066	ABBB	AABB	AABB	AAAB	ABBB	AABB	AABB	ABBB	ABBB	AABB	AABB	ABBB	ABBB	AABB	ABBB	AAAB	ABBB	ABBB	AAAB	ABBB	AABB	BBBB	BBBB	ABBB	ABBB	ABBB	BBBB	ABBB	ABBB	ABBB	BBBB	ABBB	ABBB	AABB	BBBB	ABBB	BBBB	ABBB	BBBB	AABB	ABBB	AAAB	ABBB	BBBB	AAAB
solcap_snp_c1_4752	chr01	66336497	[A/G]	0.31824	AABB	AABB	BBBB	BBBB	BBBB	ABBB	ABBB	ABBB	BBBB	ABBB	AABB	BBBB	AAAB	ABBB	AABB	AABB	ABBB	AAAB	ABBB	AABB	AAAA	ABBB	ABBB	AAAB	BBBB	AABB	BBBB	ABBB	AABB	ABBB	ABBB	ABBB	ABBB	AABB	ABBB	ABBB	AABB	ABBB	BBBB	AABB	ABBB	ABBB	AABB	ABBB	AABB
solcap_snp_c2_14468	chr01	65694528	[A/G]	0.318702	AAAB	AAAA	AAAB	AAAB	AAAA	AABB	AABB	AAAB	AAAB	AAAB	AAAA	AAAB	ABBB	AAAB	AAAA	AAAA	AAAA	AAAB	AABB	AAAB	AAAB	AAAB	AAAB	ABBB	AAAA	AAAA	AAAB	AAAA	AAAA	AABB	AAAA	AAAA	AAAA	AAAB	AAAB	AABB	ABBB	AAAA	AAAB	AAAB	AABB	AAAB	AAAB	AABB	ABBB
solcap_snp_c2_2423	chr01	76958577	[A/G]	0.318702	AABB	AABB	AABB	ABBB	AAAB	AABB	AABB	AABB	AAAA	AABB	AABB	ABBB	AABB	AAAB	AAAB	AAAA	AABB	AAAB	AABB	ABBB	AABB	AABB	AABB	AAAB	ABBB	AABB	AAAB	AAAB	AAAB	AAAA	AABB	AAAB	AAAB	AABB	AAAB	AAAB	AAAA	AABB	AAAB	AAAB	AABB	ABBB	ABBB	AAAB	AABB
solcap_snp_c1_10915	chr01	481295	[T/C]	0.318878	AABB	AAAB	AAAA	AAAA	AABB	AABB	AAAA	AAAB	AABB	AAAB	AAAA	AAAB	AABB	AABB	AABB	AAAA	AAAA	AAAA	AAAB	AAAA	AAAA	AAAB	AABB	AAAA	AAAB	AAAA	AABB	AAAB	AAAB	AABB	AAAB	AAAA	AABB	AAAB	ABBB	AABB	AAAA	ABBB	AABB	AAAA	AAAA	AAAA	AAAB	AABB	AAAB
solcap_snp_c1_2520	chr01	79487385	[T/G]	0.321247	ABBB	ABBB	BBBB	BBBB	BBBB	ABBB	ABBB	ABBB	AAAB	AABB	AABB	BBBB	AABB	AABB	AABB	AAAB	BBBB	AABB	BBBB	BBBB	AABB	ABBB	AABB	ABBB	ABBB	ABBB	AAAB	AABB	AABB	AABB	AABB	BBBB	AAAB	AABB	BBBB	AABB	AABB	AABB	BBBB	ABBB	AABB	AABB	ABBB	BBBB	ABBB
solcap_snp_c2_7246	chr01	79679819	[A/G]	0.323791	AABB	ABBB	BBBB	BBBB	BBBB	ABBB	ABBB	ABBB	AAAB	AABB	AABB	BBBB	AABB	AABB	AABB	AAAB	BBBB	AABB	BBBB	BBBB	AABB	ABBB	AABB	ABBB	ABBB	ABBB	AAAB	AABB	AABB	AAAB	AAAB	BBBB	AAAB	AABB	BBBB	AAAB	AABB	AABB	ABBB	ABBB	AABB	AABB	ABBB	BBBB	ABBB
solcap_snp_c1_2417	chr01	1838864	[T/G]	0.324427	ABBB	AABB	AABB	AAAB	ABBB	AABB	AABB	ABBB	ABBB	AABB	AABB	ABBB	ABBB	AAAB	ABBB	AAAB	ABBB	ABBB	AAAB	ABBB	AABB	ABBB	BBBB	ABBB	AABB	ABBB	BBBB	ABBB	ABBB	ABBB	ABBB	ABBB	ABBB	AAAB	BBBB	ABBB	BBBB	ABBB	BBBB	AABB	ABBB	AAAB	AABB	BBBB	AAAB
solcap_snp_c2_13751	chr01	64614014	[A/G]	0.325064	ABBB	BBBB	ABBB	ABBB	ABBB	BBBB	BBBB	BBBB	ABBB	AABB	BBBB	ABBB	ABBB	ABBB	AABB	BBBB	BBBB	BBBB	BBBB	AABB	BBBB	ABBB	ABBB	BBBB	BBBB	BBBB	AABB	AABB	AABB	AAAB	ABBB	AABB	AABB	ABBB	BBBB	ABBB	AAAA	ABBB	AAAB	ABBB	ABBB	AABB	ABBB	AABB	ABBB
solcap_snp_c2_20514	chr01	67277826	[A/G]	0.330789	BBBB	ABBB	AABB	AABB	ABBB	BBBB	ABBB	ABBB	ABBB	BBBB	AABB	ABBB	ABBB	BBBB	ABBB	AABB	AABB	BBBB	ABBB	ABBB	ABBB	ABBB	ABBB	AAAA	BBBB	ABBB	ABBB	ABBB	AAAB	AABB	AABB	AABB	AABB	ABBB	ABBB	ABBB	AABB	ABBB	ABBB	AAAB	AABB	AABB	ABBB	BBBB	BBBB
solcap_snp_c1_12106	chr01	62802774	[T/C]	0.332061	AABB	ABBB	AABB	AABB	ABBB	AABB	AAAB	AABB	AAAB	AAAB	ABBB	AABB	AAAB	AAAB	AABB	ABBB	AABB	AABB	AAAB	AAAB	AAAB	AAAB	AABB	AABB	AAAB	AABB	AABB	AAAB	AABB	AAAB	AABB	AABB	AABB	AAAB	AAAB	AAAB	AABB	AABB	AABB	AAAB	AABB	AABB	AAAA	AAAB	AAAB
solcap_snp_c1_12152	chr01	52318789	[T/C]	0.333333	AAAA	BBBB	ABBB	AAAB	AABB	AAAB	BBBB	ABBB	ABBB	AAAB	BBBB	ABBB	AAAB	ABBB	ABBB	BBBB	BBBB	BBBB	AAAA	AABB	ABBB	AABB	AAAB	ABBB	BBBB	BBBB	AABB	AABB	ABBB	ABBB	ABBB	AABB	AAAB	AAAB	AAAB	BBBB	AAAA	AABB	AAAB	ABBB	BBBB	ABBB	BBBB	BBBB	AABB
solcap_snp_c1_13430	chr01	59363461	[T/C]	0.333333	AAAB	ABBB	AAAB	AAAB	AABB	AABB	ABBB	AAAB	AAAA	AABB	ABBB	AABB	AAAB	AAAA	AABB	ABBB	ABBB	AABB	AAAB	AABB	AABB	AAAB	ABBB	AABB	AABB	AABB	AAAB	AAAB	AABB	AAAB	AAAA	AAAB	AABB	AABB	AAAB	AAAA	AAAA	AABB	AABB	ABBB	AAAA	AAAA	AABB	AAAA	AAAA
solcap_snp_c1_4763	chr01	66376215	[A/G]	0.333333	AABB	AABB	AAAB	AABB	BBBB	ABBB	AABB	ABBB	AABB	AAAB	AABB	ABBB	AAAA	ABBB	AABB	AABB	ABBB	AAAB	AABB	AABB	AAAA	AABB	AABB	AAAB	BBBB	AABB	AAAB	AABB	AAAB	AABB	AABB	AABB	AABB	AABB	AABB	AAAB	AABB	AAAB	BBBB	AAAB	AABB	ABBB	AABB	AABB	AAAB
solcap_snp_c2_38404	chr01	62148278	[A/G]	0.333969	ABBB	AABB	AABB	AABB	ABBB	ABBB	ABBB	ABBB	ABBB	ABBB	AABB	ABBB	AAAB	ABBB	ABBB	AABB	ABBB	AAAB	AAAB	AABB	ABBB	AABB	AABB	AAAB	ABBB	ABBB	ABBB	AABB	AABB	BBBB	AABB	AABB	AABB	ABBB	AABB	AAAA	BBBB	ABBB	BBBB	AABB	AABB	AABB	ABBB	AABB	AABB
solcap_snp_c2_13766	chr01	67896790	[A/G]	0.33715	AABB	ABBB	AAAB	AAAB	AABB	ABBB	AAAB	AABB	AAAB	AABB	ABBB	ABBB	AAAA	AABB	BBBB	ABBB	ABBB	ABBB	AABB	ABBB	ABBB	AABB	ABBB	AABB	AABB	ABBB	AAAB	ABBB	AABB	AAAB	ABBB	ABBB	AABB	ABBB	AAAB	AAAB	BBBB	AABB	ABBB	AABB	AAAB	AAAB	AAAB	AABB	AAAB
solcap_snp_c2_19974	chr01	72816334	[T/C]	0.33715	BBBB	BBBB	ABBB	ABBB	BBBB	BBBB	BBBB	ABBB	AABB	ABBB	BBBB	BBBB	ABBB	AABB	BBBB	BBBB	BBBB	ABBB	BBBB	ABBB	BBBB	ABBB	BBBB	AABB	BBBB	BBBB	ABBB	BBBB	BBBB	ABBB	BBBB	BBBB	BBBB	BBBB	ABBB	AABB	AAAA	ABBB	BBBB	AABB	AABB	ABBB	ABBB	AABB	AABB
solcap_snp_c2_20890	chr01	61310905	[T/G]	0.337786	AAAB	AAAA	AAAB	AAAB	AAAB	AAAA	AAAA	AAAB	AABB	AABB	AAAA	AAAB	AABB	ABBB	AAAB	AAAA	AAAA	AAAB	AAAA	AAAB	AAAB	AAAB	AAAB	AAAB	AAAA	AAAA	AAAB	AAAB	AAAB	AAAB	AAAB	AABB	AAAA	AAAB	AAAB	AAAB	AAAA	AAAA	AAAA	AAAB	AAAB	AABB	AAAA	AABB	AABB
solcap_snp_c1_15580	chr01	70341095	[A/G]	0.339695	AAAB	AAAB	AAAB	AAAA	AAAA	AAAA	ABBB	AABB	AABB	AABB	AABB	AAAB	AAAA	AABB	AAAA	AAAA	AABB	AAAB	AAAA	AAAB	AAAA	AAAB	AAAB	AAAB	ABBB	AABB	AAAB	AAAB	AABB	ABBB	AAAB	AAAB	AAAA	AAAA	AAAB	AAAB	AAAA	AAAB	AAAB	AABB	AABB	BBBB	AABB	AAAA	AAAA
solcap_snp_c1_15579	chr01	70341065	[T/C]	0.340967	AAAB	AAAB	AAAB	AAAA	AAAA	AAAA	ABBB	AABB	AABB	AABB	AABB	AAAB	AAAA	AABB	AAAA	AAAA	AABB	AAAB	AAAA	AAAB	AAAA	AAAB	AAAB	AAAB	ABBB	AABB	AAAB	AAAB	AABB	ABBB	AAAB	AAAB	AAAA	AAAA	AAAB	AAAB	AAAA	AAAB	AAAB	AABB	AABB	BBBB	AABB	AAAA	AAAA
solcap_snp_c2_36660	chr01	534626	[A/G]	0.342239	AABB	AAAB	AAAA	AAAA	AABB	AABB	AAAA	AAAB	AABB	AAAB	AAAA	AAAB	AABB	AABB	AABB	AAAA	AAAB	AAAA	AAAB	AAAA	AAAA	AAAB	AABB	AAAA	AAAB	AAAA	AABB	AAAB	AABB	ABBB	AAAB	AAAB	AABB	AAAB	ABBB	AABB	AAAA	ABBB	BBBB	AAAA	AAAA	AAAA	AAAB	AABB	AAAB
solcap_snp_c2_57284	chr01	11774418	[A/G]	0.343511	AABB	AAAB	AAAB	AABB	AAAB	AABB	AAAA	AAAB	AAAB	AAAA	AAAB	AAAB	AABB	AAAB	AABB	AAAB	AAAB	AAAA	BBBB	AAAA	AAAA	AAAA	AAAB	AABB	AAAA	AAAB	AAAB	AAAB	AAAA	AABB	AAAB	AABB	AAAB	AAAB	AAAB	AAAB	AAAA	AABB	AAAB	AAAB	AAAB	AAAB	AAAB	AABB	ABBB
solcap_snp_c2_51804	chr01	4263036	[A/G]	0.346795	AABB	AAAB	AABB	AAAB	AABB	AAAB	AAAA	AAAB	AAAB	AABB	AAAB	AABB	AAAB	AAAB	AABB	AABB	AAAB	AABB	AABB	AAAB	AAAB	AAAB	AABB	AAAB	AAAB	AABB	AAAB	ABBB	AABB	AAAB	ABBB	ABBB	AABB	AAAB	AAAB	AAAB	AABB	AABB	AAAB	AAAA	AAAB	AAAB	AAAB	AAAA	AAAB
solcap_snp_c1_5286	chr01	75477670	[A/C]	0.347328	AAAA	AAAB	AAAA	AAAB	AAAA	AAAA	AAAA	AAAA	ABBB	AAAA	AAAA	AAAA	AAAB	ABBB	AAAB	AAAA	AAAB	AAAB	AAAA	AAAA	AAAA	AABB	AAAA	AABB	AAAA	AAAB	ABBB	AAAB	AAAA	AAAB	AAAB	AAAB	AAAB	AAAA	AABB	ABBB	ABBB	AAAA	AAAA	AAAA	AAAB	AAAB	AAAA	AAAB	AABB
solcap_snp_c2_35218	chr01	47299905	[T/C]	0.349873	AABB	ABBB	AAAB	AAAB	AABB	AAAB	AABB	AABB	AAAB	AABB	AABB	AAAB	AABB	AABB	AABB	AABB	AAAB	AABB	AAAA	AABB	AABB	AAAB	AABB	AAAB	AAAB	AAAB	AAAB	AAAB	ABBB	AAAA	AAAA	AAAB	AABB	ABBB	AABB	AAAB	AAAA	AAAA	AABB	AAAB	AAAA	AAAB	AAAA	AAAA	AAAB
solcap_snp_c1_8619	chr01	6529837	[T/G]	0.351145	BBBB	ABBB	ABBB	ABBB	BBBB	ABBB	AABB	ABBB	AABB	ABBB	ABBB	ABBB	ABBB	BBBB	BBBB	ABBB	ABBB	ABBB	AABB	ABBB	BBBB	AAAB	ABBB	AABB	BBBB	ABBB	ABBB	ABBB	AAAA	BBBB	AAAB	AABB	ABBB	BBBB	AAAA	AAAB	BBBB	ABBB	BBBB	ABBB	AAAB	BBBB	ABBB	AAAB	ABBB
solcap_snp_c2_12217	chr01	72051556	[T/A]	0.352417	AABB	ABBB	ABBB	AABB	ABBB	AAAB	AABB	AAAB	ABBB	ABBB	ABBB	ABBB	AABB	AABB	BBBB	ABBB	AABB	ABBB	AAAA	ABBB	ABBB	ABBB	ABBB	ABBB	AAAB	AABB	ABBB	AABB	ABBB	ABBB	AABB	ABBB	ABBB	AABB	ABBB	AABB	AAAA	AABB	BBBB	BBBB	BBBB	AAAB	AAAB	ABBB	AABB
solcap_snp_c2_20895	chr01	61326558	[A/C]	0.353053	AABB	AAAB	AAAB	AAAB	AABB	AAAA	ABBB	AABB	AABB	ABBB	AAAB	AABB	AABB	ABBB	AABB	AAAB	AABB	AABB	AAAA	BBBB	BBBB	ABBB	ABBB	BBBB	ABBB	AABB	AABB	BBBB	ABBB	BBBB	AAAB	AABB	AABB	ABBB	ABBB	AABB	BBBB	ABBB	ABBB	BBBB	ABBB	AABB	BBBB	ABBB	AABB
solcap_snp_c2_686	chr01	51324358	[A/G]	0.354962	AAAA	AAAB	AABB	AAAB	AAAB	AAAB	AAAA	AAAA	ABBB	AAAB	AABB	AABB	AAAB	AABB	AABB	AABB	AAAB	ABBB	AAAA	AABB	AABB	AABB	AAAB	AABB	AABB	AABB	AABB	AAAB	AAAB	AABB	ABBB	AABB	AAAB	AAAA	AAAB	AABB	AAAA	AAAA	AAAB	AABB	ABBB	AABB	AAAB	AABB	AAAB
solcap_snp_c2_49917	chr01	86090388	[T/G]	0.35687	AAAA	AAAB	AAAB	AAAA	AAAA	AAAA	AAAA	AAAA	AABB	AAAA	AABB	AAAA	AAAB	AAAB	AAAB	AABB	AAAA	AAAB	AAAA	AAAA	AAAA	AAAB	AAAA	AAAA	AAAA	AAAB	ABBB	AAAB	AAAA	AAAA	AAAB	AAAA	AAAA	AAAA	AABB	AAAA	AABB	AAAA	AAAA	AAAA	AAAB	AAAA	AAAA	AABB	AAAA
solcap_snp_c1_9386	chr01	88471573	[A/C]	0.358142	AAAA	AABB	AABB	AAAA	ABBB	AABB	AAAB	AAAB	AAAB	AAAA	AABB	ABBB	AAAB	AAAA	AAAB	AABB	AAAA	AAAB	AAAB	AAAB	ABBB	AAAB	AABB	AAAB	AABB	AAAB	AAAB	ABBB	AAAB	AABB	ABBB	AAAB	BBBB	AAAA	AABB	AAAB	AAAA	AAAA	AAAB	AAAB	AABB	AAAB	AAAB	AAAA	AAAA
solcap_snp_c2_49905	chr01	86153327	[T/C]	0.358142	BBBB	ABBB	ABBB	BBBB	BBBB	BBBB	BBBB	BBBB	AABB	BBBB	AABB	BBBB	ABBB	ABBB	ABBB	AABB	BBBB	ABBB	BBBB	BBBB	BBBB	ABBB	BBBB	BBBB	BBBB	ABBB	AAAB	ABBB	BBBB	BBBB	ABBB	BBBB	BBBB	BBBB	AABB	BBBB	AABB	BBBB	BBBB	BBBB	ABBB	BBBB	BBBB	AABB	BBBB
solcap_snp_c2_2653	chr01	58737722	[T/C]	0.358779	BBBB	BBBB	AABB	ABBB	BBBB	BBBB	BBBB	BBBB	AABB	ABBB	BBBB	BBBB	AABB	ABBB	ABBB	BBBB	BBBB	ABBB	AABB	BBBB	ABBB	ABBB	BBBB	ABBB	ABBB	ABBB	ABBB	AABB	ABBB	AAAB	ABBB	AAAA	BBBB	BBBB	AABB	AABB	AAAA	ABBB	ABBB	ABBB	AABB	AABB	AABB	ABBB	AABB
solcap_snp_c2_49897	chr01	86164613	[T/A]	0.360051	BBBB	ABBB	ABBB	BBBB	BBBB	BBBB	BBBB	BBBB	AABB	BBBB	AABB	BBBB	ABBB	ABBB	ABBB	AABB	BBBB	ABBB	BBBB	BBBB	BBBB	ABBB	BBBB	BBBB	BBBB	ABBB	AAAB	ABBB	BBBB	BBBB	ABBB	BBBB	BBBB	BBBB	AABB	BBBB	AABB	BBBB	BBBB	BBBB	ABBB	BBBB	BBBB	AABB	BBBB
solcap_snp_c1_14654	chr01	41979122	[A/G]	0.360687	AABB	AABB	ABBB	AABB	AABB	ABBB	AABB	AABB	BBBB	AAAB	ABBB	ABBB	ABBB	ABBB	ABBB	ABBB	ABBB	AABB	BBBB	AAAB	AABB	AABB	AABB	AABB	ABBB	BBBB	ABBB	ABBB	AAAB	BBBB	ABBB	ABBB	AABB	AAAB	AABB	AABB	AABB	BBBB	AABB	ABBB	ABBB	ABBB	BBBB	ABBB	ABBB
solcap_snp_c1_14956	chr01	35477582	[T/C]	0.362595	AABB	AAAB	ABBB	ABBB	AABB	ABBB	AABB	AABB	ABBB	AABB	AABB	ABBB	AABB	AABB	AABB	AABB	ABBB	AABB	BBBB	AABB	AABB	ABBB	AABB	ABBB	ABBB	ABBB	ABBB	ABBB	AAAB	BBBB	BBBB	ABBB	AABB	AAAB	AABB	ABBB	BBBB	BBBB	AABB	ABBB	BBBB	ABBB	BBBB	ABBB	ABBB
solcap_snp_c1_3693	chr01	36413189	[A/C]	0.362595	AABB	ABBB	AAAB	AAAB	AABB	AAAB	AABB	AABB	AAAB	AABB	AABB	AAAB	AABB	AABB	AABB	AABB	AAAB	AABB	AAAA	AABB	AABB	AAAB	AABB	AAAB	AAAB	AAAB	AAAB	AAAB	ABBB	AAAA	AAAA	AAAB	AABB	ABBB	AABB	AAAB	AAAA	AAAA	AABB	AAAB	AAAA	AAAB	AAAA	AAAB	AAAB
solcap_snp_c1_8541	chr01	37276804	[T/C]	0.362595	AABB	ABBB	AAAB	AAAB	AABB	AAAB	AABB	AABB	AAAB	AABB	AABB	AAAB	AABB	AABB	AABB	AABB	AAAB	AABB	AAAA	AABB	AABB	AAAB	AABB	AAAB	AAAB	AAAB	AAAB	AAAB	ABBB	AAAA	AAAA	AAAB	AABB	ABBB	AABB	AAAB	AAAA	AAAA	AABB	AAAB	AAAA	AAAB	AAAA	AAAB	AAAB
solcap_snp_c2_14470	chr01	65696918	[T/G]	0.362595	AAAB	AAAB	ABBB	AABB	AAAA	AAAB	AAAA	AAAB	AAAB	AAAB	AAAB	AABB	AAAA	AAAB	AAAA	AAAB	AAAB	AAAA	AAAB	AAAB	AAAB	AAAB	AAAA	AAAB	AAAA	AAAB	AABB	AAAB	AAAB	AAAB	AABB	AAAB	AABB	AAAB	AAAB	AAAB	AAAA	AABB	AAAA	AABB	AAAB	AAAB	AAAA	AAAA	AAAB
solcap_snp_c2_14489	chr01	65782007	[A/G]	0.36514	AABB	ABBB	ABBB	ABBB	BBBB	ABBB	AABB	ABBB	AABB	ABBB	ABBB	BBBB	AAAA	AABB	ABBB	ABBB	ABBB	ABBB	AABB	ABBB	AABB	ABBB	ABBB	AAAB	BBBB	BBBB	ABBB	AABB	ABBB	AABB	BBBB	ABBB	BBBB	AABB	AABB	AABB	AAAA	AABB	ABBB	ABBB	AABB	ABBB	AABB	AABB	AAAB
solcap_snp_c2_2506	chr01	77351069	[A/G]	0.366412	ABBB	AABB	AABB	AABB	AAAA	BBBB	AABB	ABBB	AABB	AABB	AABB	AAAB	AABB	AAAB	AABB	ABBB	AAAB	AABB	ABBB	AABB	AABB	AABB	BBBB	AABB	AABB	AABB	AABB	ABBB	ABBB	ABBB	ABBB	ABBB	BBBB	ABBB	AABB	ABBB	AABB	ABBB	AABB	AABB	AABB	AAAB	ABBB	AABB	AABB
solcap_snp_c2_46523	chr01	59974049	[A/G]	0.367308	AABB	ABBB	BBBB	ABBB	ABBB	AABB	ABBB	AABB	AABB	ABBB	ABBB	ABBB	ABBB	AABB	AABB	ABBB	ABBB	ABBB	ABBB	BBBB	ABBB	AABB	BBBB	ABBB	AABB	AABB	BBBB	AABB	ABBB	AAAB	AABB	AAAB	ABBB	ABBB	ABBB	BBBB	AAAB	AABB	AABB	ABBB	ABBB	AAAB	AAAB	ABBB	AABB
solcap_snp_c2_14731	chr01	86442644	[A/G]	0.367684	BBBB	ABBB	ABBB	ABBB	BBBB	BBBB	BBBB	BBBB	ABBB	BBBB	ABBB	BBBB	ABBB	ABBB	BBBB	BBBB	BBBB	BBBB	ABBB	BBBB	BBBB	ABBB	BBBB	ABBB	BBBB	BBBB	AABB	ABBB	BBBB	BBBB	ABBB	BBBB	BBBB	BBBB	AABB	BBBB	AAAA	BBBB	BBBB	BBBB	BBBB	BBBB	BBBB	AABB	BBBB
solcap_snp_c1_4745	chr01	66093982	[T/G]	0.368321	AAAB	AAAA	BBBB	ABBB	AAAA	AAAB	AAAB	AAAB	AABB	AABB	AAAA	AABB	AAAB	AAAB	AAAA	AAAA	AAAA	AAAA	AABB	AAAA	AAAA	AAAB	AAAB	AAAA	AAAA	AAAA	AABB	AAAB	AAAB	AAAB	AAAB	AAAB	AAAB	AAAB	AAAB	AABB	AAAA	ABBB	AAAA	AAAB	AAAB	AAAA	AAAA	AAAB	AABB
solcap_snp_c2_31042	chr01	87982085	[T/C]	0.368321	AAAA	ABBB	AABB	AAAA	ABBB	AAAA	AAAA	AAAA	AABB	AAAA	AAAB	ABBB	AAAA	AAAB	AAAB	AABB	AAAA	AAAB	AAAA	AAAB	AAAB	AABB	AAAB	AAAA	AAAB	AAAB	ABBB	AAAA	AAAA	AAAA	AABB	AAAA	AABB	AAAA	AAAA	AAAB	AABB	AAAA	AAAA	AAAA	AAAB	AAAA	AAAB	AABB	AAAA
solcap_snp_c1_4706	chr01	65779952	[T/C]	0.369593	AABB	ABBB	ABBB	ABBB	BBBB	ABBB	AABB	ABBB	AABB	ABBB	ABBB	BBBB	AAAA	AABB	ABBB	ABBB	ABBB	AABB	AABB	ABBB	AAAB	ABBB	ABBB	AAAB	BBBB	ABBB	ABBB	AABB	ABBB	AABB	BBBB	ABBB	BBBB	AABB	AABB	AABB	AAAA	AABB	ABBB	ABBB	AABB	ABBB	AABB	AABB	AAAB
solcap_snp_c2_17537	chr01	70097516	[A/G]	0.369593	AABB	AAAB	AAAA	AAAB	AAAB	AAAB	ABBB	ABBB	AABB	AAAB	AABB	AAAB	AAAA	ABBB	AAAA	AAAB	AABB	AABB	AAAB	AAAB	AAAB	AAAA	AABB	AAAB	AAAB	ABBB	AAAB	AABB	AAAB	ABBB	AAAB	AAAB	AABB	AAAB	AAAB	AAAA	AABB	AABB	AAAB	AABB	AABB	BBBB	AAAB	AAAA	AAAB
solcap_snp_c2_5076	chr01	80598198	[T/G]	0.370865	AABB	AAAB	AAAA	AAAA	AAAA	AAAB	AAAA	AAAB	ABBB	AABB	AABB	AAAA	AABB	AABB	AABB	ABBB	AAAA	AABB	AAAA	AAAA	AAAB	AAAB	AABB	AABB	AAAB	AAAB	ABBB	AABB	AABB	AABB	ABBB	AAAB	AABB	AABB	AAAB	ABBB	BBBB	AABB	AAAA	AAAB	AABB	AABB	AAAB	AAAA	AAAB
solcap_snp_c2_14487	chr01	65780961	[C/G]	0.371501	AABB	ABBB	ABBB	ABBB	BBBB	ABBB	AABB	ABBB	AABB	ABBB	ABBB	BBBB	AAAA	AABB	ABBB	ABBB	ABBB	AABB	AABB	ABBB	AAAB	ABBB	ABBB	AAAB	BBBB	ABBB	ABBB	AABB	ABBB	AABB	BBBB	ABBB	BBBB	AABB	AABB	AABB	AAAA	AABB	ABBB	ABBB	AABB	ABBB	AABB	AABB	AAAB
solcap_snp_c1_2535	chr01	79784789	[T/C]	0.375954	AABB	ABBB	ABBB	BBBB	AABB	ABBB	AABB	ABBB	AAAB	AABB	AABB	ABBB	AABB	AABB	AABB	AAAB	BBBB	AAAB	ABBB	BBBB	AABB	ABBB	AABB	AAAB	ABBB	AABB	AAAB	AABB	AABB	AABB	AAAA	BBBB	AAAB	AABB	BBBB	AAAB	AAAB	AABB	BBBB	AAAB	AABB	AAAB	ABBB	BBBB	ABBB
solcap_snp_c2_20502	chr01	67221911	[T/A]	0.375954	AABB	ABBB	ABBB	AABB	AABB	AAAB	AAAB	AAAA	ABBB	AABB	AAAB	AABB	AABB	AAAB	ABBB	AABB	AAAB	ABBB	AAAA	AABB	AABB	AABB	AABB	AAAB	AAAA	AABB	ABBB	ABBB	AABB	BBBB	AABB	ABBB	AABB	AAAB	ABBB	ABBB	AABB	AAAB	BBBB	AAAB	ABBB	AAAB	AAAB	BBBB	AABB
solcap_snp_c2_48568	chr01	17370636	[T/C]	0.37659	AABB	ABBB	AAAB	AAAB	AABB	AAAB	AABB	AABB	AAAB	AABB	AABB	AAAB	AABB	AABB	AABB	AABB	AAAB	AABB	AAAA	AABB	AABB	AAAB	AABB	AAAB	AAAB	AAAB	AAAB	AAAB	ABBB	AAAA	AAAA	AAAB	AABB	ABBB	AABB	AAAB	AAAA	AAAA	AABB	AAAB	AAAA	AAAB	AAAA	AAAB	AAAB
solcap_snp_c2_53347	chr01	60027044	[A/C]	0.37659	AABB	ABBB	BBBB	ABBB	ABBB	AABB	ABBB	AABB	AABB	ABBB	ABBB	ABBB	ABBB	AABB	AABB	ABBB	ABBB	ABBB	ABBB	BBBB	ABBB	AABB	BBBB	ABBB	AABB	AABB	BBBB	AABB	ABBB	AAAB	AABB	AAAB	ABBB	ABBB	ABBB	BBBB	AAAA	AABB	AABB	ABBB	ABBB	AAAB	AABB	ABBB	AABB
solcap_snp_c2_45064	chr01	5502048	[A/G]	0.377863	AABB	ABBB	ABBB	ABBB	AABB	AABB	ABBB	AABB	ABBB	ABBB	BBBB	AABB	ABBB	ABBB	AABB	ABBB	ABBB	ABBB	AAAB	BBBB	BBBB	AABB	ABBB	BBBB	AABB	BBBB	BBBB	ABBB	AABB	ABBB	AABB	AABB	AAAB	ABBB	AABB	ABBB	AAAA	ABBB	BBBB	BBBB	BBBB	ABBB	ABBB	AABB	AABB
solcap_snp_c2_5091	chr01	80559077	[T/G]	0.381679	AABB	ABBB	ABBB	ABBB	AABB	AAAB	AABB	AAAB	AAAA	AABB	AAAB	AABB	AABB	AAAB	AAAB	AAAA	AABB	AAAA	ABBB	AABB	AAAB	AABB	AABB	AAAA	AAAA	AAAB	AAAB	AABB	AAAB	AAAB	AAAA	AAAB	AABB	AABB	AAAB	AAAB	AAAA	AABB	ABBB	AAAA	AAAB	AAAA	AABB	AABB	ABBB
solcap_snp_c1_12118	chr01	62612685	[A/G]	0.382952	AABB	AAAB	AABB	AABB	AAAB	AABB	ABBB	AABB	AABB	AABB	AAAA	AABB	AABB	AABB	AAAB	AAAA	AAAB	AAAB	ABBB	ABBB	AABB	AABB	AABB	AABB	AAAB	AAAB	AABB	AABB	AAAB	AAAA	AABB	AAAA	AABB	ABBB	AABB	ABBB	AAAA	AAAB	AAAB	AABB	AABB	AAAB	ABBB	AABB	AABB
solcap_snp_c1_1737	chr01	83602369	[T/C]	0.382952	BBBB	AAAB	AABB	AABB	ABBB	AABB	ABBB	AABB	AABB	BBBB	AABB	AABB	BBBB	ABBB	BBBB	ABBB	AABB	ABBB	ABBB	AAAB	AAAA	AAAB	AABB	AABB	AABB	AABB	BBBB	BBBB	ABBB	ABBB	AABB	AABB	AABB	BBBB	AAAB	ABBB	BBBB	BBBB	ABBB	AABB	AAAB	AAAB	ABBB	ABBB	BBBB
solcap_snp_c1_15872	chr01	78928270	[T/C]	0.383588	AABB	AABB	AABB	AABB	AAAA	AAAB	AAAB	AAAB	AAAB	ABBB	AAAB	AAAB	AAAB	AAAB	AAAA	AAAA	AAAB	AAAA	ABBB	AAAB	AAAB	AAAB	AABB	AAAA	AAAA	AAAB	AAAB	AAAB	AAAA	AABB	AAAA	AAAB	AAAB	AAAB	AABB	AAAA	AAAA	ABBB	ABBB	AAAA	AABB	AAAA	AABB	AABB	AABB
solcap_snp_c2_56125	chr01	5291766	[T/C]	0.383588	AABB	ABBB	ABBB	ABBB	ABBB	AABB	ABBB	AABB	ABBB	ABBB	BBBB	AABB	ABBB	ABBB	AABB	ABBB	BBBB	ABBB	AAAB	BBBB	BBBB	AABB	ABBB	ABBB	ABBB	BBBB	BBBB	ABBB	AABB	BBBB	AABB	AABB	AAAB	ABBB	AABB	ABBB	AAAA	ABBB	BBBB	BBBB	BBBB	ABBB	BBBB	AABB	AABB
solcap_snp_c2_48154	chr01	7165940	[A/G]	0.386768	AAAB	ABBB	ABBB	AABB	AABB	AABB	ABBB	AABB	ABBB	ABBB	AABB	AABB	AABB	AABB	AABB	ABBB	ABBB	BBBB	AABB	AABB	AAAB	ABBB	ABBB	ABBB	ABBB	ABBB	AABB	BBBB	ABBB	ABBB	ABBB	BBBB	BBBB	AAAB	ABBB	BBBB	AAAA	AABB	AAAB	ABBB	ABBB	AABB	BBBB	BBBB	ABBB
solcap_snp_c1_607	chr01	78176186	[A/G]	0.388677	AABB	AAAB	AABB	AAAB	AAAA	AABB	AAAB	AAAB	AAAA	AABB	AAAB	AAAB	AAAB	AAAB	AAAA	AAAA	AAAB	AAAA	ABBB	AABB	AABB	AABB	AABB	AAAB	AAAB	AAAB	AAAA	AAAB	AAAA	AABB	AABB	AAAB	AAAB	AAAB	AABB	AAAB	AAAA	ABBB	ABBB	AAAB	AABB	AAAA	AABB	AABB	AABB
solcap_snp_c2_2505	chr01	77350877	[A/G]	0.389313	AABB	ABBB	BBBB	BBBB	BBBB	AABB	ABBB	AABB	AABB	ABBB	ABBB	BBBB	ABBB	BBBB	AABB	AAAB	BBBB	AABB	BBBB	ABBB	ABBB	ABBB	AABB	AABB	ABBB	ABBB	AABB	AABB	AAAB	AABB	AABB	AABB	AAAB	AABB	ABBB	AABB	AABB	ABBB	BBBB	AABB	ABBB	ABBB	ABBB	ABBB	BBBB
solcap_snp_c2_50011	chr01	7447081	[T/C]	0.389313	ABBB	ABBB	AABB	AABB	ABBB	BBBB	ABBB	AABB	AABB	AABB	AABB	ABBB	AABB	ABBB	ABBB	AABB	ABBB	ABBB	AABB	ABBB	ABBB	AAAB	ABBB	AABB	AABB	BBBB	ABBB	AABB	ABBB	AABB	ABBB	ABBB	AAAB	ABBB	AABB	ABBB	BBBB	ABBB	BBBB	ABBB	ABBB	ABBB	ABBB	ABBB	ABBB
solcap_snp_c2_21100	chr01	2591141	[T/A]	0.390585	ABBB	AAAB	AABB	AAAB	ABBB	AABB	AABB	ABBB	BBBB	AABB	AABB	ABBB	ABBB	ABBB	AAAB	AAAB	ABBB	AABB	AAAB	ABBB	AABB	BBBB	BBBB	AABB	AABB	AABB	BBBB	ABBB	AAAB	AABB	BBBB	AABB	AABB	AABB	ABBB	ABBB	BBBB	AABB	AABB	AABB	ABBB	AAAB	ABBB	AABB	AAAB
solcap_snp_c2_20500	chr01	67211029	[T/C]	0.392494	AABB	AAAA	BBBB	ABBB	ABBB	AABB	AABB	AABB	ABBB	AAAB	AAAB	ABBB	AABB	AABB	AAAA	AAAA	AAAB	AAAB	AABB	AAAA	AAAB	AAAB	AABB	AAAA	AABB	AABB	AABB	AABB	AAAB	ABBB	AABB	AAAB	AABB	AAAB	ABBB	AABB	AABB	AABB	AAAB	AABB	AAAB	AABB	AABB	AABB	ABBB
solcap_snp_c2_20506	chr01	67223718	[A/G]	0.39313	ABBB	ABBB	AAAB	AAAB	ABBB	BBBB	AABB	ABBB	AABB	ABBB	AABB	ABBB	AAAB	BBBB	ABBB	AABB	AABB	ABBB	ABBB	ABBB	AABB	AABB	AABB	AABB	BBBB	AABB	AABB	ABBB	AABB	AAAB	AABB	AABB	AABB	ABBB	AAAA	AABB	AABB	AABB	ABBB	AABB	AABB	AAAB	AABB	AABB	AABB
solcap_snp_c2_2466	chr01	77191350	[T/G]	0.39313	AABB	AAAB	AABB	AABB	AAAA	ABBB	AAAB	AABB	AAAA	AABB	AAAB	AAAB	AAAB	AAAB	AAAB	AAAA	AAAB	AAAA	ABBB	AAAB	AABB	AAAB	ABBB	AAAA	AAAB	AAAB	AAAA	AABB	AAAB	AAAB	AAAB	AAAB	AAAB	AABB	AABB	AAAB	AAAA	ABBB	AABB	AAAA	AAAB	AAAA	AABB	AABB	AABB
solcap_snp_c2_4875	chr01	83177518	[A/G]	0.39313	AABB	ABBB	ABBB	AAAB	AABB	ABBB	AAAB	AAAB	AABB	AABB	AABB	ABBB	AABB	ABBB	AABB	AAAB	AAAB	AAAB	AABB	AABB	ABBB	ABBB	ABBB	AAAB	AAAB	AABB	AABB	AABB	AAAB	AABB	ABBB	AABB	AABB	AABB	BBBB	ABBB	BBBB	AABB	AAAB	AABB	AAAA	AAAB	AABB	AAAB	AAAB
solcap_snp_c2_45056	chr01	5477755	[T/C]	0.39631	AABB	AAAB	AAAB	AAAB	AABB	AABB	AAAB	AABB	AAAB	AAAB	AAAA	ABBB	AAAB	AAAB	AABB	AAAB	AAAB	AAAB	ABBB	AAAA	AAAA	ABBB	AAAB	AAAA	AABB	AAAA	AAAA	AAAB	AABB	AAAB	BBBB	AABB	ABBB	AAAB	AABB	AABB	BBBB	AAAB	AAAA	AAAA	AAAA	AAAB	AAAB	AAAB	AABB
solcap_snp_c2_2508	chr01	77353150	[T/C]	0.397583	AABB	AAAB	AABB	AABB	AAAA	ABBB	AAAB	AABB	AAAA	AABB	AAAB	AAAB	AAAB	AAAB	AAAB	AAAA	AAAB	AAAA	ABBB	AAAB	AABB	AAAB	ABBB	AAAA	AAAB	AAAB	AAAA	AAAB	AAAB	AAAB	AAAB	AAAB	AAAB	AABB	AABB	AAAB	AAAA	ABBB	AABB	AAAA	AAAB	AAAA	AABB	AABB	AABB
solcap_snp_c2_49042	chr01	43330728	[A/G]	0.397583	AABB	ABBB	AAAB	ABBB	AABB	AAAB	AABB	AABB	ABBB	BBBB	BBBB	AAAA	ABBB	ABBB	AAAB	BBBB	BBBB	BBBB	AABB	BBBB	ABBB	ABBB	AAAB	ABBB	AABB	BBBB	ABBB	AABB	AABB	AAAB	AAAB	AABB	ABBB	AABB	ABBB	ABBB	AAAA	AAAB	ABBB	ABBB	ABBB	AABB	AABB	BBBB	ABBB
solcap_snp_c2_2721	chr01	58197448	[A/C]	0.399491	AABB	AABB	AAAB	AAAB	AABB	AAAB	AABB	AABB	AAAB	AABB	AABB	AABB	AABB	AABB	AAAB	AABB	AABB	ABBB	AAAA	BBBB	AABB	ABBB	AABB	ABBB	ABBB	AABB	AABB	AABB	AABB	AABB	AABB	AAAA	ABBB	AABB	AAAB	AABB	AAAA	ABBB	ABBB	AABB	ABBB	AABB	AABB	AABB	AAAB
solcap_snp_c2_51800	chr01	4277333	[T/C]	0.402089	ABBB	AABB	ABBB	AABB	ABBB	AAAB	AAAB	AAAB	AABB	AABB	AABB	BBBB	ABBB	ABBB	ABBB	ABBB	AAAB	AABB	AABB	ABBB	AABB	AABB	AABB	AABB	AAAB	AABB	ABBB	ABBB	ABBB	AABB	BBBB	ABBB	AABB	ABBB	AAAB	ABBB	BBBB	AABB	AABB	AAAB	AABB	AABB	AABB	AABB	ABBB
solcap_snp_c1_2458	chr01	80121257	[A/C]	0.403308	AABB	AAAB	AABB	AAAB	AABB	ABBB	ABBB	AABB	BBBB	AABB	ABBB	AABB	AABB	ABBB	AABB	BBBB	AABB	BBBB	AAAB	AABB	ABBB	AABB	AABB	BBBB	BBBB	ABBB	ABBB	AABB	ABBB	ABBB	BBBB	ABBB	AABB	AABB	AAAB	ABBB	AABB	AABB	AAAB	BBBB	ABBB	BBBB	AABB	AABB	AAAB
solcap_snp_c1_5254	chr01	75045959	[T/C]	0.403308	AABB	ABBB	AAAB	AABB	BBBB	AABB	ABBB	AABB	AABB	ABBB	AAAB	AABB	AABB	AAAB	ABBB	ABBB	AAAB	BBBB	ABBB	ABBB	ABBB	AABB	AAAB	BBBB	AABB	AABB	AAAB	ABBB	AABB	ABBB	AABB	AABB	ABBB	AABB	AAAB	AABB	AABB	AABB	ABBB	BBBB	AAAB	AABB	AABB	AAAA	AAAA
solcap_snp_c2_52484	chr01	68069876	[T/C]	0.405852	AAAB	AAAA	AABB	AAAB	AAAA	AAAA	AAAA	AAAA	AAAB	AABB	AAAA	AAAA	AABB	AAAA	AAAA	AAAA	AAAA	AAAA	AAAA	AAAA	AAAA	AABB	AAAA	AAAA	AABB	AAAA	AAAB	AAAB	AABB	AABB	AAAA	AAAA	AAAB	AAAA	AABB	AAAB	AAAA	AAAB	AAAA	AAAB	AAAA	AAAB	AABB	AABB	AABB
solcap_snp_c2_2354	chr01	78430645	[A/G]	0.406489	AABB	ABBB	AABB	AABB	BBBB	ABBB	ABBB	ABBB	BBBB	AABB	ABBB	ABBB	ABBB	ABBB	BBBB	BBBB	ABBB	BBBB	AAAB	AABB	AABB	AABB	AABB	ABBB	BBBB	ABBB	BBBB	ABBB	BBBB	AABB	AABB	ABBB	ABBB	ABBB	AABB	ABBB	BBBB	AAAB	AAAB	ABBB	AABB	ABBB	ABBB	AABB	AABB
solcap_snp_c2_4713	chr01	84217773	[T/C]	0.409033	AAAB	AABB	AABB	ABBB	AAAB	ABBB	AABB	AAAB	AAAA	AABB	ABBB	AAAB	ABBB	AAAB	AAAA	AABB	ABBB	AAAB	ABBB	AAAB	AABB	AABB	ABBB	AAAA	AAAA	AAAB	AAAA	AAAA	AAAB	AAAB	AABB	AABB	AABB	AAAB	AAAB	AABB	AABB	AABB	AAAB	AAAA	AAAA	AAAA	AABB	AABB	ABBB
solcap_snp_c2_38405	chr01	62145049	[T/C]	0.410305	ABBB	AAAB	AABB	AABB	ABBB	ABBB	AABB	ABBB	ABBB	ABBB	AABB	AABB	AAAB	ABBB	AABB	AABB	ABBB	AAAB	AAAB	AABB	AABB	AABB	AAAB	AAAA	ABBB	ABBB	ABBB	AAAB	AAAB	ABBB	AABB	AABB	AABB	AABB	AABB	AAAA	BBBB	AABB	ABBB	AABB	AAAB	AABB	AABB	AABB	AABB
solcap_snp_c2_50502	chr01	78809481	[T/C]	0.412214	AAAB	AABB	AAAB	AAAB	AAAA	AAAB	AABB	AABB	ABBB	AAAB	ABBB	AAAB	AABB	ABBB	ABBB	BBBB	ABBB	ABBB	AAAA	AAAB	AABB	AAAB	AABB	ABBB	ABBB	AABB	AABB	AABB	BBBB	AABB	AABB	ABBB	ABBB	AABB	AAAB	AABB	BBBB	AAAB	AAAA	AABB	AAAB	ABBB	AABB	AABB	AAAB
solcap_snp_c1_3851	chr01	72111964	[T/C]	0.41285	AAAB	ABBB	ABBB	AABB	ABBB	AAAB	AAAB	AAAA	ABBB	AABB	ABBB	ABBB	AABB	AABB	ABBB	ABBB	AABB	ABBB	AAAA	ABBB	ABBB	ABBB	ABBB	AABB	AAAB	AABB	ABBB	AABB	ABBB	AABB	ABBB	ABBB	ABBB	AABB	ABBB	AABB	AABB	AAAB	AABB	ABBB	BBBB	AAAB	AAAA	ABBB	AABB
solcap_snp_c2_2509	chr01	76406645	[T/C]	0.41285	AABB	ABBB	AAAB	AAAB	BBBB	AABB	AABB	AAAB	BBBB	ABBB	ABBB	AABB	AAAB	AABB	ABBB	BBBB	AABB	ABBB	AAAB	AABB	AABB	AABB	AAAB	ABBB	ABBB	AABB	AABB	AABB	AABB	AABB	ABBB	AABB	ABBB	AABB	AAAB	AABB	AABB	AABB	AAAB	ABBB	ABBB	AABB	AAAB	AAAA	AAAA
solcap_snp_c1_3852	chr01	72111974	[A/G]	0.413486	ABBB	AAAB	AAAB	AABB	AAAB	ABBB	ABBB	BBBB	AAAB	AABB	AAAB	AAAB	AABB	AABB	AAAB	AAAB	AABB	AAAB	BBBB	AAAB	AAAB	AAAB	AAAB	AABB	ABBB	AABB	AAAB	AABB	AAAB	AABB	AABB	AAAB	AAAB	AABB	AAAB	AABB	AABB	ABBB	AABB	AAAB	AAAA	ABBB	BBBB	AAAB	AABB
solcap_snp_c1_12858	chr01	11395918	[A/C]	0.414758	AABB	AAAB	ABBB	ABBB	AABB	AABB	AAAA	AAAB	ABBB	AABB	AAAB	ABBB	AABB	AABB	AABB	AAAB	AAAB	AABB	BBBB	AABB	AABB	ABBB	AABB	ABBB	AABB	AABB	ABBB	ABBB	AAAB	ABBB	BBBB	ABBB	AABB	AAAB	AABB	ABBB	BBBB	AABB	AAAB	AABB	BBBB	BBBB	AABB	BBBB	ABBB
solcap_snp_c2_14492	chr01	65782472	[T/C]	0.414758	AABB	AABB	AAAB	AABB	ABBB	AABB	BBBB	ABBB	AABB	AABB	ABBB	AAAA	BBBB	AABB	AABB	AABB	AABB	ABBB	ABBB	AAAB	ABBB	AABB	AABB	ABBB	BBBB	ABBB	AAAB	AABB	AABB	AABB	AAAB	AAAB	AAAB	AABB	BBBB	AABB	BBBB	AABB	AAAB	AABB	AABB	ABBB	BBBB	AABB	ABBB
solcap_snp_c2_36615	chr01	253077	[A/G]	0.415394	AABB	AABB	AABB	ABBB	AABB	AABB	ABBB	ABBB	AAAB	AABB	AABB	AABB	AABB	AABB	AAAB	ABBB	AABB	ABBB	AABB	ABBB	BBBB	AABB	AABB	ABBB	AABB	ABBB	AAAB	AAAB	AAAB	AAAB	AABB	AAAB	AAAB	ABBB	AAAA	AAAB	AAAA	AAAA	AAAA	BBBB	ABBB	AABB	AABB	AAAA	ABBB
solcap_snp_c1_3848	chr01	72108318	[T/G]	0.416031	ABBB	AAAB	AAAB	AABB	AAAB	ABBB	ABBB	BBBB	AAAB	AABB	AAAB	AAAB	AABB	AABB	AAAB	AAAB	AABB	AAAB	BBBB	AAAB	AAAB	AAAB	AAAB	AABB	ABBB	AABB	AAAB	AABB	AAAB	AABB	AABB	AAAB	AAAB	AABB	AAAB	AABB	AABB	ABBB	AABB	AAAB	AAAA	ABBB	BBBB	AAAB	AABB
solcap_snp_c2_14491	chr01	65782411	[A/G]	0.416667	AABB	AABB	AAAB	AABB	ABBB	AABB	BBBB	ABBB	AABB	AABB	ABBB	AAAA	BBBB	AABB	AABB	AABB	AABB	ABBB	ABBB	AAAB	ABBB	AABB	AABB	ABBB	BBBB	ABBB	AAAB	AABB	AABB	AABB	AAAB	AAAB	AAAB	AABB	BBBB	AABB	BBBB	AABB	AAAB	AABB	AABB	ABBB	BBBB	AABB	ABBB
solcap_snp_c2_50483	chr01	78757227	[A/G]	0.416667	AABB	AABB	ABBB	AABB	ABBB	AAAB	AABB	AAAB	AAAB	ABBB	AAAB	AABB	AAAB	AAAB	AAAA	AAAA	AAAB	AAAB	BBBB	AAAB	AAAB	AAAB	AABB	AAAA	AAAA	AABB	AAAB	AAAB	AAAA	AABB	AAAA	AAAB	AAAB	AAAB	AABB	AAAA	AAAA	ABBB	ABBB	AAAB	AABB	AAAA	AABB	AABB	AABB
solcap_snp_c1_9413	chr01	88294149	[T/C]	0.417939	AAAB	AAAB	AABB	ABBB	AAAA	ABBB	AAAB	ABBB	AAAA	AAAB	ABBB	AAAA	ABBB	AAAB	AAAA	AAAB	ABBB	AAAB	AABB	AAAA	AABB	AAAB	AABB	AABB	AAAB	AAAB	AAAA	ABBB	AAAB	AABB	AAAB	ABBB	AABB	AABB	AABB	AABB	AAAA	AABB	AABB	AAAB	AAAB	AAAB	AAAA	AAAB	ABBB
solcap_snp_c2_53380	chr01	70371898	[T/C]	0.418575	AABB	AAAB	AAAB	AAAB	AAAB	ABBB	ABBB	ABBB	ABBB	AAAB	ABBB	AAAB	AAAB	ABBB	AAAB	AABB	ABBB	AABB	ABBB	AABB	ABBB	AABB	ABBB	AABB	ABBB	ABBB	ABBB	AAAB	AABB	AAAB	BBBB	AABB	AAAB	ABBB	AABB	AABB	AABB	AABB	AAAB	AABB	ABBB	ABBB	AAAB	AAAB	AABB
solcap_snp_c2_30973	chr01	88322772	[A/C]	0.419847	AAAB	AAAB	AABB	ABBB	AAAA	BBBB	AABB	BBBB	AAAA	AAAB	ABBB	AAAA	ABBB	AAAB	AAAA	AAAB	ABBB	AAAB	AABB	AAAA	AABB	AAAB	AABB	AABB	AAAB	AAAB	AAAA	ABBB	AAAB	AABB	AAAB	ABBB	AABB	AABB	AABB	AABB	AABB	AABB	AABB	AAAA	AAAA	AAAB	AAAA	AAAB	ABBB
solcap_snp_c1_14664	chr01	19663894	[A/G]	0.420483	AABB	AAAB	ABBB	ABBB	AABB	ABBB	AABB	AABB	ABBB	AABB	AABB	ABBB	AABB	AABB	AABB	AABB	ABBB	AABB	BBBB	AABB	AABB	ABBB	AABB	AABB	ABBB	ABBB	ABBB	ABBB	AAAB	BBBB	BBBB	ABBB	AABB	AAAB	AABB	ABBB	AABB	BBBB	AABB	ABBB	ABBB	ABBB	BBBB	ABBB	ABBB
solcap_snp_c1_9573	chr01	72504467	[T/G]	0.420483	ABBB	BBBB	ABBB	ABBB	BBBB	ABBB	AABB	AABB	AAAB	ABBB	ABBB	ABBB	AABB	AABB	ABBB	ABBB	AABB	AABB	BBBB	AABB	ABBB	AABB	ABBB	AABB	ABBB	AABB	AABB	ABBB	AAAB	AABB	AABB	ABBB	BBBB	ABBB	AABB	AABB	AAAA	ABBB	BBBB	AAAA	AAAB	AAAA	AABB	AABB	AABB
solcap_snp_c2_13653	chr01	65270050	[A/G]	0.42112	ABBB	AAAB	ABBB	AABB	AAAB	AABB	AAAB	AABB	ABBB	AAAB	AAAB	AAAB	BBBB	ABBB	AABB	AAAB	AAAB	AAAB	ABBB	BBBB	AABB	ABBB	AAAB	ABBB	AAAA	AAAB	ABBB	AABB	AAAB	AABB	ABBB	ABBB	AABB	ABBB	AAAB	BBBB	AAAA	AABB	ABBB	AABB	ABBB	AAAB	AAAB	BBBB	BBBB
solcap_snp_c2_36608	chr01	251132	[T/G]	0.422392	AABB	AABB	AABB	ABBB	AABB	AABB	ABBB	ABBB	AAAB	AABB	AABB	AABB	AABB	AABB	AABB	ABBB	AABB	BBBB	AABB	ABBB	BBBB	AABB	AABB	ABBB	AABB	BBBB	AAAB	AAAB	AAAB	AAAB	AABB	AAAB	AAAB	ABBB	AAAA	AAAB	AAAA	AAAA	AAAA	BBBB	ABBB	AABB	AABB	AAAA	ABBB
solcap_snp_c2_39834	chr01	69381132	[A/C]	0.422392	ABBB	AAAB	AAAB	ABBB	ABBB	ABBB	BBBB	BBBB	ABBB	AAAB	ABBB	AABB	AABB	BBBB	AAAB	AABB	ABBB	AABB	BBBB	AABB	ABBB	AAAB	ABBB	AABB	AAAB	ABBB	AABB	AABB	AABB	ABBB	ABBB	AABB	ABBB	ABBB	AABB	AAAB	BBBB	ABBB	AAAB	ABBB	ABBB	BBBB	AAAB	AAAB	AABB
solcap_snp_c2_4884	chr01	83187094	[T/C]	0.422392	AAAA	ABBB	AABB	AAAB	AAAB	AABB	AAAA	AAAB	AAAB	AAAA	AAAB	AABB	AAAA	AAAB	AAAA	AAAB	AAAB	AAAA	AAAB	AABB	ABBB	ABBB	AABB	AAAB	AAAA	AAAB	AAAB	AAAA	AAAA	AAAB	AABB	AAAB	AABB	AAAA	AABB	AAAB	AAAA	AAAA	AAAB	AAAB	AABB	AAAB	AAAB	AAAB	AAAA
solcap_snp_c2_49759	chr01	19666602	[A/G]	0.423028	AABB	AAAB	ABBB	ABBB	AABB	ABBB	AABB	AABB	ABBB	AABB	AABB	ABBB	AABB	AABB	AABB	AABB	ABBB	AABB	BBBB	AABB	AABB	ABBB	AABB	AABB	ABBB	ABBB	ABBB	ABBB	AAAB	BBBB	BBBB	ABBB	AABB	AAAB	AABB	ABBB	AABB	BBBB	AABB	ABBB	ABBB	ABBB	BBBB	ABBB	ABBB
solcap_snp_c1_6704	chr01	2957398	[A/G]	0.423664	ABBB	AAAB	AABB	AAAB	AABB	AABB	AAAB	AABB	BBBB	AABB	AABB	ABBB	AAAB	ABBB	AAAB	AABB	AABB	AABB	AABB	ABBB	AABB	ABBB	BBBB	AABB	AABB	AABB	ABBB	AAAB	AAAA	AABB	ABBB	AABB	AABB	AABB	AABB	ABBB	BBBB	AABB	AABB	AABB	ABBB	AAAA	ABBB	AABB	AAAB
solcap_snp_c1_6083	chr01	3953090	[A/G]	0.425573	AABB	AABB	AAAB	AAAB	ABBB	ABBB	AAAB	AABB	AAAA	AABB	AABB	ABBB	AAAB	AAAB	AABB	ABBB	AABB	AABB	AABB	ABBB	AAAB	ABBB	BBBB	ABBB	ABBB	AAAB	AAAA	AABB	AABB	AAAB	ABBB	ABBB	AABB	AAAB	AAAB	AAAB	BBBB	AAAB	AAAA	AABB	AAAB	AAAB	ABBB	AAAA	AAAB
solcap_snp_c2_51806	chr01	4262027	[T/C]	0.425573	AABB	AAAB	AABB	ABBB	AABB	AABB	AABB	AABB	ABBB	AAAB	AABB	AAAB	ABBB	ABBB	AAAB	AAAB	AAAB	AAAB	AABB	AABB	ABBB	AABB	AAAA	AAAB	AABB	AAAA	ABBB	AAAA	AAAA	ABBB	AAAA	AAAA	AAAB	ABBB	AABB	AABB	AAAA	AAAB	ABBB	AABB	AAAB	ABBB	AAAB	ABBB	ABBB
solcap_snp_c1_10924	chr01	551280	[A/G]	0.427481	AABB	AABB	AABB	AAAB	AABB	AABB	AAAB	AAAB	ABBB	AABB	AABB	AABB	AABB	AABB	AABB	AAAB	AAAB	AAAA	AABB	AAAB	AAAA	AABB	AABB	AAAB	AABB	AAAA	ABBB	ABBB	AABB	ABBB	AABB	ABBB	ABBB	AAAB	BBBB	ABBB	BBBB	BBBB	BBBB	AAAA	AAAB	AABB	AABB	BBBB	AAAB
solcap_snp_c2_49451	chr01	68416246	[T/C]	0.427481	AAAB	AAAB	AABB	AABB	AAAB	AAAA	AAAB	AAAB	AABB	AABB	AAAB	AAAA	ABBB	AAAB	AAAA	AAAB	AAAB	AAAA	AAAB	AAAA	AAAA	AABB	AAAA	AAAA	AABB	AAAB	ABBB	AAAB	AABB	AABB	AAAA	AAAA	AABB	AAAA	ABBB	AABB	AAAA	AAAB	AAAA	AAAB	AAAB	ABBB	AABB	AABB	AABB
solcap_snp_c1_13289	chr01	5505021	[A/G]	0.430025	AAAB	AAAB	AAAB	AAAB	AABB	ABBB	AABB	AABB	AAAB	AAAB	AAAA	ABBB	AAAB	AAAB	AABB	AAAB	AABB	AABB	ABBB	AAAB	AAAA	ABBB	AABB	AAAB	ABBB	AAAA	AAAA	AAAB	AABB	AAAB	ABBB	AABB	ABBB	AAAB	AABB	AABB	BBBB	AAAB	AAAA	AAAB	AAAB	AAAB	AABB	AABB	AABB
solcap_snp_c2_21233	chr01	2956117	[A/T]	0.430025	AAAB	ABBB	ABBB	AAAB	AAAB	AAAB	AABB	AAAB	ABBB	AABB	AAAB	AABB	AABB	ABBB	ABBB	AABB	AAAB	ABBB	AAAA	AABB	AABB	AAAB	AAAA	AABB	AABB	AABB	ABBB	AAAB	ABBB	AABB	AABB	AAAB	AABB	AABB	AAAB	AABB	AAAA	AAAB	AAAA	ABBB	ABBB	ABBB	AABB	ABBB	AABB
solcap_snp_c2_54811	chr01	46270954	[A/G]	0.435751	AAAA	AAAA	AABB	AABB	AAAB	AAAB	AAAA	AAAA	AABB	AABB	AAAB	AABB	AABB	AAAB	AAAB	AAAB	AAAB	AAAB	AABB	AABB	AAAB	ABBB	AAAB	AABB	AABB	AAAA	AAAB	ABBB	AAAB	ABBB	AABB	AABB	AABB	AAAA	AABB	AABB	BBBB	AAAB	AAAA	AABB	AABB	AABB	AABB	BBBB	AABB
solcap_snp_c2_54355	chr01	13740819	[A/G]	0.439567	AAAA	AAAB	ABBB	AABB	AABB	AAAB	AAAB	AAAB	AABB	AABB	AAAB	ABBB	AABB	AAAB	AABB	AAAB	AAAB	AAAB	AABB	AABB	AABB	ABBB	AAAB	AABB	AABB	AAAA	AAAB	AABB	AABB	AABB	AABB	ABBB	AABB	AAAB	AABB	AAAB	AAAA	AAAA	AAAA	AABB	AABB	AABB	AAAB	AABB	AABB
solcap_snp_c2_20521	chr01	67293176	[T/C]	0.44084	AABB	ABBB	AAAB	AAAB	AAAB	AAAB	AAAB	AAAA	AABB	AABB	AAAB	AAAB	AABB	AAAB	ABBB	AABB	AAAB	ABBB	AAAA	AABB	AABB	AABB	AABB	AAAA	AAAA	AABB	AABB	AABB	AAAB	AABB	AAAB	AABB	AAAB	AAAB	ABBB	AABB	AAAA	AAAB	ABBB	AAAA	AAAB	AAAB	AAAB	BBBB	AABB
solcap_snp_c1_6294	chr01	73340313	[A/G]	0.442112	ABBB	AABB	AAAB	AAAB	ABBB	ABBB	ABBB	AABB	AAAB	ABBB	AABB	AABB	AABB	AABB	ABBB	BBBB	AAAB	ABBB	AAAB	ABBB	ABBB	AABB	AABB	BBBB	AABB	AAAB	AAAB	AAAB	AABB	AAAB	AABB	AAAB	ABBB	ABBB	AAAB	AAAB	BBBB	AABB	AAAB	ABBB	ABBB	AAAB	AABB	AAAB	AAAB
solcap_snp_c2_17530	chr01	69918804	[A/T]	0.442112	AAAB	ABBB	ABBB	AAAB	AAAB	AAAB	AAAA	AAAA	AAAB	ABBB	AAAB	AABB	AABB	AAAA	ABBB	AAAB	AAAB	ABBB	AAAA	AABB	AAAB	ABBB	AABB	AAAB	ABBB	AABB	AABB	AABB	AABB	AABB	AAAB	AABB	AAAB	AAAB	AABB	ABBB	AAAA	AAAB	BBBB	AABB	AAAA	AAAA	ABBB	ABBB	AABB
solcap_snp_c2_9722	chr01	80835981	[A/G]	0.446565	AAAB	AABB	ABBB	AABB	AAAB	AAAB	AABB	AABB	AABB	AABB	AABB	AABB	AAAB	AAAB	AAAB	AAAB	BBBB	AABB	ABBB	ABBB	ABBB	AABB	AAAB	ABBB	ABBB	ABBB	AAAB	AAAB	AAAB	AAAB	AAAB	AABB	AABB	AAAA	ABBB	AAAA	AABB	AAAB	AAAB	ABBB	ABBB	AABB	AABB	AABB	AAAA
solcap_snp_c2_9726	chr01	80833655	[A/G]	0.447201	ABBB	AABB	AAAB	AABB	ABBB	AABB	AABB	AABB	AABB	AABB	AABB	AABB	ABBB	ABBB	ABBB	ABBB	AAAA	AABB	AAAB	AAAB	AAAB	AABB	ABBB	AAAB	AAAB	AAAB	ABBB	ABBB	ABBB	ABBB	ABBB	AABB	AABB	BBBB	AAAB	BBBB	AABB	ABBB	ABBB	AAAB	AAAB	AABB	AABB	AABB	BBBB
solcap_snp_c2_45071	chr01	5386865	[A/C]	0.449746	AAAB	AAAB	AABB	AABB	AABB	AAAB	AAAB	AABB	AABB	AABB	AABB	AAAB	AAAB	AAAB	AAAB	AABB	AABB	AABB	AABB	AAAB	AABB	ABBB	AAAA	AABB	ABBB	AAAB	AABB	AABB	ABBB	ABBB	AAAB	AAAB	ABBB	AAAB	ABBB	AAAB	BBBB	AABB	ABBB	AAAB	AAAB	ABBB	AAAB	ABBB	AAAB
solcap_snp_c2_14841	chr01	87161795	[A/G]	0.451654	BBBB	ABBB	AABB	ABBB	ABBB	AABB	ABBB	ABBB	ABBB	BBBB	ABBB	AABB	ABBB	ABBB	BBBB	BBBB	BBBB	BBBB	ABBB	BBBB	AABB	AABB	ABBB	AABB	ABBB	BBBB	AABB	AAAB	ABBB	AABB	ABBB	ABBB	AAAB	BBBB	AAAB	BBBB	AAAA	BBBB	ABBB	ABBB	ABBB	ABBB	BBBB	AABB	BBBB
solcap_snp_c2_14761	chr01	86750211	[A/G]	0.452926	AAAA	AABB	AAAB	AAAB	AAAA	AAAB	AAAA	AAAA	AAAB	AAAA	AABB	AAAA	AAAB	AAAB	AAAA	AAAA	AAAB	AAAA	AAAB	AAAA	AABB	AABB	AAAB	AABB	AAAB	AAAB	AABB	ABBB	AAAB	AABB	AAAB	AAAB	AABB	AAAA	ABBB	AAAA	BBBB	AAAA	AAAB	AAAB	AAAB	AAAB	AAAA	AABB	AAAA
solcap_snp_c2_17529	chr01	69902011	[T/C]	0.452926	AAAB	ABBB	ABBB	AABB	AABB	AAAB	AAAA	AAAA	AAAB	ABBB	AAAB	AABB	ABBB	AAAA	ABBB	AAAB	AAAB	AABB	AABB	AABB	AAAB	ABBB	AABB	AAAB	ABBB	AAAB	AABB	AABB	AABB	AABB	AAAB	AABB	AAAB	AAAB	AABB	ABBB	AAAA	AAAB	BBBB	AAAB	AAAA	AAAA	ABBB	ABBB	AABB
solcap_snp_c2_16039	chr01	66723137	[A/G]	0.454835	AAAB	AAAA	AABB	AABB	AAAB	AAAB	AABB	AABB	AAAB	AABB	AAAA	AAAB	AABB	AAAB	AAAA	AAAA	AAAA	AABB	AABB	AAAB	AABB	AAAA	AAAA	AABB	AAAA	AAAB	AABB	AAAB	AABB	AABB	AAAB	AAAB	AAAB	AAAB	AABB	AABB	AAAA	AABB	AAAA	AABB	AABB	ABBB	AABB	AAAB	AAAB
solcap_snp_c2_52492	chr01	67969608	[T/C]	0.455471	ABBB	BBBB	AABB	ABBB	ABBB	BBBB	ABBB	BBBB	ABBB	AABB	BBBB	BBBB	AABB	BBBB	BBBB	BBBB	BBBB	BBBB	BBBB	BBBB	BBBB	AABB	ABBB	BBBB	AABB	BBBB	ABBB	ABBB	AABB	AABB	BBBB	BBBB	ABBB	BBBB	AABB	ABBB	BBBB	ABBB	BBBB	ABBB	BBBB	ABBB	AABB	AABB	AABB
solcap_snp_c1_16169	chr01	44194124	[A/G]	0.456107	AABB	AAAB	AABB	ABBB	AABB	AABB	AAAA	AAAB	AABB	AABB	AAAB	ABBB	AABB	AABB	AABB	AAAB	AAAB	AABB	BBBB	AABB	AABB	ABBB	AABB	ABBB	AABB	AABB	AABB	ABBB	AAAB	BBBB	ABBB	AABB	AABB	AAAB	AABB	AABB	BBBB	ABBB	AABB	AABB	ABBB	ABBB	AABB	BBBB	ABBB
solcap_snp_c2_12216	chr01	72051529	[A/C]	0.456107	AAAB	ABBB	ABBB	AABB	ABBB	AAAA	AAAB	AAAA	AABB	AABB	AABB	ABBB	AABB	AABB	ABBB	AABB	AAAB	ABBB	AAAA	AABB	AABB	AABB	AABB	AABB	AAAB	AABB	AABB	AAAB	AAAB	AAAB	AAAA	AABB	ABBB	AAAB	AABB	AABB	AAAA	AAAB	ABBB	AAAB	AABB	AAAA	AAAA	AABB	AABB
solcap_snp_c1_4799	chr01	86663670	[A/G]	0.456743	AAAA	AABB	AAAB	AAAB	AAAA	AAAB	AAAA	AAAA	AAAB	AAAA	AABB	AAAA	AAAB	AAAB	AAAA	AAAA	AAAB	AAAA	AAAB	AAAA	AABB	AABB	AAAB	AABB	AAAB	AAAB	AABB	ABBB	AAAB	AABB	AAAB	AAAB	AABB	AAAA	ABBB	AAAA	BBBB	AAAA	AAAB	AAAB	AAAB	AAAB	AAAA	AABB	AAAA
solcap_snp_c2_14274	chr01	74061521	[T/G]	0.456743	ABBB	ABBB	AAAB	AAAB	ABBB	ABBB	BBBB	ABBB	ABBB	ABBB	AAAB	ABBB	ABBB	ABBB	ABBB	BBBB	ABBB	ABBB	ABBB	AAAB	ABBB	AAAB	AAAB	AAAB	ABBB	ABBB	AAAB	ABBB	BBBB	AAAB	ABBB	ABBB	ABBB	ABBB	AAAB	AAAB	AAAB	AABB	AAAB	ABBB	ABBB	ABBB	AABB	ABBB	AAAB
solcap_snp_c2_14762	chr01	86750499	[A/G]	0.456743	AAAA	AABB	AAAB	AAAB	AAAA	AAAB	AAAA	AAAA	AAAB	AAAA	AABB	AAAA	AAAB	AAAB	AAAA	AAAA	AAAB	AAAA	AAAB	AAAA	AABB	AABB	AAAB	AABB	AAAB	AAAB	AABB	ABBB	AAAB	AABB	AAAB	AAAB	AABB	AAAA	ABBB	AAAA	AABB	AAAA	AAAB	AAAB	AAAB	AAAB	AAAA	AABB	AAAA
solcap_snp_c2_49758	chr01	19667145	[T/A]	0.456743	AABB	AAAB	AABB	ABBB	AABB	ABBB	AABB	AABB	AABB	AABB	AABB	ABBB	AABB	AABB	AABB	AABB	ABBB	AABB	BBBB	AABB	AABB	ABBB	AABB	AABB	ABBB	ABBB	AABB	ABBB	AAAB	BBBB	ABBB	AABB	AABB	AAAB	AABB	AABB	AABB	BBBB	AABB	ABBB	AABB	ABBB	BBBB	ABBB	ABBB
solcap_snp_c2_14772	chr01	86877878	[A/G]	0.457379	AAAA	AABB	AAAB	AAAB	AAAA	AAAB	AAAA	AAAA	AAAB	AAAA	AABB	AAAA	AAAB	AAAB	AAAA	AAAA	AAAB	AAAA	AAAB	AAAA	AAAB	AABB	AAAB	AABB	AAAB	AAAB	AABB	ABBB	AAAB	AAAB	AAAB	AAAB	AAAB	AAAA	ABBB	AAAA	BBBB	AAAA	AAAB	AAAB	AAAB	AAAB	AAAA	AABB	AAAA
solcap_snp_c2_21236	chr01	2958410	[A/G]	0.459288	AAAB	AAAA	AABB	AAAB	AAAA	AAAB	AAAB	AAAB	BBBB	AABB	AAAA	AABB	AAAA	AABB	AAAA	AAAA	AAAB	AABB	AAAB	ABBB	AABB	BBBB	AABB	ABBB	AABB	AAAB	BBBB	AABB	AAAB	AAAB	ABBB	ABBB	AABB	AAAB	AABB	AABB	BBBB	AAAA	AAAA	AABB	ABBB	AAAB	AABB	AABB	AAAA
solcap_snp_c1_11288	chr01	87558284	[T/G]	0.462468	AAAB	ABBB	ABBB	BBBB	ABBB	BBBB	ABBB	BBBB	AABB	AAAB	ABBB	ABBB	AABB	AAAB	AAAB	BBBB	ABBB	ABBB	AABB	ABBB	ABBB	ABBB	ABBB	AABB	AAAB	AABB	AAAB	AABB	AAAB	AABB	ABBB	BBBB	BBBB	AABB	AAAA	ABBB	AABB	AABB	AABB	AAAB	ABBB	ABBB	AAAB	AABB	ABBB
solcap_snp_c2_52705	chr01	8653509	[T/C]	0.465649	AAAA	ABBB	AAAB	AAAB	AAAB	AABB	AABB	AAAB	AABB	ABBB	AABB	AAAB	AAAB	AABB	AABB	ABBB	ABBB	BBBB	AAAA	AAAB	AAAB	AABB	AAAB	AABB	ABBB	BBBB	AABB	BBBB	ABBB	AABB	AABB	BBBB	AABB	AAAA	AABB	AABB	BBBB	AAAB	AAAA	ABBB	ABBB	AABB	BBBB	ABBB	AAAB
solcap_snp_c2_46448	chr01	85760205	[A/G]	0.466921	AAAA	AABB	AAAB	AAAB	AAAA	AABB	AAAA	AAAA	AABB	AAAA	ABBB	AAAA	AAAB	AAAB	AAAB	AABB	AAAB	AAAB	AAAB	AAAA	AABB	AABB	AAAB	AABB	AAAA	AABB	ABBB	AAAB	AAAA	AAAB	AABB	AAAB	AAAB	AAAA	ABBB	AAAB	AAAB	AAAA	AAAB	AAAB	AABB	AAAB	AAAA	AABB	AAAA
solcap_snp_c2_20517	chr01	67279544	[A/G]	0.46883	AABB	BBBB	ABBB	ABBB	BBBB	ABBB	AABB	ABBB	ABBB	AAAB	BBBB	BBBB	AAAB	ABBB	BBBB	BBBB	BBBB	AABB	ABBB	ABBB	AABB	AABB	ABBB	AAAB	AABB	ABBB	AABB	BBBB	ABBB	ABBB	BBBB	BBBB	BBBB	ABBB	AAAB	AABB	AAAA	AABB	BBBB	ABBB	AABB	ABBB	AABB	AABB	AAAB
solcap_snp_c2_34547	chr01	84727244	[T/C]	0.46883	AABB	AAAB	AAAB	AAAB	ABBB	AAAB	AAAB	AABB	ABBB	AAAB	AAAB	ABBB	AAAB	AABB	ABBB	AABB	AAAB	AABB	AAAA	ABBB	AAAB	AABB	AAAB	AABB	BBBB	AABB	BBBB	BBBB	BBBB	AABB	AABB	AABB	AABB	ABBB	AAAB	AABB	AABB	AAAA	AAAB	AABB	ABBB	ABBB	AABB	AABB	AAAB
solcap_snp_c2_34546	chr01	84728052	[A/C]	0.470102	AABB	AAAB	AAAB	AAAB	ABBB	AAAB	AAAB	AABB	ABBB	AAAB	AAAB	ABBB	AAAB	AABB	ABBB	AABB	AAAB	AABB	AAAA	ABBB	AAAB	AABB	AAAB	AABB	BBBB	AABB	BBBB	BBBB	BBBB	AABB	AABB	AABB	AABB	ABBB	AAAB	AABB	AABB	AAAA	AAAB	AABB	ABBB	ABBB	AABB	AABB	AAAB
solcap_snp_c2_50486	chr01	78756700	[A/G]	0.470102	AABB	AABB	ABBB	AABB	ABBB	AABB	AABB	AAAB	AAAB	ABBB	AAAB	AABB	AAAB	AAAB	AAAA	AAAA	AAAB	AAAB	BBBB	AABB	AABB	AABB	AABB	AAAB	AAAB	AABB	AAAB	AAAB	AAAA	AABB	AABB	AAAB	AAAB	AAAB	AABB	AAAB	AAAA	ABBB	ABBB	AABB	ABBB	AAAB	AABB	AABB	AABB
solcap_snp_c2_51057	chr01	68950624	[T/A]	0.471374	ABBB	ABBB	AABB	AABB	BBBB	BBBB	AABB	ABBB	AABB	AABB	ABBB	BBBB	AAAB	ABBB	BBBB	ABBB	ABBB	BBBB	ABBB	BBBB	BBBB	AABB	ABBB	BBBB	AABB	ABBB	AABB	ABBB	AABB	AABB	ABBB	BBBB	AABB	BBBB	AAAB	AAAB	BBBB	ABBB	BBBB	ABBB	ABBB	AAAB	AABB	AABB	AABB
solcap_snp_c2_42943	chr01	85953453	[A/G]	0.47201	AAAA	AABB	AAAB	AAAB	AAAA	AABB	AAAA	AAAA	AABB	AAAA	ABBB	AAAA	AAAB	AAAB	AAAB	AABB	AAAB	AAAB	AAAB	AAAA	AABB	AABB	AAAB	AABB	AAAA	AABB	ABBB	AAAB	AAAA	AAAB	AABB	AAAB	AAAB	AAAA	ABBB	AAAB	AABB	AAAA	AAAB	AAAB	AABB	AAAB	AAAA	AABB	AAAA
solcap_snp_c1_6123	chr01	3296181	[T/C]	0.473282	ABBB	AAAB	AAAB	AAAB	AABB	AABB	AAAB	ABBB	AABB	AABB	AABB	ABBB	AAAB	ABBB	AAAB	AABB	AABB	AAAB	AABB	ABBB	AAAB	ABBB	BBBB	AAAB	AABB	AABB	ABBB	ABBB	AAAB	AAAA	ABBB	AABB	AAAB	ABBB	AABB	AAAB	ABBB	AAAB	AAAA	AAAB	AABB	AAAB	AABB	AAAB	AAAB
solcap_snp_c1_14261	chr01	44702400	[T/C]	0.473919	AABB	AAAB	AABB	AABB	AABB	AABB	AAAA	AAAB	AABB	AAAA	AAAB	ABBB	AABB	AABB	AABB	AAAB	AAAB	AABB	BBBB	AABB	AABB	ABBB	AABB	ABBB	AABB	AABB	AABB	ABBB	AAAB	BBBB	ABBB	AABB	AABB	AAAB	AABB	AABB	BBBB	ABBB	AABB	AABB	ABBB	AABB	AABB	BBBB	ABBB
solcap_snp_c2_46521	chr01	59974382	[T/G]	0.473919	AABB	AABB	ABBB	AABB	ABBB	AABB	AABB	AABB	AABB	AABB	AABB	ABBB	AABB	ABBB	AABB	AABB	AABB	AABB	AAAB	ABBB	ABBB	ABBB	AABB	ABBB	AAAB	AAAB	ABBB	AABB	ABBB	AAAB	AABB	AAAB	AABB	ABBB	AABB	ABBB	AAAB	AAAB	AAAB	ABBB	ABBB	AABB	AAAB	ABBB	AABB
solcap_snp_c2_4707	chr01	84214331	[T/C]	0.474555	AAAB	ABBB	ABBB	AAAA	AABB	ABBB	AAAB	ABBB	AABB	AAAB	AABB	ABBB	AABB	ABBB	AAAB	AAAB	AABB	AAAA	AAAA	AAAB	ABBB	AABB	ABBB	ABBB	ABBB	AABB	AAAB	ABBB	ABBB	BBBB	ABBB	AABB	ABBB	AABB	BBBB	ABBB	AABB	AAAB	ABBB	AAAB	AAAB	AABB	AABB	AAAA	AAAB
solcap_snp_c1_4803	chr01	86942383	[T/G]	0.475827	BBBB	AABB	AABB	ABBB	ABBB	ABBB	BBBB	BBBB	ABBB	BBBB	AABB	AABB	ABBB	ABBB	BBBB	BBBB	ABBB	BBBB	ABBB	BBBB	AABB	AABB	ABBB	ABBB	ABBB	ABBB	AABB	AAAB	ABBB	AABB	ABBB	ABBB	AAAB	BBBB	AAAB	BBBB	AAAB	BBBB	ABBB	ABBB	ABBB	ABBB	BBBB	AABB	BBBB
solcap_snp_c2_4706	chr01	84214236	[A/G]	0.477735	AAAB	ABBB	ABBB	AAAA	AABB	ABBB	AAAB	ABBB	AABB	AAAB	AABB	ABBB	AABB	ABBB	AAAB	AAAB	AABB	AAAA	AAAA	AAAB	ABBB	AABB	ABBB	ABBB	ABBB	AABB	AAAB	ABBB	ABBB	BBBB	ABBB	AABB	ABBB	AABB	BBBB	ABBB	AABB	AAAB	ABBB	AAAB	AAAB	AABB	AABB	AAAA	AAAB
solcap_snp_c2_5078	chr01	80591939	[T/G]	0.478372	AABB	ABBB	BBBB	BBBB	BBBB	AAAB	BBBB	AABB	AAAA	AABB	AABB	BBBB	AABB	AAAB	AABB	AAAB	BBBB	AABB	BBBB	ABBB	AABB	AABB	AABB	AABB	AABB	ABBB	AAAB	AABB	AABB	AAAB	AAAA	AABB	AABB	AABB	AAAB	AAAB	AABB	AABB	ABBB	AABB	AAAB	AAAB	ABBB	ABBB	ABBB
solcap_snp_c2_27903	chr01	6295542	[T/C]	0.480916	AAAB	AABB	AABB	AABB	AAAB	AABB	ABBB	AABB	AABB	ABBB	AAAB	AABB	AAAB	AAAB	AAAB	AABB	ABBB	ABBB	AABB	AABB	AAAB	ABBB	ABBB	AABB	ABBB	AABB	AABB	ABBB	ABBB	AAAB	ABBB	BBBB	BBBB	AAAB	ABBB	ABBB	BBBB	AAAB	AAAB	AABB	ABBB	AAAB	ABBB	ABBB	AABB
solcap_snp_c2_14708	chr01	86356334	[T/G]	0.482188	AAAA	AABB	AAAB	AAAB	AAAA	AABB	AAAA	AAAA	AABB	AAAA	ABBB	AAAA	AAAB	AAAB	AAAB	AABB	AAAB	AAAB	AAAB	AAAA	AABB	AABB	AAAB	AABB	AAAA	AABB	ABBB	ABBB	AAAB	AABB	AAAB	AAAB	AABB	AAAA	ABBB	AAAA	AABB	AAAA	AAAB	AAAB	AABB	AAAB	AAAA	AABB	AAAA
solcap_snp_c2_14709	chr01	86356478	[T/A]	0.482824	AAAA	AABB	AAAB	AAAA	AAAA	AABB	AAAA	AAAA	AABB	AAAA	ABBB	AAAA	AAAB	AAAB	AAAB	AABB	AAAB	AAAB	AAAA	AAAA	AABB	AABB	AAAB	AABB	AAAA	AABB	ABBB	ABBB	AAAB	AABB	AAAB	AAAB	AABB	AAAA	ABBB	AAAA	AABB	AAAA	AAAB	AAAB	AABB	AAAB	AAAA	AABB	AAAA
solcap_snp_c2_27900	chr01	6303560	[A/C]	0.482824	ABBB	AABB	AABB	AABB	ABBB	AABB	AAAB	AABB	AABB	AAAB	ABBB	AABB	ABBB	ABBB	ABBB	AABB	AAAB	AAAB	AABB	AABB	ABBB	AAAB	AAAB	AABB	AAAB	AABB	AABB	AAAB	AAAB	ABBB	AAAB	AAAA	AAAA	ABBB	AAAB	AAAB	AAAA	ABBB	ABBB	AABB	AAAB	ABBB	AAAB	AAAB	AABB
solcap_snp_c2_32359	chr01	63208319	[A/G]	0.484097	AAAB	ABBB	AABB	AABB	ABBB	AABB	ABBB	AABB	AABB	AABB	AABB	ABBB	AABB	AABB	AABB	AABB	AABB	BBBB	AAAB	AABB	ABBB	AABB	AABB	ABBB	AABB	ABBB	AABB	BBBB	BBBB	AAAB	AABB	AABB	AABB	AABB	AABB	ABBB	AAAA	AAAB	AAAA	BBBB	ABBB	AABB	AABB	AAAB	AAAB
solcap_snp_c1_14044	chr01	68529707	[A/G]	0.486005	ABBB	ABBB	AABB	AABB	BBBB	BBBB	AABB	ABBB	AABB	AABB	ABBB	BBBB	AAAB	ABBB	BBBB	ABBB	ABBB	BBBB	ABBB	BBBB	BBBB	AABB	ABBB	BBBB	AABB	ABBB	AABB	ABBB	AABB	AABB	ABBB	BBBB	AABB	BBBB	AAAB	AAAB	BBBB	ABBB	BBBB	ABBB	ABBB	AAAB	AABB	AABB	AABB
solcap_snp_c2_54797	chr01	817205	[A/C]	0.486005	AABB	AABB	AABB	BBBB	AABB	AABB	ABBB	ABBB	AAAB	AABB	AABB	AABB	AABB	AABB	AABB	ABBB	ABBB	BBBB	ABBB	ABBB	BBBB	AABB	AABB	BBBB	AABB	BBBB	AAAB	AAAB	AABB	AAAB	AABB	ABBB	AAAB	ABBB	AAAA	AAAB	AABB	AAAB	AAAA	BBBB	ABBB	AABB	AABB	AAAA	ABBB
solcap_snp_c2_7055	chr01	80229851	[T/C]	0.486005	AABB	AAAA	AABB	AABB	ABBB	AABB	AABB	AABB	AABB	AAAB	AAAB	ABBB	AABB	AAAB	AAAB	AAAB	AABB	AABB	AAAB	ABBB	AABB	AABB	AAAA	ABBB	ABBB	AABB	AABB	AAAB	AAAB	AAAB	AAAB	AABB	AAAA	AAAB	ABBB	AAAB	AABB	AAAB	AABB	ABBB	AABB	AABB	AAAB	AABB	AAAB
solcap_snp_c1_3894	chr01	71421420	[T/C]	0.486641	AAAB	AAAB	AABB	ABBB	AABB	AABB	AAAB	AABB	AABB	AAAB	AAAB	AAAB	ABBB	AABB	AAAA	AAAA	AABB	AAAB	AABB	AAAB	AAAA	AABB	AAAB	AAAB	AABB	AABB	AABB	AAAB	AAAB	AABB	AABB	AAAB	AAAA	AAAB	ABBB	BBBB	AABB	AAAB	AAAB	AAAA	AAAA	ABBB	AABB	AABB	ABBB
solcap_snp_c1_5759	chr01	69917893	[A/G]	0.486641	AAAB	ABBB	ABBB	AABB	AABB	AAAB	AAAA	AAAA	AAAB	ABBB	AAAB	AABB	ABBB	AAAA	ABBB	AAAB	AAAB	ABBB	AAAB	AABB	AAAB	ABBB	AABB	AAAB	ABBB	AABB	AABB	AABB	AABB	AABB	AAAB	AABB	AAAB	AAAB	AABB	ABBB	AABB	AAAB	BBBB	AABB	AAAA	AAAA	ABBB	ABBB	AABB
solcap_snp_c2_7053	chr01	80228612	[T/C]	0.486641	AABB	AAAA	AABB	AABB	ABBB	AABB	AABB	AABB	AABB	AAAB	AAAB	ABBB	AABB	AAAB	AAAB	AAAB	AABB	AABB	AAAB	ABBB	AABB	AABB	AAAA	ABBB	ABBB	AABB	AABB	AAAB	AAAB	AAAB	AAAB	AABB	AAAA	AAAB	ABBB	AAAB	AABB	AAAB	AABB	ABBB	AABB	AABB	AAAB	AABB	AAAB
solcap_snp_c2_43973	chr01	13546944	[A/C]	0.489186	AAAA	ABBB	BBBB	AABB	AAAB	AAAB	BBBB	AABB	ABBB	AABB	AABB	AABB	AABB	AAAB	ABBB	AABB	AABB	AABB	AABB	ABBB	ABBB	ABBB	AAAA	BBBB	AAAB	ABBB	ABBB	AAAB	AAAB	AABB	AABB	ABBB	AAAB	AAAB	AAAB	ABBB	AAAA	AABB	AABB	ABBB	ABBB	AAAB	AABB	AABB	AABB
solcap_snp_c1_3867	chr01	71239398	[T/C]	0.491094	AAAB	AAAB	AABB	ABBB	AABB	AABB	AABB	AABB	AABB	AAAB	AAAB	AAAB	ABBB	AABB	AAAA	AAAA	AABB	AAAB	AABB	AAAB	AAAA	AABB	AAAB	AAAB	AABB	AABB	AABB	AAAB	AAAB	AABB	AABB	AAAB	AAAA	AAAB	ABBB	BBBB	AABB	AAAB	AAAB	AAAA	AAAA	BBBB	ABBB	AAAB	ABBB
solcap_snp_c1_3868	chr01	71239659	[A/C]	0.494275	ABBB	ABBB	AABB	AAAB	AABB	AABB	AABB	AABB	AABB	ABBB	ABBB	ABBB	AAAB	AABB	BBBB	BBBB	AABB	ABBB	AABB	ABBB	BBBB	AABB	ABBB	ABBB	AABB	AABB	AABB	ABBB	ABBB	AABB	AABB	ABBB	BBBB	ABBB	AAAB	AAAA	AABB	ABBB	ABBB	BBBB	BBBB	AAAA	AAAB	ABBB	AAAB
solcap_snp_c2_35220	chr01	47299582	[T/C]	0.494275	AABB	ABBB	AABB	ABBB	AABB	AAAB	AABB	AABB	AABB	BBBB	AABB	AAAB	ABBB	AABB	AABB	AABB	AAAB	AABB	AABB	AABB	AABB	AABB	AABB	AAAB	AAAB	AAAB	AAAB	AABB	ABBB	AAAB	AAAA	AAAB	ABBB	ABBB	ABBB	AABB	BBBB	AAAB	AABB	AAAB	AAAA	AAAB	AAAB	AAAB	AABB
solcap_snp_c1_594	chr01	76480694	[A/G]	0.494911	AABB	AABB	ABBB	ABBB	AAAA	AABB	AABB	ABBB	AAAB	AAAB	AABB	AABB	AABB	AABB	AABB	AAAA	ABBB	AAAB	ABBB	AABB	AABB	AAAB	ABBB	AABB	AABB	AABB	AAAB	AABB	AABB	AAAB	AAAB	AABB	AAAB	AABB	ABBB	AAAB	AAAA	AABB	AABB	AAAB	AAAB	AABB	ABBB	ABBB	AABB
solcap_snp_c2_14848	chr01	87196723	[T/C]	0.496183	AAAA	AAAB	AABB	AAAB	AABB	AAAB	AAAA	AAAA	AAAB	AAAA	AAAB	ABBB	AAAB	AAAB	AAAA	AAAA	AAAA	AAAA	AAAB	AAAA	AABB	AABB	AAAB	AABB	AAAB	AAAA	AABB	ABBB	AAAB	AABB	AAAB	AAAB	ABBB	AAAA	ABBB	AAAA	BBBB	AAAA	AAAB	AAAB	AAAB	AAAB	AAAA	AABB	AAAA
solcap_snp_c2_14764	chr01	86847564	[T/C]	0.496819	BBBB	AABB	ABBB	ABBB	BBBB	ABBB	BBBB	BBBB	ABBB	BBBB	AABB	BBBB	ABBB	ABBB	BBBB	BBBB	ABBB	BBBB	ABBB	BBBB	AABB	AABB	ABBB	ABBB	ABBB	ABBB	AABB	AAAB	ABBB	AABB	ABBB	ABBB	AABB	BBBB	AAAB	BBBB	AABB	BBBB	ABBB	ABBB	ABBB	ABBB	BBBB	AABB	BBBB
solcap_snp_c2_14763	chr01	86847460	[T/C]	0.497455	AAAA	AABB	AAAB	AAAB	AAAA	AAAB	AAAA	AAAA	AAAB	AAAA	AABB	AAAA	AAAB	AAAB	AAAA	AAAA	AAAB	AAAA	AAAB	AAAA	AABB	AABB	AAAB	AAAB	AAAB	AAAB	AABB	ABBB	AAAB	AABB	AAAB	AAAB	AABB	AAAA	ABBB	AAAA	AABB	AAAA	AAAB	AAAB	AAAB	AAAB	AAAA	AABB	AAAA
solcap_snp_c1_11290	chr01	87749782	[A/G]	0.498092	AAAA	AAAB	AAAA	AAAB	AAAA	AABB	AAAB	AAAB	AAAB	AAAA	AAAB	AAAA	AAAB	AAAB	AAAA	AAAA	AAAA	AAAA	AAAB	AAAA	AABB	AAAB	AAAB	AABB	AAAB	AAAA	AABB	ABBB	AAAB	AABB	AAAB	AAAB	AABB	AAAA	ABBB	AAAA	AABB	AAAA	AAAB	AAAB	AAAB	AAAB	AAAA	AABB	AAAA
solcap_snp_c2_15068	chr02	45695644	[T/A]	0.0452806	AAAA	AAAA	AAAA	AAAA	AAAA	AAAA	AAAA	AAAA	AAAA	AAAA	AAAA	AAAA	AAAA	AAAA	AAAA	AAAA	AAAA	AAAA	AAAA	AAAA	AAAA	AAAA	AAAA	AAAA	AAAA	AAAA	AAAA	AAAA	AAAA	AAAA	AAAA	AAAA	AAAA	AAAA	AAAA	AAAA	AAAA	AAAA	AAAA	AAAA	AAAA	AAAA	AAAA	AAAB	AAAA
solcap_snp_c1_4862	chr02	45695666	[T/C]	0.0453964	BBBB	BBBB	BBBB	BBBB	BBBB	BBBB	BBBB	BBBB	BBBB	BBBB	BBBB	BBBB	BBBB	BBBB	BBBB	BBBB	BBBB	BBBB	BBBB	BBBB	BBBB	BBBB	BBBB	BBBB	BBBB	BBBB	BBBB	BBBB	BBBB	BBBB	BBBB	BBBB	BBBB	BBBB	BBBB	BBBB	BBBB	BBBB	BBBB	BBBB	BBBB	BBBB	BBBB	ABBB	BBBB
solcap_snp_c2_44982	chr02	31885152	[A/G]	0.0457474	BBBB	BBBB	BBBB	BBBB	BBBB	BBBB	BBBB	BBBB	BBBB	BBBB	BBBB	BBBB	BBBB	BBBB	BBBB	BBBB	BBBB	ABBB	BBBB	BBBB	BBBB	BBBB	BBBB	BBBB	ABBB	BBBB	BBBB	ABBB	ABBB	ABBB	BBBB	ABBB	BBBB	BBBB	BBBB	BBBB	AABB	BBBB	BBBB	ABBB	BBBB	BBBB	BBBB	BBBB	BBBB
solcap_snp_c1_4859	chr02	45695417	[A/G]	0.0459184	BBBB	BBBB	BBBB	BBBB	BBBB	BBBB	BBBB	BBBB	BBBB	BBBB	BBBB	BBBB	BBBB	BBBB	BBBB	BBBB	BBBB	BBBB	BBBB	BBBB	BBBB	BBBB	BBBB	BBBB	BBBB	BBBB	BBBB	BBBB	BBBB	BBBB	BBBB	BBBB	BBBB	BBBB	BBBB	BBBB	BBBB	BBBB	BBBB	BBBB	BBBB	BBBB	BBBB	ABBB	BBBB
solcap_snp_c1_7281	chr02	43112392	[A/G]	0.0465561	AAAA	AAAA	AAAA	AAAA	AAAA	AAAA	AAAA	AAAA	AAAA	AAAA	AAAA	AAAA	AAAA	AAAA	AAAA	AAAA	AAAA	AAAA	AAAA	AAAA	AAAA	AAAA	AAAA	AAAA	AAAA	AAAA	AAAA	AAAA	AAAA	AAAA	AAAA	AAAB	AAAA	AAAA	AAAA	AAAA	AAAA	AAAA	AAAA	AAAA	AAAA	AAAA	AAAA	AAAA	AAAA
solcap_snp_c2_52656	chr02	24920780	[T/C]	0.0477099	AAAA	AAAA	AAAA	AAAA	AAAA	AAAA	AAAA	AAAA	AAAA	AAAA	AAAA	AAAA	AAAA	AAAA	AAAA	AAAA	AAAA	AAAA	AAAA	AAAA	AAAA	AAAA	AAAA	AAAA	AAAA	AAAA	AAAA	AAAA	AAAA	AAAA	AAAA	AAAA	AAAA	AAAA	AAAA	AAAA	AAAA	AAAA	AAAA	AAAA	AAAA	AAAA	AAAA	AAAB	AAAA
solcap_snp_c1_7834	chr02	46384291	[A/G]	0.0480769	BBBB	BBBB	BBBB	BBBB	BBBB	BBBB	BBBB	BBBB	BBBB	BBBB	BBBB	BBBB	BBBB	BBBB	BBBB	BBBB	BBBB	BBBB	BBBB	BBBB	BBBB	BBBB	BBBB	BBBB	BBBB	BBBB	BBBB	BBBB	BBBB	BBBB	BBBB	BBBB	BBBB	BBBB	BBBB	BBBB	BBBB	BBBB	BBBB	BBBB	BBBB	BBBB	BBBB	ABBB	BBBB
solcap_snp_c2_17489	chr02	20838296	[A/G]	0.0483029	BBBB	BBBB	BBBB	BBBB	BBBB	BBBB	BBBB	BBBB	BBBB	BBBB	BBBB	BBBB	BBBB	BBBB	BBBB	BBBB	BBBB	BBBB	BBBB	BBBB	ABBB	BBBB	ABBB	ABBB	ABBB	BBBB	BBBB	ABBB	ABBB	BBBB	BBBB	BBBB	BBBB	BBBB	BBBB	BBBB	BBBB	BBBB	BBBB	ABBB	BBBB	BBBB	BBBB	BBBB	BBBB
solcap_snp_c1_5750	chr02	20767146	[A/G]	0.0483461	BBBB	BBBB	ABBB	BBBB	ABBB	BBBB	BBBB	BBBB	BBBB	BBBB	BBBB	ABBB	BBBB	BBBB	BBBB	BBBB	BBBB	BBBB	BBBB	BBBB	BBBB	BBBB	BBBB	BBBB	BBBB	BBBB	BBBB	BBBB	BBBB	BBBB	BBBB	ABBB	BBBB	BBBB	BBBB	BBBB	BBBB	BBBB	BBBB	BBBB	BBBB	BBBB	BBBB	BBBB	BBBB
solcap_snp_c2_47760	chr02	20034673	[T/C]	0.0483461	BBBB	BBBB	ABBB	BBBB	ABBB	BBBB	BBBB	BBBB	BBBB	BBBB	BBBB	ABBB	BBBB	BBBB	BBBB	BBBB	BBBB	BBBB	BBBB	BBBB	BBBB	BBBB	BBBB	BBBB	BBBB	BBBB	BBBB	BBBB	BBBB	BBBB	BBBB	ABBB	BBBB	BBBB	BBBB	BBBB	BBBB	BBBB	BBBB	BBBB	BBBB	BBBB	BBBB	BBBB	BBBB
solcap_snp_c1_5895	chr02	48564909	[T/C]	0.0484694	BBBB	BBBB	BBBB	BBBB	BBBB	BBBB	BBBB	BBBB	BBBB	BBBB	BBBB	BBBB	BBBB	BBBB	BBBB	BBBB	BBBB	BBBB	BBBB	BBBB	BBBB	BBBB	BBBB	BBBB	BBBB	BBBB	BBBB	BBBB	BBBB	BBBB	BBBB	BBBB	BBBB	BBBB	BBBB	BBBB	BBBB	BBBB	BBBB	BBBB	BBBB	BBBB	BBBB	ABBB	BBBB
solcap_snp_c2_30171	chr02	19605917	[A/G]	0.0489822	AAAA	AAAA	AAAB	AAAA	AAAB	AAAA	AAAA	AAAA	AAAA	AAAA	AAAA	AAAB	AAAA	AAAA	AAAA	AAAA	AAAA	AAAA	AAAA	AAAA	AAAA	AAAA	AAAA	AAAA	AAAA	AAAA	AAAA	AAAA	AAAA	AAAA	AAAA	AAAB	AAAA	AAAA	AAAA	AAAA	AAAA	AAAA	AAAA	AAAA	AAAA	AAAA	AAAA	AAAA	AAAA
solcap_snp_c2_44788	chr02	32611745	[T/C]	0.049359	BBBB	BBBB	BBBB	BBBB	BBBB	BBBB	BBBB	BBBB	BBBB	BBBB	BBBB	BBBB	BBBB	BBBB	BBBB	BBBB	BBBB	BBBB	BBBB	BBBB	BBBB	BBBB	BBBB	BBBB	BBBB	BBBB	BBBB	BBBB	BBBB	BBBB	BBBB	BBBB	BBBB	BBBB	BBBB	BBBB	BBBB	BBBB	BBBB	BBBB	BBBB	BBBB	BBBB	ABBB	BBBB
solcap_snp_c1_16286	chr02	21518196	[T/G]	0.0496183	BBBB	BBBB	ABBB	BBBB	ABBB	BBBB	BBBB	BBBB	BBBB	BBBB	BBBB	ABBB	BBBB	BBBB	BBBB	BBBB	BBBB	BBBB	BBBB	BBBB	BBBB	BBBB	BBBB	BBBB	BBBB	BBBB	BBBB	BBBB	BBBB	BBBB	BBBB	ABBB	BBBB	BBBB	BBBB	BBBB	BBBB	BBBB	BBBB	BBBB	BBBB	BBBB	BBBB	BBBB	BBBB
solcap_snp_c2_17793	chr02	36845936	[A/G]	0.0496183	AAAA	AAAA	AAAA	AAAA	AAAA	AAAA	AAAA	AAAA	AAAA	AAAA	AAAA	AAAA	AAAA	AAAA	AAAA	AAAA	AAAA	AAAA	AAAA	AAAA	AAAA	AAAA	AAAA	AAAA	AAAA	AAAA	AAAA	AAAA	AAAA	AAAA	AAAA	AAAA	AAAA	AAAA	AAAA	AAAA	AAAA	AAAA	AAAA	AAAA	AAAA	AAAA	AAAA	AAAA	AAAA
solcap_snp_c1_4885	chr02	45788038	[A/G]	0.0498721	AAAA	AAAA	AAAA	AAAA	AAAA	AAAA	AAAA	AAAA	AAAA	AAAA	AAAA	AAAA	AAAA	AAAA	AAAA	AAAA	AAAA	AAAA	AAAA	AAAA	AAAA	AAAA	AAAA	AAAA	AAAA	AAAA	AAAA	AAAA	AAAA	AAAA	AAAA	AAAA	AAAA	AAAA	AAAA	AAAA	AAAA	AAAA	AAAA	AAAA	AAAA	AAAA	AAAA	AAAB	AAAA
solcap_snp_c2_21654	chr02	25560378	[A/G]	0.0502545	AAAA	AAAA	AAAA	AAAA	AAAA	AAAA	AAAA	AAAA	AAAA	AAAA	AAAA	AAAA	AAAA	AAAA	AAAA	AAAA	AAAA	AAAA	AAAA	AAAA	AAAA	AAAA	AAAA	AAAA	AAAA	AAAA	AAAA	AAAA	AAAA	AAAA	AAAA	AAAA	AAAA	AAAA	AAAA	AAAA	AAAA	AAAA	AAAA	AAAA	AAAA	AAAA	AAAA	AABB	AAAA
solcap_snp_c2_21736	chr02	25297887	[T/C]	0.0502545	BBBB	BBBB	BBBB	BBBB	BBBB	BBBB	BBBB	BBBB	BBBB	BBBB	BBBB	BBBB	BBBB	BBBB	BBBB	BBBB	BBBB	BBBB	BBBB	BBBB	BBBB	BBBB	BBBB	BBBB	BBBB	BBBB	BBBB	BBBB	BBBB	BBBB	BBBB	BBBB	BBBB	BBBB	BBBB	BBBB	BBBB	BBBB	BBBB	BBBB	BBBB	BBBB	BBBB	ABBB	BBBB
solcap_snp_c2_51626	chr02	28348080	[A/T]	0.0502545	AAAA	AAAA	AAAA	AAAA	AAAA	AAAA	AAAA	AAAA	AAAA	AAAA	AAAA	AAAA	AAAA	AAAA	AAAA	AAAA	AAAA	AAAA	AAAA	AAAA	AAAA	AAAA	AAAA	AAAA	AAAA	AAAA	AAAA	AAAA	AAAA	AAAA	AAAA	AAAA	AAAA	AAAA	AAAA	AAAA	AAAA	AAAA	AAAA	AAAA	AAAA	AAAA	AAAA	AAAB	AAAA
solcap_snp_c1_7947	chr02	40565380	[T/C]	0.0502577	BBBB	BBBB	BBBB	BBBB	BBBB	BBBB	BBBB	BBBB	BBBB	BBBB	BBBB	BBBB	BBBB	BBBB	BBBB	BBBB	BBBB	BBBB	BBBB	BBBB	BBBB	BBBB	BBBB	BBBB	BBBB	BBBB	BBBB	BBBB	BBBB	BBBB	BBBB	BBBB	BBBB	BBBB	BBBB	BBBB	BBBB	BBBB	BBBB	BBBB	BBBB	BBBB	BBBB	ABBB	BBBB
solcap_snp_c2_21646	chr02	25564066	[T/G]	0.0508906	BBBB	BBBB	BBBB	BBBB	ABBB	BBBB	BBBB	BBBB	BBBB	BBBB	BBBB	BBBB	BBBB	BBBB	BBBB	BBBB	BBBB	ABBB	BBBB	BBBB	ABBB	BBBB	BBBB	BBBB	BBBB	ABBB	BBBB	ABBB	BBBB	BBBB	BBBB	ABBB	BBBB	BBBB	BBBB	BBBB	BBBB	BBBB	BBBB	BBBB	BBBB	ABBB	BBBB	ABBB	BBBB
solcap_snp_c2_21677	chr02	25487345	[A/G]	0.0508906	BBBB	BBBB	BBBB	BBBB	BBBB	BBBB	BBBB	BBBB	BBBB	BBBB	BBBB	BBBB	BBBB	BBBB	BBBB	BBBB	BBBB	BBBB	BBBB	BBBB	BBBB	BBBB	BBBB	BBBB	BBBB	BBBB	BBBB	BBBB	BBBB	BBBB	BBBB	BBBB	BBBB	BBBB	BBBB	BBBB	BBBB	BBBB	BBBB	BBBB	BBBB	BBBB	BBBB	ABBB	BBBB
solcap_snp_c2_30157	chr02	19537424	[T/G]	0.0508906	BBBB	BBBB	ABBB	BBBB	ABBB	BBBB	BBBB	BBBB	BBBB	BBBB	BBBB	ABBB	BBBB	BBBB	BBBB	BBBB	BBBB	BBBB	BBBB	BBBB	BBBB	BBBB	BBBB	BBBB	BBBB	BBBB	BBBB	BBBB	BBBB	BBBB	BBBB	ABBB	BBBB	BBBB	BBBB	BBBB	BBBB	BBBB	BBBB	BBBB	BBBB	BBBB	BBBB	BBBB	BBBB
solcap_snp_c2_46905	chr02	29922906	[T/C]	0.0508906	BBBB	BBBB	BBBB	BBBB	BBBB	BBBB	BBBB	BBBB	BBBB	BBBB	BBBB	BBBB	BBBB	BBBB	BBBB	BBBB	BBBB	BBBB	BBBB	BBBB	BBBB	BBBB	BBBB	BBBB	BBBB	BBBB	BBBB	BBBB	BBBB	BBBB	BBBB	BBBB	BBBB	BBBB	BBBB	BBBB	BBBB	BBBB	BBBB	BBBB	BBBB	BBBB	BBBB	ABBB	BBBB
solcap_snp_c2_48199	chr02	29136054	[T/G]	0.0508906	BBBB	BBBB	BBBB	BBBB	BBBB	BBBB	BBBB	BBBB	BBBB	BBBB	BBBB	BBBB	BBBB	BBBB	BBBB	BBBB	BBBB	BBBB	BBBB	BBBB	BBBB	BBBB	BBBB	BBBB	BBBB	BBBB	BBBB	BBBB	BBBB	BBBB	BBBB	BBBB	BBBB	BBBB	BBBB	BBBB	BBBB	BBBB	BBBB	BBBB	BBBB	BBBB	BBBB	ABBB	BBBB
solcap_snp_c2_53032	chr02	38693442	[A/G]	0.0519231	BBBB	BBBB	BBBB	BBBB	BBBB	BBBB	BBBB	BBBB	BBBB	BBBB	BBBB	BBBB	BBBB	BBBB	BBBB	BBBB	BBBB	BBBB	BBBB	BBBB	BBBB	BBBB	BBBB	BBBB	BBBB	BBBB	BBBB	BBBB	BBBB	BBBB	BBBB	BBBB	BBBB	BBBB	BBBB	BBBB	BBBB	BBBB	BBBB	BBBB	BBBB	BBBB	BBBB	ABBB	BBBB
solcap_snp_c1_13186	chr02	32669674	[A/G]	0.0521628	AAAA	AAAA	AAAA	AAAA	AAAA	AAAA	AAAA	AAAA	AAAA	AAAA	AAAA	AAAA	AAAA	AAAA	AAAA	AAAA	AAAA	AAAA	AAAA	AAAA	AAAA	AAAA	AAAA	AAAA	AAAA	AAAA	AAAA	AAAA	AAAA	AAAA	AAAA	AAAA	AAAA	AAAA	AAAA	AAAA	AAAA	AAAA	AAAA	AAAA	AAAA	AAAA	AAAA	AAAB	AAAA
solcap_snp_c2_41533	chr02	31350143	[A/G]	0.0522959	BBBB	BBBB	BBBB	BBBB	BBBB	BBBB	BBBB	BBBB	BBBB	BBBB	BBBB	BBBB	BBBB	BBBB	BBBB	BBBB	BBBB	BBBB	BBBB	BBBB	BBBB	BBBB	BBBB	BBBB	BBBB	BBBB	BBBB	BBBB	BBBB	BBBB	BBBB	BBBB	BBBB	BBBB	BBBB	BBBB	BBBB	BBBB	BBBB	BBBB	BBBB	BBBB	BBBB	ABBB	BBBB
solcap_snp_c1_11596	chr02	32042979	[A/G]	0.0524297	BBBB	BBBB	BBBB	BBBB	BBBB	BBBB	BBBB	BBBB	BBBB	BBBB	BBBB	BBBB	BBBB	BBBB	BBBB	BBBB	BBBB	BBBB	BBBB	BBBB	BBBB	BBBB	BBBB	BBBB	BBBB	BBBB	BBBB	BBBB	BBBB	BBBB	BBBB	BBBB	BBBB	BBBB	BBBB	BBBB	BBBB	BBBB	BBBB	BBBB	BBBB	BBBB	BBBB	ABBB	BBBB
solcap_snp_c1_10607	chr02	47182735	[T/G]	0.0525641	BBBB	BBBB	BBBB	BBBB	BBBB	BBBB	BBBB	BBBB	BBBB	BBBB	BBBB	BBBB	BBBB	BBBB	BBBB	BBBB	BBBB	BBBB	BBBB	BBBB	BBBB	BBBB	BBBB	BBBB	BBBB	BBBB	BBBB	BBBB	BBBB	BBBB	BBBB	BBBB	BBBB	BBBB	BBBB	BBBB	BBBB	BBBB	BBBB	BBBB	BBBB	BBBB	BBBB	ABBB	BBBB
solcap_snp_c2_46915	chr02	29955410	[T/C]	0.052799	AAAA	AAAA	AAAA	AAAA	AAAA	AAAA	AAAA	AAAA	AAAA	AAAA	AAAA	AAAA	AAAA	AAAA	AAAA	AAAA	AAAA	AAAA	AAAA	AAAA	AAAA	AAAA	AAAA	AAAA	AAAA	AAAA	AAAA	AAAA	AAAA	AAAA	AAAA	AAAA	AAAA	AAAA	AAAA	AAAA	AAAA	AAAA	AAAA	AAAA	AAAA	AAAA	AAAA	AAAB	AAAA
solcap_snp_c2_23135	chr02	30533869	[T/C]	0.0534351	BBBB	BBBB	BBBB	BBBB	BBBB	BBBB	BBBB	BBBB	BBBB	BBBB	BBBB	BBBB	BBBB	BBBB	BBBB	BBBB	BBBB	BBBB	BBBB	BBBB	BBBB	BBBB	BBBB	BBBB	BBBB	BBBB	BBBB	BBBB	BBBB	BBBB	BBBB	BBBB	BBBB	BBBB	BBBB	BBBB	BBBB	BBBB	BBBB	BBBB	BBBB	BBBB	BBBB	ABBB	BBBB
solcap_snp_c2_48193	chr02	29137011	[T/C]	0.0534351	BBBB	BBBB	BBBB	BBBB	BBBB	BBBB	BBBB	BBBB	BBBB	BBBB	BBBB	BBBB	BBBB	BBBB	BBBB	BBBB	BBBB	BBBB	BBBB	BBBB	BBBB	BBBB	BBBB	BBBB	BBBB	BBBB	BBBB	BBBB	BBBB	BBBB	BBBB	BBBB	BBBB	BBBB	BBBB	BBBB	BBBB	BBBB	BBBB	BBBB	BBBB	BBBB	BBBB	ABBB	BBBB
solcap_snp_c1_5871	chr02	36330134	[T/G]	0.0540712	AAAA	AAAA	AAAA	AAAA	AAAA	AAAA	AAAA	AAAA	AAAA	AAAA	AAAA	AAAA	AAAA	AAAA	AAAA	AAAA	AAAA	AAAA	AAAA	AAAA	AAAA	AAAA	AAAA	AAAA	AAAA	AAAA	AAAA	AAAA	AAAA	AAAA	AAAA	AAAA	AAAA	AAAA	AAAA	AAAA	AAAA	AAAA	AAAA	AAAA	AAAA	AAAA	AAAA	AAAB	AAAA
solcap_snp_c2_17929	chr02	36365184	[A/G]	0.0547074	BBBB	BBBB	BBBB	BBBB	BBBB	BBBB	BBBB	BBBB	BBBB	BBBB	BBBB	BBBB	BBBB	BBBB	BBBB	BBBB	BBBB	BBBB	BBBB	BBBB	BBBB	BBBB	BBBB	BBBB	BBBB	BBBB	BBBB	BBBB	BBBB	BBBB	BBBB	BBBB	BBBB	BBBB	BBBB	BBBB	BBBB	BBBB	BBBB	BBBB	BBBB	BBBB	BBBB	ABBB	BBBB
solcap_snp_c1_12381	chr02	37622394	[T/C]	0.0548469	BBBB	BBBB	BBBB	BBBB	BBBB	BBBB	BBBB	BBBB	BBBB	BBBB	BBBB	BBBB	BBBB	BBBB	BBBB	BBBB	BBBB	BBBB	BBBB	BBBB	BBBB	BBBB	BBBB	BBBB	BBBB	BBBB	BBBB	BBBB	BBBB	BBBB	BBBB	BBBB	BBBB	BBBB	BBBB	BBBB	BBBB	BBBB	BBBB	BBBB	BBBB	BBBB	BBBB	ABBB	BBBB
solcap_snp_c1_11544	chr02	27982808	[T/C]	0.0553435	AAAA	AAAA	AAAA	AAAA	AAAB	AAAA	AAAA	AAAA	AAAA	AAAA	AAAA	AAAA	AAAA	AAAA	AAAB	AAAA	AAAA	AAAB	AAAA	AAAA	AAAA	AAAA	AAAA	AAAA	AAAA	AAAA	AAAA	AAAB	AAAA	AAAA	AAAA	AAAB	AAAA	AAAA	AAAA	AAAA	AAAA	AAAA	AAAA	AAAA	AAAA	AAAA	AAAA	AAAB	AAAA
solcap_snp_c1_15739	chr02	27331134	[T/C]	0.0554847	AAAA	AAAA	AAAA	AAAA	AAAA	AAAA	AAAA	AAAA	AAAA	AAAA	AAAA	AAAA	AAAA	AAAA	AAAA	AAAA	AAAA	AAAA	AAAA	AAAA	AAAA	AAAA	AAAA	AAAA	AAAA	AAAA	AAAA	AAAA	AAAA	AAAA	AAAA	AAAA	AAAA	AAAA	AAAA	AAAA	AAAA	AAAA	AAAA	AAAA	AAAA	AAAA	AAAA	AAAB	AAAA
solcap_snp_c2_15048	chr02	45653058	[A/G]	0.0556266	AAAA	AAAA	AAAA	AAAA	AAAA	AAAA	AAAA	AAAA	AAAA	AAAA	AAAA	AAAA	AAAA	AAAA	AAAA	AAAA	AAAA	AAAA	AAAA	AAAA	AAAA	AAAA	AAAA	AAAA	AAAA	AAAA	AAAA	AAAA	AAAA	AAAA	AAAA	AAAA	AAAA	AAAA	AAAA	AAAA	AAAA	AAAA	AAAA	AAAA	AAAA	AAAA	AAAA	AAAB	AAAA
solcap_snp_c2_42189	chr02	37464421	[A/C]	0.0559796	AAAA	AAAA	AAAA	AAAA	AAAA	AAAA	AAAA	AAAA	AAAA	AAAA	AAAA	AAAA	AAAA	AAAA	AAAA	AAAA	AAAA	AAAA	AAAA	AAAA	AAAA	AAAA	AAAA	AAAA	AAAA	AAAA	AAAA	AAAA	AAAA	AAAA	AAAA	AAAA	AAAA	AAAA	AAAA	AAAA	AAAA	AAAA	AAAA	AAAA	AAAA	AAAA	AAAA	AAAB	AAAA
solcap_snp_c2_50415	chr02	35600538	[T/C]	0.0559796	BBBB	BBBB	BBBB	BBBB	BBBB	BBBB	BBBB	BBBB	BBBB	BBBB	BBBB	BBBB	BBBB	BBBB	BBBB	BBBB	BBBB	BBBB	BBBB	BBBB	BBBB	BBBB	BBBB	BBBB	BBBB	BBBB	BBBB	BBBB	BBBB	BBBB	BBBB	BBBB	BBBB	BBBB	BBBB	BBBB	BBBB	BBBB	BBBB	BBBB	BBBB	BBBB	BBBB	ABBB	BBBB
solcap_snp_c1_13920	chr02	30142847	[A/G]	0.0566158	BBBB	BBBB	BBBB	BBBB	BBBB	BBBB	BBBB	BBBB	BBBB	BBBB	BBBB	BBBB	BBBB	BBBB	BBBB	BBBB	BBBB	BBBB	BBBB	BBBB	BBBB	BBBB	BBBB	BBBB	BBBB	BBBB	BBBB	BBBB	BBBB	BBBB	BBBB	BBBB	BBBB	BBBB	BBBB	BBBB	BBBB	BBBB	BBBB	BBBB	BBBB	BBBB	BBBB	ABBB	BBBB
solcap_snp_c1_15404	chr02	24858189	[A/G]	0.0566158	BBBB	BBBB	BBBB	BBBB	BBBB	BBBB	BBBB	BBBB	BBBB	BBBB	BBBB	BBBB	BBBB	BBBB	BBBB	BBBB	BBBB	BBBB	BBBB	BBBB	BBBB	BBBB	BBBB	BBBB	BBBB	BBBB	BBBB	BBBB	ABBB	BBBB	BBBB	BBBB	BBBB	BBBB	BBBB	BBBB	BBBB	BBBB	BBBB	BBBB	BBBB	BBBB	BBBB	ABBB	BBBB
solcap_snp_c1_16250	chr02	38619974	[T/C]	0.0566158	BBBB	BBBB	BBBB	BBBB	BBBB	BBBB	BBBB	BBBB	BBBB	BBBB	BBBB	BBBB	BBBB	BBBB	BBBB	BBBB	BBBB	BBBB	BBBB	BBBB	BBBB	BBBB	BBBB	BBBB	BBBB	BBBB	BBBB	BBBB	BBBB	BBBB	BBBB	BBBB	BBBB	BBBB	BBBB	BBBB	BBBB	BBBB	BBBB	BBBB	BBBB	BBBB	BBBB	ABBB	BBBB
solcap_snp_c1_10496	chr02	38189801	[T/C]	0.0570513	AAAA	AAAA	AAAA	AAAA	AAAA	AAAA	AAAA	AAAA	AAAA	AAAA	AAAA	AAAA	AAAA	AAAA	AAAA	AAAA	AAAB	AAAA	AAAA	AAAA	AAAA	AAAA	AAAA	AAAA	AAAB	AAAA	AAAA	AAAA	AAAA	AAAA	AAAA	AAAA	AAAA	AAAA	AAAA	AAAA	AAAA	AAAA	AAAA	AAAA	AAAA	AAAA	AAAB	AAAB	AAAA
solcap_snp_c1_8490	chr02	44698431	[T/C]	0.0571979	BBBB	BBBB	BBBB	BBBB	BBBB	BBBB	BBBB	BBBB	BBBB	BBBB	BBBB	BBBB	BBBB	BBBB	BBBB	BBBB	BBBB	BBBB	BBBB	BBBB	BBBB	BBBB	BBBB	BBBB	BBBB	BBBB	BBBB	BBBB	BBBB	BBBB	BBBB	BBBB	BBBB	BBBB	BBBB	BBBB	BBBB	BBBB	BBBB	BBBB	BBBB	BBBB	BBBB	ABBB	BBBB
solcap_snp_c1_13189	chr02	32670575	[A/T]	0.0572519	AAAA	AAAA	AAAA	AAAA	AAAA	AAAA	AAAA	AAAA	AAAA	AAAA	AAAA	AAAA	AAAA	AAAA	AAAA	AAAA	AAAA	AAAA	AAAA	AAAA	AAAA	AAAA	AAAA	AAAA	AAAA	AAAA	AAAA	AAAA	AAAA	AAAA	AAAA	AAAA	AAAA	AAAA	AAAA	AAAA	AAAA	AAAA	AAAA	AAAA	AAAA	AAAA	AAAA	AAAB	AAAA
solcap_snp_c2_38935	chr02	27860245	[A/G]	0.0572519	AAAA	AAAA	AAAA	AAAA	AAAA	AAAA	AAAA	AAAA	AAAA	AAAA	AAAA	AAAA	AAAA	AAAA	AAAA	AAAA	AAAA	AAAA	AAAA	AAAA	AAAA	AAAA	AAAA	AAAA	AAAA	AAAA	AAAA	AAAA	AAAA	AAAA	AAAA	AAAA	AAAA	AAAA	AAAA	AAAA	AAAA	AAAA	AAAA	AAAA	AAAA	AAAA	AAAA	AAAB	AAAA
solcap_snp_c2_44775	chr02	32669355	[A/G]	0.0572519	BBBB	BBBB	BBBB	BBBB	BBBB	BBBB	BBBB	BBBB	BBBB	BBBB	BBBB	BBBB	BBBB	BBBB	BBBB	BBBB	BBBB	BBBB	BBBB	BBBB	BBBB	BBBB	BBBB	BBBB	BBBB	BBBB	BBBB	BBBB	BBBB	BBBB	BBBB	BBBB	BBBB	BBBB	BBBB	BBBB	BBBB	BBBB	BBBB	BBBB	BBBB	BBBB	BBBB	ABBB	BBBB
solcap_snp_c1_12508	chr02	45148084	[A/G]	0.057398	BBBB	BBBB	BBBB	BBBB	BBBB	BBBB	BBBB	BBBB	BBBB	BBBB	BBBB	BBBB	BBBB	BBBB	BBBB	BBBB	BBBB	BBBB	BBBB	BBBB	BBBB	BBBB	BBBB	BBBB	BBBB	BBBB	BBBB	BBBB	BBBB	BBBB	BBBB	BBBB	BBBB	BBBB	BBBB	BBBB	BBBB	BBBB	BBBB	BBBB	BBBB	BBBB	BBBB	ABBB	BBBB
solcap_snp_c2_44779	chr02	32671241	[T/A]	0.057398	BBBB	BBBB	BBBB	BBBB	BBBB	BBBB	BBBB	BBBB	BBBB	BBBB	BBBB	BBBB	BBBB	BBBB	BBBB	BBBB	BBBB	BBBB	BBBB	BBBB	BBBB	BBBB	BBBB	BBBB	BBBB	BBBB	BBBB	BBBB	BBBB	BBBB	BBBB	BBBB	BBBB	BBBB	BBBB	BBBB	BBBB	BBBB	BBBB	BBBB	BBBB	BBBB	BBBB	ABBB	BBBB
solcap_snp_c2_54104	chr02	42378785	[T/C]	0.057398	AAAA	AAAA	AAAA	AAAA	AAAA	AAAA	AAAA	AAAA	AAAA	AAAA	AAAA	AAAA	AAAA	AAAA	AAAA	AAAA	AAAA	AAAA	AAAA	AAAA	AAAA	AAAA	AAAA	AAAA	AAAA	AAAA	AAAA	AAAA	AAAA	AAAA	AAAA	AAAA	AAAA	AAAA	AAAA	AAAA	AAAA	AAAA	AAAA	AAAA	AAAA	AAAA	AAAA	AAAB	AAAA
solcap_snp_c2_41975	chr02	27547993	[T/C]	0.057888	AAAA	AAAA	AAAA	AAAA	AAAA	AAAA	AAAA	AAAA	AAAA	AAAA	AAAA	AAAA	AAAA	AAAA	AAAA	AAAA	AAAA	AAAA	AAAA	AAAA	AAAA	AAAA	AAAA	AAAA	AAAA	AAAA	AAAA	AAAA	AAAA	AAAA	AAAA	AAAA	AAAA	AAAA	AAAA	AAAA	AAAA	AAAA	AAAA	AAAA	AAAA	AAAA	AAAA	AAAB	AAAA
solcap_snp_c2_52087	chr02	42432523	[T/C]	0.0584833	AAAA	AAAA	AAAA	AAAA	AAAA	AAAA	AAAA	AAAA	AAAA	AAAA	AAAA	AAAA	AAAA	AAAA	AAAA	AAAA	AAAA	AAAA	AAAA	AAAA	AAAA	AAAA	AAAA	AAAA	AAAA	AAAA	AAAA	AAAA	AAAA	AAAA	AAAA	AAAA	AAAA	AAAA	AAAA	AAAA	NNNN	AAAA	AAAA	AAAA	AAAA	AAAA	AAAA	AAAB	AAAA
solcap_snp_c1_16727	chr02	36879127	[A/G]	0.0585242	BBBB	BBBB	BBBB	BBBB	BBBB	BBBB	BBBB	BBBB	BBBB	BBBB	BBBB	BBBB	BBBB	BBBB	BBBB	BBBB	BBBB	BBBB	BBBB	BBBB	BBBB	BBBB	BBBB	BBBB	BBBB	BBBB	BBBB	BBBB	BBBB	BBBB	BBBB	BBBB	BBBB	BBBB	BBBB	BBBB	BBBB	BBBB	BBBB	BBBB	BBBB	BBBB	BBBB	ABBB	BBBB
solcap_snp_c1_2652	chr02	41891749	[T/C]	0.0585242	BBBB	BBBB	BBBB	BBBB	BBBB	BBBB	BBBB	BBBB	BBBB	BBBB	BBBB	BBBB	BBBB	BBBB	BBBB	BBBB	BBBB	BBBB	BBBB	BBBB	BBBB	BBBB	BBBB	BBBB	BBBB	BBBB	BBBB	BBBB	BBBB	BBBB	BBBB	BBBB	BBBB	BBBB	BBBB	BBBB	BBBB	BBBB	BBBB	BBBB	BBBB	BBBB	BBBB	ABBB	BBBB
solcap_snp_c1_14419	chr02	33798618	[T/C]	0.0586735	AAAA	AAAA	AAAA	AAAA	AAAA	AAAA	AAAA	AAAA	AAAA	AAAA	AAAA	AAAA	AAAA	AAAA	AAAA	AAAA	AAAA	AAAA	AAAA	AAAA	AAAA	AAAA	AAAA	AAAA	AAAA	AAAA	AAAA	AAAA	AAAA	AAAA	AAAA	AAAA	AAAA	AAAA	AAAA	AAAA	AAAA	AAAA	AAAA	AAAA	AAAA	AAAA	AAAA	AAAB	AAAA
solcap_snp_c2_56640	chr02	26939177	[T/C]	0.0588235	ABBB	BBBB	BBBB	BBBB	BBBB	ABBB	ABBB	ABBB	BBBB	ABBB	BBBB	BBBB	BBBB	BBBB	ABBB	BBBB	BBBB	BBBB	BBBB	BBBB	BBBB	BBBB	ABBB	BBBB	BBBB	BBBB	BBBB	BBBB	BBBB	BBBB	BBBB	BBBB	BBBB	ABBB	BBBB	BBBB	BBBB	ABBB	ABBB	BBBB	BBBB	BBBB	BBBB	BBBB	BBBB
solcap_snp_c2_48782	chr02	33667498	[T/G]	0.059126	AAAA	AAAA	AAAA	AAAA	AAAA	AAAA	AAAA	AAAA	AAAA	AAAA	AAAA	AAAA	AAAA	AAAA	AAAA	AAAA	AAAA	AAAA	AAAA	AAAA	AAAA	AAAA	AAAA	AAAA	AAAA	AAAA	AAAA	AAAA	AAAA	AAAA	AAAA	AAAA	AAAA	AAAA	AAAA	AAAA	AAAA	AAAA	AAAA	AAAA	AAAA	AAAA	AAAA	AAAB	AAAA
solcap_snp_c1_7948	chr02	40564885	[A/G]	0.0591603	BBBB	BBBB	BBBB	BBBB	BBBB	BBBB	BBBB	BBBB	BBBB	BBBB	BBBB	BBBB	BBBB	BBBB	BBBB	BBBB	BBBB	BBBB	BBBB	BBBB	BBBB	BBBB	BBBB	BBBB	BBBB	BBBB	BBBB	BBBB	BBBB	BBBB	BBBB	BBBB	BBBB	BBBB	BBBB	BBBB	BBBB	BBBB	BBBB	BBBB	BBBB	BBBB	BBBB	ABBB	BBBB
solcap_snp_c2_7425	chr02	42179071	[A/G]	0.0593112	AAAA	AAAA	AAAA	AAAA	AAAA	AAAA	AAAA	AAAA	AAAA	AAAA	AAAA	AAAA	AAAA	AAAA	AAAA	AAAA	AAAA	AAAA	AAAA	AAAA	AAAA	AAAA	AAAA	AAAA	AAAA	AAAA	AAAA	AAAA	AAAA	AAAA	AAAA	AAAA	AAAA	AAAA	AAAA	AAAA	AAAA	AAAA	AAAA	AAAA	AAAA	AAAA	AAAA	AAAB	AAAA
solcap_snp_c2_47197	chr02	47137401	[T/A]	0.0602332	AAAA	AAAA	AAAA	AAAA	AAAA	AAAA	AAAA	AAAB	AAAA	AAAA	AAAA	AAAA	AAAA	AAAA	AAAB	AAAA	AAAA	AAAA	AAAA	AAAB	AAAA	AAAA	AAAA	AAAA	AAAA	AAAA	AAAB	AAAA	AAAA	AAAA	AAAA	AAAA	AAAA	AAAA	AAAA	AAAA	AAAA	AAAA	AAAA	AAAB	AAAA	AAAA	AAAA	AAAB	AAAA
solcap_snp_c2_21650	chr02	25562876	[A/C]	0.0602564	AAAA	AAAA	AAAA	AAAA	AAAA	AAAA	AAAA	AAAA	AAAA	AAAA	AAAA	AAAA	AAAA	AAAA	AAAA	AAAA	AAAA	AAAA	AAAA	AAAA	AAAA	AAAA	AAAA	AAAA	AAAA	AAAA	AAAA	AAAA	AAAA	AAAA	AAAA	AAAA	AAAA	AAAA	AAAA	AAAA	AAAA	AAAA	AAAA	AAAA	AAAA	AAAA	AAAA	AAAB	AAAA
solcap_snp_c2_7544	chr02	41134803	[A/T]	0.0602564	AAAA	AAAA	AAAA	AAAA	AAAA	AAAA	AAAA	AAAA	AAAA	AAAA	AAAA	AAAA	AAAA	AAAA	AAAA	AAAA	AAAA	AAAA	AAAA	AAAA	AAAA	AAAA	AAAA	AAAA	AAAB	AAAA	AAAA	AAAA	AAAA	AAAA	AAAA	AAAA	AAAA	AAAA	AAAA	AAAA	AAAA	AAAA	AAAA	AAAA	AAAA	AAAA	AAAB	AAAB	AAAA
solcap_snp_c1_2661	chr02	41911640	[T/C]	0.0604326	AAAA	AAAA	AAAA	AAAA	AAAA	AAAA	AAAA	AAAA	AAAA	AAAA	AAAA	AAAA	AAAA	AAAA	AAAA	AAAA	AAAA	AAAA	AAAA	AAAA	AAAA	AAAA	AAAA	AAAA	AAAA	AAAA	AAAA	AAAA	AAAA	AAAA	AAAA	AAAA	AAAA	AAAA	AAAA	AAAA	AAAA	AAAA	AAAA	AAAA	AAAA	AAAA	AAAA	AAAB	AAAA
solcap_snp_c2_30799	chr02	26650777	[A/G]	0.0604326	BBBB	BBBB	BBBB	BBBB	BBBB	BBBB	BBBB	BBBB	BBBB	BBBB	BBBB	BBBB	BBBB	BBBB	BBBB	BBBB	BBBB	BBBB	BBBB	BBBB	BBBB	BBBB	BBBB	BBBB	BBBB	BBBB	BBBB	BBBB	BBBB	BBBB	BBBB	BBBB	BBBB	BBBB	BBBB	BBBB	BBBB	BBBB	BBBB	BBBB	BBBB	BBBB	BBBB	ABBB	BBBB
solcap_snp_c1_8129	chr02	40133029	[T/C]	0.0605867	AAAA	AAAA	AAAA	AAAA	AAAA	AAAA	AAAA	AAAA	AAAA	AAAA	AAAA	AAAA	AAAA	AAAA	AAAA	AAAA	AAAA	AAAA	AAAA	AAAA	AAAA	AAAA	AAAA	AAAA	AAAA	AAAA	AAAA	AAAA	AAAA	AAAA	AAAA	AAAA	AAAA	AAAA	AAAA	AAAA	AAAA	AAAA	AAAA	AAAA	AAAA	AAAA	AAAA	AAAB	AAAA
solcap_snp_c1_2660	chr02	41911562	[A/G]	0.0610687	BBBB	BBBB	BBBB	BBBB	BBBB	BBBB	BBBB	BBBB	BBBB	BBBB	BBBB	BBBB	BBBB	BBBB	BBBB	BBBB	BBBB	BBBB	BBBB	BBBB	BBBB	BBBB	BBBB	BBBB	BBBB	BBBB	BBBB	BBBB	BBBB	BBBB	BBBB	BBBB	BBBB	BBBB	BBBB	BBBB	BBBB	BBBB	BBBB	BBBB	BBBB	BBBB	BBBB	ABBB	BBBB
solcap_snp_c1_9944	chr02	34461501	[T/C]	0.0610687	BBBB	BBBB	BBBB	BBBB	BBBB	BBBB	BBBB	BBBB	BBBB	BBBB	BBBB	BBBB	BBBB	BBBB	BBBB	BBBB	BBBB	BBBB	BBBB	BBBB	BBBB	BBBB	BBBB	BBBB	BBBB	BBBB	BBBB	BBBB	BBBB	BBBB	BBBB	BBBB	BBBB	BBBB	BBBB	BBBB	BBBB	BBBB	BBBB	BBBB	BBBB	BBBB	BBBB	ABBB	BBBB
solcap_snp_c2_42042	chr02	27675439	[A/T]	0.0610687	BBBB	BBBB	BBBB	BBBB	BBBB	BBBB	BBBB	BBBB	BBBB	BBBB	BBBB	BBBB	BBBB	BBBB	BBBB	BBBB	BBBB	BBBB	BBBB	BBBB	BBBB	BBBB	BBBB	BBBB	BBBB	BBBB	BBBB	BBBB	BBBB	BBBB	BBBB	BBBB	BBBB	BBBB	BBBB	BBBB	BBBB	BBBB	BBBB	BBBB	BBBB	BBBB	BBBB	ABBB	BBBB
solcap_snp_c1_7267	chr02	43166698	[T/C]	0.0612245	BBBB	BBBB	BBBB	BBBB	BBBB	BBBB	BBBB	BBBB	BBBB	BBBB	BBBB	BBBB	BBBB	BBBB	BBBB	BBBB	BBBB	BBBB	BBBB	BBBB	BBBB	BBBB	BBBB	BBBB	BBBB	BBBB	BBBB	BBBB	BBBB	BBBB	BBBB	BBBB	BBBB	BBBB	BBBB	BBBB	BBBB	BBBB	BBBB	BBBB	BBBB	BBBB	BBBB	ABBB	BBBB
solcap_snp_c2_43352	chr02	44773069	[A/C]	0.0626598	AAAA	AAAA	AAAA	AAAA	AAAA	AAAA	AAAA	AAAA	AAAA	AAAA	AAAA	AAAA	AAAA	AAAA	AAAA	AAAA	AAAA	AAAA	AAAA	AAAA	AAAA	AAAA	AAAA	AAAA	AAAA	AAAA	AAAA	AAAA	AAAA	AAAA	AAAA	AAAA	AAAA	AAAA	AAAA	AAAA	AAAA	AAAA	AAAA	AAAA	AAAA	AAAA	AAAA	AAAB	AAAA
solcap_snp_c1_11552	chr02	27882300	[A/G]	0.0631378	BBBB	BBBB	BBBB	BBBB	BBBB	BBBB	BBBB	BBBB	BBBB	BBBB	BBBB	BBBB	BBBB	BBBB	BBBB	BBBB	BBBB	BBBB	BBBB	BBBB	BBBB	BBBB	BBBB	BBBB	BBBB	BBBB	BBBB	BBBB	BBBB	BBBB	BBBB	BBBB	BBBB	BBBB	BBBB	BBBB	BBBB	BBBB	BBBB	BBBB	BBBB	BBBB	BBBB	ABBB	BBBB
solcap_snp_c1_13240	chr02	31839875	[A/G]	0.0631378	BBBB	BBBB	BBBB	BBBB	BBBB	BBBB	BBBB	BBBB	BBBB	BBBB	BBBB	BBBB	BBBB	BBBB	BBBB	BBBB	BBBB	BBBB	BBBB	BBBB	BBBB	BBBB	ABBB	BBBB	BBBB	BBBB	ABBB	BBBB	BBBB	BBBB	BBBB	BBBB	BBBB	BBBB	BBBB	BBBB	BBBB	BBBB	BBBB	BBBB	BBBB	BBBB	BBBB	ABBB	BBBB
solcap_snp_c2_42058	chr02	27676729	[A/G]	0.0636132	BBBB	BBBB	BBBB	BBBB	BBBB	BBBB	BBBB	BBBB	BBBB	BBBB	BBBB	BBBB	BBBB	BBBB	BBBB	BBBB	BBBB	BBBB	BBBB	BBBB	BBBB	BBBB	BBBB	BBBB	BBBB	BBBB	BBBB	BBBB	ABBB	BBBB	BBBB	BBBB	BBBB	BBBB	BBBB	BBBB	BBBB	BBBB	BBBB	BBBB	BBBB	BBBB	BBBB	ABBB	BBBB
solcap_snp_c2_42085	chr02	39228023	[T/G]	0.0637755	AAAA	AAAA	AAAA	AAAA	AAAA	AAAA	AAAA	AAAA	AAAA	AAAA	AAAA	AAAA	AAAA	AAAA	AAAA	AAAA	AAAA	AAAA	AAAA	AAAA	AAAA	AAAA	AAAA	AAAA	AAAA	AAAA	AAAA	AAAA	AAAA	AAAA	AAAA	AAAA	AAAA	AAAA	AAAA	AAAA	AAAA	AAAA	AAAA	AAAA	AAAA	AAAA	AAAA	AAAB	AAAA
solcap_snp_c1_2630	chr02	41745189	[A/G]	0.0650773	AAAA	AAAA	AAAA	AAAA	AAAA	AAAA	AAAA	AAAA	AAAA	AAAA	AAAA	AAAA	AAAA	AAAA	AAAA	AAAA	AAAA	AAAA	AAAA	AAAA	AAAA	AAAA	AAAA	AAAA	AAAB	AAAA	AAAA	AAAA	AAAA	AAAA	AAAA	AAAA	AAAA	AAAA	AAAA	AAAA	AAAA	AAAA	AAAA	AAAA	AAAA	AAAA	AAAB	NNNN	AAAA
solcap_snp_c2_55633	chr02	37474813	[T/C]	0.0652174	BBBB	BBBB	BBBB	BBBB	BBBB	BBBB	BBBB	BBBB	BBBB	BBBB	BBBB	BBBB	BBBB	BBBB	BBBB	BBBB	ABBB	BBBB	BBBB	BBBB	BBBB	BBBB	BBBB	BBBB	ABBB	BBBB	BBBB	BBBB	BBBB	BBBB	BBBB	BBBB	BBBB	BBBB	BBBB	BBBB	BBBB	BBBB	BBBB	BBBB	BBBB	BBBB	ABBB	ABBB	BBBB
solcap_snp_c2_17927	chr02	36365433	[A/G]	0.0667939	AAAA	AAAA	AAAA	AAAA	AAAA	AAAA	AAAA	AAAA	AAAA	AAAA	AAAA	AAAA	AAAA	AAAA	AAAA	AAAA	AAAA	AAAA	AAAA	AAAA	AAAA	AAAA	AAAA	AAAA	AAAA	AAAA	AAAA	AAAA	AAAA	AAAA	AAAA	AAAA	AAAA	AAAA	AAAA	AAAA	AAAA	AAAA	AAAA	AAAA	AAAA	AAAA	AAAA	AAAB	AAAA
solcap_snp_c2_48783	chr02	33667519	[T/C]	0.0674807	AAAA	AAAA	AAAA	AAAA	AAAA	AAAA	AAAA	AAAA	AAAA	AAAA	AAAA	AAAA	AAAA	AAAA	AAAA	AAAA	AAAA	AAAA	AAAA	AAAA	AAAA	AAAA	AAAA	AAAA	AAAA	AAAA	AAAA	AAAA	AAAA	AAAA	AAAA	AAAA	AAAA	AAAA	AAAA	AAAA	AAAA	AAAA	AAAA	AAAA	AAAA	AAAA	AAAA	AAAB	AAAA
solcap_snp_c2_730	chr02	12188989	[T/C]	0.0687023	BBBB	BBBB	ABBB	BBBB	ABBB	BBBB	ABBB	BBBB	BBBB	BBBB	BBBB	ABBB	ABBB	BBBB	ABBB	ABBB	BBBB	AABB	BBBB	BBBB	AABB	BBBB	BBBB	BBBB	BBBB	ABBB	BBBB	BBBB	BBBB	BBBB	BBBB	BBBB	BBBB	BBBB	BBBB	BBBB	BBBB	BBBB	BBBB	BBBB	BBBB	ABBB	BBBB	BBBB	BBBB
solcap_snp_c1_964	chr02	44471630	[A/G]	0.0699746	BBBB	BBBB	BBBB	BBBB	BBBB	BBBB	BBBB	BBBB	BBBB	BBBB	BBBB	BBBB	BBBB	BBBB	BBBB	BBBB	BBBB	BBBB	BBBB	BBBB	BBBB	BBBB	BBBB	BBBB	BBBB	BBBB	BBBB	BBBB	BBBB	BBBB	BBBB	BBBB	BBBB	BBBB	BBBB	BBBB	BBBB	BBBB	BBBB	BBBB	BBBB	BBBB	BBBB	ABBB	BBBB
solcap_snp_c2_7602	chr02	41510054	[A/C]	0.0706107	AAAA	AAAA	AAAA	AAAA	AAAA	AAAA	AAAA	AAAA	AAAA	AAAA	AAAA	AAAA	AAAA	AAAA	AAAA	AAAA	AAAA	AAAA	AAAA	AAAA	AAAA	AAAA	AAAA	AAAA	AAAA	AAAA	AAAA	AAAA	AAAA	AAAA	AAAA	AAAA	AAAA	AAAA	AAAA	AAAA	AAAA	AAAA	AAAA	AAAA	AAAA	AAAA	AAAA	AAAB	AAAA
solcap_snp_c2_7389	chr02	40953208	[A/G]	0.0716113	AAAA	AAAA	AAAA	AAAA	AAAA	AAAA	AAAA	AAAA	AAAA	AAAA	AAAA	AAAA	AAAA	AAAA	AAAA	AAAA	AAAA	AAAA	AAAA	AAAA	AAAA	AAAA	AAAA	AAAA	AAAB	AAAA	AAAA	AAAA	AAAA	AAAA	AAAA	AAAA	AAAA	AAAA	AAAA	AAAA	AAAA	AAAA	AAAA	AAAA	AAAA	AAAA	AAAB	AAAB	AAAA
solcap_snp_c2_48194	chr02	29136948	[T/C]	0.0741688	BBBB	BBBB	BBBB	BBBB	BBBB	BBBB	BBBB	BBBB	BBBB	BBBB	BBBB	BBBB	BBBB	BBBB	BBBB	BBBB	BBBB	BBBB	BBBB	BBBB	BBBB	BBBB	BBBB	BBBB	BBBB	BBBB	BBBB	BBBB	BBBB	ABBB	BBBB	BBBB	BBBB	BBBB	BBBB	BBBB	BBBB	BBBB	BBBB	BBBB	BBBB	BBBB	BBBB	ABBB	BBBB
solcap_snp_c1_9691	chr02	22417546	[A/T]	0.0763359	BBBB	BBBB	ABBB	BBBB	ABBB	BBBB	BBBB	BBBB	BBBB	BBBB	BBBB	ABBB	BBBB	BBBB	BBBB	BBBB	BBBB	BBBB	BBBB	BBBB	BBBB	BBBB	BBBB	BBBB	BBBB	BBBB	ABBB	BBBB	BBBB	BBBB	BBBB	ABBB	BBBB	BBBB	BBBB	BBBB	BBBB	BBBB	BBBB	BBBB	BBBB	BBBB	BBBB	BBBB	BBBB
solcap_snp_c2_17928	chr02	36365289	[A/C]	0.0773657	BBBB	BBBB	BBBB	BBBB	BBBB	BBBB	BBBB	BBBB	BBBB	BBBB	BBBB	BBBB	BBBB	BBBB	BBBB	BBBB	BBBB	BBBB	BBBB	BBBB	BBBB	BBBB	BBBB	BBBB	BBBB	BBBB	BBBB	BBBB	BBBB	BBBB	BBBB	ABBB	BBBB	BBBB	BBBB	BBBB	BBBB	BBBB	BBBB	BBBB	BBBB	BBBB	BBBB	ABBB	BBBB
solcap_snp_c2_17898	chr02	36455503	[A/G]	0.0781654	BBBB	BBBB	BBBB	BBBB	BBBB	BBBB	BBBB	BBBB	BBBB	BBBB	BBBB	BBBB	BBBB	BBBB	BBBB	BBBB	ABBB	BBBB	BBBB	BBBB	BBBB	BBBB	BBBB	BBBB	ABBB	BBBB	BBBB	BBBB	BBBB	BBBB	BBBB	BBBB	BBBB	BBBB	BBBB	BBBB	BBBB	BBBB	BBBB	BBBB	BBBB	BBBB	ABBB	ABBB	BBBB
solcap_snp_c2_7529	chr02	41088098	[T/C]	0.0782051	ABBB	BBBB	ABBB	ABBB	ABBB	ABBB	BBBB	BBBB	ABBB	BBBB	BBBB	ABBB	ABBB	BBBB	BBBB	ABBB	BBBB	BBBB	ABBB	ABBB	BBBB	ABBB	AABB	ABBB	BBBB	BBBB	BBBB	ABBB	BBBB	BBBB	ABBB	BBBB	BBBB	BBBB	BBBB	AABB	BBBB	BBBB	AABB	ABBB	ABBB	BBBB	BBBB	BBBB	ABBB
solcap_snp_c2_45316	chr02	27097448	[T/C]	0.0794574	BBBB	BBBB	BBBB	BBBB	BBBB	BBBB	BBBB	BBBB	BBBB	BBBB	BBBB	BBBB	BBBB	BBBB	BBBB	BBBB	BBBB	BBBB	BBBB	BBBB	BBBB	BBBB	BBBB	BBBB	BBBB	BBBB	BBBB	BBBB	ABBB	ABBB	BBBB	BBBB	BBBB	BBBB	BBBB	BBBB	BBBB	BBBB	ABBB	BBBB	BBBB	BBBB	BBBB	ABBB	BBBB
solcap_snp_c2_7557	chr02	41356974	[A/G]	0.0796915	AAAB	AAAA	AAAB	AAAB	AAAB	AAAB	AAAA	AAAA	AAAB	AAAA	AAAA	AAAB	AAAB	AAAA	AAAA	AAAB	AAAA	AAAA	AAAB	AAAB	AAAA	AAAB	AABB	AAAB	AAAA	AAAA	AAAA	AAAB	AAAA	AAAA	AAAB	AAAA	AAAA	AAAA	AAAA	AABB	AAAA	AAAA	AABB	AAAB	AAAB	AAAA	AAAA	AAAA	AAAB
solcap_snp_c2_7560	chr02	41359045	[T/C]	0.0809949	ABBB	BBBB	ABBB	ABBB	ABBB	ABBB	BBBB	BBBB	ABBB	BBBB	BBBB	ABBB	ABBB	BBBB	BBBB	ABBB	BBBB	BBBB	ABBB	ABBB	BBBB	ABBB	AABB	ABBB	BBBB	BBBB	BBBB	ABBB	BBBB	BBBB	ABBB	BBBB	BBBB	BBBB	BBBB	AABB	BBBB	BBBB	AABB	ABBB	ABBB	BBBB	BBBB	BBBB	ABBB
solcap_snp_c1_11495	chr02	25936297	[A/G]	0.0841837	AAAA	AAAA	AAAA	AAAA	AAAA	AAAA	AAAA	AAAA	AAAA	AAAA	AAAA	AAAA	AAAA	AAAA	AAAA	AAAA	AAAA	AAAA	AAAA	AAAA	AAAA	AAAA	AAAA	AAAA	AAAA	AAAA	AAAB	AAAA	AAAA	AAAA	AAAA	AAAB	AAAA	AAAA	AAAA	AAAA	AAAA	AAAA	AAAA	AAAA	AAAA	AAAA	AAAA	AAAA	AAAA
solcap_snp_c1_2656	chr02	41911252	[A/G]	0.0846354	AAAA	AAAA	AAAA	AAAA	AAAA	AAAA	AAAA	AAAA	AAAA	AAAA	AAAA	AAAA	AAAA	AAAA	AAAA	AAAA	AAAA	AAAA	AAAA	AAAA	AAAA	AAAA	AAAA	NNNN	AAAB	AAAA	AAAA	AAAA	AAAA	AAAA	AAAA	AAAA	AAAA	AAAA	AAAA	AAAA	AAAA	AAAA	AAAA	AAAA	AAAA	AAAA	AAAB	AAAB	AAAA
solcap_snp_c1_2657	chr02	41911264	[T/C]	0.086514	ABBB	ABBB	BBBB	BBBB	BBBB	BBBB	ABBB	ABBB	ABBB	ABBB	BBBB	ABBB	BBBB	AABB	AABB	BBBB	BBBB	BBBB	ABBB	ABBB	BBBB	ABBB	AABB	BBBB	BBBB	BBBB	ABBB	ABBB	BBBB	BBBB	ABBB	ABBB	ABBB	ABBB	AABB	BBBB	BBBB	ABBB	BBBB	ABBB	BBBB	ABBB	ABBB	ABBB	ABBB
solcap_snp_c1_13887	chr02	32451482	[T/C]	0.0869565	BBBB	BBBB	ABBB	BBBB	BBBB	BBBB	BBBB	BBBB	BBBB	ABBB	BBBB	BBBB	BBBB	BBBB	BBBB	BBBB	BBBB	BBBB	BBBB	BBBB	BBBB	ABBB	BBBB	BBBB	BBBB	BBBB	BBBB	BBBB	ABBB	BBBB	BBBB	ABBB	BBBB	BBBB	ABBB	BBBB	BBBB	BBBB	BBBB	BBBB	BBBB	BBBB	BBBB	ABBB	BBBB
solcap_snp_c2_804	chr02	13568405	[A/G]	0.0880463	ABBB	ABBB	BBBB	BBBB	BBBB	BBBB	ABBB	ABBB	ABBB	BBBB	ABBB	BBBB	ABBB	ABBB	BBBB	ABBB	ABBB	ABBB	BBBB	BBBB	BBBB	BBBB	BBBB	ABBB	ABBB	ABBB	BBBB	ABBB	BBBB	BBBB	BBBB	BBBB	ABBB	BBBB	BBBB	ABBB	BBBB	ABBB	BBBB	ABBB	BBBB	BBBB	ABBB	ABBB	BBBB
solcap_snp_c2_32262	chr02	7426870	[A/G]	0.0912596	ABBB	AABB	ABBB	ABBB	AABB	ABBB	ABBB	BBBB	BBBB	BBBB	ABBB	ABBB	BBBB	BBBB	ABBB	ABBB	ABBB	ABBB	BBBB	ABBB	BBBB	BBBB	ABBB	ABBB	BBBB	ABBB	BBBB	BBBB	BBBB	BBBB	BBBB	ABBB	BBBB	ABBB	BBBB	BBBB	BBBB	ABBB	BBBB	ABBB	ABBB	BBBB	ABBB	BBBB	ABBB
solcap_snp_c2_759	chr02	11952609	[A/G]	0.0927835	AAAB	AABB	AAAB	AAAB	NNNN	AABB	AAAB	AAAA	AAAA	AAAB	AAAB	AAAB	AAAA	AAAA	AAAB	AAAB	AAAB	AAAB	AAAA	AAAB	AAAA	AAAA	AAAB	AAAB	AAAA	AAAB	AAAA	AAAA	AAAA	AAAA	AAAA	AAAB	AAAA	AAAB	AAAA	AAAA	AAAA	AAAB	AAAA	AAAB	AAAB	AAAA	AAAB	AAAA	AAAB
solcap_snp_c2_39135	chr02	29416166	[A/G]	0.0931877	AAAA	AAAA	AAAB	AAAA	AAAA	AAAA	AAAA	AAAA	AAAA	AAAA	AAAA	AAAA	AAAA	AAAA	AAAA	AAAA	AAAA	AAAB	AAAA	AAAB	AAAB	AAAA	AAAB	AAAA	AAAA	AAAB	AAAB	AAAA	AAAA	AAAA	AAAA	AAAA	AAAA	AAAA	AAAA	AAAA	AAAA	AAAA	AAAA	AAAA	AAAA	AAAA	AAAA	AAAB	AAAA
solcap_snp_c1_12287	chr02	34078475	[T/C]	0.0933504	AAAA	AAAA	AAAA	AAAA	AAAB	AAAA	AAAA	AAAA	AAAA	AAAA	AAAA	AAAA	AAAA	AAAA	AAAA	AAAA	AAAA	AAAA	AAAA	AAAA	AAAA	AAAA	AAAA	AABB	AAAB	AAAA	AAAA	AABB	AAAB	AAAB	AAAA	AAAB	AAAA	AAAA	AAAA	AAAA	AAAA	AAAA	AABB	AABB	AAAB	AAAA	AAAA	AAAA	AAAA
solcap_snp_c1_10593	chr02	47302372	[A/G]	0.0947837	AAAB	AAAA	AABB	AAAA	AAAA	AAAB	AAAB	AAAA	AAAA	AAAA	AAAB	AAAB	AAAB	AAAB	AAAA	AAAA	AAAA	AAAA	AAAA	AAAA	AAAA	AAAA	AAAA	AAAA	AAAA	AAAA	AAAA	AAAA	AAAA	AAAA	AAAA	AAAA	AAAA	AAAB	AAAA	AAAA	AAAA	AAAA	AAAA	AAAA	AAAA	AAAB	AAAA	AAAA	AAAB
solcap_snp_c2_11590	chr02	6646800	[T/G]	0.107422	ABBB	BBBB	BBBB	ABBB	BBBB	BBBB	ABBB	BBBB	BBBB	ABBB	BBBB	ABBB	BBBB	BBBB	ABBB	BBBB	BBBB	BBBB	BBBB	ABBB	BBBB	ABBB	BBBB	BBBB	BBBB	BBBB	BBBB	ABBB	ABBB	BBBB	ABBB	BBBB	BBBB	ABBB	BBBB	ABBB	BBBB	BBBB	BBBB	BBBB	ABBB	BBBB	BBBB	BBBB	BBBB
solcap_snp_c2_13035	chr02	33106169	[A/G]	0.108696	AAAA	AAAA	AAAA	AAAA	AAAA	AAAA	AAAA	AAAA	AAAB	AAAB	AAAB	AAAA	AAAA	AAAA	AAAA	AAAB	AAAA	AAAB	AAAA	AAAB	AAAA	AAAA	AAAA	AAAA	AAAA	AAAA	AAAA	AAAB	AAAB	ABBB	AAAA	AAAB	AAAA	AAAA	AAAA	AAAA	AAAA	AAAB	AAAA	AAAA	AAAB	AAAB	AAAB	AAAB	AAAA
solcap_snp_c1_2587	chr02	42179952	[T/C]	0.10974	AAAB	AAAB	AAAA	AAAB	AAAA	AAAB	AAAB	AAAB	AAAA	AAAA	AAAB	AAAA	AAAA	AAAA	AAAB	AAAB	AAAB	AAAB	AAAB	AAAB	NNNN	AAAA	AAAA	AABB	AAAA	AABB	AAAA	AAAA	AAAA	AAAA	AAAA	AAAA	AAAA	AAAA	AAAA	AAAA	AAAA	AAAA	AAAA	AAAB	AAAA	AAAA	AAAA	AAAB	AAAA
solcap_snp_c2_4366	chr02	3747968	[A/C]	0.109974	ABBB	BBBB	BBBB	ABBB	BBBB	BBBB	ABBB	BBBB	BBBB	ABBB	BBBB	ABBB	BBBB	BBBB	ABBB	BBBB	BBBB	BBBB	BBBB	ABBB	BBBB	ABBB	BBBB	BBBB	BBBB	BBBB	BBBB	ABBB	ABBB	BBBB	ABBB	BBBB	BBBB	ABBB	BBBB	ABBB	BBBB	BBBB	BBBB	BBBB	ABBB	BBBB	BBBB	BBBB	BBBB
solcap_snp_c1_5837	chr02	36837559	[A/G]	0.11352	AAAA	AAAA	AAAA	AAAB	AAAB	AAAA	AAAA	AAAB	AAAA	AAAB	AAAB	AAAA	AAAB	AAAB	AAAA	AAAB	AAAA	AAAA	AAAA	AAAA	AAAA	AAAB	AAAA	AAAA	AAAA	AAAA	AAAA	AAAA	AAAA	AAAB	AAAA	AAAA	AAAB	AAAB	AAAA	AAAA	AAAA	AABB	AABB	AAAA	AAAA	AAAA	AAAB	AAAA	AAAB
solcap_snp_c1_2658	chr02	41911481	[A/C]	0.115885	AAAB	AAAB	AAAA	AAAB	AAAA	AAAB	AAAB	AAAB	AAAA	AAAA	AAAB	AAAA	AAAA	AAAA	AAAB	AAAB	AAAB	AAAB	AAAB	AAAB	NNNN	AAAA	AAAA	AABB	AAAB	AABB	AAAA	AAAA	AAAA	AAAA	AAAA	AAAA	AAAA	AAAA	AAAA	AAAA	AAAA	AAAA	AAAA	AAAB	AAAA	AAAA	AAAB	AAAB	AAAA
solcap_snp_c1_13465	chr02	27190087	[A/G]	0.115979	AAAB	AAAA	AAAA	AAAA	AAAA	AAAB	AAAB	AAAB	AAAA	AAAB	AAAA	AAAA	AAAA	AAAA	AAAB	AAAA	AAAA	AAAA	AAAA	AAAA	AAAA	AAAB	AAAB	AAAA	AAAA	AAAA	AAAA	AAAA	AAAA	AAAA	AAAA	AAAB	AAAB	AAAB	AAAB	AAAA	AAAA	AAAB	AAAB	AAAA	AAAA	AAAA	AAAA	AAAA	AAAB
solcap_snp_c2_39178	chr02	32148414	[T/C]	0.116279	BBBB	BBBB	ABBB	BBBB	BBBB	BBBB	BBBB	BBBB	BBBB	ABBB	BBBB	BBBB	BBBB	BBBB	BBBB	BBBB	BBBB	BBBB	BBBB	BBBB	BBBB	ABBB	BBBB	BBBB	BBBB	BBBB	ABBB	ABBB	AABB	ABBB	BBBB	ABBB	BBBB	BBBB	ABBB	BBBB	BBBB	BBBB	BBBB	BBBB	BBBB	ABBB	ABBB	ABBB	BBBB
solcap_snp_c2_816	chr02	12504800	[T/C]	0.116709	AAAB	AAAB	AAAA	AAAA	AAAA	AAAA	AAAB	AAAB	AAAB	AAAA	AABB	AAAA	AAAB	AAAB	AAAA	AABB	AAAB	AAAB	AAAA	AAAA	AAAA	AAAA	AAAA	AAAB	AAAB	AABB	AAAA	AAAB	AAAA	AAAA	AAAA	AAAA	AAAB	AAAA	AAAA	AAAB	AAAA	AAAB	AAAA	AAAB	AAAA	AAAA	AAAB	AAAB	AAAA
solcap_snp_c2_42129	chr02	39369471	[A/G]	0.117048	ABBB	ABBB	ABBB	ABBB	BBBB	ABBB	ABBB	ABBB	BBBB	BBBB	AABB	ABBB	BBBB	BBBB	ABBB	ABBB	ABBB	ABBB	ABBB	ABBB	BBBB	BBBB	BBBB	BBBB	ABBB	BBBB	BBBB	BBBB	BBBB	BBBB	BBBB	ABBB	ABBB	AABB	BBBB	BBBB	BBBB	BBBB	BBBB	ABBB	BBBB	AAAB	BBBB	BBBB	BBBB
solcap_snp_c1_12386	chr02	37411847	[A/G]	0.118926	BBBB	BBBB	BBBB	ABBB	ABBB	BBBB	BBBB	ABBB	BBBB	ABBB	ABBB	BBBB	ABBB	ABBB	BBBB	ABBB	BBBB	BBBB	BBBB	BBBB	BBBB	ABBB	BBBB	ABBB	BBBB	BBBB	BBBB	BBBB	BBBB	BBBB	BBBB	BBBB	ABBB	ABBB	BBBB	BBBB	BBBB	AABB	BBBB	BBBB	BBBB	BBBB	ABBB	BBBB	ABBB
solcap_snp_c2_2946	chr02	17206417	[T/G]	0.120229	BBBB	BBBB	ABBB	BBBB	ABBB	BBBB	ABBB	BBBB	BBBB	ABBB	BBBB	ABBB	BBBB	BBBB	BBBB	BBBB	BBBB	BBBB	BBBB	BBBB	BBBB	BBBB	ABBB	ABBB	BBBB	BBBB	BBBB	BBBB	BBBB	BBBB	BBBB	ABBB	BBBB	BBBB	BBBB	BBBB	BBBB	BBBB	BBBB	BBBB	BBBB	BBBB	BBBB	ABBB	BBBB
solcap_snp_c2_21746	chr02	25072603	[T/G]	0.120513	BBBB	BBBB	BBBB	BBBB	AABB	BBBB	BBBB	BBBB	BBBB	ABBB	BBBB	BBBB	BBBB	BBBB	BBBB	ABBB	BBBB	AABB	BBBB	ABBB	ABBB	BBBB	BBBB	AABB	BBBB	ABBB	BBBB	ABBB	BBBB	ABBB	BBBB	ABBB	BBBB	BBBB	ABBB	BBBB	BBBB	ABBB	BBBB	ABBB	ABBB	ABBB	BBBB	ABBB	BBBB
solcap_snp_c2_2943	chr02	17206059	[T/C]	0.120865	AAAA	AAAA	AAAB	AAAA	AAAB	AAAA	AAAB	AAAA	AAAA	AAAB	AAAA	AAAB	AAAA	AAAA	AAAA	AAAA	AAAA	AAAA	AAAA	AAAA	AAAA	AAAA	AAAB	AAAB	AAAA	AAAA	AAAA	AAAA	AAAA	AAAA	AAAA	AAAB	AAAA	AAAA	AAAA	AAAA	AAAA	AAAA	AAAA	AAAA	AAAA	AAAA	AAAA	AAAB	AAAA
solcap_snp_c1_5732	chr02	20476838	[A/G]	0.121465	AAAA	AAAA	AAAA	AAAA	AAAA	AABB	AAAA	AAAA	AAAA	AAAB	AAAA	AAAA	AAAA	AAAB	AAAA	AAAA	AAAA	AAAA	AAAB	AAAA	AAAA	AAAB	AAAA	AAAA	AAAA	AAAA	AAAB	AAAA	AAAA	AAAA	AAAA	AAAB	AAAA	AAAA	AAAB	AAAA	AABB	AAAB	AAAA	AAAA	AAAA	AAAB	AAAA	AAAA	AAAB
solcap_snp_c2_52630	chr02	24910452	[A/G]	0.121795	BBBB	BBBB	ABBB	ABBB	BBBB	BBBB	AABB	BBBB	ABBB	ABBB	ABBB	BBBB	ABBB	ABBB	BBBB	BBBB	ABBB	BBBB	NNNN	BBBB	BBBB	ABBB	ABBB	ABBB	BBBB	BBBB	ABBB	ABBB	ABBB	ABBB	BBBB	BBBB	ABBB	BBBB	ABBB	BBBB	BBBB	ABBB	BBBB	BBBB	ABBB	AABB	BBBB	BBBB	ABBB
solcap_snp_c2_57421	chr02	42320746	[T/C]	0.122137	ABBB	ABBB	BBBB	BBBB	BBBB	BBBB	ABBB	AABB	AABB	AABB	BBBB	ABBB	BBBB	AAAB	AABB	BBBB	BBBB	BBBB	ABBB	ABBB	BBBB	AABB	AAAB	BBBB	BBBB	BBBB	ABBB	ABBB	BBBB	BBBB	AABB	ABBB	ABBB	AABB	AABB	BBBB	BBBB	AABB	BBBB	ABBB	BBBB	ABBB	ABBB	ABBB	AABB
solcap_snp_c1_11491	chr02	26158341	[A/G]	0.124046	BBBB	BBBB	ABBB	ABBB	BBBB	BBBB	AABB	BBBB	ABBB	ABBB	ABBB	BBBB	ABBB	ABBB	BBBB	BBBB	ABBB	BBBB	AABB	BBBB	BBBB	ABBB	ABBB	ABBB	BBBB	BBBB	ABBB	ABBB	ABBB	ABBB	BBBB	BBBB	ABBB	BBBB	ABBB	BBBB	BBBB	ABBB	BBBB	ABBB	AABB	AABB	BBBB	BBBB	ABBB
solcap_snp_c2_33108	chr02	34739125	[T/G]	0.125648	BBBB	BBBB	BBBB	BBBB	ABBB	BBBB	BBBB	BBBB	BBBB	BBBB	BBBB	BBBB	BBBB	BBBB	BBBB	BBBB	BBBB	BBBB	BBBB	BBBB	BBBB	BBBB	BBBB	ABBB	ABBB	BBBB	BBBB	AABB	ABBB	BBBB	BBBB	ABBB	BBBB	BBBB	BBBB	BBBB	AABB	BBBB	BBBB	AABB	ABBB	BBBB	BBBB	BBBB	BBBB
solcap_snp_c1_11556	chr02	28040094	[A/C]	0.126276	AAAB	AAAA	AAAA	AAAA	AAAA	AAAB	AAAB	AAAB	AAAA	AAAB	AAAA	AAAA	AAAA	AAAA	AAAB	AAAA	AAAA	AAAA	AAAA	AAAA	AAAA	AAAB	AAAB	AAAA	AAAA	AAAA	AAAA	AAAA	AAAA	AAAA	AAAA	AAAB	AAAB	AAAB	AAAB	AAAA	AAAA	AAAB	AAAB	AAAA	AAAA	AAAA	AAAA	AAAA	AAAB
solcap_snp_c2_30156	chr02	19537381	[T/C]	0.127564	AAAA	AAAA	AAAA	AAAA	AAAA	AABB	AAAA	AAAA	AAAA	AAAB	AAAA	AAAA	AAAA	AAAB	AAAA	AAAA	AAAA	AAAA	AAAB	AAAA	AAAA	AAAB	AAAA	AAAA	AAAA	AAAA	AAAB	AAAA	AAAA	AAAA	AAAA	AAAB	AAAA	AAAA	AAAB	AAAA	AABB	AAAB	AAAA	AAAA	AAAA	AAAB	AAAA	AAAA	AAAB
solcap_snp_c2_30160	chr02	19538764	[T/C]	0.127863	AAAA	AAAA	AAAB	AAAA	AAAB	AAAA	AAAA	AAAA	AAAA	AAAA	AAAA	AAAB	AAAA	AAAA	AAAA	AAAA	AAAA	AAAA	AAAA	AAAA	AAAA	AAAA	AAAA	AAAA	AAAA	AAAA	AAAA	AAAB	AABB	AAAA	AAAA	AAAB	AAAA	AAAA	AAAA	AAAA	AAAA	AAAA	AAAA	AAAA	AAAA	AAAA	AAAA	AAAB	AAAA
solcap_snp_c1_15481	chr02	38689941	[T/A]	0.130155	BBBB	BBBB	BBBB	BBBB	ABBB	BBBB	ABBB	BBBB	BBBB	AABB	BBBB	BBBB	ABBB	BBBB	ABBB	BBBB	BBBB	BBBB	BBBB	BBBB	BBBB	BBBB	ABBB	BBBB	BBBB	BBBB	ABBB	AABB	ABBB	ABBB	BBBB	ABBB	BBBB	BBBB	ABBB	BBBB	BBBB	ABBB	BBBB	ABBB	BBBB	ABBB	BBBB	BBBB	BBBB
solcap_snp_c2_30952	chr02	15747087	[T/G]	0.130407	AAAA	AABB	AAAB	AAAB	AAAB	AAAA	AAAB	AAAA	AAAA	AAAB	AAAB	AAAB	AAAA	AAAA	AAAB	AAAB	AAAB	AAAA	AAAA	AAAA	AAAA	AAAA	AAAB	AAAB	AAAA	AAAB	AAAA	AAAA	AAAA	AAAA	AAAA	AAAB	AAAA	AAAA	AAAA	AAAA	AAAA	AAAA	AAAA	AAAA	AAAA	AAAA	AAAA	AAAB	AAAA
solcap_snp_c2_21745	chr02	25726378	[T/C]	0.132088	AAAB	AAAA	AAAB	AAAB	AAAB	AAAB	AAAB	AAAB	AAAA	AAAB	AAAB	AAAB	AAAB	AAAA	AAAB	AAAA	AAAA	AAAB	AAAA	AAAA	AAAB	AAAA	AAAB	AAAA	AAAA	AAAB	AAAA	AAAB	AAAA	AAAA	AAAA	AABB	AAAA	AAAB	AAAA	AAAA	AAAA	AAAB	AAAB	AAAA	AAAA	AAAB	AAAA	AAAB	AAAA
solcap_snp_c2_23188	chr02	31021346	[A/G]	0.132316	ABBB	BBBB	ABBB	ABBB	BBBB	ABBB	ABBB	AABB	BBBB	ABBB	BBBB	ABBB	ABBB	ABBB	BBBB	BBBB	BBBB	BBBB	AABB	ABBB	ABBB	AABB	BBBB	BBBB	BBBB	BBBB	ABBB	BBBB	ABBB	BBBB	ABBB	BBBB	BBBB	AAAB	ABBB	ABBB	AABB	ABBB	BBBB	BBBB	ABBB	BBBB	ABBB	BBBB	ABBB
solcap_snp_c1_11122	chr02	23799702	[T/C]	0.132692	BBBB	BBBB	ABBB	ABBB	BBBB	BBBB	AABB	BBBB	ABBB	ABBB	ABBB	BBBB	ABBB	ABBB	BBBB	BBBB	ABBB	BBBB	NNNN	BBBB	BBBB	ABBB	ABBB	ABBB	BBBB	BBBB	ABBB	ABBB	ABBB	ABBB	BBBB	BBBB	ABBB	BBBB	ABBB	BBBB	BBBB	ABBB	BBBB	BBBB	ABBB	AABB	BBBB	BBBB	ABBB
solcap_snp_c1_13459	chr02	27143975	[A/G]	0.133159	AAAB	AAAA	AAAA	AAAA	AAAA	AAAB	AAAB	AAAB	AAAA	AAAB	AAAA	AAAA	AAAA	AAAA	AAAB	AAAA	AAAA	AAAA	AAAA	AAAA	AAAA	AAAB	AABB	AAAA	AAAA	AAAA	AAAA	AAAA	AAAA	AAAA	AAAA	AAAB	AAAB	AAAB	AAAB	AAAA	AAAA	AAAB	AAAB	AAAA	AAAA	AAAA	AAAA	AAAA	AAAB
solcap_snp_c1_5740	chr02	20681658	[T/G]	0.13342	BBBB	BBBB	ABBB	ABBB	BBBB	BBBB	ABBB	BBBB	ABBB	ABBB	ABBB	BBBB	ABBB	ABBB	BBBB	BBBB	ABBB	BBBB	NNNN	BBBB	BBBB	BBBB	ABBB	ABBB	BBBB	BBBB	ABBB	ABBB	ABBB	ABBB	BBBB	BBBB	ABBB	BBBB	ABBB	ABBB	BBBB	BBBB	BBBB	BBBB	ABBB	AABB	BBBB	BBBB	ABBB
solcap_snp_c2_37248	chr02	23800477	[T/C]	0.13555	BBBB	BBBB	ABBB	ABBB	BBBB	BBBB	AABB	BBBB	ABBB	ABBB	ABBB	BBBB	ABBB	ABBB	BBBB	BBBB	ABBB	BBBB	NNNN	BBBB	BBBB	ABBB	ABBB	ABBB	BBBB	BBBB	ABBB	ABBB	ABBB	ABBB	BBBB	BBBB	ABBB	BBBB	ABBB	BBBB	BBBB	ABBB	BBBB	BBBB	ABBB	AABB	BBBB	BBBB	ABBB
solcap_snp_c1_10493	chr02	37890365	[A/C]	0.137532	AAAA	AAAA	AAAA	AAAA	AAAA	AAAA	AAAB	AAAA	AAAB	AABB	AAAA	AAAA	AAAA	AAAA	AAAB	AAAA	AAAA	AAAA	AAAB	AAAA	AAAA	AAAA	AABB	AAAA	AAAA	AAAA	AAAB	AABB	AAAB	AAAB	AAAA	AAAB	AAAA	AAAA	AAAB	AAAB	AAAA	AAAB	AAAA	AAAB	AAAA	AAAB	AAAA	AAAA	AAAA
solcap_snp_c2_39677	chr02	23550242	[A/G]	0.137597	BBBB	BBBB	ABBB	ABBB	BBBB	BBBB	AABB	BBBB	ABBB	ABBB	ABBB	BBBB	ABBB	ABBB	BBBB	BBBB	ABBB	BBBB	NNNN	BBBB	BBBB	ABBB	ABBB	ABBB	BBBB	BBBB	ABBB	ABBB	ABBB	ABBB	BBBB	BBBB	ABBB	BBBB	AABB	BBBB	BBBB	ABBB	BBBB	BBBB	ABBB	AABB	BBBB	BBBB	ABBB
solcap_snp_c2_45311	chr02	27088240	[A/T]	0.138041	BBBB	BBBB	ABBB	ABBB	ABBB	BBBB	ABBB	BBBB	ABBB	ABBB	BBBB	BBBB	ABBB	ABBB	BBBB	BBBB	BBBB	BBBB	ABBB	BBBB	BBBB	ABBB	ABBB	ABBB	BBBB	BBBB	ABBB	ABBB	ABBB	AABB	BBBB	BBBB	ABBB	BBBB	ABBB	BBBB	BBBB	ABBB	ABBB	ABBB	AABB	AABB	BBBB	BBBB	ABBB
solcap_snp_c2_15067	chr02	45695588	[T/A]	0.139249	ABBB	ABBB	BBBB	ABBB	ABBB	ABBB	ABBB	AABB	ABBB	ABBB	BBBB	AABB	BBBB	ABBB	ABBB	BBBB	BBBB	BBBB	AABB	ABBB	ABBB	ABBB	AABB	BBBB	BBBB	BBBB	ABBB	BBBB	ABBB	ABBB	AABB	ABBB	ABBB	AABB	ABBB	ABBB	BBBB	ABBB	BBBB	ABBB	BBBB	BBBB	AABB	BBBB	BBBB
solcap_snp_c2_17415	chr02	20497672	[T/C]	0.140026	ABBB	AABB	ABBB	ABBB	ABBB	BBBB	BBBB	ABBB	AABB	ABBB	ABBB	ABBB	AABB	ABBB	BBBB	AABB	ABBB	BBBB	ABBB	ABBB	BBBB	ABBB	BBBB	BBBB	BBBB	ABBB	ABBB	BBBB	ABBB	BBBB	AABB	AABB	BBBB	BBBB	BBBB	ABBB	BBBB	BBBB	BBBB	BBBB	ABBB	BBBB	BBBB	AABB	ABBB
solcap_snp_c1_11124	chr02	23690363	[T/C]	0.140625	AAAA	AAAB	AAAA	AAAB	AAAA	AABB	AAAA	AAAB	AAAA	AAAA	AAAA	AAAA	AAAA	AAAA	AABB	AAAA	AAAB	AAAA	AAAA	AAAA	AAAB	AAAB	AAAB	AAAA	AABB	AAAB	AAAA	AAAB	AAAA	AAAA	AAAA	AAAA	AAAB	AAAA	AAAB	AAAA	AAAA	AAAA	AAAA	AAAB	AAAA	AAAB	NNNN	AAAB	AAAA
solcap_snp_c1_12320	chr02	27375174	[T/G]	0.141221	BBBB	BBBB	ABBB	BBBB	AABB	BBBB	ABBB	BBBB	BBBB	BBBB	BBBB	ABBB	BBBB	BBBB	ABBB	ABBB	ABBB	ABBB	BBBB	BBBB	BBBB	BBBB	BBBB	BBBB	AABB	BBBB	ABBB	ABBB	ABBB	ABBB	ABBB	ABBB	BBBB	BBBB	BBBB	ABBB	BBBB	BBBB	BBBB	ABBB	BBBB	ABBB	AABB	ABBB	BBBB
solcap_snp_c2_21752	chr02	25050263	[T/C]	0.141221	BBBB	BBBB	BBBB	BBBB	AABB	BBBB	BBBB	BBBB	BBBB	BBBB	BBBB	BBBB	BBBB	BBBB	BBBB	ABBB	BBBB	AABB	BBBB	ABBB	ABBB	BBBB	BBBB	AABB	ABBB	ABBB	BBBB	ABBB	ABBB	AABB	BBBB	ABBB	BBBB	BBBB	BBBB	BBBB	BBBB	ABBB	ABBB	AABB	ABBB	ABBB	BBBB	ABBB	BBBB
solcap_snp_c1_12251	chr02	34237017	[T/C]	0.144402	ABBB	BBBB	AABB	ABBB	ABBB	ABBB	ABBB	BBBB	BBBB	BBBB	BBBB	ABBB	ABBB	BBBB	BBBB	BBBB	ABBB	ABBB	BBBB	BBBB	AABB	BBBB	BBBB	AABB	ABBB	BBBB	BBBB	BBBB	ABBB	ABBB	ABBB	BBBB	BBBB	BBBB	ABBB	ABBB	BBBB	BBBB	AABB	ABBB	BBBB	AABB	ABBB	ABBB	BBBB
solcap_snp_c2_14981	chr02	45458750	[A/G]	0.147321	AAAA	AAAA	AAAA	AAAA	AABB	AAAA	AAAA	AAAB	AAAA	AAAA	AAAA	AAAA	AAAA	AAAA	AAAB	AAAA	AAAA	AAAA	AAAA	AAAB	AAAA	AAAA	AAAA	AAAB	AAAA	AAAA	AAAB	AAAA	AAAA	AAAA	AAAA	AAAA	AAAA	AAAA	AAAA	AAAA	AAAA	AAAA	ABBB	ABBB	AAAA	AAAA	AAAA	AAAB	AAAA
solcap_snp_c2_7424	chr02	42178921	[T/G]	0.149872	AAAA	AAAA	AAAB	AAAA	AABB	AAAA	AAAB	AAAA	AAAB	AAAA	AAAA	AAAB	AAAB	AAAA	AAAA	AAAA	AAAA	AAAB	AAAA	AAAA	AAAB	AAAB	AAAA	AAAB	AAAA	AAAA	AABB	AAAA	AAAB	AAAB	AAAB	AABB	AAAB	AAAA	AAAB	AABB	AAAA	AAAA	AAAA	AAAB	AAAB	AAAA	AAAB	AAAB	AAAB
solcap_snp_c1_7412	chr02	30401430	[A/C]	0.150127	ABBB	BBBB	BBBB	BBBB	BBBB	ABBB	BBBB	AABB	BBBB	ABBB	BBBB	ABBB	ABBB	ABBB	BBBB	BBBB	BBBB	BBBB	ABBB	ABBB	ABBB	AABB	BBBB	BBBB	BBBB	BBBB	ABBB	BBBB	ABBB	BBBB	ABBB	BBBB	BBBB	AAAB	ABBB	ABBB	AABB	ABBB	BBBB	BBBB	ABBB	BBBB	ABBB	BBBB	ABBB
solcap_snp_c1_5091	chr02	28831038	[A/G]	0.150641	AAAB	AAAA	AAAA	AAAA	AAAA	AAAB	AAAB	AAAB	AAAB	AAAB	AAAA	AAAA	AAAA	AAAB	AAAB	AAAA	AAAA	AAAA	AAAA	AAAA	AAAA	AAAB	AAAB	AAAA	AAAA	AAAA	AAAA	AAAA	AAAA	AAAA	AAAB	AAAB	AAAB	AAAB	AAAB	AAAA	AAAA	AAAB	AAAB	AAAA	AAAB	AAAA	AAAA	AAAA	AAAB
solcap_snp_c2_52011	chr02	33339084	[T/G]	0.152036	ABBB	BBBB	AABB	ABBB	ABBB	ABBB	ABBB	BBBB	BBBB	BBBB	BBBB	ABBB	ABBB	BBBB	BBBB	BBBB	ABBB	ABBB	BBBB	BBBB	AABB	BBBB	BBBB	AAAB	AABB	BBBB	BBBB	BBBB	ABBB	BBBB	ABBB	BBBB	BBBB	BBBB	ABBB	ABBB	BBBB	BBBB	BBBB	ABBB	BBBB	AABB	ABBB	ABBB	BBBB
solcap_snp_c2_7423	chr02	42178564	[T/C]	0.152672	AAAA	AAAA	AAAB	AAAA	AABB	AAAA	AAAB	AAAA	AAAB	AAAA	AAAA	AAAB	AAAB	AAAA	AAAA	AAAA	AAAA	AAAB	AAAA	AAAA	AAAB	AAAB	AAAA	AAAB	AAAA	AAAA	AABB	AAAA	AAAB	AAAB	AAAB	AABB	AAAB	AAAA	AAAB	AABB	AAAA	AAAA	AAAA	AAAB	AAAB	AAAA	AAAB	AAAB	AAAB
solcap_snp_c2_17387	chr02	20193466	[A/C]	0.152956	AAAA	AAAA	AAAB	AAAB	AAAA	AAAA	AAAB	AAAA	AAAB	AAAB	AAAB	AAAA	AAAB	AAAB	AAAA	AAAA	AAAB	AAAA	AABB	AAAA	AAAA	AAAA	AAAB	AAAB	AAAB	AAAA	AAAB	AAAB	AAAB	AAAB	AAAA	AAAA	AAAB	AAAA	AAAB	AAAA	AAAA	AAAA	AAAA	AAAA	AAAB	AABB	AAAA	AAAA	AAAB
solcap_snp_c2_41495	chr02	31447986	[A/C]	0.15458	BBBB	BBBB	ABBB	ABBB	BBBB	ABBB	BBBB	BBBB	ABBB	ABBB	BBBB	BBBB	ABBB	ABBB	BBBB	BBBB	BBBB	BBBB	BBBB	ABBB	BBBB	BBBB	BBBB	BBBB	BBBB	BBBB	ABBB	ABBB	ABBB	ABBB	BBBB	ABBB	ABBB	BBBB	BBBB	BBBB	BBBB	ABBB	BBBB	BBBB	ABBB	ABBB	ABBB	ABBB	ABBB
solcap_snp_c2_48238	chr02	29093735	[A/G]	0.15458	AABB	AAAA	AAAB	AAAB	AAAA	AAAB	AAAB	AAAB	AAAB	AAAB	AAAB	AAAB	AAAB	AAAB	AAAB	AAAA	AAAA	AAAA	AAAA	AAAA	AAAB	AAAB	AAAB	AAAA	AAAA	AAAA	AAAA	AAAA	AAAA	AAAA	AAAB	AAAB	AAAB	AAAB	AAAB	AAAA	AAAA	AAAB	AAAB	AAAA	AAAB	AAAA	AAAA	AAAA	AAAB
solcap_snp_c2_17424	chr02	20681182	[A/G]	0.156331	AAAB	AABB	AAAA	AAAB	AAAA	AAAB	AAAB	AAAB	AAAB	AAAA	AABB	AAAA	AAAB	AAAB	AABB	AABB	AAAB	AABB	AAAA	AAAB	AAAB	AAAA	AAAB	AAAB	AABB	AABB	AAAA	AAAB	AAAA	AAAA	AAAA	AAAA	AABB	AAAA	AAAB	AAAB	AAAA	AAAB	AABB	AABB	AAAB	AAAB	NNNN	AAAB	AAAA
solcap_snp_c2_13051	chr02	33076297	[A/C]	0.157455	AAAB	AAAA	AAAB	AAAA	AAAA	AABB	AAAB	AABB	AAAA	AAAB	AAAA	AAAB	AAAB	AAAB	AAAB	AAAA	AAAB	AAAB	AAAB	AAAB	AABB	AAAB	AAAA	AAAA	AAAB	AABB	AAAA	AAAA	AAAB	AAAA	AAAA	AAAA	AAAA	NNNN	AAAB	AAAB	AABB	AAAB	AAAA	AAAA	AAAA	AAAA	AABB	AAAA	AAAB
solcap_snp_c2_35686	chr02	47324048	[A/G]	0.158031	BBBB	BBBB	BBBB	BBBB	BBBB	ABBB	BBBB	ABBB	ABBB	BBBB	BBBB	BBBB	ABBB	ABBB	ABBB	BBBB	BBBB	BBBB	BBBB	ABBB	BBBB	ABBB	ABBB	BBBB	AABB	BBBB	BBBB	AABB	ABBB	BBBB	BBBB	BBBB	ABBB	BBBB	ABBB	BBBB	BBBB	BBBB	BBBB	ABBB	ABBB	ABBB	ABBB	ABBB	ABBB
solcap_snp_c1_13769	chr02	28505685	[T/C]	0.160853	ABBB	BBBB	ABBB	AABB	BBBB	BBBB	ABBB	BBBB	ABBB	ABBB	AABB	ABBB	AABB	ABBB	BBBB	BBBB	ABBB	BBBB	BBBB	ABBB	BBBB	ABBB	BBBB	BBBB	BBBB	ABBB	ABBB	ABBB	ABBB	AABB	BBBB	BBBB	ABBB	BBBB	AABB	BBBB	BBBB	ABBB	BBBB	BBBB	ABBB	AABB	BBBB	BBBB	ABBB
solcap_snp_c2_35704	chr02	47327530	[T/C]	0.161578	AABB	AAAA	AAAB	AAAB	AAAB	AAAA	AAAB	AAAA	AAAB	AAAA	AAAA	AAAB	AAAB	AAAA	AAAA	AAAA	AAAA	AAAB	AABB	AAAA	AAAB	AAAA	AAAB	AAAB	AAAA	AAAA	AAAA	AAAA	AAAA	AAAA	AAAB	AAAB	AAAA	AAAB	AAAA	ABBB	AAAA	AAAB	AAAA	AAAA	AAAB	AAAA	AAAA	AAAB	AAAB
solcap_snp_c2_35690	chr02	47324335	[T/C]	0.163486	AABB	BBBB	ABBB	ABBB	ABBB	BBBB	ABBB	BBBB	ABBB	BBBB	BBBB	ABBB	ABBB	BBBB	BBBB	BBBB	BBBB	ABBB	AABB	BBBB	ABBB	BBBB	ABBB	ABBB	BBBB	BBBB	BBBB	BBBB	BBBB	BBBB	ABBB	ABBB	BBBB	ABBB	BBBB	AAAB	BBBB	ABBB	BBBB	BBBB	ABBB	BBBB	BBBB	ABBB	ABBB
solcap_snp_c2_35697	chr02	47325613	[A/G]	0.163486	AABB	BBBB	ABBB	ABBB	ABBB	BBBB	ABBB	BBBB	ABBB	BBBB	BBBB	ABBB	ABBB	BBBB	BBBB	BBBB	BBBB	ABBB	AABB	BBBB	ABBB	BBBB	ABBB	ABBB	BBBB	BBBB	BBBB	BBBB	BBBB	BBBB	ABBB	ABBB	BBBB	ABBB	BBBB	AAAB	BBBB	ABBB	BBBB	BBBB	ABBB	BBBB	BBBB	ABBB	ABBB
solcap_snp_c2_48734	chr02	5552574	[T/C]	0.164103	AAAA	AAAA	AAAA	AAAA	AAAA	AAAA	AAAA	AAAA	AAAA	AAAB	AAAA	AAAA	AAAA	AAAB	AAAA	AAAA	AAAB	AAAA	AAAB	AAAA	AAAA	AAAB	AAAB	AAAA	AAAB	AAAA	AAAA	AAAB	AAAA	AABB	AAAB	AAAB	AAAB	AAAA	AAAA	AAAB	AAAA	AABB	AAAB	AAAA	AAAA	AAAA	AAAA	AAAB	AAAB
solcap_snp_c1_8125	chr02	39969910	[A/G]	0.166667	BBBB	BBBB	ABBB	ABBB	ABBB	ABBB	ABBB	ABBB	ABBB	AABB	BBBB	BBBB	ABBB	AABB	ABBB	BBBB	BBBB	BBBB	BBBB	BBBB	BBBB	ABBB	BBBB	BBBB	BBBB	BBBB	ABBB	ABBB	ABBB	ABBB	ABBB	BBBB	ABBB	ABBB	ABBB	BBBB	BBBB	AABB	BBBB	BBBB	AABB	BBBB	ABBB	BBBB	ABBB
solcap_snp_c1_5924	chr02	47712488	[A/G]	0.170483	BBBB	ABBB	BBBB	ABBB	ABBB	ABBB	ABBB	AABB	ABBB	ABBB	ABBB	AABB	BBBB	BBBB	BBBB	ABBB	ABBB	BBBB	ABBB	ABBB	ABBB	ABBB	AABB	BBBB	ABBB	ABBB	ABBB	ABBB	ABBB	ABBB	ABBB	ABBB	BBBB	AABB	ABBB	BBBB	BBBB	BBBB	ABBB	ABBB	ABBB	BBBB	AAAB	ABBB	BBBB
solcap_snp_c2_20445	chr02	2060425	[T/C]	0.170483	BBBB	BBBB	BBBB	BBBB	BBBB	BBBB	BBBB	BBBB	BBBB	ABBB	BBBB	BBBB	BBBB	ABBB	BBBB	BBBB	ABBB	BBBB	ABBB	BBBB	BBBB	ABBB	ABBB	BBBB	ABBB	BBBB	BBBB	ABBB	BBBB	AABB	ABBB	ABBB	ABBB	BBBB	BBBB	ABBB	BBBB	AABB	ABBB	BBBB	BBBB	BBBB	BBBB	ABBB	ABBB
solcap_snp_c2_50412	chr02	35600642	[G/C]	0.170716	AAAB	AAAB	AAAB	AAAA	AAAB	AAAA	AAAB	AAAB	ABBB	AAAB	AAAB	AAAA	AAAB	AABB	AAAB	AAAA	AAAB	AAAA	AAAB	AABB	AAAA	AABB	AAAB	AAAB	AAAA	AAAA	AAAB	AAAA	AAAA	AAAA	AAAB	AAAB	AABB	AAAB	AAAB	AABB	AAAA	AAAB	AAAA	AAAB	BBBB	AAAA	AAAA	AAAA	AABB
solcap_snp_c1_11458	chr02	47625735	[T/G]	0.17112	ABBB	BBBB	ABBB	ABBB	ABBB	BBBB	ABBB	BBBB	ABBB	BBBB	BBBB	ABBB	ABBB	BBBB	BBBB	BBBB	BBBB	ABBB	AABB	BBBB	ABBB	BBBB	ABBB	AAAB	BBBB	BBBB	BBBB	BBBB	BBBB	BBBB	ABBB	AABB	BBBB	ABBB	BBBB	AAAB	BBBB	ABBB	ABBB	AABB	AABB	BBBB	BBBB	ABBB	ABBB
solcap_snp_c2_27433	chr02	35990827	[A/G]	0.171429	BBBB	BBBB	ABBB	ABBB	ABBB	BBBB	BBBB	BBBB	BBBB	BBBB	BBBB	ABBB	ABBB	AABB	BBBB	BBBB	BBBB	ABBB	BBBB	BBBB	BBBB	ABBB	BBBB	BBBB	ABBB	BBBB	BBBB	ABBB	ABBB	BBBB	BBBB	ABBB	ABBB	ABBB	BBBB	BBBB	AABB	ABBB	BBBB	ABBB	BBBB	BBBB	ABBB	BBBB	ABBB
solcap_snp_c2_48237	chr02	29093850	[A/G]	0.171756	AABB	AAAA	AAAB	AAAB	AAAA	AAAB	AAAB	AAAB	AAAB	AAAB	AAAB	AAAB	AAAB	AAAB	AAAB	AAAA	AAAA	AAAA	AAAA	AAAA	AAAB	AAAB	AAAB	AAAA	AAAA	AAAA	AAAA	AAAA	AAAA	AAAA	AAAB	AAAB	AAAB	AAAB	AAAB	AAAA	AAAA	AABB	AAAB	AAAA	AAAB	AAAA	AAAA	AAAA	AAAB
solcap_snp_c2_39175	chr02	32166954	[T/C]	0.173664	BBBB	BBBB	AABB	ABBB	AABB	ABBB	AABB	BBBB	BBBB	ABBB	BBBB	ABBB	BBBB	BBBB	BBBB	BBBB	ABBB	BBBB	ABBB	BBBB	BBBB	BBBB	ABBB	AABB	AABB	BBBB	BBBB	ABBB	ABBB	BBBB	ABBB	BBBB	BBBB	BBBB	BBBB	ABBB	BBBB	ABBB	BBBB	ABBB	ABBB	AABB	ABBB	ABBB	BBBB
solcap_snp_c1_8113	chr02	39934251	[T/C]	0.174936	BBBB	BBBB	ABBB	ABBB	ABBB	ABBB	ABBB	ABBB	ABBB	AABB	BBBB	BBBB	ABBB	AABB	ABBB	BBBB	BBBB	BBBB	BBBB	BBBB	BBBB	ABBB	BBBB	BBBB	BBBB	BBBB	ABBB	ABBB	ABBB	ABBB	ABBB	ABBB	ABBB	ABBB	ABBB	BBBB	BBBB	AABB	BBBB	BBBB	AABB	BBBB	ABBB	BBBB	ABBB
solcap_snp_c2_47202	chr02	47142731	[A/G]	0.177481	ABBB	BBBB	AABB	BBBB	BBBB	ABBB	ABBB	ABBB	BBBB	BBBB	ABBB	ABBB	ABBB	ABBB	ABBB	BBBB	BBBB	BBBB	BBBB	ABBB	BBBB	BBBB	BBBB	BBBB	BBBB	BBBB	ABBB	BBBB	BBBB	BBBB	BBBB	BBBB	BBBB	ABBB	BBBB	BBBB	BBBB	BBBB	ABBB	ABBB	BBBB	ABBB	BBBB	ABBB	ABBB
solcap_snp_c1_5908	chr02	47995191	[A/G]	0.178117	AAAA	AAAB	AAAA	AAAB	AAAA	AAAB	AAAB	AABB	AAAB	AAAB	AAAB	AABB	AAAA	AAAA	AAAA	AAAB	AAAB	AAAA	AAAB	AAAB	AAAB	AAAB	AABB	AAAA	AAAB	AAAB	AAAB	AAAB	AAAB	AAAB	AAAB	AAAB	AAAA	AABB	AAAB	AAAA	AAAA	AAAA	AAAB	AAAB	AAAB	AAAA	ABBB	AAAB	AAAA
solcap_snp_c1_5909	chr02	47995095	[T/C]	0.178753	BBBB	ABBB	BBBB	ABBB	BBBB	ABBB	ABBB	AABB	ABBB	ABBB	ABBB	AABB	BBBB	BBBB	BBBB	ABBB	ABBB	BBBB	ABBB	ABBB	ABBB	ABBB	AABB	BBBB	ABBB	ABBB	ABBB	ABBB	ABBB	ABBB	ABBB	ABBB	BBBB	AABB	ABBB	BBBB	BBBB	BBBB	ABBB	ABBB	ABBB	BBBB	AAAB	ABBB	BBBB
solcap_snp_c2_40167	chr02	35183791	[A/T]	0.179768	ABBB	ABBB	ABBB	BBBB	ABBB	BBBB	ABBB	ABBB	AABB	ABBB	ABBB	BBBB	ABBB	AABB	ABBB	BBBB	ABBB	BBBB	ABBB	AABB	BBBB	AABB	ABBB	BBBB	ABBB	BBBB	ABBB	BBBB	BBBB	BBBB	ABBB	ABBB	AABB	ABBB	ABBB	AABB	BBBB	ABBB	BBBB	BBBB	AABB	BBBB	ABBB	ABBB	AABB
solcap_snp_c2_17816	chr02	36728587	[A/G]	0.180025	ABBB	ABBB	ABBB	ABBB	ABBB	ABBB	ABBB	AABB	BBBB	BBBB	ABBB	ABBB	ABBB	BBBB	ABBB	ABBB	ABBB	ABBB	BBBB	BBBB	AABB	BBBB	BBBB	ABBB	ABBB	AABB	ABBB	BBBB	AABB	ABBB	ABBB	ABBB	BBBB	BBBB	ABBB	ABBB	BBBB	BBBB	BBBB	BBBB	BBBB	ABBB	ABBB	ABBB	BBBB
solcap_snp_c2_7501	chr02	40989011	[T/C]	0.180025	AAAB	AAAA	AAAB	AAAA	AAAA	AAAB	AAAA	AAAB	AAAA	AAAB	AABB	AAAB	AAAA	AAAA	AAAA	AAAB	AAAA	AAAA	AAAA	AAAA	AAAA	AAAA	AAAA	AAAA	AABB	AAAA	AAAA	AAAB	AAAB	AAAA	AAAA	AAAA	AAAA	AABB	AAAB	AAAA	AAAA	AAAB	AAAA	AAAA	AAAA	AABB	AAAA	AAAA	AAAA
solcap_snp_c1_16172	chr02	37475092	[T/C]	0.180662	AAAA	AAAA	AAAB	AAAB	AAAB	AAAA	AAAA	AAAB	AAAA	AAAB	AAAB	AAAA	AAAB	AAAB	AAAA	AAAB	AAAA	AAAA	AAAA	AAAA	AAAA	AAAB	AAAA	AAAA	AAAA	AAAA	AAAA	AAAA	AAAA	AABB	AAAA	AAAA	AAAB	AAAB	AAAA	AAAA	AABB	AABB	AABB	AAAA	AAAA	AAAA	AAAB	AAAA	AAAB
solcap_snp_c1_2574	chr02	42014714	[A/G]	0.18176	AAAA	AAAB	AAAB	AAAB	AAAB	AAAB	AAAB	AAAA	AAAB	AABB	AAAA	AAAA	AAAB	AABB	AAAB	AAAA	AAAA	AAAA	AAAA	AAAA	AAAA	AAAB	AAAA	AAAA	AAAA	AAAA	AAAB	AAAB	AAAB	AAAB	AAAA	AAAA	AAAB	AAAA	AAAA	AAAA	AAAA	AABB	AABB	AAAA	AABB	AAAA	AAAA	AAAA	AAAB
solcap_snp_c1_1539	chr02	7830631	[T/G]	0.184923	AABB	AABB	ABBB	AABB	AABB	ABBB	AABB	BBBB	BBBB	ABBB	ABBB	AABB	BBBB	BBBB	AABB	ABBB	ABBB	ABBB	BBBB	AABB	BBBB	ABBB	ABBB	ABBB	BBBB	ABBB	BBBB	ABBB	ABBB	BBBB	ABBB	ABBB	BBBB	AABB	BBBB	ABBB	BBBB	ABBB	BBBB	ABBB	AABB	BBBB	ABBB	BBBB	ABBB
solcap_snp_c2_17809	chr02	36799197	[T/C]	0.185115	AAAB	AAAB	AAAB	AAAB	AAAB	AAAB	AAAB	AABB	AAAA	AAAA	AAAB	AAAB	AAAB	AAAA	AAAB	AAAB	AAAB	AAAB	AAAA	AAAA	AABB	AAAA	AAAA	AAAB	AAAB	AABB	AAAB	AAAA	AABB	AAAB	AAAB	AAAB	AAAA	AAAA	AAAB	AAAB	AAAA	AAAA	AAAA	AAAA	AAAA	AAAB	AAAB	AAAB	AAAA
solcap_snp_c2_32421	chr02	22621454	[A/C]	0.186387	BBBB	ABBB	ABBB	BBBB	ABBB	BBBB	BBBB	BBBB	ABBB	ABBB	BBBB	BBBB	BBBB	ABBB	BBBB	ABBB	BBBB	BBBB	BBBB	BBBB	ABBB	ABBB	BBBB	ABBB	ABBB	BBBB	ABBB	ABBB	ABBB	ABBB	BBBB	ABBB	ABBB	BBBB	ABBB	BBBB	AABB	BBBB	BBBB	AABB	BBBB	BBBB	BBBB	AABB	BBBB
solcap_snp_c2_17897	chr02	36455671	[T/C]	0.187659	ABBB	ABBB	ABBB	ABBB	ABBB	ABBB	ABBB	AABB	BBBB	BBBB	ABBB	ABBB	ABBB	BBBB	ABBB	ABBB	ABBB	ABBB	BBBB	BBBB	AABB	BBBB	BBBB	ABBB	ABBB	AABB	ABBB	BBBB	AABB	ABBB	ABBB	ABBB	BBBB	BBBB	ABBB	ABBB	BBBB	BBBB	BBBB	BBBB	BBBB	ABBB	ABBB	ABBB	BBBB
solcap_snp_c1_8091	chr02	39718023	[A/G]	0.188295	AAAA	AAAB	AABB	AAAA	AAAB	AAAA	AAAB	AAAA	AAAB	AAAA	AAAB	AAAB	AAAB	AAAB	AAAA	AAAB	AABB	AAAB	AAAB	AAAA	AAAB	AAAB	AAAA	AAAB	AAAA	AABB	AAAB	AAAA	AABB	AAAB	AAAB	AAAB	AAAB	AAAA	AABB	AABB	AAAA	AAAA	AAAA	AAAA	AAAB	AAAA	AAAB	AAAB	AAAB
solcap_snp_c1_4860	chr02	45695531	[A/C]	0.188931	ABBB	BBBB	ABBB	BBBB	BBBB	ABBB	ABBB	BBBB	BBBB	BBBB	ABBB	ABBB	BBBB	ABBB	BBBB	BBBB	ABBB	BBBB	BBBB	BBBB	BBBB	BBBB	BBBB	BBBB	AABB	BBBB	BBBB	ABBB	AABB	BBBB	BBBB	ABBB	BBBB	ABBB	BBBB	BBBB	BBBB	BBBB	BBBB	BBBB	BBBB	ABBB	ABBB	ABBB	ABBB
solcap_snp_c2_15065	chr02	45694416	[A/G]	0.188931	AAAB	AAAA	AAAB	AAAA	AAAA	AAAB	AAAB	AAAA	AAAA	AAAA	AAAB	AAAB	AAAA	AAAB	AAAA	AAAA	AAAB	AAAA	AAAA	AAAA	AAAA	AAAA	AAAA	AAAA	AABB	AAAA	AAAA	AAAB	AABB	AAAA	AAAA	AAAB	AAAA	AAAB	AAAA	AAAA	AAAA	AAAA	AAAA	AAAA	AAAA	AAAB	AAAB	AAAB	AAAB
solcap_snp_c1_2641	chr02	41814873	[T/C]	0.189567	BBBB	ABBB	ABBB	ABBB	ABBB	ABBB	ABBB	ABBB	ABBB	AABB	BBBB	BBBB	ABBB	AABB	ABBB	BBBB	BBBB	BBBB	BBBB	BBBB	BBBB	ABBB	BBBB	BBBB	BBBB	BBBB	ABBB	ABBB	ABBB	ABBB	ABBB	BBBB	ABBB	ABBB	ABBB	BBBB	BBBB	AABB	AABB	BBBB	AABB	BBBB	BBBB	BBBB	ABBB
solcap_snp_c2_25897	chr02	40132605	[T/C]	0.189567	BBBB	BBBB	ABBB	ABBB	ABBB	ABBB	ABBB	ABBB	ABBB	AABB	BBBB	BBBB	ABBB	AABB	ABBB	BBBB	ABBB	ABBB	BBBB	BBBB	BBBB	ABBB	BBBB	BBBB	BBBB	AABB	ABBB	ABBB	ABBB	ABBB	ABBB	ABBB	ABBB	ABBB	ABBB	BBBB	BBBB	AABB	BBBB	BBBB	AABB	BBBB	ABBB	BBBB	ABBB
solcap_snp_c2_51995	chr02	33266694	[T/C]	0.190204	ABBB	BBBB	AABB	ABBB	ABBB	ABBB	ABBB	BBBB	BBBB	BBBB	BBBB	ABBB	ABBB	BBBB	BBBB	BBBB	ABBB	ABBB	BBBB	BBBB	AABB	BBBB	ABBB	AABB	AAAB	BBBB	BBBB	ABBB	AABB	BBBB	ABBB	BBBB	BBBB	BBBB	ABBB	ABBB	BBBB	BBBB	BBBB	AABB	BBBB	AABB	ABBB	ABBB	BBBB
solcap_snp_c1_13233	chr02	31714404	[A/G]	0.192408	AABB	ABBB	BBBB	BBBB	ABBB	BBBB	ABBB	ABBB	AABB	ABBB	ABBB	BBBB	ABBB	ABBB	ABBB	ABBB	ABBB	AABB	BBBB	BBBB	AABB	ABBB	AABB	ABBB	BBBB	AABB	ABBB	BBBB	BBBB	BBBB	BBBB	ABBB	ABBB	ABBB	AABB	ABBB	BBBB	ABBB	BBBB	BBBB	ABBB	BBBB	BBBB	ABBB	ABBB
solcap_snp_c2_7401	chr02	42082955	[A/G]	0.193359	AABB	AABB	AAAA	AAAB	AAAA	AAAB	AABB	NNNN	AAAB	AAAB	AAAB	AAAB	AAAA	AABB	NNNN	AAAB	AAAB	AAAB	AABB	AABB	NNNN	AAAB	AABB	AABB	AAAA	AABB	AAAB	AAAB	AAAA	AAAA	AABB	AAAB	AAAB	AABB	AABB	AAAA	AAAA	AAAB	AABB	AABB	AAAA	AAAB	AAAB	AABB	AAAB
solcap_snp_c2_38704	chr02	26025648	[T/A]	0.194656	AAAA	AAAA	AAAA	AAAA	AAAA	AAAB	AAAA	AAAB	AAAA	AAAB	AAAA	AAAA	AAAA	AAAA	AAAB	AAAA	AAAA	AAAA	AAAA	AAAA	AAAA	AAAA	AABB	AAAB	AAAB	AAAA	AAAA	AAAB	AABB	AAAA	AAAA	AAAB	AAAA	AAAB	AAAA	AAAA	AAAA	AAAA	AAAB	AAAB	AAAA	AAAA	AAAA	AAAB	AAAA
solcap_snp_c2_35701	chr02	47327434	[A/G]	0.197837	BBBB	AABB	BBBB	ABBB	ABBB	ABBB	ABBB	AABB	ABBB	ABBB	ABBB	AABB	BBBB	BBBB	ABBB	ABBB	ABBB	BBBB	ABBB	ABBB	ABBB	ABBB	AABB	BBBB	ABBB	ABBB	ABBB	BBBB	ABBB	ABBB	ABBB	ABBB	ABBB	AABB	ABBB	BBBB	BBBB	BBBB	ABBB	ABBB	ABBB	BBBB	AABB	ABBB	BBBB
solcap_snp_c1_4873	chr02	45744472	[A/G]	0.198473	AABB	BBBB	AABB	ABBB	ABBB	ABBB	BBBB	BBBB	AABB	BBBB	BBBB	ABBB	AABB	ABBB	BBBB	BBBB	BBBB	ABBB	AABB	BBBB	ABBB	ABBB	AABB	AABB	BBBB	BBBB	BBBB	ABBB	BBBB	BBBB	BBBB	BBBB	ABBB	ABBB	ABBB	AABB	BBBB	ABBB	BBBB	ABBB	AABB	ABBB	BBBB	AABB	AABB
solcap_snp_c2_53037	chr02	38688212	[T/G]	0.199746	ABBB	ABBB	AABB	ABBB	ABBB	ABBB	ABBB	AABB	ABBB	BBBB	ABBB	ABBB	ABBB	ABBB	ABBB	ABBB	ABBB	ABBB	ABBB	ABBB	AABB	ABBB	BBBB	ABBB	BBBB	ABBB	ABBB	BBBB	ABBB	ABBB	ABBB	ABBB	ABBB	BBBB	AABB	AABB	BBBB	BBBB	BBBB	ABBB	ABBB	ABBB	ABBB	ABBB	ABBB
solcap_snp_c2_24869	chr02	46387242	[A/G]	0.200382	BBBB	AABB	BBBB	ABBB	ABBB	ABBB	ABBB	AABB	ABBB	ABBB	ABBB	AABB	BBBB	BBBB	ABBB	ABBB	ABBB	BBBB	ABBB	ABBB	ABBB	ABBB	AABB	BBBB	ABBB	ABBB	ABBB	BBBB	ABBB	ABBB	AABB	ABBB	ABBB	AABB	ABBB	ABBB	BBBB	BBBB	BBBB	ABBB	ABBB	BBBB	AABB	ABBB	BBBB
solcap_snp_c2_35165	chr02	37982843	[T/C]	0.201018	BBBB	ABBB	AABB	BBBB	ABBB	ABBB	ABBB	ABBB	ABBB	BBBB	ABBB	ABBB	ABBB	ABBB	BBBB	ABBB	ABBB	ABBB	ABBB	ABBB	ABBB	ABBB	BBBB	BBBB	BBBB	AABB	ABBB	BBBB	AABB	ABBB	ABBB	ABBB	ABBB	BBBB	AABB	AABB	BBBB	BBBB	BBBB	BBBB	ABBB	BBBB	ABBB	ABBB	ABBB
solcap_snp_c2_27372	chr02	44159208	[T/C]	0.20229	AAAB	AAAA	AAAB	AAAA	AAAA	AAAB	AAAA	AAAA	AAAA	AAAA	AAAB	AAAB	AAAA	AAAA	AAAA	AAAA	AAAA	AAAA	AAAA	AAAA	AAAA	AAAA	AAAA	AAAA	AABB	AAAA	AAAA	AAAB	AAAB	AAAA	AAAA	AAAA	AAAA	AABB	AAAA	AAAA	AAAA	AAAA	AAAA	AAAA	AAAA	AAAB	AAAA	AAAB	AAAA
solcap_snp_c2_43408	chr02	44944694	[A/G]	0.204835	ABBB	BBBB	ABBB	BBBB	BBBB	ABBB	BBBB	BBBB	BBBB	BBBB	ABBB	ABBB	BBBB	BBBB	BBBB	BBBB	BBBB	BBBB	BBBB	BBBB	BBBB	BBBB	BBBB	BBBB	AABB	BBBB	BBBB	ABBB	ABBB	BBBB	BBBB	BBBB	BBBB	ABBB	BBBB	BBBB	BBBB	BBBB	BBBB	BBBB	BBBB	AABB	BBBB	ABBB	BBBB
solcap_snp_c1_11498	chr02	25936087	[A/G]	0.209288	ABBB	BBBB	ABBB	ABBB	BBBB	ABBB	ABBB	ABBB	BBBB	ABBB	ABBB	ABBB	ABBB	BBBB	ABBB	BBBB	BBBB	BBBB	BBBB	BBBB	BBBB	BBBB	AABB	BBBB	ABBB	BBBB	BBBB	ABBB	AABB	BBBB	BBBB	ABBB	BBBB	ABBB	BBBB	BBBB	BBBB	ABBB	ABBB	ABBB	BBBB	BBBB	BBBB	ABBB	BBBB
solcap_snp_c1_5881	chr02	36868741	[A/C]	0.211196	ABBB	ABBB	AABB	ABBB	ABBB	ABBB	ABBB	AABB	ABBB	BBBB	ABBB	ABBB	AABB	ABBB	ABBB	ABBB	ABBB	ABBB	ABBB	BBBB	AABB	ABBB	BBBB	ABBB	BBBB	AABB	ABBB	BBBB	AABB	ABBB	ABBB	ABBB	ABBB	BBBB	AABB	AABB	BBBB	BBBB	BBBB	BBBB	ABBB	ABBB	ABBB	ABBB	ABBB
solcap_snp_c2_47196	chr02	47137398	[G/C]	0.211832	BBBB	AABB	BBBB	ABBB	ABBB	ABBB	ABBB	AAAB	ABBB	ABBB	ABBB	AABB	BBBB	BBBB	ABBB	ABBB	ABBB	BBBB	ABBB	ABBB	ABBB	ABBB	AABB	BBBB	ABBB	ABBB	ABBB	BBBB	ABBB	ABBB	AABB	ABBB	ABBB	AABB	ABBB	ABBB	BBBB	BBBB	ABBB	ABBB	ABBB	BBBB	AABB	ABBB	BBBB
solcap_snp_c1_4789	chr02	9329409	[T/C]	0.21374	AABB	ABBB	BBBB	ABBB	BBBB	ABBB	AABB	ABBB	ABBB	ABBB	AABB	ABBB	ABBB	ABBB	BBBB	AABB	ABBB	ABBB	BBBB	ABBB	BBBB	ABBB	BBBB	ABBB	ABBB	AABB	BBBB	AABB	ABBB	BBBB	ABBB	BBBB	ABBB	ABBB	BBBB	AABB	BBBB	ABBB	BBBB	ABBB	ABBB	BBBB	ABBB	ABBB	BBBB
solcap_snp_c1_16021	chr02	25838557	[A/G]	0.218193	ABBB	BBBB	ABBB	ABBB	BBBB	ABBB	ABBB	ABBB	BBBB	ABBB	ABBB	ABBB	ABBB	BBBB	ABBB	BBBB	BBBB	BBBB	BBBB	BBBB	BBBB	BBBB	AABB	ABBB	ABBB	BBBB	BBBB	ABBB	AABB	BBBB	BBBB	ABBB	BBBB	ABBB	BBBB	BBBB	BBBB	ABBB	ABBB	ABBB	BBBB	BBBB	BBBB	ABBB	BBBB
solcap_snp_c1_16731	chr02	36878810	[A/G]	0.218193	ABBB	ABBB	AABB	ABBB	ABBB	ABBB	ABBB	AABB	ABBB	BBBB	ABBB	ABBB	AABB	ABBB	ABBB	ABBB	ABBB	ABBB	ABBB	BBBB	AABB	ABBB	BBBB	ABBB	BBBB	AABB	ABBB	BBBB	AABB	ABBB	ABBB	ABBB	ABBB	BBBB	AABB	AABB	ABBB	BBBB	BBBB	BBBB	ABBB	ABBB	ABBB	ABBB	ABBB
solcap_snp_c2_40638	chr02	39073798	[G/C]	0.218193	BBBB	BBBB	ABBB	ABBB	ABBB	ABBB	ABBB	ABBB	ABBB	AAAB	ABBB	BBBB	ABBB	AABB	ABBB	ABBB	BBBB	BBBB	BBBB	BBBB	BBBB	ABBB	BBBB	BBBB	BBBB	BBBB	ABBB	ABBB	ABBB	AAAB	ABBB	ABBB	ABBB	ABBB	ABBB	BBBB	BBBB	AAAB	BBBB	BBBB	AABB	BBBB	ABBB	BBBB	ABBB
solcap_snp_c1_4881	chr02	45756358	[A/G]	0.21883	ABBB	BBBB	ABBB	BBBB	BBBB	ABBB	ABBB	BBBB	BBBB	BBBB	ABBB	ABBB	BBBB	ABBB	BBBB	BBBB	ABBB	BBBB	BBBB	BBBB	BBBB	BBBB	BBBB	ABBB	AABB	BBBB	BBBB	ABBB	AABB	BBBB	BBBB	ABBB	BBBB	ABBB	BBBB	BBBB	BBBB	BBBB	BBBB	ABBB	BBBB	ABBB	ABBB	ABBB	ABBB
solcap_snp_c1_12771	chr02	44810486	[A/G]	0.22201	AABB	ABBB	BBBB	ABBB	ABBB	ABBB	ABBB	AABB	ABBB	ABBB	BBBB	ABBB	BBBB	AABB	AABB	BBBB	BBBB	ABBB	AABB	ABBB	ABBB	ABBB	AABB	AABB	BBBB	BBBB	ABBB	ABBB	BBBB	BBBB	ABBB	BBBB	ABBB	AAAB	ABBB	BBBB	BBBB	ABBB	BBBB	ABBB	BBBB	ABBB	ABBB	AABB	ABBB
solcap_snp_c2_42059	chr02	27676733	[T/G]	0.22201	AAAA	AAAA	AABB	AAAB	AABB	AAAA	AABB	AAAA	AAAB	AAAB	AAAA	AAAB	AAAB	AAAB	AAAA	AAAB	AAAB	AAAA	AAAB	AAAA	AAAA	AAAB	AAAB	AAAB	AABB	AAAA	AABB	AAAB	AABB	AAAB	AAAB	AAAB	AAAB	AAAA	AAAB	AAAB	AAAA	AAAB	AAAA	AABB	AABB	ABBB	AABB	AAAA	AAAB
solcap_snp_c2_30940	chr02	16034562	[A/G]	0.223077	ABBB	BBBB	BBBB	ABBB	BBBB	NNNN	BBBB	AABB	ABBB	AABB	BBBB	ABBB	AABB	ABBB	AABB	BBBB	BBBB	BBBB	AABB	ABBB	ABBB	AABB	AABB	BBBB	ABBB	BBBB	ABBB	BBBB	BBBB	ABBB	AABB	ABBB	ABBB	AABB	ABBB	ABBB	AABB	ABBB	AABB	AABB	ABBB	AABB	NNNN	BBBB	AABB
solcap_snp_c2_27270	chr02	44458261	[A/G]	0.223919	ABBB	BBBB	ABBB	BBBB	BBBB	ABBB	BBBB	BBBB	BBBB	BBBB	ABBB	ABBB	BBBB	BBBB	BBBB	BBBB	BBBB	BBBB	BBBB	BBBB	BBBB	BBBB	BBBB	BBBB	AABB	BBBB	BBBB	ABBB	ABBB	ABBB	BBBB	BBBB	BBBB	AABB	BBBB	BBBB	AAAB	BBBB	AABB	BBBB	BBBB	AABB	BBBB	ABBB	BBBB
solcap_snp_c2_42570	chr02	45147540	[T/C]	0.223919	AABB	ABBB	BBBB	ABBB	ABBB	ABBB	ABBB	AABB	ABBB	ABBB	BBBB	ABBB	BBBB	ABBB	AABB	BBBB	BBBB	BBBB	AAAB	ABBB	ABBB	ABBB	AABB	ABBB	BBBB	BBBB	ABBB	BBBB	BBBB	BBBB	ABBB	BBBB	ABBB	AAAB	ABBB	BBBB	BBBB	ABBB	BBBB	ABBB	BBBB	BBBB	ABBB	AABB	BBBB
solcap_snp_c2_7549	chr02	41348074	[A/G]	0.224555	ABBB	BBBB	ABBB	BBBB	BBBB	ABBB	BBBB	ABBB	BBBB	ABBB	AABB	ABBB	ABBB	BBBB	BBBB	ABBB	ABBB	BBBB	BBBB	BBBB	BBBB	BBBB	BBBB	BBBB	AABB	BBBB	BBBB	ABBB	AABB	BBBB	BBBB	BBBB	BBBB	AABB	ABBB	BBBB	AABB	ABBB	AAAB	BBBB	BBBB	BBBB	BBBB	BBBB	BBBB
solcap_snp_c1_12509	chr02	45147257	[T/C]	0.229008	AABB	AAAB	AAAA	AAAB	AAAB	AAAB	AAAB	AABB	AAAB	AAAB	AAAA	AAAB	AAAA	AAAB	AABB	AAAA	AAAA	AAAA	ABBB	AAAB	AAAB	AAAB	AABB	AAAB	AAAA	AAAA	AAAB	AAAA	AAAA	AAAA	AAAB	AAAA	AAAB	ABBB	AAAB	AAAA	AAAA	AAAB	AAAA	AAAB	AAAA	AAAA	AAAB	AABB	AAAA
solcap_snp_c2_53818	chr02	24744980	[T/C]	0.23028	BBBB	BBBB	ABBB	BBBB	AABB	BBBB	BBBB	BBBB	BBBB	BBBB	BBBB	ABBB	BBBB	BBBB	BBBB	BBBB	BBBB	BBBB	BBBB	BBBB	BBBB	BBBB	ABBB	BBBB	BBBB	BBBB	ABBB	BBBB	BBBB	BBBB	BBBB	AABB	BBBB	BBBB	BBBB	BBBB	BBBB	BBBB	BBBB	BBBB	BBBB	BBBB	BBBB	ABBB	BBBB
solcap_snp_c2_30950	chr02	15758653	[A/C]	0.230867	ABBB	BBBB	BBBB	ABBB	BBBB	NNNN	BBBB	AABB	ABBB	AABB	BBBB	ABBB	AABB	ABBB	AABB	BBBB	BBBB	BBBB	AABB	ABBB	ABBB	AABB	AABB	BBBB	ABBB	BBBB	ABBB	BBBB	BBBB	ABBB	AABB	ABBB	ABBB	AABB	ABBB	ABBB	AABB	ABBB	AAAB	ABBB	ABBB	AABB	AAAB	BBBB	AABB
solcap_snp_c1_14293	chr02	29163404	[A/G]	0.230916	AABB	AAAA	AAAB	AAAB	AAAB	AAAB	AABB	AAAB	AAAB	AAAB	AAAB	AAAB	AAAB	AAAB	AAAB	AAAA	AAAA	AAAA	AAAA	AAAA	AAAB	AAAB	AAAB	AAAA	AAAA	AAAA	AAAA	AAAA	AAAA	AAAA	AAAB	AAAB	AAAB	AAAB	AAAB	AAAA	AAAA	AABB	AAAA	AAAA	AAAB	AAAA	AAAA	AAAB	AAAB
solcap_snp_c2_41904	chr02	15695730	[A/G]	0.231552	ABBB	BBBB	BBBB	ABBB	BBBB	AAAA	BBBB	AABB	ABBB	AABB	BBBB	ABBB	AABB	ABBB	AABB	BBBB	BBBB	BBBB	AABB	ABBB	ABBB	AABB	AABB	BBBB	ABBB	BBBB	ABBB	BBBB	BBBB	ABBB	AABB	ABBB	ABBB	AABB	ABBB	ABBB	AABB	ABBB	AAAB	ABBB	ABBB	AABB	AAAB	BBBB	AABB
solcap_snp_c2_41906	chr02	15695583	[T/C]	0.231552	ABBB	BBBB	BBBB	ABBB	BBBB	AAAA	BBBB	AABB	ABBB	AABB	BBBB	ABBB	AABB	ABBB	AABB	BBBB	BBBB	BBBB	AABB	ABBB	ABBB	AABB	AABB	BBBB	ABBB	BBBB	ABBB	BBBB	BBBB	ABBB	AABB	ABBB	ABBB	AABB	ABBB	ABBB	AABB	ABBB	AAAB	ABBB	ABBB	AABB	AAAB	BBBB	AABB
solcap_snp_c1_11344	chr02	21725617	[A/G]	0.232824	BBBB	ABBB	AABB	ABBB	ABBB	BBBB	AABB	ABBB	AABB	ABBB	ABBB	BBBB	ABBB	AABB	BBBB	ABBB	ABBB	BBBB	AABB	BBBB	BBBB	ABBB	ABBB	ABBB	BBBB	BBBB	AABB	ABBB	AABB	ABBB	BBBB	ABBB	ABBB	BBBB	AABB	BBBB	BBBB	ABBB	BBBB	BBBB	ABBB	AAAB	BBBB	ABBB	ABBB
solcap_snp_c2_40637	chr02	39073604	[T/C]	0.235369	ABBB	ABBB	AABB	ABBB	ABBB	ABBB	ABBB	AABB	ABBB	BBBB	ABBB	ABBB	ABBB	ABBB	ABBB	ABBB	AABB	AABB	AABB	ABBB	AAAB	ABBB	BBBB	AABB	BBBB	AABB	ABBB	BBBB	AABB	ABBB	ABBB	ABBB	ABBB	BBBB	AABB	AABB	BBBB	BBBB	BBBB	ABBB	ABBB	BBBB	ABBB	ABBB	ABBB
solcap_snp_c1_11955	chr02	38837610	[T/C]	0.23855	ABBB	ABBB	AABB	ABBB	ABBB	ABBB	ABBB	AABB	ABBB	BBBB	ABBB	ABBB	ABBB	ABBB	ABBB	ABBB	AABB	AABB	AABB	ABBB	AAAB	ABBB	BBBB	AAAB	BBBB	AABB	ABBB	BBBB	AABB	ABBB	ABBB	ABBB	ABBB	BBBB	AABB	AABB	BBBB	BBBB	BBBB	ABBB	ABBB	BBBB	ABBB	ABBB	ABBB
solcap_snp_c2_41887	chr02	15292958	[A/G]	0.241094	ABBB	AAAB	ABBB	ABBB	ABBB	BBBB	AABB	ABBB	ABBB	ABBB	AABB	ABBB	ABBB	ABBB	ABBB	AAAB	AABB	AABB	BBBB	ABBB	BBBB	BBBB	ABBB	AABB	ABBB	AAAB	BBBB	ABBB	BBBB	BBBB	BBBB	ABBB	ABBB	BBBB	BBBB	ABBB	BBBB	ABBB	BBBB	AABB	ABBB	BBBB	ABBB	AABB	BBBB
solcap_snp_c2_46909	chr02	29930069	[T/C]	0.241094	AABB	AABB	ABBB	ABBB	ABBB	BBBB	ABBB	ABBB	AAAB	ABBB	ABBB	BBBB	ABBB	AABB	ABBB	ABBB	BBBB	AABB	BBBB	BBBB	AABB	ABBB	ABBB	ABBB	BBBB	ABBB	ABBB	BBBB	BBBB	BBBB	ABBB	ABBB	ABBB	ABBB	AABB	ABBB	BBBB	ABBB	BBBB	BBBB	ABBB	BBBB	BBBB	ABBB	ABBB
solcap_snp_c2_534	chr02	29861092	[A/G]	0.241094	AABB	AABB	AAAB	AAAB	AAAB	AAAA	AAAB	AAAB	ABBB	AAAB	AAAB	AAAA	AAAB	AABB	AAAB	AAAB	AAAA	AABB	AAAA	AAAA	AABB	AAAB	AAAB	AAAB	AAAA	AAAB	AAAB	AAAA	AAAA	AAAA	AAAB	AAAB	AAAB	AAAB	AABB	AAAB	AAAA	AAAB	AAAA	AAAA	AAAB	AAAA	AAAA	AAAB	AAAB
solcap_snp_c1_7872	chr02	46195203	[T/C]	0.242366	AABB	BBBB	AABB	ABBB	ABBB	ABBB	BBBB	BBBB	AABB	BBBB	BBBB	ABBB	ABBB	ABBB	BBBB	BBBB	BBBB	ABBB	AABB	BBBB	ABBB	ABBB	AABB	AABB	AABB	BBBB	BBBB	ABBB	ABBB	BBBB	BBBB	BBBB	ABBB	ABBB	ABBB	AABB	BBBB	ABBB	AABB	ABBB	AAAB	ABBB	ABBB	AABB	AABB
solcap_snp_c1_9356	chr02	26744045	[A/G]	0.243639	ABBB	AABB	BBBB	AABB	ABBB	AABB	BBBB	ABBB	ABBB	BBBB	ABBB	ABBB	ABBB	ABBB	AABB	AABB	AABB	ABBB	AABB	AAAB	AABB	ABBB	ABBB	AAAB	AAAB	AABB	BBBB	AABB	ABBB	BBBB	AABB	BBBB	AABB	BBBB	ABBB	ABBB	BBBB	BBBB	AABB	AABB	ABBB	ABBB	AAAA	ABBB	ABBB
solcap_snp_c2_17400	chr02	20235232	[T/C]	0.244275	AAAA	AAAA	AAAB	AAAA	AAAB	AABB	AAAA	AAAA	AAAA	AAAB	AAAA	AAAB	AAAA	AAAB	AAAA	AAAA	AAAA	AAAA	AAAB	AAAA	AAAA	AAAB	AAAB	AAAA	AAAA	AAAA	AAAB	AAAA	AAAB	AAAA	AAAA	AABB	AAAA	AAAA	AAAB	AAAA	AABB	AAAB	AAAA	AAAA	AAAA	AAAB	AAAA	AAAB	AAAB
solcap_snp_c1_16708	chr02	20355744	[T/G]	0.244911	BBBB	BBBB	ABBB	BBBB	ABBB	AABB	BBBB	ABBB	BBBB	AABB	BBBB	ABBB	BBBB	ABBB	ABBB	BBBB	BBBB	BBBB	ABBB	BBBB	ABBB	AABB	ABBB	ABBB	BBBB	BBBB	ABBB	ABBB	ABBB	AABB	BBBB	AABB	AABB	ABBB	AABB	BBBB	AABB	AABB	AAAA	AAAA	BBBB	ABBB	BBBB	BBBB	ABBB
solcap_snp_c2_46885	chr02	30044642	[T/C]	0.244911	AABB	AABB	ABBB	ABBB	ABBB	BBBB	ABBB	ABBB	AAAB	ABBB	ABBB	BBBB	ABBB	AABB	ABBB	ABBB	BBBB	AABB	BBBB	BBBB	AABB	ABBB	ABBB	ABBB	BBBB	ABBB	ABBB	BBBB	BBBB	BBBB	ABBB	ABBB	ABBB	ABBB	AABB	ABBB	BBBB	ABBB	BBBB	BBBB	ABBB	BBBB	BBBB	ABBB	ABBB
solcap_snp_c2_55863	chr02	19963833	[A/G]	0.248092	AAAA	AAAA	AAAB	AAAA	AAAB	AABB	AAAA	AAAA	AAAA	AAAB	AAAA	AAAB	AAAA	AAAB	AAAA	AAAA	AAAA	AAAA	AAAB	AAAA	AAAA	AAAB	AAAB	AAAA	AAAA	AAAA	AAAB	AAAB	AABB	AAAA	AAAA	AABB	AAAA	AAAA	AAAB	AAAA	AABB	AAAB	AAAA	AAAA	AAAA	AAAB	AAAA	AAAA	AAAB
solcap_snp_c1_15466	chr02	38386350	[A/G]	0.248728	ABBB	ABBB	AABB	ABBB	AABB	ABBB	ABBB	AABB	ABBB	BBBB	ABBB	ABBB	ABBB	ABBB	ABBB	ABBB	AABB	AABB	AABB	ABBB	AAAB	ABBB	BBBB	AABB	ABBB	AABB	ABBB	BBBB	AABB	ABBB	ABBB	ABBB	ABBB	BBBB	AABB	AABB	BBBB	BBBB	BBBB	ABBB	ABBB	ABBB	AABB	ABBB	ABBB
solcap_snp_c2_43350	chr02	44773246	[G/C]	0.249364	AABB	AAAB	AAAA	AAAB	AAAB	AAAB	AAAB	AABB	AAAB	AAAB	AAAA	AAAB	AAAA	AABB	AABB	AAAA	AAAA	AAAB	AABB	AAAB	AAAB	AAAB	AABB	AABB	AAAA	AAAA	AAAB	AAAB	AAAA	AAAA	AAAB	AAAA	AAAB	ABBB	AAAB	AAAA	AAAA	AAAB	AAAA	AAAB	AAAA	AAAB	AAAB	AABB	AAAB
solcap_snp_c2_813	chr02	12538232	[A/C]	0.25	ABBB	BBBB	BBBB	ABBB	BBBB	AAAB	BBBB	AABB	ABBB	ABBB	BBBB	ABBB	ABBB	ABBB	ABBB	BBBB	BBBB	BBBB	ABBB	ABBB	ABBB	ABBB	ABBB	BBBB	ABBB	BBBB	ABBB	BBBB	BBBB	ABBB	AABB	ABBB	ABBB	ABBB	ABBB	ABBB	ABBB	ABBB	AABB	ABBB	ABBB	ABBB	AAAB	ABBB	ABBB
solcap_snp_c2_35810	chr02	47223807	[A/G]	0.251272	AABB	BBBB	ABBB	ABBB	ABBB	ABBB	ABBB	BBBB	AABB	BBBB	BBBB	ABBB	AABB	ABBB	BBBB	BBBB	BBBB	ABBB	AABB	BBBB	ABBB	ABBB	AABB	ABBB	AABB	BBBB	BBBB	AABB	ABBB	BBBB	BBBB	ABBB	ABBB	ABBB	ABBB	AABB	BBBB	ABBB	BBBB	BBBB	AABB	ABBB	ABBB	ABBB	AABB
solcap_snp_c1_15178	chr02	33276009	[A/G]	0.251908	AAAB	AABB	AAAA	AAAA	AABB	AAAA	AAAB	AAAB	AABB	AAAB	AABB	AAAA	AAAA	AAAB	AAAB	AAAB	AABB	AAAB	AAAA	AAAB	AAAA	AABB	AABB	ABBB	AAAA	AABB	AAAB	AAAB	AAAA	AAAA	AAAB	AAAB	AAAB	AAAB	AAAB	AAAB	AAAA	AAAB	AAAA	AAAB	ABBB	AAAA	AAAA	AAAB	AAAB
solcap_snp_c1_233	chr02	12004053	[T/C]	0.253181	ABBB	BBBB	BBBB	ABBB	BBBB	AAAB	BBBB	ABBB	ABBB	AABB	BBBB	ABBB	ABBB	ABBB	AABB	BBBB	BBBB	BBBB	ABBB	ABBB	ABBB	AABB	AABB	BBBB	ABBB	BBBB	ABBB	BBBB	BBBB	ABBB	AAAB	ABBB	ABBB	AABB	ABBB	ABBB	AABB	ABBB	AAAB	ABBB	ABBB	AABB	AABB	ABBB	AABB
solcap_snp_c2_54863	chr02	18520191	[T/C]	0.253181	AAAA	AAAB	AABB	AAAB	AAAB	AAAA	AAAB	AAAB	AABB	AABB	AAAB	AAAA	AAAB	AABB	AAAA	AAAA	AAAB	AAAA	AABB	AAAA	AAAA	AAAA	AAAB	AAAB	AAAB	AAAA	AABB	AAAB	AABB	AAAB	AAAB	AAAB	AAAB	AAAA	AAAB	AAAA	AABB	AAAA	AAAA	AAAA	AAAB	AABB	AAAA	AABB	AAAB
solcap_snp_c2_42127	chr02	39369313	[G/C]	0.255725	BBBB	ABBB	AABB	BBBB	ABBB	ABBB	ABBB	BBBB	ABBB	BBBB	ABBB	ABBB	ABBB	ABBB	BBBB	ABBB	AABB	ABBB	ABBB	BBBB	ABBB	ABBB	BBBB	ABBB	BBBB	AABB	ABBB	BBBB	AABB	ABBB	ABBB	ABBB	ABBB	BBBB	AABB	AABB	BBBB	BBBB	BBBB	BBBB	ABBB	BBBB	ABBB	AABB	ABBB
solcap_snp_c2_41874	chr02	15518745	[T/C]	0.256361	AAAB	AAAA	AAAA	AAAB	AAAA	BBBB	AAAA	AABB	AAAB	AABB	AAAA	AAAB	AABB	AAAB	AABB	AAAA	AAAA	AAAA	AABB	AAAB	AAAB	AABB	ABBB	AAAA	AAAB	AAAA	AAAB	AAAA	AAAA	AAAB	AABB	AAAB	AAAB	AABB	AAAB	AAAB	AABB	AAAB	ABBB	AAAB	AAAB	AABB	ABBB	AAAB	AABB
solcap_snp_c2_27216	chr02	43804889	[T/C]	0.256997	ABBB	ABBB	ABBB	ABBB	BBBB	ABBB	BBBB	ABBB	BBBB	ABBB	AAAB	ABBB	ABBB	BBBB	BBBB	AAAB	ABBB	ABBB	BBBB	ABBB	BBBB	BBBB	BBBB	BBBB	ABBB	BBBB	BBBB	ABBB	ABBB	BBBB	BBBB	BBBB	ABBB	AABB	ABBB	BBBB	BBBB	ABBB	BBBB	BBBB	BBBB	AAAB	BBBB	ABBB	BBBB
solcap_snp_c2_42128	chr02	39369457	[G/C]	0.258906	AAAA	AAAB	AABB	AAAA	AAAB	AAAB	AAAB	AAAA	AAAB	AAAA	AAAB	AAAB	AAAB	AAAB	AAAA	AAAB	AABB	AAAB	AAAB	AAAA	AAAB	AAAB	AAAA	AAAB	AAAB	ABBB	AAAB	AAAA	AABB	AAAB	AAAB	AAAB	AAAB	AAAA	AABB	AABB	AAAA	AAAA	AAAA	AAAA	AAAB	AAAA	AABB	AABB	AAAB
solcap_snp_c2_11584	chr02	6068801	[A/G]	0.260814	AAAA	AAAB	ABBB	AAAB	ABBB	AAAA	AAAB	AAAB	AABB	AAAA	AAAB	AAAB	AABB	AABB	AAAB	AAAB	AAAB	AABB	AABB	AAAB	AABB	AAAA	AAAA	AAAA	AAAB	AAAB	ABBB	AAAB	AABB	AAAB	AAAA	AAAB	AAAB	AAAA	ABBB	AAAA	AAAA	AAAA	AAAA	AAAA	AAAB	AABB	AAAA	AAAB	AAAB
solcap_snp_c2_17938	chr02	36364447	[A/C]	0.26145	AABB	ABBB	AABB	ABBB	ABBB	AAAB	AABB	AAAB	BBBB	BBBB	AABB	AABB	ABBB	BBBB	ABBB	ABBB	ABBB	AABB	BBBB	ABBB	AAAA	BBBB	BBBB	ABBB	ABBB	AAAB	ABBB	ABBB	AABB	ABBB	ABBB	ABBB	BBBB	AABB	ABBB	ABBB	BBBB	BBBB	BBBB	ABBB	BBBB	AAAB	ABBB	AABB	BBBB
solcap_snp_c2_51115	chr02	29665296	[A/T]	0.263359	AABB	ABBB	ABBB	ABBB	ABBB	ABBB	ABBB	ABBB	AABB	ABBB	ABBB	BBBB	ABBB	ABBB	ABBB	ABBB	BBBB	ABBB	BBBB	BBBB	ABBB	ABBB	ABBB	BBBB	BBBB	ABBB	BBBB	BBBB	BBBB	BBBB	ABBB	ABBB	ABBB	ABBB	AABB	ABBB	BBBB	AABB	BBBB	BBBB	ABBB	BBBB	BBBB	ABBB	ABBB
solcap_snp_c1_11120	chr02	23799767	[A/G]	0.263995	BBBB	ABBB	BBBB	ABBB	BBBB	AABB	BBBB	ABBB	BBBB	ABBB	BBBB	BBBB	BBBB	BBBB	AABB	BBBB	ABBB	BBBB	BBBB	BBBB	AABB	ABBB	ABBB	ABBB	AAAB	ABBB	BBBB	AAAB	ABBB	AABB	BBBB	BBBB	ABBB	BBBB	AAAB	BBBB	BBBB	BBBB	BBBB	AABB	BBBB	ABBB	AAAA	AABB	BBBB
solcap_snp_c1_12345	chr02	27412222	[A/G]	0.264631	BBBB	BBBB	AABB	ABBB	AAAB	BBBB	AABB	BBBB	ABBB	ABBB	BBBB	ABBB	ABBB	ABBB	ABBB	ABBB	ABBB	ABBB	ABBB	BBBB	BBBB	ABBB	ABBB	ABBB	AABB	BBBB	AABB	AABB	AABB	AABB	ABBB	ABBB	ABBB	BBBB	ABBB	ABBB	BBBB	ABBB	BBBB	AABB	AABB	AAAB	AABB	ABBB	ABBB
solcap_snp_c2_17922	chr02	36374698	[T/C]	0.265267	AABB	ABBB	AABB	ABBB	ABBB	AAAB	AABB	AAAB	BBBB	BBBB	AABB	AABB	ABBB	BBBB	ABBB	ABBB	ABBB	AABB	BBBB	ABBB	AAAA	BBBB	BBBB	AABB	ABBB	AAAB	ABBB	ABBB	AABB	ABBB	ABBB	ABBB	BBBB	AABB	ABBB	ABBB	BBBB	BBBB	BBBB	ABBB	BBBB	AAAB	ABBB	AABB	BBBB
solcap_snp_c2_17932	chr02	36364867	[A/G]	0.265267	AABB	ABBB	AABB	ABBB	ABBB	AAAB	AABB	AAAB	BBBB	BBBB	AABB	AABB	ABBB	BBBB	ABBB	ABBB	ABBB	AABB	BBBB	ABBB	AAAA	BBBB	BBBB	AABB	ABBB	AAAB	ABBB	ABBB	AABB	ABBB	ABBB	ABBB	BBBB	AABB	ABBB	ABBB	BBBB	BBBB	BBBB	ABBB	BBBB	AAAB	ABBB	AABB	BBBB
solcap_snp_c2_38555	chr02	47627703	[T/C]	0.265903	AAAB	AAAB	AAAA	AAAA	AAAA	AABB	AAAA	AAAB	AABB	AAAB	AAAA	AAAA	AAAB	AABB	AABB	AAAA	AAAA	AAAB	AAAB	AABB	AAAA	AABB	AAAB	AAAA	AABB	AAAB	AAAB	AABB	AABB	AAAB	AAAB	AAAA	AABB	AAAA	AABB	AAAA	AAAA	AAAB	AAAB	AAAB	AAAB	AAAB	AAAB	AABB	AAAB
solcap_snp_c1_12305	chr02	27459050	[T/C]	0.267812	AABB	AABB	AABB	ABBB	BBBB	ABBB	BBBB	AABB	AABB	ABBB	AAAB	AABB	AABB	AABB	ABBB	ABBB	BBBB	AABB	ABBB	ABBB	ABBB	ABBB	BBBB	ABBB	ABBB	ABBB	AABB	ABBB	ABBB	ABBB	ABBB	BBBB	BBBB	AAAB	BBBB	AABB	AAAA	AABB	BBBB	ABBB	ABBB	BBBB	BBBB	ABBB	ABBB
solcap_snp_c2_40610	chr02	38654150	[T/C]	0.268448	ABBB	ABBB	AAAB	AABB	AAAB	AAAB	AABB	AAAB	ABBB	AABB	ABBB	ABBB	AAAB	AAAB	AABB	ABBB	AAAB	AABB	AABB	ABBB	AAAB	AABB	ABBB	AAAB	AAAB	AAAB	AAAB	AAAB	AAAA	AABB	AABB	AABB	AABB	ABBB	AAAB	AABB	AAAA	AABB	AABB	AABB	AAAB	AABB	AAAA	AABB	AABB
solcap_snp_c1_12354	chr02	27419948	[A/G]	0.270356	BBBB	BBBB	AABB	ABBB	AAAB	BBBB	AABB	BBBB	ABBB	ABBB	BBBB	ABBB	ABBB	ABBB	ABBB	ABBB	ABBB	ABBB	ABBB	BBBB	BBBB	ABBB	ABBB	ABBB	AABB	BBBB	AABB	AABB	AABB	AABB	ABBB	ABBB	ABBB	BBBB	ABBB	ABBB	BBBB	ABBB	BBBB	AABB	AABB	AAAB	AABB	ABBB	ABBB
solcap_snp_c1_239	chr02	11364732	[T/C]	0.272265	ABBB	BBBB	BBBB	ABBB	BBBB	AAAB	BBBB	AAAB	ABBB	AABB	BBBB	ABBB	ABBB	ABBB	AABB	BBBB	BBBB	BBBB	AABB	ABBB	ABBB	AABB	AABB	BBBB	ABBB	BBBB	ABBB	BBBB	BBBB	ABBB	AAAB	ABBB	ABBB	AABB	ABBB	ABBB	AABB	ABBB	AAAB	ABBB	ABBB	AABB	AAAB	ABBB	AABB
solcap_snp_c2_15749	chr02	28938773	[A/G]	0.273537	AABB	AABB	AABB	AAAB	AAAB	AAAB	AAAB	AABB	AABB	AAAB	ABBB	AABB	AABB	AABB	AAAB	AAAB	AAAB	AABB	AAAB	AAAB	AABB	AAAB	AAAA	AAAA	AAAA	AABB	AABB	AAAB	AAAB	AABB	AAAB	AAAA	AAAA	ABBB	AAAA	AABB	AABB	AABB	AAAB	AAAA	AAAB	AAAA	AAAA	AABB	AAAB
solcap_snp_c2_50394	chr02	35549497	[A/G]	0.277354	ABBB	ABBB	ABBB	ABBB	AABB	ABBB	ABBB	ABBB	ABBB	BBBB	ABBB	ABBB	ABBB	BBBB	ABBB	ABBB	ABBB	AAAB	BBBB	BBBB	AABB	BBBB	BBBB	ABBB	ABBB	AABB	ABBB	BBBB	ABBB	ABBB	ABBB	ABBB	BBBB	BBBB	ABBB	ABBB	AABB	BBBB	BBBB	BBBB	ABBB	ABBB	BBBB	ABBB	BBBB
solcap_snp_c2_45307	chr02	27086672	[A/C]	0.278626	BBBB	BBBB	AABB	ABBB	AABB	BBBB	AABB	BBBB	ABBB	ABBB	BBBB	ABBB	ABBB	ABBB	BBBB	BBBB	ABBB	BBBB	ABBB	BBBB	BBBB	ABBB	ABBB	ABBB	AABB	BBBB	AABB	AABB	AABB	AABB	ABBB	AABB	ABBB	BBBB	ABBB	ABBB	AABB	ABBB	BBBB	AABB	AABB	AAAB	AABB	ABBB	ABBB
solcap_snp_c1_15974	chr02	18501334	[A/C]	0.280534	BBBB	BBBB	AABB	BBBB	AABB	AABB	BBBB	BBBB	BBBB	ABBB	BBBB	AABB	BBBB	ABBB	BBBB	BBBB	BBBB	BBBB	ABBB	ABBB	BBBB	ABBB	ABBB	BBBB	ABBB	BBBB	ABBB	ABBB	AABB	BBBB	BBBB	AABB	BBBB	BBBB	ABBB	BBBB	AABB	ABBB	BBBB	BBBB	BBBB	AABB	AABB	ABBB	ABBB
solcap_snp_c2_7422	chr02	42178510	[A/G]	0.281807	AAAB	AAAB	AAAB	AAAB	AABB	AAAB	AABB	AAAB	AAAB	AAAA	AAAB	AAAB	AAAB	AAAA	AAAB	AAAB	AAAB	AABB	AAAB	AAAB	BBBB	AAAB	AAAA	ABBB	AAAA	AABB	AABB	AAAA	AAAB	AAAB	AAAB	AABB	AAAB	AAAA	AAAB	AABB	AAAA	AAAA	AAAA	AABB	AAAB	AAAA	AAAB	AABB	AAAB
solcap_snp_c2_50391	chr02	35579208	[A/G]	0.282134	ABBB	ABBB	AABB	ABBB	ABBB	BBBB	ABBB	ABBB	AABB	ABBB	ABBB	ABBB	AABB	AABB	ABBB	BBBB	ABBB	BBBB	ABBB	AABB	BBBB	AABB	ABBB	ABBB	ABBB	BBBB	ABBB	ABBB	ABBB	BBBB	ABBB	AABB	AABB	AABB	ABBB	AABB	AABB	AABB	BBBB	AABB	AABB	BBBB	ABBB	BBBB	AABB
solcap_snp_c1_4849	chr02	45619058	[T/C]	0.283079	AAAB	AAAB	AAAA	AAAB	AABB	AAAB	AAAB	ABBB	AAAB	AAAB	AAAA	AABB	AAAA	AAAB	AABB	AAAA	AAAA	AAAA	AABB	AABB	AAAB	AAAB	AABB	AABB	AAAA	AAAA	AABB	AAAA	AAAB	AAAB	AABB	AAAB	AAAB	AABB	AAAB	AAAB	AAAA	AAAB	AAAB	BBBB	AAAB	AAAA	AABB	AAAB	AAAA
solcap_snp_c1_3747	chr02	7050714	[A/G]	0.28626	AABB	AABB	ABBB	AABB	AABB	AAAB	ABBB	AABB	ABBB	AABB	ABBB	AABB	ABBB	BBBB	AABB	ABBB	ABBB	ABBB	ABBB	AABB	ABBB	AABB	AAAB	ABBB	ABBB	ABBB	ABBB	BBBB	BBBB	ABBB	AABB	AABB	ABBB	AAAB	ABBB	ABBB	AABB	ABBB	AAAB	AABB	AABB	AABB	AAAB	BBBB	AABB
solcap_snp_c2_765	chr02	11867942	[A/G]	0.286896	AAAB	AAAA	AAAA	AAAB	AAAA	ABBB	AAAA	AABB	AAAB	AABB	AAAA	AAAB	AAAB	AAAB	AABB	AAAA	AAAA	AAAA	AABB	AAAB	AAAB	AABB	AABB	AAAA	AAAB	AAAA	AAAB	AAAA	AAAB	AAAB	ABBB	AAAB	AAAB	AABB	AAAB	AAAB	AABB	AAAB	ABBB	AAAB	AAAB	AABB	AABB	AABB	AABB
solcap_snp_c2_736	chr02	12188316	[T/C]	0.288168	AAAB	AAAA	AAAA	AAAB	AAAA	ABBB	AAAA	AABB	AAAB	AABB	AAAA	AAAB	AAAB	AAAB	AABB	AAAA	AAAA	AAAA	AABB	AAAB	AAAB	AABB	AABB	AAAA	AAAB	AAAA	AAAB	AAAA	AAAB	AAAB	ABBB	AAAB	AAAB	AABB	AAAB	AAAB	AABB	AAAB	ABBB	AAAB	AAAB	AABB	AABB	AABB	AABB
solcap_snp_c2_51113	chr02	29665074	[T/C]	0.290076	AABB	AAAB	AAAB	AAAB	AAAB	AAAB	AAAB	AAAB	AABB	AAAB	AAAB	AAAA	AAAB	AAAB	AAAB	AAAB	AAAA	AABB	AAAA	AAAB	AABB	AAAB	AABB	AAAA	AAAA	AABB	AAAB	AAAA	AAAA	AAAA	AAAB	AAAB	AAAB	AAAB	AABB	AAAB	AAAA	AABB	AAAA	AAAA	AAAB	AAAA	AAAA	AAAB	AAAB
solcap_snp_c2_23192	chr02	31060140	[A/G]	0.290712	AABB	AAAB	AAAA	AAAA	AABB	AAAA	AABB	AAAB	AABB	AABB	AAAB	AAAA	AAAB	AAAB	AAAB	AAAB	AAAB	AABB	AAAB	AAAA	AABB	AAAB	AABB	ABBB	AAAA	AABB	AAAA	AAAA	AAAA	AAAA	AAAA	AAAB	AAAB	AAAB	AABB	AAAB	AAAA	AABB	AAAA	AAAB	AABB	AAAA	AAAA	AABB	AAAB
solcap_snp_c1_3750	chr02	6090074	[T/C]	0.291985	AABB	AABB	AAAB	AABB	AABB	ABBB	AAAB	AABB	AAAB	AABB	AAAB	AABB	AAAB	AAAA	AABB	AAAB	AAAB	AAAB	AAAB	AABB	AAAB	AABB	ABBB	AAAB	AAAB	AAAB	AAAB	AAAA	AAAA	AAAB	AABB	AABB	AAAB	ABBB	AAAB	AAAB	AABB	AAAB	ABBB	AABB	AABB	AABB	ABBB	AAAA	AABB
solcap_snp_c1_9120	chr02	18883765	[A/C]	0.294987	AAAA	AAAB	AABB	AAAB	AABB	AAAA	AAAB	AAAB	AAAB	AABB	AAAB	AAAA	AAAB	AABB	AAAA	AAAA	AAAB	AAAA	AABB	AAAA	AAAA	AAAA	AAAB	AAAB	AAAB	AAAA	AABB	AAAB	AABB	AAAB	AAAB	AAAB	AAAB	AAAA	AAAB	AAAA	AABB	AAAA	AAAA	AAAA	AAAB	AABB	AAAA	AAAB	AAAB
solcap_snp_c1_7325	chr02	42764457	[A/G]	0.295165	ABBB	AABB	BBBB	ABBB	BBBB	ABBB	ABBB	AAAB	ABBB	AABB	AABB	ABBB	ABBB	AABB	AABB	AAAB	AABB	AABB	AABB	AABB	BBBB	ABBB	AABB	BBBB	AABB	AABB	ABBB	ABBB	BBBB	AABB	ABBB	AABB	AABB	AABB	AAAB	BBBB	AAAA	AABB	AABB	ABBB	BBBB	AABB	AAAB	ABBB	ABBB
solcap_snp_c2_805	chr02	13566944	[T/G]	0.295802	AAAB	AAAA	AAAA	AAAB	AAAA	BBBB	AAAA	AABB	AAAB	AABB	AAAA	AAAB	AAAB	AAAB	AABB	AAAA	AAAA	AAAA	AABB	AAAB	AAAB	AABB	AABB	AAAA	AAAB	AAAA	AAAB	AAAA	AAAB	AAAB	ABBB	AAAB	AAAB	AABB	AAAB	AAAB	ABBB	AAAB	ABBB	AAAB	AAAB	AABB	AABB	AABB	AABB
solcap_snp_c2_25766	chr02	39593338	[T/C]	0.297074	AAAA	AAAB	AABB	AAAA	AAAB	AAAB	AAAB	AAAA	AABB	AAAA	AAAB	AAAB	AAAB	AAAB	AAAA	AAAB	AABB	AAAB	AAAB	AAAA	AAAB	AAAB	AAAB	AAAB	AAAB	AABB	AAAB	AAAB	AABB	AAAB	AAAB	AABB	AAAB	AAAA	AABB	ABBB	AAAA	AAAA	AAAA	AAAA	AAAB	AAAA	AABB	AABB	AAAB
solcap_snp_c1_7964	chr02	40295082	[A/G]	0.299618	AABB	AAAA	AABB	AAAB	AABB	AAAB	AAAA	AAAB	AAAA	AAAB	AABB	AABB	AAAB	AAAA	AAAA	AABB	AAAB	AAAB	AAAB	AAAB	AAAA	AAAB	AAAB	AAAB	AABB	AABB	AAAB	AAAB	AAAB	AABB	AAAB	AAAB	AAAA	AABB	AAAA	AAAB	BBBB	AAAB	AABB	AAAB	AAAB	AABB	AAAB	AAAA	AAAB
solcap_snp_c2_38952	chr02	28230212	[T/C]	0.300254	AABB	AABB	BBBB	AABB	ABBB	AAAB	ABBB	AABB	ABBB	ABBB	ABBB	ABBB	ABBB	ABBB	AAAB	AABB	AABB	ABBB	AABB	AABB	AABB	AABB	AABB	AABB	ABBB	ABBB	BBBB	ABBB	BBBB	BBBB	AABB	AABB	AAAB	ABBB	AABB	ABBB	BBBB	ABBB	AAAB	ABBB	ABBB	ABBB	AABB	ABBB	AABB
solcap_snp_c2_42169	chr02	37438491	[A/G]	0.300891	AAAB	AAAB	AABB	AAAB	AAAB	AAAB	AAAB	AABB	AAAB	AAAA	AAAB	AAAB	AABB	AAAB	AAAB	AAAB	AABB	AAAB	AAAB	AAAA	AABB	AAAB	AAAA	AAAB	AAAB	AABB	AAAB	AAAA	AABB	AAAB	AAAB	AABB	AAAB	AAAA	AABB	AABB	AAAA	AAAA	AAAA	AAAA	AAAB	AAAB	AABB	AABB	AAAB
solcap_snp_c2_47096	chr02	16846746	[T/C]	0.302564	ABBB	ABBB	AABB	AABB	ABBB	BBBB	ABBB	ABBB	AABB	ABBB	BBBB	ABBB	ABBB	AABB	BBBB	BBBB	BBBB	BBBB	AABB	ABBB	BBBB	ABBB	BBBB	ABBB	ABBB	BBBB	AAAB	AABB	AABB	AAAB	AABB	AABB	ABBB	ABBB	AABB	ABBB	BBBB	ABBB	ABBB	BBBB	AABB	ABBB	BBBB	ABBB	ABBB
solcap_snp_c2_47199	chr02	47137638	[T/C]	0.302799	AAAB	AABB	AABB	AAAB	AAAB	AABB	AABB	AABB	AAAB	AAAB	AABB	ABBB	AAAB	AAAB	AAAB	AAAB	AAAB	AAAA	AAAB	AAAB	AAAB	AAAB	AABB	AAAA	AAAB	AAAB	AAAB	AAAA	AAAB	AAAB	AABB	AAAB	AAAB	ABBB	AAAB	AAAB	AAAA	AAAA	AABB	AAAB	AAAB	AAAB	AABB	AAAB	AAAB
solcap_snp_c2_38551	chr02	47627355	[T/C]	0.307252	AAAB	BBBB	ABBB	ABBB	AABB	BBBB	ABBB	BBBB	ABBB	BBBB	BBBB	ABBB	ABBB	BBBB	BBBB	BBBB	BBBB	ABBB	AAAB	BBBB	ABBB	ABBB	ABBB	AAAB	BBBB	BBBB	BBBB	BBBB	BBBB	BBBB	ABBB	AABB	ABBB	ABBB	ABBB	AAAB	BBBB	ABBB	ABBB	AAAB	AAAB	BBBB	BBBB	AABB	ABBB
solcap_snp_c2_41124	chr02	17834472	[C/G]	0.311069	ABBB	AABB	BBBB	AABB	BBBB	AAAA	BBBB	AABB	ABBB	AABB	ABBB	ABBB	AABB	ABBB	AAAB	ABBB	ABBB	BBBB	AABB	ABBB	ABBB	AABB	AABB	BBBB	ABBB	ABBB	ABBB	ABBB	AABB	ABBB	AABB	ABBB	ABBB	AABB	ABBB	ABBB	AABB	ABBB	AAAB	ABBB	ABBB	AABB	AAAB	ABBB	AABB
solcap_snp_c1_16542	chr02	42320744	[A/C]	0.313613	ABBB	ABBB	AABB	ABBB	AABB	AABB	ABBB	BBBB	AABB	AABB	BBBB	ABBB	AABB	AAAB	ABBB	ABBB	ABBB	ABBB	BBBB	ABBB	BBBB	AABB	AAAB	ABBB	ABBB	AABB	ABBB	AABB	ABBB	AAAB	ABBB	ABBB	ABBB	BBBB	BBBB	AABB	AAAA	AABB	AABB	ABBB	AAAB	BBBB	ABBB	BBBB	AABB
solcap_snp_c2_22890	chr02	42663931	[T/C]	0.314249	AAAB	AABB	AAAA	AAAB	AAAA	AAAB	AAAB	ABBB	AAAB	AABB	AABB	AAAB	AAAB	AABB	AABB	ABBB	AABB	AABB	AABB	AABB	AAAA	AAAB	AABB	AAAA	AABB	AABB	AAAB	AAAB	AAAA	AABB	AABB	AABB	AABB	AABB	ABBB	AAAA	BBBB	AABB	AABB	AAAB	AAAA	AABB	ABBB	AAAB	AAAB
solcap_snp_c2_22853	chr02	42733475	[A/C]	0.318066	AAAB	AABB	AAAA	AAAB	AAAA	AAAB	AAAB	ABBB	AAAB	AABB	AABB	AAAB	AAAB	AABB	AABB	ABBB	AABB	AABB	AABB	AABB	AAAA	AAAB	AABB	AAAA	AABB	AABB	AAAB	AAAB	AAAA	AABB	AAAB	AABB	AABB	AABB	ABBB	AAAA	BBBB	AABB	AABB	AAAB	AAAA	AABB	ABBB	AAAB	AAAB
solcap_snp_c1_4192	chr02	33204519	[A/G]	0.319338	ABBB	AABB	AABB	AAAB	ABBB	ABBB	ABBB	ABBB	ABBB	AABB	ABBB	AABB	AABB	AABB	AABB	AABB	BBBB	ABBB	AAAB	AABB	ABBB	AABB	AABB	BBBB	ABBB	ABBB	AABB	AABB	AABB	AABB	AABB	ABBB	AAAB	BBBB	AABB	ABBB	BBBB	ABBB	AAAA	AABB	BBBB	ABBB	BBBB	ABBB	AABB
solcap_snp_c2_41534	chr02	31571293	[A/G]	0.321247	AABB	ABBB	BBBB	BBBB	ABBB	BBBB	ABBB	ABBB	AABB	ABBB	ABBB	BBBB	ABBB	ABBB	ABBB	ABBB	ABBB	AABB	BBBB	BBBB	AABB	ABBB	AABB	ABBB	ABBB	AABB	ABBB	ABBB	ABBB	BBBB	BBBB	ABBB	ABBB	ABBB	AABB	ABBB	BBBB	ABBB	BBBB	ABBB	ABBB	BBBB	BBBB	AABB	ABBB
solcap_snp_c1_10491	chr02	37903454	[A/G]	0.324427	ABBB	ABBB	AABB	ABBB	ABBB	ABBB	ABBB	AABB	ABBB	BBBB	ABBB	ABBB	AABB	ABBB	ABBB	ABBB	AABB	AABB	AABB	BBBB	AABB	ABBB	BBBB	AABB	ABBB	AABB	ABBB	BBBB	AABB	ABBB	ABBB	AABB	ABBB	BBBB	AABB	AABB	BBBB	BBBB	BBBB	BBBB	ABBB	ABBB	AABB	AAAB	ABBB
solcap_snp_c1_8118	chr02	39940755	[A/G]	0.324427	AAAB	AAAB	AABB	AAAB	AAAB	AABB	AABB	AAAB	AABB	AAAA	AAAB	AAAB	AAAB	AAAB	AAAB	AAAB	ABBB	AABB	AABB	AAAB	BBBB	AAAB	AAAB	AABB	AAAB	BBBB	AAAB	AAAB	AABB	AAAB	AAAB	AABB	AAAB	AAAA	AABB	ABBB	AAAA	AAAA	AAAA	AAAB	AAAB	AAAA	AABB	AABB	AAAB
solcap_snp_c2_27271	chr02	44458744	[A/C]	0.329517	AAAB	AAAA	AAAB	AAAA	AAAA	AAAB	AAAA	AAAA	AAAA	AAAA	AAAB	AAAB	AAAA	AAAA	AAAA	AAAA	AAAA	AAAB	AAAA	AAAA	AAAA	AAAA	AAAA	AABB	AABB	AAAA	AAAA	AAAB	AAAB	AAAB	AAAA	AAAA	AAAA	AABB	AAAA	AAAA	BBBB	AAAA	AABB	AAAA	AAAA	AABB	AAAA	AABB	AAAA
solcap_snp_c2_27268	chr02	44458190	[A/T]	0.330789	AAAB	AAAA	AAAB	AAAA	AAAA	AAAB	AAAA	AAAA	AAAA	AAAA	AAAB	AAAB	AAAA	AAAA	AAAA	AAAA	AAAA	AAAB	AAAA	AAAA	AAAA	AAAA	AAAA	AABB	AABB	AAAA	AAAA	AAAB	AAAB	AAAB	AAAA	AAAA	AAAA	AABB	AAAA	AAAA	BBBB	AAAA	AABB	AAAA	AAAA	AABB	AAAA	AAAB	AAAA
solcap_snp_c1_10492	chr02	37890658	[T/C]	0.331425	ABBB	ABBB	AABB	ABBB	AABB	ABBB	ABBB	AABB	ABBB	BBBB	ABBB	ABBB	AABB	ABBB	ABBB	ABBB	AABB	AABB	AABB	ABBB	AABB	ABBB	BBBB	AAAB	ABBB	AABB	ABBB	BBBB	AABB	ABBB	ABBB	AABB	ABBB	BBBB	AABB	AABB	BBBB	BBBB	BBBB	ABBB	ABBB	ABBB	AABB	AABB	ABBB
solcap_snp_c1_12257	chr02	34211649	[T/C]	0.331425	ABBB	BBBB	AABB	ABBB	ABBB	ABBB	ABBB	BBBB	BBBB	ABBB	ABBB	ABBB	ABBB	BBBB	BBBB	ABBB	ABBB	AABB	BBBB	ABBB	AABB	BBBB	ABBB	AAAB	AABB	BBBB	BBBB	ABBB	AABB	AAAB	ABBB	ABBB	BBBB	BBBB	ABBB	ABBB	AABB	ABBB	AABB	ABBB	BBBB	AAAB	AABB	AABB	BBBB
solcap_snp_c2_17428	chr02	20681320	[A/T]	0.332061	AAAB	AABB	AAAB	AABB	AAAA	AAAB	AABB	AAAB	AABB	AAAB	ABBB	AAAA	AABB	AABB	AABB	AABB	AABB	AABB	AABB	AAAB	AAAB	AAAA	AABB	AABB	AABB	AABB	AAAB	AABB	AAAB	AAAB	AAAA	AAAA	ABBB	AAAA	AABB	AABB	AAAA	AAAB	AABB	AABB	AABB	ABBB	BBBB	AAAB	AAAB
solcap_snp_c1_15973	chr02	18501382	[T/C]	0.332697	BBBB	ABBB	AABB	ABBB	AABB	BBBB	ABBB	ABBB	AABB	AABB	ABBB	BBBB	ABBB	AABB	BBBB	BBBB	ABBB	BBBB	AABB	BBBB	ABBB	BBBB	ABBB	AABB	ABBB	BBBB	AAAB	ABBB	AABB	AABB	ABBB	ABBB	ABBB	BBBB	ABBB	BBBB	AABB	ABBB	ABBB	ABBB	ABBB	AABB	BBBB	AABB	ABBB
solcap_snp_c2_32406	chr02	22501415	[T/C]	0.332697	AAAB	AAAB	AAAB	AABB	AAAB	AABB	AAAB	AAAB	AAAA	AAAB	AAAB	AAAB	AAAB	AAAA	AABB	AAAA	AAAB	AAAB	AAAA	AAAB	AABB	AAAB	AAAB	AABB	ABBB	AAAB	AAAB	ABBB	AAAB	AAAB	AAAA	AAAB	AABB	AAAA	AABB	AAAA	AAAA	AAAB	AAAA	BBBB	AAAB	AAAB	BBBB	AAAB	AAAA
solcap_snp_c1_13911	chr02	30022358	[T/C]	0.334606	AABB	AABB	ABBB	ABBB	ABBB	BBBB	ABBB	ABBB	AAAB	ABBB	ABBB	BBBB	ABBB	AABB	ABBB	ABBB	BBBB	AAAB	BBBB	ABBB	AAAB	ABBB	AABB	ABBB	BBBB	AABB	AABB	BBBB	BBBB	BBBB	ABBB	AABB	ABBB	ABBB	AABB	ABBB	BBBB	ABBB	BBBB	BBBB	ABBB	BBBB	BBBB	AABB	ABBB
solcap_snp_c2_47200	chr02	47137763	[T/C]	0.335878	ABBB	AABB	ABBB	AABB	AABB	ABBB	ABBB	ABBB	ABBB	AAAB	AABB	BBBB	ABBB	AABB	AABB	AAAB	AAAB	AAAB	ABBB	AABB	AABB	ABBB	BBBB	AAAB	ABBB	AAAB	AABB	AABB	AABB	AAAB	AABB	AABB	ABBB	BBBB	ABBB	ABBB	AAAA	AAAB	AABB	AABB	ABBB	AABB	ABBB	ABBB	ABBB
solcap_snp_c1_12169	chr02	31520933	[T/C]	0.336514	AABB	ABBB	BBBB	BBBB	AABB	BBBB	AABB	ABBB	AABB	AABB	ABBB	BBBB	ABBB	ABBB	ABBB	ABBB	ABBB	AABB	ABBB	BBBB	AABB	ABBB	AABB	AABB	ABBB	AABB	BBBB	ABBB	ABBB	BBBB	BBBB	ABBB	ABBB	ABBB	AABB	ABBB	BBBB	AABB	BBBB	AABB	AABB	BBBB	BBBB	AABB	ABBB
solcap_snp_c2_32400	chr02	22419484	[T/C]	0.339695	ABBB	AABB	AABB	AAAB	ABBB	AAAB	AAAB	AABB	AABB	AAAA	AAAB	ABBB	AABB	AAAB	AAAB	AABB	AABB	AABB	AAAB	ABBB	AABB	AABB	AAAB	AAAA	AAAB	AABB	AABB	AAAA	AAAB	AAAB	BBBB	AABB	AAAA	ABBB	AAAA	ABBB	AABB	AABB	ABBB	AAAA	AABB	AAAB	AAAA	AABB	AABB
solcap_snp_c2_21721	chr02	25322287	[A/C]	0.340331	ABBB	BBBB	AABB	AABB	BBBB	ABBB	AAAB	ABBB	ABBB	AABB	AABB	ABBB	AABB	ABBB	ABBB	BBBB	ABBB	BBBB	AABB	BBBB	ABBB	ABBB	AAAB	AABB	ABBB	BBBB	ABBB	AABB	AAAB	ABBB	BBBB	ABBB	ABBB	ABBB	ABBB	BBBB	BBBB	AABB	ABBB	AABB	ABBB	AABB	BBBB	ABBB	ABBB
solcap_snp_c1_4847	chr02	45616777	[T/A]	0.346056	AAAB	ABBB	AABB	AABB	AAAB	AABB	ABBB	AAAB	AAAB	ABBB	BBBB	AAAB	AABB	AABB	AABB	BBBB	BBBB	ABBB	AAAA	AABB	AABB	AABB	AAAA	AAAB	BBBB	BBBB	AABB	ABBB	ABBB	ABBB	AABB	ABBB	AABB	AAAB	AABB	AAAB	BBBB	AABB	AABB	AAAA	AAAB	ABBB	AABB	ABBB	AABB
solcap_snp_c2_46464	chr02	9766840	[T/C]	0.346056	AABB	AABB	AAAB	AABB	AABB	ABBB	AAAB	AABB	AAAB	ABBB	AAAB	AABB	AAAB	AAAB	ABBB	AAAB	AAAB	AAAB	AABB	AABB	AAAB	AABB	ABBB	AAAB	AAAB	AAAB	AAAB	AAAA	AAAA	AAAB	ABBB	AABB	AAAB	ABBB	AAAB	AAAB	AABB	AABB	ABBB	AABB	AABB	AABB	ABBB	AAAB	ABBB
solcap_snp_c2_45323	chr02	27099743	[A/G]	0.346692	AABB	AABB	AABB	ABBB	ABBB	ABBB	ABBB	AABB	AABB	AABB	AAAB	AABB	AABB	AABB	ABBB	AABB	ABBB	AABB	ABBB	ABBB	ABBB	ABBB	BBBB	ABBB	ABBB	ABBB	AABB	ABBB	ABBB	ABBB	ABBB	ABBB	BBBB	AAAB	ABBB	AABB	AABB	AABB	BBBB	ABBB	ABBB	BBBB	BBBB	AABB	ABBB
solcap_snp_c2_44776	chr02	32669950	[A/C]	0.35369	AAAB	AABB	AAAB	ABBB	AAAB	AAAB	AAAB	AAAB	AABB	AABB	AABB	AABB	AABB	AABB	AABB	ABBB	AAAA	AAAA	ABBB	AABB	AAAA	AAAB	AABB	AAAA	AAAB	AAAA	ABBB	ABBB	AABB	ABBB	AABB	AAAB	ABBB	AAAA	AAAB	AAAB	AAAA	AABB	BBBB	AABB	AAAB	AABB	AAAB	AAAB	AABB
solcap_snp_c1_13236	chr02	31663285	[T/G]	0.354962	ABBB	AAAB	AAAB	AAAB	AABB	ABBB	ABBB	ABBB	ABBB	BBBB	AAAB	AAAB	ABBB	ABBB	AABB	AAAB	AAAB	BBBB	AABB	ABBB	BBBB	ABBB	ABBB	ABBB	AAAB	ABBB	ABBB	AABB	ABBB	AABB	AAAB	ABBB	AABB	BBBB	ABBB	AABB	BBBB	BBBB	AAAA	ABBB	BBBB	AAAB	AABB	AABB	ABBB
solcap_snp_c2_44777	chr02	32670900	[T/A]	0.354962	AAAB	AAAA	AAAB	AAAA	AAAB	AABB	AAAB	AABB	AAAA	AAAB	AAAA	AAAB	AAAB	AAAB	AAAB	AAAA	AAAB	AABB	AAAB	AAAB	AABB	AAAB	AAAB	AABB	AAAB	AABB	AAAA	AAAB	AAAB	AAAB	AAAA	AABB	AAAA	ABBB	AAAB	AAAB	BBBB	AAAB	AAAA	AAAB	AAAB	AAAA	AABB	AABB	AAAB
solcap_snp_c2_44774	chr02	32668601	[A/G]	0.357506	AAAB	AABB	AAAB	ABBB	AAAB	AAAB	AAAB	AAAB	AABB	AABB	AABB	AABB	AABB	AABB	AABB	ABBB	AAAA	AAAA	ABBB	AABB	AAAA	AAAB	AABB	AAAA	AAAB	AAAA	ABBB	ABBB	AABB	ABBB	AABB	AAAB	ABBB	AAAA	AAAB	AAAB	AAAA	AABB	BBBB	AABB	AAAB	AABB	AAAB	AAAB	AABB
solcap_snp_c1_16171	chr02	37474969	[T/C]	0.360051	AABB	AAAB	AABB	AABB	AABB	AAAB	AAAB	AABB	AAAB	AAAA	AAAB	AABB	ABBB	AAAB	AAAB	AABB	ABBB	AABB	AABB	AAAB	AABB	AABB	AAAA	AABB	AAAB	ABBB	AAAB	AAAA	AABB	AAAB	AABB	AABB	AAAB	AAAA	AABB	ABBB	AAAA	AAAA	AABB	AAAB	AABB	AAAB	AABB	AABB	AABB
solcap_snp_c2_30937	chr02	16050745	[A/G]	0.361323	ABBB	ABBB	ABBB	AABB	ABBB	AAAA	ABBB	AABB	ABBB	AAAB	BBBB	AABB	AABB	ABBB	AAAB	BBBB	BBBB	BBBB	AABB	ABBB	ABBB	AABB	AAAA	ABBB	ABBB	BBBB	ABBB	BBBB	BBBB	ABBB	AABB	AABB	ABBB	AABB	ABBB	ABBB	AABB	ABBB	AAAB	ABBB	ABBB	AABB	AAAB	ABBB	AABB
solcap_snp_c1_7469	chr02	30364307	[A/G]	0.362595	AABB	AABB	ABBB	ABBB	AABB	ABBB	AABB	ABBB	AABB	AABB	ABBB	BBBB	ABBB	AABB	ABBB	ABBB	ABBB	AAAB	ABBB	ABBB	AAAB	ABBB	AAAB	AAAB	BBBB	AAAB	AABB	BBBB	BBBB	BBBB	ABBB	ABBB	ABBB	ABBB	AABB	ABBB	BBBB	AABB	BBBB	ABBB	AABB	BBBB	BBBB	AABB	ABBB
solcap_snp_c1_13910	chr02	29990972	[A/G]	0.363868	AABB	AABB	ABBB	ABBB	AABB	BBBB	AABB	ABBB	AAAB	AABB	ABBB	BBBB	ABBB	AABB	ABBB	ABBB	BBBB	AAAB	ABBB	ABBB	AAAB	ABBB	AAAB	AABB	BBBB	AABB	AABB	BBBB	BBBB	BBBB	ABBB	ABBB	ABBB	ABBB	AABB	ABBB	BBBB	AABB	BBBB	ABBB	AABB	BBBB	BBBB	AABB	ABBB
solcap_snp_c2_17926	chr02	36365601	[T/G]	0.363868	AABB	ABBB	AABB	ABBB	ABBB	AAAB	AABB	AAAB	BBBB	BBBB	AABB	AABB	ABBB	BBBB	ABBB	ABBB	AABB	AAAB	BBBB	ABBB	AAAA	BBBB	BBBB	AAAB	AABB	AAAB	ABBB	ABBB	AABB	ABBB	ABBB	AABB	BBBB	AABB	ABBB	ABBB	BBBB	BBBB	BBBB	ABBB	BBBB	AAAB	AABB	AAAB	BBBB
solcap_snp_c2_53033	chr02	38688568	[T/C]	0.363868	ABBB	ABBB	AAAB	ABBB	AABB	ABBB	ABBB	AABB	ABBB	BBBB	ABBB	ABBB	ABBB	ABBB	ABBB	ABBB	AABB	AABB	AABB	ABBB	AAAB	ABBB	BBBB	AABB	AAAB	AABB	ABBB	ABBB	AAAB	ABBB	ABBB	ABBB	ABBB	BBBB	AABB	AABB	BBBB	BBBB	AABB	ABBB	ABBB	ABBB	AAAB	ABBB	ABBB
solcap_snp_c2_50878	chr02	22849535	[T/C]	0.364504	AAAB	AABB	AAAA	AABB	AAAA	ABBB	AAAB	AABB	AAAB	ABBB	AABB	AAAA	AAAB	AABB	ABBB	AABB	AAAB	AABB	AAAA	AAAB	AABB	AAAB	AABB	AABB	ABBB	AABB	AAAA	ABBB	AAAB	AAAB	AAAA	AAAB	AABB	AAAB	AABB	AABB	AABB	AAAB	AAAB	BBBB	AAAB	AAAB	BBBB	AAAB	AAAB
solcap_snp_c2_35705	chr02	47327646	[T/C]	0.366412	ABBB	ABBB	BBBB	BBBB	ABBB	AABB	BBBB	ABBB	AAAB	AABB	BBBB	BBBB	ABBB	AABB	AABB	ABBB	BBBB	ABBB	ABBB	AABB	AABB	AABB	ABBB	AAAA	AABB	ABBB	ABBB	AAAB	AABB	ABBB	ABBB	AAAB	AABB	BBBB	AABB	BBBB	BBBB	AAAB	AABB	AAAB	AAAB	ABBB	AABB	AAAB	ABBB
solcap_snp_c2_38022	chr02	22006899	[A/G]	0.366412	ABBB	AAAB	AABB	AABB	AAAB	AAAB	ABBB	AAAB	AABB	AAAB	AABB	ABBB	ABBB	AAAB	AAAA	AAAB	ABBB	AAAB	BBBB	ABBB	AABB	ABBB	AABB	AAAB	AAAB	AABB	AABB	AAAB	AAAB	AAAB	BBBB	AAAB	AAAB	ABBB	AABB	ABBB	AABB	AABB	AABB	AAAA	ABBB	ABBB	AAAA	AAAB	ABBB
solcap_snp_c1_14280	chr02	29135932	[A/C]	0.367684	ABBB	AABB	ABBB	ABBB	BBBB	ABBB	BBBB	AABB	AAAB	AABB	ABBB	ABBB	AABB	AAAB	ABBB	ABBB	BBBB	AABB	ABBB	AABB	ABBB	AABB	BBBB	BBBB	BBBB	ABBB	AAAB	AABB	AABB	ABBB	ABBB	BBBB	ABBB	AAAB	AABB	AABB	AAAA	ABBB	BBBB	BBBB	AABB	AABB	BBBB	AABB	AABB
solcap_snp_c2_21759	chr02	25003703	[T/G]	0.368321	ABBB	ABBB	ABBB	AAAB	BBBB	AAAB	AAAB	AABB	ABBB	AABB	ABBB	BBBB	ABBB	ABBB	AAAB	BBBB	AABB	BBBB	AABB	ABBB	ABBB	AABB	AAAB	ABBB	AABB	ABBB	ABBB	AABB	ABBB	ABBB	BBBB	ABBB	AABB	ABBB	AAAB	BBBB	BBBB	ABBB	ABBB	ABBB	ABBB	AAAB	AAAA	ABBB	ABBB
solcap_snp_c2_35147	chr02	38230143	[T/C]	0.368321	AABB	AAAB	AABB	AAAB	AABB	AAAB	AAAB	AABB	AAAB	AAAB	AABB	AAAB	AAAB	AAAB	AAAB	AABB	AABB	ABBB	AABB	AAAB	ABBB	AAAB	AAAA	ABBB	AAAB	AABB	AAAB	AAAB	AABB	AAAB	AABB	AABB	AAAB	AAAA	AABB	AABB	AAAA	AAAB	AAAA	AAAB	AAAB	AAAB	AABB	AABB	AAAB
solcap_snp_c2_44768	chr02	32806337	[A/C]	0.368321	AABB	AABB	AABB	AAAB	AABB	AAAB	AABB	AAAB	AABB	AAAB	AABB	AAAB	AAAB	AAAB	AAAB	AAAB	ABBB	AABB	AAAA	AAAB	AABB	AABB	AABB	AABB	AABB	AABB	AAAB	AAAA	AAAB	AAAA	AABB	AAAB	AAAB	AAAB	AABB	AABB	AAAA	AAAB	AAAA	AAAB	AABB	AABB	AAAB	AABB	AAAB
solcap_snp_c2_46904	chr02	29922863	[A/G]	0.370229	AABB	AABB	AAAB	AAAB	AABB	AAAA	AABB	AAAB	ABBB	AABB	AAAB	AAAA	AAAB	AABB	AAAB	AAAB	AAAA	ABBB	AAAB	AAAB	ABBB	AAAB	ABBB	ABBB	AAAA	AABB	AABB	AAAA	AAAA	AAAA	AAAB	AAAB	AAAB	AAAB	AABB	AAAB	AAAA	AABB	AAAA	AAAB	AABB	AAAA	AAAA	AABB	AAAB
solcap_snp_c1_10494	chr02	37846065	[A/G]	0.372137	ABBB	AABB	ABBB	BBBB	BBBB	ABBB	AABB	ABBB	AABB	AAAB	BBBB	ABBB	BBBB	ABBB	AABB	BBBB	BBBB	BBBB	ABBB	ABBB	BBBB	ABBB	AAAA	BBBB	AABB	BBBB	AABB	AAAB	AABB	ABBB	ABBB	AABB	ABBB	ABBB	AABB	ABBB	AABB	AABB	BBBB	ABBB	ABBB	ABBB	ABBB	AABB	ABBB
solcap_snp_c2_46898	chr02	30147347	[T/C]	0.372774	ABBB	ABBB	ABBB	ABBB	ABBB	BBBB	ABBB	ABBB	AAAB	AABB	ABBB	BBBB	ABBB	ABBB	ABBB	ABBB	ABBB	AAAB	ABBB	ABBB	AAAB	ABBB	AAAB	AAAB	BBBB	AAAB	ABBB	BBBB	BBBB	BBBB	ABBB	ABBB	ABBB	ABBB	ABBB	ABBB	ABBB	ABBB	BBBB	ABBB	ABBB	BBBB	BBBB	ABBB	ABBB
solcap_snp_c2_32254	chr02	13697523	[T/C]	0.37341	AABB	AABB	ABBB	AABB	AABB	AAAA	ABBB	AABB	ABBB	AAAB	ABBB	AABB	ABBB	ABBB	AAAB	ABBB	ABBB	ABBB	AABB	AABB	ABBB	AABB	AAAB	ABBB	ABBB	ABBB	ABBB	BBBB	ABBB	ABBB	AAAB	AABB	ABBB	AAAB	ABBB	ABBB	AABB	AABB	AAAB	AABB	AABB	AABB	AAAB	AABB	AAAB
solcap_snp_c2_803	chr02	13572207	[T/C]	0.374046	AABB	AABB	ABBB	AABB	AABB	AAAA	ABBB	AABB	ABBB	AAAB	ABBB	AABB	ABBB	ABBB	AAAB	ABBB	ABBB	ABBB	AABB	AABB	ABBB	AABB	AAAB	ABBB	ABBB	ABBB	ABBB	BBBB	ABBB	ABBB	AAAB	AABB	ABBB	AAAB	ABBB	ABBB	AABB	AABB	AAAB	AABB	AABB	AABB	AAAB	AABB	AAAB
solcap_snp_c2_38552	chr02	47627484	[T/C]	0.378499	AAAB	AABB	ABBB	AABB	AAAB	AAAB	AABB	AAAB	AAAA	AABB	ABBB	AAAB	AABB	AABB	AABB	ABBB	ABBB	AABB	AAAA	AAAB	AABB	AAAB	AAAA	AAAB	AAAB	AABB	AABB	AAAB	AAAB	AABB	AAAB	AAAB	AABB	AAAB	AAAB	AAAB	BBBB	AABB	AAAB	AAAA	AAAA	ABBB	AAAA	AAAA	AABB
solcap_snp_c1_7430	chr02	30480670	[A/C]	0.379771	AABB	AABB	ABBB	BBBB	AABB	ABBB	AAAB	ABBB	AAAB	AABB	AABB	BBBB	ABBB	AABB	ABBB	AABB	ABBB	AAAB	ABBB	ABBB	AAAB	ABBB	AAAB	AAAA	BBBB	AAAB	AABB	BBBB	BBBB	ABBB	ABBB	ABBB	ABBB	ABBB	AABB	ABBB	BBBB	AABB	AABB	AABB	AABB	BBBB	BBBB	AABB	ABBB
solcap_snp_c2_51990	chr02	33357550	[T/C]	0.379771	AABB	AABB	AABB	AAAB	AABB	AAAB	AABB	AAAB	AABB	AAAB	AABB	AAAB	AAAB	AAAB	AAAB	AAAB	ABBB	AABB	AAAA	AAAB	AABB	AABB	AABB	ABBB	AABB	AABB	AAAB	AAAA	AAAB	AAAA	AABB	AAAB	AAAB	AAAB	AABB	AABB	AAAA	AAAB	AAAA	AAAB	AABB	AABB	AAAB	AABB	AAAB
solcap_snp_c2_40336	chr02	21205475	[A/G]	0.381043	AAAB	AABB	AAAA	AABB	AAAA	ABBB	AAAB	AABB	AAAB	AABB	AABB	AAAA	AAAB	AABB	ABBB	AABB	AAAB	AABB	AAAB	AAAB	AABB	AAAB	AABB	AABB	ABBB	AABB	AAAB	ABBB	AAAB	AAAA	AAAA	AAAB	AABB	AAAB	AABB	AAAB	AABB	AAAB	ABBB	ABBB	AAAB	AABB	BBBB	AAAB	AAAB
solcap_snp_c2_39155	chr02	29312995	[T/C]	0.382316	AAAB	AABB	AAAB	AAAB	AAAA	AAAB	AAAB	AABB	ABBB	AABB	AABB	AAAB	AABB	ABBB	AAAB	AAAB	AAAB	AABB	AAAB	AABB	AAAB	AABB	AAAA	AAAA	AAAA	AABB	BBBB	AABB	AABB	AABB	AAAB	AAAA	AAAB	ABBB	AABB	AABB	AABB	AAAB	AABB	AAAA	AABB	AABB	AAAA	AABB	AABB
solcap_snp_c2_46887	chr02	30044782	[A/G]	0.382316	AABB	AABB	AAAB	AAAB	AABB	AAAA	AABB	AAAB	ABBB	AABB	AAAB	AAAA	AAAB	AABB	AAAB	AAAB	AAAA	ABBB	AAAB	AAAB	ABBB	AAAB	ABBB	ABBB	AAAA	AABB	AABB	AAAA	AAAA	AAAA	AAAB	AABB	AAAB	AAAB	AABB	AAAB	AAAA	AABB	AAAA	AAAB	AABB	AAAA	AAAA	AABB	AAAB
solcap_snp_c1_12373	chr02	37530501	[A/G]	0.382952	AABB	AABB	AABB	AAAB	AABB	AABB	AABB	ABBB	AABB	AAAB	AABB	AABB	AABB	AABB	AABB	AAAB	ABBB	AABB	AABB	AABB	AABB	AABB	AAAB	AABB	AABB	AABB	AABB	AAAA	AABB	AAAB	AABB	AABB	AABB	AAAB	AABB	AABB	AAAA	AAAB	AAAA	AAAB	AABB	AAAB	AABB	AABB	AABB
solcap_snp_c1_5088	chr02	28832309	[T/G]	0.387405	ABBB	BBBB	ABBB	ABBB	BBBB	ABBB	ABBB	ABBB	AABB	AABB	BBBB	BBBB	ABBB	AABB	ABBB	BBBB	BBBB	ABBB	BBBB	ABBB	ABBB	AABB	AABB	BBBB	BBBB	ABBB	ABBB	ABBB	ABBB	AABB	ABBB	ABBB	AABB	ABBB	AAAB	BBBB	BBBB	ABBB	ABBB	BBBB	AABB	AABB	BBBB	ABBB	AABB
solcap_snp_c2_17925	chr02	36365652	[C/G]	0.389313	ABBB	AABB	BBBB	AAAB	AABB	ABBB	ABBB	BBBB	ABBB	AAAB	ABBB	AABB	AABB	AABB	AABB	AAAB	ABBB	BBBB	AAAB	ABBB	BBBB	AABB	AAAB	BBBB	ABBB	ABBB	AABB	ABBB	ABBB	AABB	AABB	ABBB	AABB	ABBB	AABB	ABBB	AABB	AAAB	AAAA	BBBB	BBBB	ABBB	AABB	ABBB	AABB
solcap_snp_c2_735	chr02	12188474	[T/G]	0.391858	AABB	ABBB	BBBB	ABBB	BBBB	AAAB	ABBB	AAAB	AABB	AABB	AABB	ABBB	AABB	AABB	AABB	AABB	ABBB	ABBB	AABB	ABBB	ABBB	AABB	AABB	ABBB	AABB	AABB	ABBB	ABBB	ABBB	ABBB	AAAB	ABBB	AABB	AABB	ABBB	AABB	AABB	AABB	AAAB	AABB	ABBB	AABB	AAAB	AAAB	AABB
solcap_snp_c2_35698	chr02	47326485	[T/C]	0.392494	AABB	AABB	ABBB	AABB	AABB	ABBB	AABB	AABB	AABB	ABBB	ABBB	AAAB	ABBB	BBBB	ABBB	ABBB	ABBB	ABBB	AAAB	ABBB	AABB	AABB	AAAB	ABBB	ABBB	ABBB	ABBB	BBBB	ABBB	ABBB	AABB	AABB	AABB	AAAB	AABB	AAAB	BBBB	ABBB	ABBB	ABBB	AABB	BBBB	AABB	AABB	ABBB
solcap_snp_c2_16335	chr02	14506693	[A/G]	0.39313	AAAB	AAAB	AABB	AABB	AABB	AAAA	AABB	AAAB	AABB	AAAB	AAAB	AABB	AAAB	AABB	AAAB	AAAB	AABB	AABB	AABB	AABB	AABB	AABB	AAAB	AABB	AABB	AAAB	AABB	AABB	AABB	AABB	AAAB	AAAB	AABB	AAAB	AABB	AABB	AABB	AAAA	AAAA	AAAB	AABB	AABB	AAAA	AAAB	AAAB
solcap_snp_c2_35689	chr02	47324246	[A/T]	0.393766	AABB	AABB	AAAB	AABB	AABB	AAAB	AABB	AABB	AABB	AAAB	AAAB	ABBB	AAAB	AAAA	AAAB	AAAB	AAAB	AAAB	ABBB	AAAB	AABB	AABB	ABBB	AAAB	AAAB	AAAB	AAAB	AAAA	AAAB	AAAB	AABB	AABB	AABB	ABBB	AABB	ABBB	AAAA	AAAB	AAAB	AAAB	AABB	AAAA	AABB	AABB	AAAB
solcap_snp_c2_22939	chr02	42474431	[A/G]	0.39631	AAAB	AABB	AAAB	AABB	AAAB	AAAB	AABB	AAAB	AAAB	AABB	AAAB	AAAA	AAAB	AABB	AABB	AAAB	AABB	AABB	AAAB	AABB	ABBB	AABB	AAAA	AABB	AAAB	BBBB	AAAB	AAAB	AAAB	ABBB	AAAB	AAAB	AAAB	AAAA	AAAA	AAAB	BBBB	AAAB	AABB	AAAB	AABB	AAAA	AAAB	AAAB	AAAB
solcap_snp_c2_32440	chr02	22737101	[T/C]	0.396947	ABBB	AABB	BBBB	AABB	BBBB	AAAB	ABBB	AABB	ABBB	AAAB	AABB	BBBB	ABBB	AABB	AAAB	AABB	ABBB	AABB	BBBB	ABBB	AABB	ABBB	AABB	AABB	AAAB	AABB	BBBB	AAAB	ABBB	ABBB	BBBB	ABBB	AABB	ABBB	AABB	ABBB	AABB	ABBB	ABBB	AAAA	ABBB	ABBB	AAAA	AABB	ABBB
solcap_snp_c2_35693	chr02	47325275	[T/C]	0.396947	AABB	AABB	AAAB	AABB	AABB	AAAB	AABB	AABB	AABB	AAAB	AAAB	ABBB	AAAB	AAAA	AAAB	AAAB	AAAB	AAAB	ABBB	AAAB	AABB	AABB	ABBB	AAAB	AAAB	AAAB	AAAB	AAAA	AAAB	AAAB	AABB	AABB	AABB	ABBB	AABB	ABBB	AAAA	AAAB	AAAB	AAAB	AABB	AAAA	AABB	AABB	AAAB
solcap_snp_c1_12377	chr02	37341815	[A/G]	0.399491	BBBB	ABBB	ABBB	ABBB	ABBB	ABBB	ABBB	ABBB	AABB	AAAB	ABBB	BBBB	ABBB	AABB	ABBB	ABBB	ABBB	ABBB	ABBB	BBBB	BBBB	ABBB	AABB	BBBB	ABBB	ABBB	AABB	AABB	ABBB	AABB	ABBB	ABBB	ABBB	ABBB	AABB	ABBB	AABB	AAAB	BBBB	ABBB	ABBB	ABBB	AABB	AABB	ABBB
solcap_snp_c2_32413	chr02	22601132	[A/G]	0.400763	AAAB	AABB	AAAA	AABB	AAAA	ABBB	AAAB	AABB	AAAB	ABBB	AABB	AAAA	AAAB	AABB	ABBB	AABB	AAAB	AABB	AAAA	AAAB	AABB	AAAB	AABB	AABB	ABBB	AABB	AAAA	ABBB	AABB	AAAB	AAAA	AAAB	AABB	AAAB	AABB	AAAB	AABB	AAAB	AAAB	BBBB	AAAB	AAAB	BBBB	AABB	AAAB
solcap_snp_c2_16347	chr02	14356628	[T/C]	0.403308	AAAA	AABB	BBBB	AAAB	ABBB	AAAA	AABB	AABB	AABB	AAAA	AAAA	AABB	AABB	ABBB	AABB	AAAB	AAAA	ABBB	ABBB	AAAA	BBBB	AAAA	AAAA	ABBB	AABB	AABB	BBBB	AABB	ABBB	AABB	AAAA	AABB	AABB	AAAA	BBBB	AAAA	ABBB	AAAA	AAAA	AABB	AABB	ABBB	AAAA	AABB	AABB
solcap_snp_c1_11581	chr02	32220107	[T/C]	0.409033	AABB	ABBB	AABB	ABBB	AAAB	ABBB	AABB	ABBB	AABB	ABBB	ABBB	ABBB	ABBB	ABBB	ABBB	ABBB	AABB	AABB	BBBB	ABBB	AABB	AABB	AABB	AAAA	AABB	AABB	ABBB	ABBB	ABBB	BBBB	AABB	ABBB	ABBB	ABBB	AABB	AABB	BBBB	ABBB	BBBB	AABB	AAAB	AABB	ABBB	AABB	ABBB
solcap_snp_c2_7506	chr02	41047745	[A/G]	0.409033	BBBB	AABB	AABB	ABBB	AAAB	ABBB	AABB	ABBB	AABB	AABB	ABBB	ABBB	AABB	AAAA	ABBB	ABBB	AAAA	AAAA	ABBB	BBBB	ABBB	AABB	BBBB	ABBB	BBBB	AAAA	AAAA	ABBB	AAAB	AABB	AABB	AAAB	AAAB	ABBB	AABB	AABB	BBBB	AABB	BBBB	ABBB	AAAB	BBBB	AABB	ABBB	AABB
solcap_snp_c2_32415	chr02	22602148	[A/G]	0.409669	AAAB	AABB	AAAB	ABBB	AAAA	ABBB	ABBB	AABB	AABB	BBBB	ABBB	AAAA	AABB	ABBB	ABBB	AABB	AABB	AABB	ABBB	AAAB	AABB	AABB	ABBB	BBBB	ABBB	AABB	AAAB	BBBB	ABBB	AABB	AAAA	AAAB	ABBB	AAAB	BBBB	AAAB	AABB	AABB	AAAB	BBBB	AABB	ABBB	BBBB	AABB	AABB
solcap_snp_c1_9695	chr02	22600527	[A/C]	0.410305	AAAB	AABB	AAAB	ABBB	AAAA	ABBB	ABBB	AABB	AABB	BBBB	ABBB	AAAA	AABB	ABBB	ABBB	AABB	AABB	AABB	ABBB	AAAB	AABB	AABB	ABBB	BBBB	ABBB	AABB	AAAB	BBBB	ABBB	AABB	AAAA	AAAB	ABBB	AAAB	BBBB	AAAB	AABB	AABB	AAAB	BBBB	AABB	ABBB	BBBB	AABB	AABB
solcap_snp_c1_2640	chr02	41814861	[T/C]	0.410941	AABB	AAAB	ABBB	AABB	ABBB	AABB	AAAB	AAAB	AABB	AAAB	ABBB	ABBB	ABBB	AAAA	AAAA	ABBB	ABBB	ABBB	AABB	AABB	AAAB	AABB	AABB	AABB	BBBB	AABB	AABB	AABB	ABBB	ABBB	AABB	ABBB	AABB	AABB	AABB	BBBB	BBBB	AAAB	AABB	AABB	AABB	ABBB	ABBB	AABB	AABB
solcap_snp_c2_17896	chr02	36455707	[T/C]	0.41285	ABBB	AABB	ABBB	AAAB	AABB	ABBB	ABBB	BBBB	ABBB	AAAB	ABBB	AABB	AABB	AABB	AABB	AAAB	ABBB	ABBB	AAAB	ABBB	BBBB	AABB	AAAB	BBBB	ABBB	ABBB	AABB	ABBB	ABBB	AABB	AABB	ABBB	AABB	ABBB	AABB	ABBB	AABB	AAAB	AAAA	BBBB	BBBB	ABBB	AABB	AABB	AABB
solcap_snp_c2_23170	chr02	30785663	[T/A]	0.41285	AAAB	AABB	ABBB	BBBB	AABB	AABB	AAAB	AAAB	AAAB	AAAB	AABB	ABBB	AABB	AAAB	AABB	AABB	ABBB	AAAA	AABB	AABB	AAAA	AAAB	AAAB	AAAA	ABBB	AAAB	AAAB	ABBB	AABB	BBBB	AABB	ABBB	ABBB	AAAA	AAAB	AABB	AAAA	AAAB	BBBB	AAAB	AAAB	BBBB	ABBB	AAAB	AABB
solcap_snp_c2_17901	chr02	36455029	[A/T]	0.417303	AABB	ABBB	AAAB	ABBB	AABB	AAAB	AABB	AAAB	AABB	BBBB	AABB	AABB	AABB	ABBB	ABBB	ABBB	ABBB	AABB	ABBB	AABB	AAAA	ABBB	BBBB	AAAB	AABB	AAAB	ABBB	AABB	AAAB	ABBB	ABBB	AABB	ABBB	AABB	AABB	AAAB	AABB	BBBB	BBBB	AAAB	AABB	AAAB	ABBB	AABB	ABBB
solcap_snp_c2_806	chr02	13566872	[A/C]	0.42112	AABB	AABB	AAAB	AABB	AABB	BBBB	AAAB	AABB	AAAB	ABBB	AAAB	AABB	AAAB	AAAB	ABBB	AAAB	AAAB	AAAB	AABB	AABB	AAAB	AABB	ABBB	AAAB	AAAB	AAAB	AAAB	AAAB	AABB	AAAB	ABBB	AABB	AAAB	ABBB	AAAB	AAAB	AABB	AABB	ABBB	AABB	AABB	AABB	ABBB	AABB	ABBB
solcap_snp_c2_32239	chr02	14041901	[T/C]	0.423028	AABB	AABB	ABBB	AABB	AABB	AAAA	ABBB	AABB	ABBB	AAAB	ABBB	AABB	AABB	ABBB	AAAB	ABBB	ABBB	ABBB	AABB	AABB	ABBB	AABB	AAAB	ABBB	ABBB	ABBB	ABBB	ABBB	ABBB	ABBB	AAAB	AAAB	ABBB	AAAB	ABBB	ABBB	AABB	AABB	AAAB	AABB	AABB	AABB	AAAB	ABBB	AAAB
solcap_snp_c2_42133	chr02	39144899	[A/C]	0.4243	AAAB	AAAB	AABB	AAAB	AAAB	AAAB	AAAB	AABB	AAAB	AAAB	AABB	AAAB	AAAB	AAAB	AAAB	AABB	ABBB	AABB	AABB	AAAB	ABBB	AAAB	AAAA	ABBB	AABB	ABBB	AAAB	AAAB	ABBB	ABBB	AAAB	AABB	AAAB	AAAA	AABB	AABB	BBBB	AAAB	AABB	AAAB	AAAB	AAAA	AABB	AAAB	AAAB
solcap_snp_c2_49495	chr02	37017928	[A/G]	0.424936	AABB	AABB	AABB	AABB	ABBB	AAAB	AABB	BBBB	AABB	AABB	ABBB	AABB	ABBB	ABBB	AABB	AABB	ABBB	AABB	AAAB	AABB	AABB	ABBB	AABB	ABBB	ABBB	AABB	AABB	AAAB	ABBB	AABB	AABB	ABBB	ABBB	AABB	AABB	AABB	AABB	ABBB	AABB	AAAB	ABBB	AAAB	ABBB	AABB	ABBB
solcap_snp_c2_50885	chr02	22810921	[A/G]	0.426845	AAAB	AABB	AAAB	ABBB	AAAA	ABBB	ABBB	AABB	AABB	BBBB	ABBB	AAAA	AABB	ABBB	ABBB	AABB	AABB	AABB	ABBB	AAAB	AABB	AABB	ABBB	ABBB	ABBB	AABB	AAAB	BBBB	AABB	AABB	AAAA	AAAB	ABBB	AAAB	BBBB	AAAB	AABB	AABB	AAAB	BBBB	AABB	ABBB	BBBB	AABB	AABB
solcap_snp_c2_17921	chr02	36375306	[T/G]	0.429389	ABBB	AABB	AABB	AAAB	AAAB	ABBB	ABBB	BBBB	AAAB	AAAB	ABBB	AABB	AAAB	AAAB	AABB	AAAB	ABBB	ABBB	AAAA	AABB	BBBB	AAAB	AAAB	ABBB	AABB	ABBB	AABB	AABB	AABB	AABB	AABB	AABB	AAAB	ABBB	AAAB	AAAB	AAAA	AAAB	AAAA	AABB	AABB	ABBB	AABB	ABBB	AAAB
solcap_snp_c2_17930	chr02	36365001	[A/C]	0.429389	AAAB	AABB	AABB	ABBB	ABBB	AAAB	AAAB	AAAA	ABBB	ABBB	AAAB	AABB	ABBB	ABBB	AABB	ABBB	AAAB	AAAB	BBBB	AABB	AAAA	ABBB	ABBB	AAAB	AABB	AAAB	AABB	AABB	AABB	AABB	AABB	AABB	ABBB	AAAB	ABBB	ABBB	BBBB	ABBB	BBBB	AABB	AABB	AAAB	AABB	AAAB	ABBB
solcap_snp_c2_55632	chr02	37474756	[A/G]	0.429389	AAAB	AABB	AABB	AABB	AAAB	AABB	AABB	AAAB	AABB	ABBB	AABB	AAAB	AAAB	AABB	AABB	AABB	AAAA	AAAB	AABB	AAAB	AABB	AAAB	ABBB	AAAB	AABB	AAAB	AABB	BBBB	AABB	ABBB	AAAB	AABB	AABB	ABBB	AABB	AAAB	BBBB	ABBB	AABB	AABB	AAAB	ABBB	AABB	AABB	AAAB
solcap_snp_c2_17937	chr02	36364535	[T/G]	0.430025	ABBB	AABB	AABB	AAAB	AAAB	ABBB	ABBB	BBBB	AAAB	AAAB	ABBB	AABB	AAAB	AAAB	AABB	AAAB	ABBB	ABBB	AAAA	AABB	BBBB	AAAB	AAAB	ABBB	AABB	ABBB	AABB	AABB	AABB	AABB	AABB	AABB	AAAB	ABBB	AAAB	AAAB	AAAA	AAAB	AAAA	AABB	AABB	ABBB	AABB	ABBB	AAAB
solcap_snp_c2_17935	chr02	36364709	[A/G]	0.431298	ABBB	AABB	AABB	AAAB	AAAB	ABBB	ABBB	BBBB	AAAB	AAAB	ABBB	AABB	AAAB	AAAB	AABB	AAAB	ABBB	ABBB	AAAA	AABB	BBBB	AAAB	AAAB	ABBB	AABB	ABBB	AABB	AABB	AABB	AABB	AABB	AABB	AAAB	ABBB	AAAB	AAAB	AAAA	AAAB	AAAA	AABB	AABB	ABBB	AABB	ABBB	AAAB
solcap_snp_c2_21682	chr02	25478266	[T/C]	0.431298	ABBB	AABB	BBBB	AABB	AABB	AABB	BBBB	ABBB	ABBB	BBBB	ABBB	ABBB	ABBB	BBBB	AAAB	ABBB	AABB	AABB	AABB	AABB	AAAB	AABB	ABBB	ABBB	AABB	AAAB	ABBB	AABB	BBBB	ABBB	AABB	AABB	AABB	BBBB	AABB	ABBB	AABB	ABBB	ABBB	BBBB	ABBB	AABB	AAAA	AABB	ABBB
solcap_snp_c2_4354	chr02	5159301	[T/G]	0.431298	AAAB	AABB	ABBB	AAAB	AABB	AAAB	AABB	AABB	ABBB	AAAB	ABBB	AAAB	ABBB	BBBB	AAAB	ABBB	ABBB	ABBB	ABBB	AAAB	ABBB	AAAB	AAAB	ABBB	ABBB	ABBB	ABBB	ABBB	AABB	ABBB	AAAB	AABB	ABBB	AAAA	ABBB	AABB	AABB	ABBB	AAAB	AABB	AAAB	AABB	AAAB	ABBB	AABB
solcap_snp_c1_12329	chr02	27618678	[A/C]	0.431934	AAAB	AABB	AABB	ABBB	BBBB	AABB	AABB	AAAB	AABB	AAAB	AAAB	AABB	AABB	AABB	AABB	ABBB	ABBB	ABBB	ABBB	AABB	ABBB	AABB	ABBB	ABBB	ABBB	AABB	AABB	ABBB	AABB	AABB	ABBB	ABBB	ABBB	AAAA	AABB	AABB	AAAA	AAAB	AABB	ABBB	ABBB	BBBB	BBBB	ABBB	AABB
solcap_snp_c2_48725	chr02	5510774	[T/C]	0.431934	AAAB	AABB	ABBB	AAAB	AABB	AAAB	AABB	AABB	ABBB	AAAB	ABBB	AAAB	ABBB	BBBB	AAAB	ABBB	ABBB	ABBB	ABBB	AAAB	ABBB	AAAB	AAAB	ABBB	ABBB	ABBB	ABBB	ABBB	AABB	ABBB	AAAB	AABB	ABBB	AAAA	ABBB	AABB	AABB	ABBB	AAAB	AABB	AAAB	AABB	AAAB	ABBB	AABB
solcap_snp_c2_7426	chr02	42180125	[A/G]	0.431934	AABB	AAAB	AABB	AABB	AAAB	AABB	AAAA	AAAB	AAAB	AAAB	ABBB	AABB	AABB	AAAA	AAAA	ABBB	ABBB	AABB	AABB	AABB	AAAA	AAAB	AABB	AAAB	BBBB	AABB	AAAA	AABB	AABB	AABB	AAAB	AAAA	AAAB	AABB	AAAB	AABB	BBBB	AAAB	AABB	AAAB	AAAB	ABBB	AABB	AAAB	AAAB
solcap_snp_c2_7565	chr02	41368249	[G/C]	0.43257	ABBB	AAAA	AABB	AABB	AAAB	ABBB	AAAB	AABB	AAAB	AAAB	AABB	AABB	AABB	AAAA	AAAB	AABB	AAAB	AAAA	AABB	AABB	ABBB	AAAB	AABB	ABBB	ABBB	AAAA	AAAA	AABB	AABB	AABB	AAAB	AAAB	AAAA	AABB	AAAB	AABB	AABB	AAAB	BBBB	AABB	AAAB	AABB	AAAB	AAAB	AAAB
solcap_snp_c2_17899	chr02	36455254	[A/G]	0.433842	AABB	AAAB	ABBB	AAAB	AABB	ABBB	AABB	ABBB	AABB	AAAA	AABB	AABB	AABB	AAAB	AAAB	AAAB	AAAB	ABBB	AAAB	AABB	BBBB	AAAB	AAAA	BBBB	AABB	ABBB	AAAB	AABB	ABBB	AAAB	AAAB	ABBB	AAAB	AABB	AABB	ABBB	AABB	AAAA	AAAA	BBBB	AABB	ABBB	AAAB	AAAB	AAAB
solcap_snp_c2_4358	chr02	5355128	[A/G]	0.434478	BBBB	ABBB	AAAB	ABBB	AABB	BBBB	ABBB	ABBB	AABB	ABBB	ABBB	ABBB	AABB	AAAB	ABBB	ABBB	AABB	AABB	AAAB	ABBB	AABB	ABBB	ABBB	BBBB	AABB	ABBB	AAAB	AABB	AABB	AAAB	ABBB	AABB	AABB	BBBB	AAAB	ABBB	BBBB	AABB	ABBB	BBBB	ABBB	AABB	BBBB	AABB	AABB
solcap_snp_c2_17900	chr02	36455167	[T/C]	0.435115	AABB	AAAB	ABBB	AAAB	AABB	ABBB	AABB	ABBB	AABB	AAAA	AABB	AABB	AABB	AAAB	AAAB	AAAB	AAAB	ABBB	AAAB	AABB	BBBB	AAAB	AAAA	BBBB	AABB	ABBB	AAAB	AABB	ABBB	AAAB	AAAB	ABBB	AAAB	AABB	AABB	ABBB	AABB	AAAA	AAAA	BBBB	AABB	ABBB	AAAB	AAAB	AAAB
solcap_snp_c2_4372	chr02	4194794	[T/C]	0.435115	AAAA	AAAB	ABBB	AAAB	AAAB	AAAA	AAAB	AAAB	AABB	AAAB	AAAB	AAAB	AABB	ABBB	AAAB	AAAB	AABB	AABB	ABBB	AAAB	AABB	AAAB	AAAB	AAAA	AABB	AAAB	ABBB	AABB	AABB	ABBB	AAAB	AABB	AABB	AAAA	ABBB	AAAB	AAAA	AABB	AAAB	AAAA	AAAB	AABB	AAAA	AABB	AABB
solcap_snp_c2_35694	chr02	47325484	[C/G]	0.435751	AABB	AABB	AAAB	AABB	AABB	AABB	AABB	ABBB	ABBB	AAAB	AAAB	ABBB	AABB	AAAB	AABB	AAAB	AAAB	AAAB	ABBB	AABB	AABB	ABBB	BBBB	AAAB	ABBB	AAAB	AAAB	AABB	AABB	AAAB	AABB	AABB	ABBB	ABBB	ABBB	ABBB	AAAA	AAAB	AAAB	AABB	ABBB	AAAB	ABBB	ABBB	AABB
solcap_snp_c2_47163	chr02	47119850	[T/C]	0.435751	AABB	AABB	AAAB	AABB	ABBB	AABB	AABB	ABBB	ABBB	AAAB	AAAB	ABBB	AABB	AAAB	AABB	AAAB	AAAB	AAAB	ABBB	AABB	AABB	ABBB	BBBB	AAAB	ABBB	AAAB	AABB	AABB	AABB	AAAB	AABB	AABB	ABBB	ABBB	ABBB	ABBB	AAAA	AAAB	AAAB	AABB	ABBB	AAAB	ABBB	ABBB	AABB
solcap_snp_c1_7871	chr02	46195322	[T/C]	0.44084	AAAB	AABB	AABB	AABB	AABB	AABB	ABBB	AABB	AAAA	ABBB	ABBB	AAAB	AABB	AABB	ABBB	ABBB	ABBB	ABBB	AAAA	ABBB	AABB	AABB	AAAA	AABB	AAAB	ABBB	AABB	ABBB	AABB	ABBB	AABB	ABBB	AABB	AAAB	AABB	AAAB	BBBB	AABB	AABB	AABB	AAAA	ABBB	AAAA	AABB	AABB
solcap_snp_c1_3746	chr02	7050595	[T/C]	0.442112	AAAB	AABB	ABBB	AAAB	AABB	AAAB	AABB	AABB	ABBB	AAAB	ABBB	AAAB	ABBB	BBBB	AAAB	ABBB	ABBB	ABBB	ABBB	AAAB	AABB	AAAB	AAAB	AAAB	ABBB	ABBB	ABBB	ABBB	AABB	ABBB	AAAB	AABB	ABBB	AAAA	ABBB	AABB	AABB	ABBB	AAAB	AAAB	AAAB	AABB	AAAB	ABBB	AABB
solcap_snp_c1_7341	chr02	42657363	[A/C]	0.443384	AABB	AAAB	BBBB	AABB	BBBB	ABBB	AABB	AAAA	ABBB	AABB	AAAB	ABBB	ABBB	AABB	AAAB	AAAA	AAAA	AAAA	AAAB	AAAB	AAAB	ABBB	AABB	AAAB	AABB	AAAA	ABBB	ABBB	ABBB	AABB	AABB	AABB	AABB	AABB	AAAB	BBBB	AAAA	AABB	AABB	AAAB	BBBB	AABB	AAAB	AABB	ABBB
solcap_snp_c2_784	chr02	11058949	[T/C]	0.443384	AAAB	AAAB	ABBB	AABB	AABB	AAAB	AABB	AAAB	AABB	AAAB	AAAB	AABB	AABB	AABB	AABB	AAAB	AABB	AABB	AABB	AABB	ABBB	AABB	AAAB	AABB	AABB	AAAB	ABBB	ABBB	BBBB	ABBB	AAAB	AABB	AABB	AAAB	ABBB	AABB	AABB	AAAB	AAAB	AAAB	AABB	AABB	AAAB	AABB	AAAB
solcap_snp_c1_7342	chr02	42645671	[A/G]	0.444656	AABB	ABBB	AAAA	AABB	AAAA	AAAB	AABB	BBBB	AAAB	AABB	ABBB	AAAB	AAAB	AABB	ABBB	BBBB	BBBB	BBBB	ABBB	ABBB	ABBB	AAAB	AABB	ABBB	AABB	BBBB	AAAB	AAAB	AAAB	AABB	AABB	AABB	AABB	AABB	ABBB	AAAA	BBBB	AABB	AABB	ABBB	AAAA	AABB	ABBB	AABB	AAAB
solcap_snp_c2_39191	chr02	32084808	[A/G]	0.445293	ABBB	AAAB	AAAB	AAAB	AAAB	AABB	AABB	ABBB	ABBB	ABBB	AABB	AAAB	ABBB	ABBB	AABB	AABB	AABB	BBBB	AAAB	ABBB	BBBB	ABBB	AABB	AABB	AABB	BBBB	ABBB	AABB	ABBB	ABBB	AAAB	ABBB	AAAB	BBBB	ABBB	AABB	BBBB	ABBB	AABB	AABB	ABBB	AAAB	ABBB	AABB	ABBB
solcap_snp_c2_22894	chr02	42660643	[T/G]	0.445929	AABB	AAAB	BBBB	AABB	BBBB	ABBB	AABB	AAAA	ABBB	AABB	AAAB	ABBB	ABBB	AABB	AAAB	AAAA	AAAA	AAAA	AAAB	AAAB	AAAB	ABBB	AABB	AAAB	AABB	AAAA	ABBB	ABBB	ABBB	AABB	AABB	AABB	AABB	AABB	AAAB	BBBB	AAAA	AABB	AABB	AAAB	BBBB	AABB	AAAB	AABB	ABBB
solcap_snp_c2_55199	chr02	35523028	[A/G]	0.445929	ABBB	ABBB	AABB	AABB	AABB	ABBB	ABBB	ABBB	BBBB	ABBB	AABB	AABB	AABB	ABBB	ABBB	AABB	AABB	AAAB	BBBB	BBBB	AABB	ABBB	BBBB	AAAB	AAAB	AABB	ABBB	AAAB	AAAB	AAAB	ABBB	AAAB	ABBB	ABBB	ABBB	ABBB	AAAA	AABB	BBBB	AABB	BBBB	ABBB	AAAB	AABB	ABBB
solcap_snp_c2_38938	chr02	27859923	[A/C]	0.451018	ABBB	AABB	ABBB	AAAB	AAAA	AABB	AABB	ABBB	AABB	ABBB	ABBB	AABB	AABB	AABB	AAAB	AAAB	AAAB	AAAB	AAAB	AABB	AAAB	AABB	AABB	AAAB	AAAB	AABB	AABB	AAAB	AABB	ABBB	AAAB	AAAB	AAAB	BBBB	AABB	AABB	BBBB	ABBB	AABB	AAAB	AAAB	AAAA	AAAA	AABB	AABB
solcap_snp_c1_13929	chr02	29929027	[A/G]	0.45229	AABB	AABB	AABB	AABB	AABB	ABBB	AAAB	ABBB	AAAA	AAAB	AABB	BBBB	AABB	AAAB	ABBB	ABBB	ABBB	AAAB	ABBB	AABB	AAAB	AABB	AAAB	AAAB	BBBB	AAAB	AAAB	ABBB	ABBB	AAAB	ABBB	AABB	AABB	ABBB	AAAB	ABBB	AABB	AAAB	AABB	ABBB	AAAB	AABB	BBBB	AABB	AABB
solcap_snp_c2_41108	chr02	18042076	[A/G]	0.454198	ABBB	AABB	ABBB	ABBB	ABBB	AABB	ABBB	AABB	ABBB	AABB	AABB	ABBB	ABBB	AABB	AAAB	AABB	ABBB	AABB	ABBB	ABBB	AABB	ABBB	AAAB	AAAB	AABB	AABB	ABBB	AABB	AABB	ABBB	BBBB	AABB	AABB	ABBB	AABB	ABBB	AABB	AABB	AAAB	AAAA	ABBB	AABB	AAAA	AABB	ABBB
solcap_snp_c2_40635	chr02	39073504	[T/C]	0.456107	AAAB	AAAB	ABBB	AABB	AABB	AABB	AABB	ABBB	AABB	ABBB	AABB	AAAB	AABB	ABBB	AABB	AAAB	AABB	AABB	AABB	AAAB	ABBB	AABB	AAAA	ABBB	AAAA	AABB	AABB	AAAB	ABBB	BBBB	AABB	AABB	AABB	AAAB	ABBB	AABB	AAAA	ABBB	AAAA	AAAB	ABBB	AAAA	AABB	AAAB	AABB
solcap_snp_c2_16362	chr02	15157259	[A/G]	0.456743	AABB	ABBB	AAAB	AABB	AAAB	BBBB	AABB	ABBB	AABB	ABBB	ABBB	AABB	ABBB	AABB	ABBB	ABBB	AABB	AABB	AABB	AABB	AAAB	AABB	BBBB	AABB	AABB	ABBB	AAAB	AABB	AABB	AAAB	ABBB	ABBB	AABB	AABB	AAAB	AABB	AABB	AABB	ABBB	ABBB	AABB	AABB	ABBB	ABBB	AABB
solcap_snp_c2_17914	chr02	36422460	[A/G]	0.458651	ABBB	AABB	ABBB	AAAB	AAAB	ABBB	ABBB	BBBB	AAAB	AAAB	ABBB	AABB	AAAB	AAAB	AABB	AAAB	AABB	BBBB	AAAA	AABB	BBBB	AAAB	AAAB	AABB	AABB	ABBB	AABB	ABBB	ABBB	AABB	AABB	BBBB	AAAB	ABBB	AAAB	AAAB	AABB	AAAB	AAAA	ABBB	AABB	ABBB	AAAB	AABB	AAAB
solcap_snp_c2_4344	chr02	4885093	[A/G]	0.461196	BBBB	ABBB	AAAB	ABBB	AABB	BBBB	ABBB	ABBB	AABB	ABBB	ABBB	ABBB	AABB	AABB	ABBB	ABBB	AABB	AABB	AAAB	ABBB	AAAB	ABBB	ABBB	AABB	AABB	ABBB	AAAB	AABB	AABB	AAAB	ABBB	AABB	AABB	BBBB	AAAB	ABBB	AABB	AABB	ABBB	ABBB	ABBB	AABB	BBBB	AABB	AABB
solcap_snp_c2_47037	chr02	33978983	[T/C]	0.465013	AABB	AABB	AABB	AAAB	ABBB	AAAB	AABB	AAAB	AABB	AABB	ABBB	AAAB	AABB	AABB	AAAB	AABB	ABBB	AABB	AAAA	AABB	AABB	AABB	AABB	BBBB	ABBB	AABB	AAAB	ABBB	ABBB	AABB	AABB	AABB	AAAB	AAAB	AABB	ABBB	AAAA	AABB	AABB	ABBB	ABBB	ABBB	AABB	AABB	AABB
solcap_snp_c2_17954	chr02	36329310	[A/G]	0.470738	AABB	ABBB	AABB	ABBB	ABBB	AAAB	AAAB	AAAA	BBBB	BBBB	AABB	AABB	ABBB	BBBB	ABBB	ABBB	AAAB	AAAB	BBBB	ABBB	AAAA	BBBB	BBBB	AAAB	AAAB	AAAB	ABBB	AAAB	AAAB	ABBB	ABBB	AAAB	BBBB	AAAB	ABBB	ABBB	AABB	BBBB	BBBB	AAAB	BBBB	AAAB	AABB	AAAB	BBBB
solcap_snp_c1_12264	chr02	34171906	[A/G]	0.477735	AABB	AABB	AABB	ABBB	AAAB	ABBB	AABB	ABBB	AABB	AABB	AAAB	ABBB	AABB	AABB	ABBB	AABB	AAAB	AABB	BBBB	AABB	AABB	AABB	AABB	AAAA	AAAB	AABB	ABBB	AAAB	AAAB	AABB	AABB	AAAB	ABBB	ABBB	AABB	AAAB	BBBB	AABB	AABB	AAAB	AAAB	AAAB	AABB	AABB	AABB
solcap_snp_c2_7631	chr02	41637553	[T/C]	0.478372	ABBB	AABB	AABB	AAAB	AAAB	AABB	AAAB	AABB	AABB	AAAB	AAAB	ABBB	AAAB	AABB	AAAB	AAAB	AAAA	AAAB	AAAB	AABB	AAAA	AABB	BBBB	AABB	ABBB	AAAB	AAAB	ABBB	AAAB	AABB	AABB	AABB	AAAB	ABBB	AABB	AABB	AABB	AAAB	AABB	AABB	AAAB	ABBB	AABB	ABBB	AABB
solcap_snp_c2_48195	chr02	29136866	[T/C]	0.479008	AABB	AAAA	ABBB	AAAB	ABBB	AAAB	BBBB	AAAB	AAAB	AABB	AABB	AABB	AAAB	AAAB	AAAB	AAAA	AABB	AAAB	AAAB	AAAB	AABB	AAAB	ABBB	ABBB	ABBB	AABB	AAAB	AAAB	ABBB	AAAB	AABB	AABB	AAAB	AAAB	AAAB	AAAB	AAAA	ABBB	AABB	ABBB	AABB	AAAB	AABB	AAAB	AAAB
solcap_snp_c1_12339	chr02	27411239	[A/G]	0.484733	AABB	AABB	AAAA	AABB	AAAB	ABBB	AABB	AABB	AAAB	AABB	AABB	AAAB	AAAB	AAAB	ABBB	AABB	ABBB	AABB	AABB	ABBB	ABBB	AABB	ABBB	AABB	AAAB	ABBB	AAAA	AAAB	AAAB	AAAA	AABB	AABB	ABBB	AAAB	ABBB	AAAB	AAAA	AAAB	ABBB	AAAB	AAAB	AAAB	AABB	AABB	AABB
solcap_snp_c2_32244	chr02	13688306	[A/G]	0.485369	ABBB	ABBB	AAAB	AABB	AABB	BBBB	AABB	ABBB	AABB	ABBB	ABBB	AABB	AABB	AABB	ABBB	ABBB	AABB	AABB	AABB	AABB	AAAB	AABB	ABBB	AABB	AABB	ABBB	AAAB	AAAB	AAAB	AAAB	ABBB	AABB	AABB	ABBB	AAAB	AABB	AABB	ABBB	ABBB	ABBB	AABB	AABB	BBBB	ABBB	ABBB
solcap_snp_c2_32381	chr02	22393286	[G/C]	0.485369	ABBB	AABB	ABBB	AABB	ABBB	AAAB	ABBB	AABB	ABBB	AAAB	AABB	ABBB	ABBB	AABB	AAAB	AABB	ABBB	AABB	BBBB	ABBB	AABB	ABBB	AABB	AAAB	AAAB	AABB	ABBB	AAAB	AABB	ABBB	BBBB	AABB	AAAB	ABBB	AABB	ABBB	AABB	ABBB	ABBB	AAAA	ABBB	ABBB	AAAA	AABB	ABBB
solcap_snp_c1_7268	chr02	43283777	[T/C]	0.486641	AABB	ABBB	AAAB	ABBB	AAAB	AAAA	ABBB	BBBB	AABB	AABB	AABB	AABB	AABB	AABB	ABBB	ABBB	ABBB	BBBB	BBBB	ABBB	BBBB	AABB	AABB	ABBB	AABB	ABBB	ABBB	AAAB	AABB	AAAB	AABB	ABBB	ABBB	AABB	BBBB	AAAB	AAAA	AABB	AAAA	ABBB	AAAA	AABB	BBBB	ABBB	AABB
solcap_snp_c2_53035	chr02	38688398	[T/G]	0.49173	AABB	AABB	AABB	AABB	AAAB	AAAB	AAAB	AABB	ABBB	AABB	AAAB	AABB	AABB	ABBB	AAAB	AABB	AABB	AAAA	AAAB	AABB	AAAA	ABBB	ABBB	AAAB	ABBB	AAAA	AABB	AABB	AABB	AABB	ABBB	AABB	AABB	AABB	AAAB	AABB	AAAA	ABBB	BBBB	AAAB	ABBB	AAAA	ABBB	ABBB	ABBB
solcap_snp_c2_4515	chr02	8246208	[T/C]	0.494275	AAAB	AABB	ABBB	AAAB	AABB	AAAB	AABB	AABB	ABBB	AAAA	ABBB	AAAB	ABBB	ABBB	AAAB	ABBB	ABBB	ABBB	AABB	AAAB	ABBB	AAAB	AAAB	ABBB	ABBB	ABBB	ABBB	ABBB	AABB	ABBB	AAAA	AABB	ABBB	AAAA	ABBB	AABB	AABB	AABB	AAAB	AABB	AAAB	AABB	AAAB	AABB	AAAB
solcap_snp_c2_25179	chr02	40294533	[A/G]	0.496819	ABBB	ABBB	AABB	AABB	AABB	AAAB	AAAB	AABB	AAAB	AABB	ABBB	ABBB	AABB	AAAB	AABB	ABBB	AABB	ABBB	AABB	ABBB	AAAA	AABB	ABBB	AABB	ABBB	AABB	AABB	AABB	AAAB	AABB	AABB	AABB	AABB	ABBB	AAAB	AAAB	BBBB	AABB	AABB	ABBB	AAAB	BBBB	AAAB	AABB	AABB
solcap_snp_c2_32417	chr02	22604793	[A/G]	0.496819	ABBB	ABBB	ABBB	AAAB	BBBB	AAAB	AAAB	ABBB	ABBB	AAAA	AAAB	BBBB	AABB	AABB	AAAB	BBBB	AABB	ABBB	AAAB	ABBB	ABBB	AABB	AAAB	AAAA	AAAB	ABBB	ABBB	AAAA	AAAB	AABB	BBBB	BBBB	AAAB	BBBB	AAAA	BBBB	BBBB	AABB	BBBB	AAAA	AABB	AAAB	AAAA	ABBB	ABBB
solcap_snp_c2_32257	chr02	13803194	[A/G]	0.497455	AAAB	AAAB	ABBB	AABB	AABB	AAAA	AABB	AAAB	AABB	AAAB	AAAB	AABB	AAAB	AABB	AAAB	AAAB	AABB	AABB	AABB	AABB	ABBB	AABB	AAAB	AABB	AABB	AAAB	ABBB	AABB	ABBB	ABBB	AAAB	AABB	AABB	AAAB	ABBB	AABB	AABB	AAAB	AAAB	AAAB	AABB	AABB	AAAA	AABB	AAAB
solcap_snp_c2_811	chr02	12644320	[A/G]	0.498728	ABBB	ABBB	AAAB	AABB	AAAB	BBBB	AABB	ABBB	AABB	ABBB	ABBB	AABB	AABB	AABB	ABBB	ABBB	AABB	AABB	AABB	AABB	AAAB	AABB	ABBB	AABB	AABB	ABBB	AAAB	AAAB	AAAB	AAAB	ABBB	AABB	AABB	ABBB	AAAB	AABB	AABB	ABBB	ABBB	ABBB	AABB	AABB	BBBB	ABBB	ABBB
solcap_snp_c1_1914	chr03	7824125	[T/C]	0.0470361	AAAA	AAAA	AAAA	AAAA	AAAA	AAAA	AAAA	AAAA	AAAA	AAAA	AAAA	AAAA	AAAA	AAAA	AAAA	AAAA	AAAA	AAAA	AAAA	AAAA	AAAA	AAAA	AAAA	AAAA	AAAA	AAAA	AAAA	AAAA	AAAA	AAAA	AAAA	AAAA	AAAA	AAAA	AAAA	AAAA	AAAA	AAAA	AAAA	AAAA	AAAA	AAAA	AAAA	AAAB	AAAA
solcap_snp_c2_29441	chr03	5580430	[A/G]	0.0563472	BBBB	BBBB	BBBB	BBBB	BBBB	BBBB	BBBB	BBBB	BBBB	BBBB	BBBB	BBBB	BBBB	BBBB	BBBB	BBBB	BBBB	BBBB	BBBB	BBBB	BBBB	BBBB	BBBB	BBBB	BBBB	BBBB	BBBB	BBBB	BBBB	BBBB	BBBB	BBBB	BBBB	BBBB	BBBB	BBBB	BBBB	BBBB	BBBB	BBBB	BBBB	BBBB	BBBB	ABBB	BBBB
solcap_snp_c1_7115	chr03	54657023	[T/C]	0.0571979	BBBB	BBBB	ABBB	BBBB	BBBB	BBBB	BBBB	ABBB	BBBB	BBBB	BBBB	ABBB	BBBB	BBBB	ABBB	BBBB	BBBB	BBBB	BBBB	BBBB	BBBB	ABBB	BBBB	BBBB	ABBB	BBBB	BBBB	BBBB	BBBB	ABBB	BBBB	ABBB	ABBB	BBBB	BBBB	BBBB	BBBB	BBBB	BBBB	ABBB	BBBB	ABBB	ABBB	ABBB	BBBB
solcap_snp_c2_5289	chr03	8263418	[A/G]	0.0588235	BBBB	BBBB	BBBB	BBBB	BBBB	BBBB	BBBB	BBBB	BBBB	BBBB	BBBB	BBBB	BBBB	BBBB	BBBB	BBBB	BBBB	BBBB	BBBB	BBBB	BBBB	BBBB	BBBB	BBBB	BBBB	BBBB	BBBB	BBBB	BBBB	BBBB	BBBB	BBBB	BBBB	BBBB	ABBB	BBBB	BBBB	ABBB	BBBB	BBBB	BBBB	BBBB	BBBB	ABBB	BBBB
solcap_snp_c2_18429	chr03	55645069	[T/A]	0.0594629	BBBB	BBBB	ABBB	BBBB	BBBB	BBBB	BBBB	ABBB	BBBB	BBBB	BBBB	ABBB	BBBB	BBBB	ABBB	BBBB	BBBB	BBBB	BBBB	BBBB	BBBB	ABBB	BBBB	BBBB	AABB	BBBB	BBBB	BBBB	BBBB	BBBB	BBBB	ABBB	ABBB	BBBB	ABBB	BBBB	BBBB	BBBB	BBBB	ABBB	BBBB	ABBB	ABBB	NNNN	BBBB
solcap_snp_c1_5955	chr03	55642414	[A/C]	0.0604113	AAAA	AAAA	AAAB	AAAA	AAAA	AAAA	AAAA	AAAB	AAAA	AAAA	AAAA	AAAB	AAAA	AAAA	AAAB	AAAA	AAAA	AAAA	AAAA	AAAA	AAAA	AAAB	AAAA	AAAA	AABB	AAAA	AAAA	AAAA	AAAA	AAAA	AAAA	NNNN	AAAB	AAAA	AAAB	AAAA	AAAA	AAAA	AAAA	NNNN	AAAA	AAAB	AAAB	AABB	AAAA
solcap_snp_c1_7078	chr03	54369094	[T/C]	0.0613695	BBBB	BBBB	ABBB	BBBB	BBBB	BBBB	BBBB	ABBB	BBBB	BBBB	BBBB	ABBB	BBBB	BBBB	ABBB	BBBB	BBBB	BBBB	BBBB	BBBB	BBBB	ABBB	BBBB	BBBB	AABB	BBBB	BBBB	BBBB	BBBB	ABBB	BBBB	ABBB	ABBB	BBBB	BBBB	BBBB	BBBB	BBBB	BBBB	ABBB	BBBB	ABBB	ABBB	AABB	BBBB
solcap_snp_c2_18428	chr03	55645038	[T/C]	0.0618622	BBBB	BBBB	ABBB	BBBB	BBBB	BBBB	BBBB	ABBB	BBBB	BBBB	BBBB	ABBB	BBBB	BBBB	ABBB	BBBB	BBBB	BBBB	BBBB	BBBB	BBBB	ABBB	BBBB	BBBB	AABB	BBBB	BBBB	BBBB	BBBB	BBBB	BBBB	ABBB	ABBB	BBBB	ABBB	BBBB	BBBB	BBBB	BBBB	ABBB	BBBB	ABBB	ABBB	AABB	BBBB
solcap_snp_c1_8194	chr03	56672195	[T/C]	0.062341	BBBB	BBBB	ABBB	BBBB	BBBB	BBBB	BBBB	ABBB	BBBB	BBBB	BBBB	ABBB	BBBB	BBBB	ABBB	BBBB	BBBB	BBBB	BBBB	BBBB	BBBB	ABBB	ABBB	BBBB	AABB	BBBB	BBBB	BBBB	ABBB	BBBB	BBBB	ABBB	ABBB	BBBB	ABBB	BBBB	BBBB	BBBB	BBBB	ABBB	BBBB	ABBB	ABBB	AABB	BBBB
solcap_snp_c2_57259	chr03	53421860	[T/G]	0.0625	BBBB	BBBB	ABBB	BBBB	BBBB	BBBB	BBBB	ABBB	BBBB	BBBB	BBBB	ABBB	BBBB	BBBB	ABBB	BBBB	BBBB	BBBB	BBBB	BBBB	BBBB	ABBB	BBBB	BBBB	AABB	BBBB	BBBB	BBBB	BBBB	ABBB	BBBB	ABBB	ABBB	BBBB	BBBB	BBBB	BBBB	BBBB	BBBB	ABBB	BBBB	ABBB	ABBB	AABB	BBBB
solcap_snp_c1_7076	chr03	54368685	[T/G]	0.0629771	BBBB	BBBB	ABBB	BBBB	BBBB	BBBB	BBBB	ABBB	BBBB	BBBB	BBBB	ABBB	BBBB	BBBB	ABBB	BBBB	BBBB	BBBB	BBBB	BBBB	BBBB	ABBB	BBBB	BBBB	AABB	BBBB	BBBB	BBBB	BBBB	ABBB	BBBB	ABBB	ABBB	BBBB	BBBB	BBBB	BBBB	BBBB	BBBB	ABBB	BBBB	ABBB	ABBB	AABB	BBBB
solcap_snp_c2_47843	chr03	54141894	[T/G]	0.0629771	BBBB	BBBB	ABBB	BBBB	BBBB	BBBB	BBBB	ABBB	BBBB	BBBB	BBBB	ABBB	BBBB	BBBB	ABBB	BBBB	BBBB	BBBB	BBBB	BBBB	BBBB	ABBB	BBBB	BBBB	AABB	BBBB	BBBB	BBBB	BBBB	ABBB	BBBB	ABBB	ABBB	BBBB	BBBB	BBBB	BBBB	BBBB	BBBB	ABBB	BBBB	ABBB	ABBB	AABB	BBBB
solcap_snp_c2_57265	chr03	53422457	[T/A]	0.0629771	AAAA	AAAA	AAAB	AAAA	AAAA	AAAA	AAAA	AAAB	AAAA	AAAA	AAAA	AAAB	AAAA	AAAA	AAAB	AAAA	AAAA	AAAA	AAAA	AAAA	AAAA	AAAB	AAAA	AAAA	AABB	AAAA	AAAA	AAAA	AAAA	AAAB	AAAA	AAAB	AAAB	AAAA	AAAA	AAAA	AAAA	AAAA	AAAA	AAAB	AAAA	AAAB	AAAB	AABB	AAAA
solcap_snp_c2_26417	chr03	56573127	[A/G]	0.0631378	BBBB	BBBB	ABBB	BBBB	BBBB	BBBB	BBBB	ABBB	BBBB	BBBB	BBBB	ABBB	BBBB	BBBB	ABBB	BBBB	BBBB	BBBB	BBBB	BBBB	BBBB	ABBB	ABBB	BBBB	AABB	BBBB	BBBB	BBBB	ABBB	BBBB	BBBB	ABBB	ABBB	BBBB	ABBB	BBBB	BBBB	BBBB	BBBB	ABBB	BBBB	ABBB	ABBB	AABB	BBBB
solcap_snp_c2_26376	chr03	56667078	[T/G]	0.065051	AAAA	AAAA	AAAB	AAAA	AAAA	AAAA	AAAA	AAAB	AAAA	AAAA	AAAA	AAAB	AAAA	AAAA	AAAB	AAAA	AAAA	AAAA	AAAA	AAAA	AAAA	AAAB	AAAB	AAAA	AABB	AAAA	AAAA	AAAA	AAAB	AAAA	AAAA	AAAB	AAAB	AAAA	AAAB	AAAA	AAAA	AAAA	AAAA	AAAB	AAAA	AAAB	AAAB	AABB	AAAA
solcap_snp_c1_7082	chr03	54373785	[T/C]	0.0661578	BBBB	BBBB	ABBB	BBBB	BBBB	BBBB	BBBB	ABBB	BBBB	BBBB	BBBB	ABBB	BBBB	BBBB	ABBB	BBBB	BBBB	BBBB	BBBB	BBBB	BBBB	ABBB	BBBB	BBBB	AABB	BBBB	BBBB	BBBB	BBBB	ABBB	BBBB	ABBB	ABBB	BBBB	BBBB	BBBB	BBBB	BBBB	BBBB	ABBB	BBBB	ABBB	ABBB	AABB	BBBB
solcap_snp_c2_1725	chr03	51404183	[T/C]	0.0680662	BBBB	BBBB	ABBB	BBBB	BBBB	BBBB	BBBB	ABBB	BBBB	BBBB	BBBB	ABBB	BBBB	BBBB	ABBB	BBBB	BBBB	BBBB	BBBB	BBBB	BBBB	ABBB	BBBB	BBBB	AABB	BBBB	BBBB	BBBB	BBBB	ABBB	BBBB	ABBB	ABBB	BBBB	BBBB	BBBB	BBBB	BBBB	BBBB	BBBB	BBBB	ABBB	AABB	AABB	BBBB
solcap_snp_c2_18273	chr03	55235957	[A/G]	0.0699746	BBBB	BBBB	ABBB	BBBB	BBBB	BBBB	BBBB	ABBB	BBBB	BBBB	BBBB	ABBB	BBBB	BBBB	ABBB	BBBB	BBBB	BBBB	BBBB	BBBB	BBBB	ABBB	BBBB	BBBB	AABB	BBBB	BBBB	BBBB	BBBB	BBBB	BBBB	ABBB	ABBB	BBBB	ABBB	BBBB	BBBB	BBBB	BBBB	ABBB	BBBB	ABBB	ABBB	AABB	BBBB
solcap_snp_c2_18271	chr03	55234747	[T/C]	0.0700514	BBBB	BBBB	ABBB	BBBB	ABBB	BBBB	BBBB	ABBB	BBBB	BBBB	BBBB	ABBB	BBBB	BBBB	ABBB	BBBB	BBBB	ABBB	BBBB	BBBB	BBBB	ABBB	BBBB	BBBB	AABB	ABBB	BBBB	BBBB	BBBB	BBBB	BBBB	ABBB	ABBB	BBBB	ABBB	BBBB	BBBB	BBBB	BBBB	AABB	BBBB	ABBB	ABBB	AABB	BBBB
solcap_snp_c2_37118	chr03	61876342	[A/G]	0.0706107	BBBB	ABBB	ABBB	BBBB	BBBB	BBBB	BBBB	ABBB	BBBB	BBBB	BBBB	BBBB	ABBB	BBBB	AABB	BBBB	BBBB	BBBB	BBBB	BBBB	ABBB	BBBB	BBBB	BBBB	BBBB	BBBB	BBBB	BBBB	BBBB	BBBB	BBBB	BBBB	ABBB	ABBB	BBBB	BBBB	BBBB	ABBB	BBBB	BBBB	BBBB	BBBB	BBBB	BBBB	BBBB
solcap_snp_c1_10514	chr03	40768867	[T/G]	0.0709549	ABBB	ABBB	ABBB	BBBB	BBBB	NNNN	ABBB	BBBB	BBBB	BBBB	ABBB	ABBB	BBBB	BBBB	ABBB	BBBB	ABBB	BBBB	ABBB	ABBB	BBBB	ABBB	NNNN	BBBB	ABBB	BBBB	BBBB	BBBB	BBBB	BBBB	ABBB	BBBB	BBBB	ABBB	BBBB	BBBB	BBBB	NNNN	ABBB	ABBB	BBBB	BBBB	BBBB	BBBB	ABBB
solcap_snp_c2_18272	chr03	55234798	[T/C]	0.0712468	BBBB	BBBB	ABBB	BBBB	ABBB	BBBB	BBBB	ABBB	BBBB	BBBB	BBBB	ABBB	BBBB	BBBB	ABBB	BBBB	BBBB	ABBB	BBBB	BBBB	BBBB	ABBB	BBBB	BBBB	AABB	ABBB	BBBB	BBBB	BBBB	BBBB	BBBB	ABBB	ABBB	BBBB	ABBB	BBBB	BBBB	BBBB	BBBB	AABB	BBBB	ABBB	ABBB	AABB	BBBB
solcap_snp_c2_18270	chr03	55234645	[A/T]	0.071883	BBBB	BBBB	ABBB	BBBB	ABBB	BBBB	BBBB	ABBB	BBBB	BBBB	BBBB	ABBB	BBBB	BBBB	ABBB	BBBB	BBBB	ABBB	BBBB	BBBB	BBBB	ABBB	BBBB	BBBB	AABB	ABBB	BBBB	BBBB	BBBB	BBBB	BBBB	ABBB	ABBB	BBBB	ABBB	BBBB	BBBB	BBBB	BBBB	AABB	BBBB	ABBB	ABBB	AABB	BBBB
solcap_snp_c2_48367	chr03	39257352	[T/G]	0.0729443	ABBB	ABBB	ABBB	BBBB	BBBB	NNNN	ABBB	BBBB	BBBB	BBBB	ABBB	ABBB	BBBB	BBBB	ABBB	BBBB	ABBB	BBBB	ABBB	ABBB	BBBB	ABBB	NNNN	BBBB	ABBB	BBBB	BBBB	BBBB	BBBB	BBBB	ABBB	ABBB	BBBB	ABBB	BBBB	BBBB	BBBB	NNNN	ABBB	ABBB	BBBB	BBBB	BBBB	BBBB	ABBB
solcap_snp_c2_16567	chr03	3673234	[T/C]	0.0730263	AAAB	AAAA	AAAB	AAAA	AAAA	AAAB	AAAA	AAAA	AAAA	AAAB	AAAA	AAAB	AAAA	AAAA	AAAB	AAAB	AAAA	AAAA	AAAB	AAAB	AAAB	AAAB	AAAB	AAAB	AAAA	AAAA	AAAA	AAAA	AAAA	AAAA	AAAA	AAAA	AAAA	AAAA	AAAA	AAAA	AAAA	AAAB	AAAB	AAAB	AAAB	AAAA	AAAA	AAAA	AAAB
solcap_snp_c2_29450	chr03	5448586	[T/C]	0.0733418	ABBB	BBBB	BBBB	ABBB	BBBB	BBBB	AABB	ABBB	ABBB	BBBB	ABBB	BBBB	ABBB	AABB	BBBB	BBBB	AABB	BBBB	ABBB	BBBB	BBBB	BBBB	ABBB	BBBB	AABB	ABBB	ABBB	BBBB	BBBB	BBBB	ABBB	ABBB	BBBB	ABBB	BBBB	NNNN	BBBB	BBBB	BBBB	BBBB	BBBB	ABBB	ABBB	BBBB	ABBB
solcap_snp_c1_6298	chr03	48470944	[T/G]	0.0739796	AAAB	AAAA	AAAB	AAAA	AAAA	AAAB	AAAA	AAAB	AAAA	AAAA	AAAA	AAAB	AAAA	AAAA	AAAA	AAAB	AAAB	AAAA	AAAB	AAAA	AAAA	AAAA	AAAB	AAAA	AAAA	AAAB	AAAA	AAAA	AAAA	AAAA	AAAA	AAAA	AAAA	AAAB	AAAA	AAAA	AAAA	AAAB	AAAA	AAAA	AAAA	AAAA	AAAB	AAAA	AAAA
solcap_snp_c2_1835	chr03	51091650	[A/C]	0.0741688	BBBB	BBBB	BBBB	BBBB	BBBB	BBBB	ABBB	BBBB	BBBB	ABBB	BBBB	BBBB	BBBB	BBBB	ABBB	BBBB	AABB	ABBB	BBBB	ABBB	BBBB	ABBB	ABBB	ABBB	BBBB	AABB	BBBB	BBBB	ABBB	BBBB	ABBB	BBBB	BBBB	ABBB	BBBB	BBBB	BBBB	BBBB	ABBB	AABB	BBBB	BBBB	BBBB	ABBB	BBBB
solcap_snp_c2_29628	chr03	47155647	[T/C]	0.0750636	AAAB	AAAA	AAAB	AAAA	AAAA	AAAB	AAAA	AAAA	AAAA	AAAA	AAAA	AAAB	AAAA	AAAA	AAAA	AAAB	AAAA	AAAA	AAAA	AAAA	AAAA	AAAA	AAAB	AAAA	AAAA	AAAA	AAAA	AAAA	AAAA	AAAA	AAAA	AAAA	AAAA	AAAB	AAAA	AAAA	AAAA	AAAB	AAAA	AAAA	AAAA	AAAA	AAAA	AAAA	AAAA
solcap_snp_c1_8059	chr03	45686390	[T/C]	0.0755814	AAAB	AAAB	NNNN	AAAA	AAAA	AAAB	AAAA	AAAA	AAAA	AAAA	AAAB	AAAB	AAAA	AAAA	AAAA	AAAB	AAAA	AAAB	AAAA	AAAA	AAAA	AAAA	AAAB	AAAA	AAAB	AAAA	AAAA	AAAA	AAAA	AAAA	AAAA	AAAA	AAAA	AAAB	AAAA	AAAA	AAAA	AAAB	AAAA	AAAA	AAAA	AABB	AAAA	AAAA	AAAA
solcap_snp_c1_3639	chr03	46475184	[T/C]	0.0771684	ABBB	ABBB	ABBB	BBBB	BBBB	ABBB	BBBB	BBBB	BBBB	BBBB	ABBB	ABBB	BBBB	BBBB	BBBB	ABBB	BBBB	ABBB	BBBB	BBBB	BBBB	BBBB	ABBB	BBBB	ABBB	BBBB	BBBB	BBBB	BBBB	BBBB	BBBB	BBBB	BBBB	ABBB	BBBB	BBBB	BBBB	ABBB	BBBB	BBBB	BBBB	BBBB	BBBB	BBBB	BBBB
solcap_snp_c2_55281	chr03	45386371	[A/G]	0.0782051	AAAB	AAAB	AAAB	AAAA	AAAA	AAAB	AAAA	AAAA	AAAA	AAAA	AAAB	AAAB	AAAA	AAAA	AAAA	AAAB	AAAA	AAAB	AAAB	AAAA	AAAA	AAAA	AAAB	AAAA	AAAB	AAAA	AAAA	AAAA	AAAA	AAAA	AAAA	AAAA	AAAA	AAAB	AAAA	AAAA	AAAA	AAAB	AAAA	AAAA	AAAA	AABB	AAAA	AAAA	AAAA
solcap_snp_c1_15839	chr03	2390429	[A/G]	0.0807692	AAAB	AAAA	AAAB	AAAA	AAAA	AAAB	AAAA	AAAA	AAAA	AAAB	AAAA	AAAB	AAAA	AAAA	AAAB	AAAB	AAAA	AAAA	AAAB	AAAB	AAAB	AAAB	AAAB	AAAA	AAAA	AAAA	AAAA	AAAA	AAAA	AAAA	AAAA	AAAA	AAAA	AAAA	AAAB	AAAA	AAAA	AAAB	AAAB	AAAA	AAAB	AAAA	AAAA	AAAB	AAAB
solcap_snp_c2_29513	chr03	47493308	[A/G]	0.0822622	AAAB	AAAA	AAAB	AAAA	AAAA	AAAB	AAAA	AAAB	AAAA	AAAA	AAAA	AAAB	AAAA	AAAA	AAAA	AAAB	AAAB	AAAA	AAAA	AAAA	AAAA	AAAA	AAAB	AAAA	AAAA	AAAB	AAAA	AAAA	AAAA	AAAA	AAAA	AAAA	AAAA	AAAB	AAAA	AAAA	AAAA	AAAB	AAAA	AAAA	AAAA	AAAA	AAAB	AAAA	AAAA
solcap_snp_c2_20135	chr03	48764500	[A/G]	0.0831202	ABBB	BBBB	BBBB	BBBB	BBBB	ABBB	ABBB	ABBB	BBBB	BBBB	BBBB	ABBB	BBBB	BBBB	BBBB	ABBB	AABB	BBBB	ABBB	BBBB	BBBB	BBBB	ABBB	BBBB	BBBB	ABBB	BBBB	BBBB	ABBB	BBBB	BBBB	BBBB	BBBB	ABBB	BBBB	BBBB	BBBB	ABBB	BBBB	BBBB	BBBB	BBBB	ABBB	BBBB	BBBB
solcap_snp_c1_10555	chr03	13393873	[A/C]	0.0835476	ABBB	BBBB	BBBB	BBBB	BBBB	BBBB	BBBB	BBBB	ABBB	BBBB	BBBB	BBBB	BBBB	BBBB	ABBB	BBBB	BBBB	BBBB	BBBB	ABBB	BBBB	BBBB	BBBB	BBBB	ABBB	BBBB	ABBB	BBBB	BBBB	BBBB	ABBB	BBBB	BBBB	ABBB	BBBB	ABBB	NNNN	ABBB	BBBB	BBBB	ABBB	ABBB	ABBB	ABBB	BBBB
solcap_snp_c2_35572	chr03	13716066	[T/C]	0.0846154	ABBB	BBBB	BBBB	BBBB	BBBB	BBBB	BBBB	BBBB	ABBB	BBBB	BBBB	BBBB	BBBB	BBBB	ABBB	BBBB	BBBB	BBBB	BBBB	ABBB	BBBB	BBBB	BBBB	BBBB	ABBB	BBBB	ABBB	BBBB	BBBB	BBBB	ABBB	BBBB	BBBB	ABBB	BBBB	ABBB	NNNN	ABBB	BBBB	BBBB	ABBB	ABBB	ABBB	ABBB	BBBB
solcap_snp_c2_11211	chr03	46528226	[T/C]	0.0848214	AAAB	AAAB	AAAB	AAAA	AAAA	AAAB	AAAA	AAAA	AAAA	AAAA	AAAB	AAAB	AAAA	AAAA	AAAA	AAAB	AAAA	AAAB	AAAA	AAAA	AAAA	AAAA	AAAB	AAAA	AAAB	AAAA	AAAA	AAAA	AAAA	AAAA	AAAA	AAAA	AAAA	AAAB	AAAA	AAAA	AAAA	AAAB	AAAA	AAAA	AAAA	AAAA	AAAA	AAAA	AAAA
solcap_snp_c2_18504	chr03	55910974	[A/G]	0.0854922	BBBB	BBBB	ABBB	BBBB	NNNN	BBBB	BBBB	ABBB	BBBB	BBBB	BBBB	ABBB	BBBB	BBBB	ABBB	BBBB	BBBB	BBBB	BBBB	BBBB	BBBB	ABBB	BBBB	AABB	AABB	BBBB	BBBB	BBBB	ABBB	BBBB	BBBB	ABBB	ABBB	BBBB	ABBB	BBBB	AABB	BBBB	BBBB	NNNN	BBBB	ABBB	ABBB	AABB	BBBB
solcap_snp_c2_20129	chr03	48762278	[T/C]	0.0859375	ABBB	BBBB	BBBB	BBBB	BBBB	ABBB	ABBB	ABBB	BBBB	BBBB	BBBB	ABBB	BBBB	BBBB	BBBB	ABBB	ABBB	BBBB	ABBB	BBBB	BBBB	BBBB	ABBB	BBBB	BBBB	ABBB	BBBB	BBBB	BBBB	BBBB	BBBB	BBBB	BBBB	ABBB	BBBB	BBBB	BBBB	ABBB	BBBB	BBBB	BBBB	BBBB	ABBB	BBBB	BBBB
solcap_snp_c2_43261	chr03	34432175	[T/C]	0.0860969	AAAA	AAAA	AAAA	AAAB	AAAA	AAAB	AAAA	AAAA	AAAB	AAAA	AAAA	AAAA	AABB	AAAA	AAAA	AAAA	AAAA	AAAA	AAAB	AAAA	AAAA	AAAB	AAAB	AAAA	AAAA	AAAA	AAAB	AAAA	AAAA	AAAA	AAAB	AAAA	AAAB	AAAA	AAAA	AAAA	AAAA	AAAA	AAAA	AAAA	NNNN	AAAB	AAAA	AAAA	AAAB
solcap_snp_c2_43252	chr03	34493699	[A/G]	0.086514	AAAA	AAAA	AAAA	AAAB	AAAA	AAAB	AAAA	AAAA	AAAB	AAAA	AAAA	AAAA	AAAB	AAAA	AAAA	AAAA	AAAA	AAAA	AAAB	AAAA	AAAA	AAAB	AAAB	AAAA	AAAA	AAAA	AAAB	AAAA	AAAA	AAAA	AAAB	AAAA	AAAB	AAAA	AAAA	AAAA	AAAA	AAAA	AAAA	AAAA	AABB	AAAB	AAAA	AAAA	AAAB
solcap_snp_c2_54290	chr03	1272794	[T/C]	0.0867609	ABBB	BBBB	ABBB	ABBB	BBBB	ABBB	BBBB	BBBB	BBBB	ABBB	BBBB	ABBB	ABBB	BBBB	ABBB	ABBB	BBBB	BBBB	ABBB	ABBB	ABBB	BBBB	ABBB	BBBB	BBBB	BBBB	BBBB	BBBB	BBBB	BBBB	BBBB	BBBB	BBBB	BBBB	BBBB	BBBB	BBBB	ABBB	ABBB	BBBB	BBBB	BBBB	BBBB	ABBB	ABBB
solcap_snp_c2_54286	chr03	1267563	[T/C]	0.0909669	ABBB	BBBB	ABBB	ABBB	BBBB	ABBB	BBBB	BBBB	BBBB	ABBB	BBBB	ABBB	ABBB	BBBB	ABBB	ABBB	BBBB	BBBB	ABBB	ABBB	ABBB	BBBB	ABBB	BBBB	BBBB	BBBB	BBBB	BBBB	BBBB	BBBB	BBBB	BBBB	BBBB	BBBB	BBBB	BBBB	BBBB	ABBB	ABBB	BBBB	BBBB	BBBB	BBBB	ABBB	ABBB
solcap_snp_c2_5736	chr03	11287783	[T/C]	0.0940722	ABBB	BBBB	BBBB	ABBB	BBBB	BBBB	ABBB	ABBB	ABBB	BBBB	ABBB	BBBB	ABBB	ABBB	BBBB	BBBB	AABB	BBBB	ABBB	BBBB	BBBB	BBBB	BBBB	BBBB	ABBB	ABBB	ABBB	BBBB	BBBB	BBBB	BBBB	ABBB	BBBB	ABBB	NNNN	BBBB	BBBB	ABBB	BBBB	BBBB	BBBB	BBBB	BBBB	ABBB	ABBB
solcap_snp_c2_22466	chr03	54580832	[A/G]	0.0965473	AAAB	AAAB	AAAA	AAAA	AAAB	AAAA	AAAB	AAAA	AAAB	AAAB	AAAB	AAAA	AAAB	AAAA	AAAB	AAAB	AABB	AAAA	AAAA	AAAB	AAAB	AAAA	AAAB	AAAA	AAAA	AAAA	AAAA	AAAA	AAAB	AAAA	AABB	AAAA	AAAA	AAAA	AAAA	AAAB	AAAA	AAAB	AAAB	AAAA	AAAA	AAAA	AAAA	AAAA	AAAA
solcap_snp_c2_36231	chr03	419123	[A/G]	0.0979644	AAAB	AAAA	AAAB	AAAB	AAAA	AAAB	AAAA	AAAA	AAAA	AAAB	AAAA	AAAB	AAAB	AAAA	AAAB	AAAB	AAAA	AAAA	AAAB	AAAB	AAAB	AAAA	AAAB	AAAA	AAAA	AAAA	AAAA	AAAA	AAAA	AAAA	AAAA	AAAA	AAAA	AAAA	AAAA	AAAA	AAAA	AAAB	AAAB	AAAA	AAAA	AAAA	AAAB	AAAB	AAAB
solcap_snp_c2_48529	chr03	48343451	[T/C]	0.0991049	ABBB	BBBB	ABBB	BBBB	BBBB	ABBB	ABBB	ABBB	BBBB	BBBB	BBBB	ABBB	BBBB	BBBB	BBBB	ABBB	ABBB	ABBB	ABBB	BBBB	BBBB	BBBB	ABBB	BBBB	BBBB	AABB	BBBB	BBBB	BBBB	BBBB	BBBB	BBBB	BBBB	ABBB	ABBB	BBBB	BBBB	ABBB	BBBB	ABBB	BBBB	BBBB	ABBB	ABBB	BBBB
solcap_snp_c1_16234	chr03	53270167	[T/C]	0.101145	AAAB	AAAB	AAAB	AAAA	AAAA	AAAA	AAAA	AAAB	AAAA	AAAB	AAAA	AAAB	AAAA	AAAA	AAAB	AAAB	AAAA	AAAA	AAAA	AAAA	AAAA	AAAB	AAAB	AAAA	AABB	AAAA	AAAA	AAAA	AAAB	AAAB	AAAA	AAAB	AAAB	AAAB	AAAA	AAAA	AAAA	AABB	AAAA	AAAB	AAAA	AABB	AABB	AABB	AAAA
solcap_snp_c2_57256	chr03	53434069	[A/G]	0.101145	ABBB	ABBB	ABBB	BBBB	BBBB	BBBB	BBBB	ABBB	BBBB	ABBB	BBBB	AABB	BBBB	BBBB	ABBB	ABBB	BBBB	BBBB	BBBB	BBBB	BBBB	ABBB	ABBB	BBBB	AABB	BBBB	BBBB	BBBB	ABBB	ABBB	BBBB	ABBB	ABBB	ABBB	BBBB	BBBB	BBBB	AABB	BBBB	ABBB	BBBB	AABB	AABB	AABB	BBBB
solcap_snp_c2_5742	chr03	10383457	[A/C]	0.101282	AAAB	AAAA	AAAA	AAAB	AAAA	AAAA	AAAB	AAAB	AAAB	AAAA	AAAB	AAAA	AAAB	AABB	AAAA	AAAA	AABB	AAAA	AAAB	AAAA	AAAA	AAAA	AAAA	AAAA	AAAB	AAAB	AAAB	AAAA	AAAA	AAAA	AAAA	AAAB	AAAA	AAAB	AAAB	AAAA	AAAA	AAAB	AAAA	AAAA	AAAA	AAAA	AAAA	AAAB	AAAB
solcap_snp_c2_20113	chr03	48729670	[A/G]	0.114935	BBBB	ABBB	BBBB	AABB	BBBB	BBBB	ABBB	ABBB	BBBB	AABB	BBBB	ABBB	BBBB	BBBB	AABB	BBBB	BBBB	BBBB	ABBB	ABBB	ABBB	ABBB	AABB	BBBB	BBBB	BBBB	BBBB	BBBB	ABBB	BBBB	ABBB	BBBB	ABBB	AABB	BBBB	BBBB	BBBB	ABBB	ABBB	BBBB	BBBB	BBBB	BBBB	BBBB	ABBB
solcap_snp_c2_14424	chr03	25742118	[A/G]	0.119819	ABBB	BBBB	BBBB	ABBB	BBBB	BBBB	ABBB	ABBB	ABBB	BBBB	ABBB	BBBB	ABBB	AABB	BBBB	BBBB	AABB	BBBB	ABBB	BBBB	BBBB	ABBB	BBBB	BBBB	ABBB	ABBB	ABBB	BBBB	ABBB	BBBB	ABBB	ABBB	BBBB	ABBB	AABB	BBBB	BBBB	NNNN	BBBB	BBBB	ABBB	ABBB	BBBB	ABBB	ABBB
solcap_snp_c1_8203	chr03	56420552	[T/C]	0.125318	AAAB	AAAA	AAAB	AAAA	AAAA	AAAA	AAAB	AABB	AAAA	AAAB	AAAA	AAAB	AAAA	AAAA	AAAB	AAAB	AAAA	AAAA	AAAB	AAAA	AAAA	AAAB	AABB	AAAA	AABB	AAAA	AAAA	AAAA	AABB	AAAA	AAAA	AAAB	AAAB	AAAB	AAAB	AAAA	AAAA	AABB	AAAA	AAAB	AAAA	AABB	AABB	AABB	AAAA
solcap_snp_c1_12751	chr03	34637736	[A/G]	0.125323	AAAB	AABB	AAAB	AAAB	AAAB	AAAA	AAAA	AAAB	AAAB	AAAB	AABB	AAAB	AAAB	AAAB	AAAB	AAAB	AAAA	AAAB	AAAB	AAAA	AABB	AAAA	AAAA	AAAB	AAAB	AAAA	AABB	AAAA	AAAB	AAAA	AAAA	AAAA	AAAA	AAAB	AAAA	AAAB	AAAA	AAAA	AAAA	AAAB	AAAA	AAAA	AAAA	AAAB	AAAA
solcap_snp_c1_526	chr03	46395963	[T/G]	0.125964	AAAA	AAAB	AABB	AAAA	AAAB	AAAA	AAAA	AAAA	AAAA	AAAA	AAAB	AAAB	AAAA	AAAA	AABB	AAAB	AAAA	AAAA	AAAA	AAAA	AAAA	AAAA	AAAA	AAAA	AAAB	AAAA	AAAA	AAAB	AABB	AABB	AAAA	AAAA	AAAB	AAAA	AAAB	AAAA	AAAA	AAAA	AAAA	AAAB	AAAA	AAAA	AAAA	AABB	AAAA
solcap_snp_c2_20097	chr03	48539766	[A/G]	0.125969	BBBB	ABBB	BBBB	AABB	BBBB	BBBB	AABB	ABBB	BBBB	AABB	BBBB	ABBB	BBBB	BBBB	AABB	BBBB	BBBB	ABBB	ABBB	ABBB	ABBB	ABBB	AABB	BBBB	BBBB	ABBB	BBBB	BBBB	ABBB	BBBB	ABBB	BBBB	ABBB	AABB	ABBB	BBBB	BBBB	ABBB	ABBB	ABBB	BBBB	BBBB	BBBB	BBBB	ABBB
solcap_snp_c1_4814	chr03	36840643	[T/C]	0.126289	ABBB	NNNN	ABBB	ABBB	AABB	BBBB	BBBB	ABBB	ABBB	ABBB	AABB	ABBB	ABBB	ABBB	AABB	AABB	AABB	ABBB	ABBB	BBBB	AABB	BBBB	BBBB	ABBB	BBBB	ABBB	AABB	ABBB	ABBB	BBBB	BBBB	BBBB	BBBB	ABBB	BBBB	ABBB	BBBB	BBBB	BBBB	ABBB	BBBB	BBBB	BBBB	ABBB	BBBB
solcap_snp_c1_5959	chr03	55905943	[A/C]	0.127863	AAAB	AAAA	AAAB	AAAA	AAAA	AAAA	AAAA	AAAB	AAAA	AAAB	AAAA	AAAB	AAAA	AAAA	AAAB	AAAB	AAAA	AAAA	AAAB	AAAA	AAAA	AAAB	AAAB	AAAA	AABB	AAAA	AAAA	AAAA	AABB	AAAA	AAAA	AAAB	AAAB	AAAB	AAAB	AAAA	AAAA	AABB	AAAA	AAAB	AAAA	AABB	AABB	AAAB	AAAA
solcap_snp_c1_4509	chr03	52406533	[T/G]	0.129177	BBBB	ABBB	BBBB	BBBB	BBBB	BBBB	ABBB	ABBB	ABBB	BBBB	ABBB	BBBB	BBBB	BBBB	BBBB	ABBB	BBBB	BBBB	ABBB	BBBB	BBBB	BBBB	BBBB	BBBB	AABB	BBBB	BBBB	ABBB	ABBB	BBBB	BBBB	ABBB	BBBB	BBBB	BBBB	BBBB	BBBB	BBBB	BBBB	BBBB	ABBB	ABBB	ABBB	BBBB	BBBB
solcap_snp_c1_16094	chr03	44510670	[T/C]	0.130155	BBBB	AABB	BBBB	ABBB	BBBB	BBBB	ABBB	BBBB	BBBB	ABBB	ABBB	BBBB	AABB	BBBB	ABBB	BBBB	BBBB	AABB	BBBB	AABB	BBBB	ABBB	AABB	ABBB	ABBB	ABBB	BBBB	ABBB	BBBB	BBBB	ABBB	BBBB	BBBB	ABBB	BBBB	BBBB	BBBB	BBBB	ABBB	BBBB	BBBB	BBBB	BBBB	BBBB	ABBB
solcap_snp_c1_6308	chr03	48746307	[A/G]	0.131748	AAAA	AAAA	AABB	AAAA	AAAB	AAAA	AAAA	AAAA	AAAA	AAAA	AAAA	AAAB	AAAA	AAAA	AAAB	AAAA	AAAA	AAAB	AAAA	AAAB	AAAA	AABB	AAAA	AAAB	AAAB	AAAB	AAAA	AAAB	AABB	AABB	AAAA	AAAB	AABB	AAAA	AAAB	AAAA	AAAA	AAAA	AAAA	AAAB	AAAB	AABB	AAAA	AABB	AAAA
solcap_snp_c2_43182	chr03	35358381	[A/C]	0.132124	ABBB	AABB	ABBB	ABBB	ABBB	BBBB	BBBB	ABBB	ABBB	ABBB	ABBB	ABBB	BBBB	ABBB	ABBB	ABBB	BBBB	ABBB	ABBB	BBBB	AABB	BBBB	BBBB	ABBB	ABBB	BBBB	ABBB	BBBB	ABBB	BBBB	ABBB	BBBB	BBBB	ABBB	BBBB	ABBB	BBBB	BBBB	BBBB	ABBB	BBBB	BBBB	BBBB	ABBB	BBBB
solcap_snp_c1_16381	chr03	33496751	[A/G]	0.132316	AAAA	AAAA	AAAA	AAAB	AAAA	AAAB	AAAA	AAAA	AAAB	AAAA	AAAA	AAAA	AABB	AAAA	AAAA	AAAA	AAAA	AAAA	AAAB	AAAA	AAAA	AAAB	AAAB	AAAA	AAAA	AAAA	AAAB	AAAA	AAAA	AAAA	AAAB	AAAA	AAAB	AAAA	AAAB	AAAA	AAAA	AAAA	AAAA	AAAA	AABB	AAAB	AAAA	AAAB	AAAB
solcap_snp_c2_1724	chr03	51404231	[T/G]	0.132353	BBBB	BBBB	ABBB	ABBB	ABBB	BBBB	BBBB	ABBB	ABBB	BBBB	BBBB	ABBB	ABBB	ABBB	ABBB	ABBB	BBBB	ABBB	BBBB	ABBB	ABBB	AABB	BBBB	ABBB	AABB	BBBB	ABBB	BBBB	BBBB	AABB	ABBB	AABB	AABB	BBBB	BBBB	ABBB	BBBB	BBBB	ABBB	BBBB	AABB	AABB	AABB	AABB	BBBB
solcap_snp_c1_4542	chr03	52584809	[A/G]	0.132952	AAAA	AAAB	AAAA	AAAA	AAAA	AAAA	AAAB	AAAB	AAAB	AAAA	AAAB	AAAA	AAAA	AAAA	AAAA	AAAB	AAAA	AAAA	AAAB	AAAB	AAAB	AAAB	AAAA	AAAB	ABBB	AAAA	AAAA	AAAB	AAAB	AAAA	AAAB	AAAB	AAAA	AAAA	AAAA	AAAB	AAAA	AAAA	AAAA	AAAA	AABB	AAAB	AAAB	AAAA	AAAA
solcap_snp_c2_55465	chr03	44517478	[A/C]	0.134416	BBBB	AABB	BBBB	ABBB	BBBB	BBBB	AABB	ABBB	BBBB	ABBB	ABBB	BBBB	AABB	BBBB	ABBB	BBBB	BBBB	NNNN	BBBB	AABB	BBBB	ABBB	AABB	ABBB	ABBB	AABB	BBBB	ABBB	BBBB	BBBB	ABBB	BBBB	BBBB	ABBB	ABBB	BBBB	BBBB	BBBB	ABBB	ABBB	BBBB	BBBB	BBBB	BBBB	ABBB
solcap_snp_c1_7112	chr03	54582101	[A/G]	0.135065	AABB	ABBB	BBBB	BBBB	ABBB	BBBB	ABBB	BBBB	ABBB	AABB	ABBB	BBBB	ABBB	BBBB	ABBB	AABB	AABB	BBBB	BBBB	ABBB	ABBB	BBBB	AABB	BBBB	BBBB	BBBB	BBBB	BBBB	AABB	BBBB	AABB	BBBB	BBBB	ABBB	BBBB	ABBB	BBBB	NNNN	ABBB	BBBB	BBBB	ABBB	ABBB	BBBB	BBBB
solcap_snp_c1_16382	chr03	33495209	[T/C]	0.135496	BBBB	BBBB	BBBB	ABBB	BBBB	ABBB	BBBB	BBBB	ABBB	BBBB	BBBB	BBBB	AABB	BBBB	BBBB	BBBB	BBBB	BBBB	ABBB	BBBB	BBBB	ABBB	ABBB	BBBB	BBBB	BBBB	ABBB	BBBB	BBBB	ABBB	ABBB	BBBB	ABBB	BBBB	ABBB	BBBB	BBBB	BBBB	ABBB	BBBB	AABB	ABBB	BBBB	ABBB	ABBB
solcap_snp_c1_1909	chr03	8177658	[A/G]	0.136247	AAAB	AAAB	AAAA	AAAB	AAAB	AAAA	AAAB	AAAB	AAAB	AAAA	AAAB	AAAB	AAAB	AAAB	AAAB	AAAB	AAAB	AAAB	AAAB	AAAB	AAAA	AAAB	AABB	AAAB	AAAA	AAAB	AAAA	AAAB	AAAA	AAAB	AAAB	AAAA	AAAA	AAAB	AABB	AAAB	AAAA	AABB	AABB	AAAB	AAAB	AAAA	AAAA	AAAB	AAAB
solcap_snp_c2_20069	chr03	48471111	[A/C]	0.136598	AAAA	AAAB	AAAA	AABB	AAAA	AAAA	AAAA	AAAB	AAAA	AABB	AAAA	AAAB	AAAA	AAAA	AABB	AAAA	AAAA	AAAA	AAAB	AAAB	AAAB	AAAB	AABB	AAAA	AAAA	AAAA	AAAA	AAAA	AAAB	AAAA	AAAB	AAAA	AAAB	AABB	AAAA	AAAA	AAAA	AAAB	AAAB	AAAA	AAAA	AAAA	AAAA	AAAB	AAAB
solcap_snp_c2_57354	chr03	41779526	[T/C]	0.136951	AAAA	AABB	AAAB	AAAB	AAAA	AAAA	AAAA	AAAA	AAAB	AAAA	AAAB	AAAB	AAAA	AAAB	AAAB	AAAB	AAAB	AAAB	AAAB	AAAA	AAAB	AAAA	AAAA	AAAB	AAAB	AAAB	NNNN	AAAA	AAAA	AAAB	AAAB	AAAA	AAAA	AAAA	AAAA	AAAB	AAAA	AAAB	AAAA	AAAB	AAAA	AAAA	AAAB	AAAB	AAAA
solcap_snp_c2_29669	chr03	46912690	[T/G]	0.139175	BBBB	ABBB	AABB	BBBB	ABBB	BBBB	BBBB	BBBB	BBBB	BBBB	ABBB	ABBB	BBBB	BBBB	AABB	ABBB	BBBB	BBBB	BBBB	BBBB	BBBB	BBBB	BBBB	BBBB	ABBB	BBBB	BBBB	ABBB	AAAB	AABB	BBBB	ABBB	ABBB	BBBB	ABBB	BBBB	BBBB	BBBB	BBBB	ABBB	BBBB	ABBB	BBBB	NNNN	BBBB
solcap_snp_c2_37993	chr03	40024360	[T/C]	0.146947	AAAA	AAAA	AAAB	AAAB	AAAA	AAAA	AAAB	AAAB	AAAA	AAAA	AAAA	AAAA	AAAA	AAAB	AAAA	AAAA	AAAA	AABB	AAAA	AAAB	AAAA	AAAA	AAAA	AAAB	AAAA	AABB	AAAA	AAAB	AAAB	AAAA	AAAA	AAAA	AAAA	AAAA	AAAB	AAAB	AAAA	AAAA	AAAA	AAAA	AAAA	AAAA	AAAA	AAAA	AAAB
solcap_snp_c1_6355	chr03	44752567	[T/C]	0.147933	AAAB	AAAB	AAAB	AAAB	AAAA	AAAB	AABB	AAAB	AAAA	AAAB	AAAA	AAAB	AAAA	AAAA	AAAA	AAAB	AAAB	AABB	AAAB	AAAB	AAAA	AAAA	AABB	AAAB	AAAA	AABB	AAAA	AAAB	AAAB	AAAA	AAAA	AAAA	AAAA	AAAB	AAAB	AAAA	AAAA	AAAB	AAAA	AAAB	AAAA	AABB	AAAA	AAAB	AAAB
solcap_snp_c2_48359	chr03	39259070	[C/G]	0.148597	AAAA	AAAA	AAAB	AAAB	AAAA	AAAA	AAAB	AAAB	AAAA	AAAA	AAAA	AAAA	AAAA	AAAB	AAAA	AAAA	AAAA	AABB	AAAA	AAAB	AAAA	AAAA	AAAA	AAAB	AAAA	AABB	AAAA	AAAB	AAAB	AAAA	AAAA	AAAA	AAAA	AAAA	NNNN	AAAB	AAAA	AAAA	AAAA	AAAA	AAAA	AAAA	AAAA	AAAA	AAAB
solcap_snp_c2_48364	chr03	39257577	[A/G]	0.148855	AAAA	AAAA	AAAB	AAAB	AAAA	AAAA	AAAB	AAAB	AAAA	AAAA	AAAA	AAAA	AAAA	AAAB	AAAA	AAAA	AAAA	AABB	AAAA	AAAB	AAAA	AAAA	AAAA	AAAB	AAAA	ABBB	AAAA	AAAB	AAAB	AAAA	AAAA	AAAA	AAAA	AAAA	AAAB	AAAB	AAAA	AAAA	AAAA	AAAA	AAAA	AAAA	AAAA	AAAA	AAAB
solcap_snp_c2_48365	chr03	39257459	[A/G]	0.148855	AAAA	AAAA	AAAB	AAAB	AAAA	AAAA	AAAB	AAAB	AAAA	AAAA	AAAA	AAAA	AAAA	AAAB	AAAA	AAAA	AAAA	AABB	AAAA	AAAB	AAAA	AAAA	AAAA	AAAB	AAAA	AABB	AAAA	AAAB	AAAB	AAAA	AAAA	AAAA	AAAA	AAAA	AAAB	AAAB	AAAA	AAAA	AAAA	AAAA	AAAA	AAAA	AAAA	AAAA	AAAB
solcap_snp_c2_17667	chr03	53549043	[A/G]	0.150127	AAAA	AAAA	AAAB	AAAB	AAAA	AAAB	AABB	AAAB	AAAA	AAAB	AAAA	AAAA	AAAA	AAAA	AAAA	AAAA	AAAB	AAAA	AABB	AAAA	AAAA	AAAA	AAAB	AAAA	AAAA	AAAB	AAAA	AAAA	AAAA	AAAA	AAAA	AAAA	AAAA	AAAA	AAAB	AAAA	AAAA	AAAB	AAAA	AAAA	AAAA	AAAA	AAAA	AAAB	AAAB
solcap_snp_c2_14258	chr03	53203226	[A/G]	0.150763	BBBB	BBBB	ABBB	ABBB	BBBB	ABBB	AABB	ABBB	BBBB	ABBB	BBBB	BBBB	BBBB	BBBB	BBBB	BBBB	ABBB	BBBB	AABB	BBBB	BBBB	BBBB	ABBB	BBBB	BBBB	ABBB	BBBB	BBBB	BBBB	BBBB	BBBB	BBBB	BBBB	BBBB	ABBB	BBBB	BBBB	ABBB	BBBB	BBBB	BBBB	BBBB	BBBB	ABBB	ABBB
solcap_snp_c1_9292	chr03	36528674	[A/G]	0.152062	ABBB	AABB	ABBB	ABBB	ABBB	BBBB	BBBB	ABBB	ABBB	ABBB	ABBB	ABBB	BBBB	ABBB	ABBB	ABBB	BBBB	ABBB	ABBB	BBBB	AABB	BBBB	BBBB	ABBB	BBBB	BBBB	AABB	BBBB	ABBB	BBBB	BBBB	BBBB	BBBB	ABBB	ABBB	ABBB	BBBB	BBBB	BBBB	ABBB	BBBB	BBBB	BBBB	AABB	BBBB
solcap_snp_c2_37982	chr03	40248445	[A/C]	0.153308	AAAA	AAAA	AAAB	AAAB	AAAA	AAAA	AAAB	AAAB	AAAA	AAAA	AAAA	AAAA	AAAB	AAAB	AAAA	AAAA	AAAA	AABB	AAAA	AAAB	AAAA	AAAA	AAAA	AAAB	AAAA	AABB	AAAA	AABB	AAAB	AAAA	AAAA	AAAA	AAAA	AAAA	AAAB	AAAB	AAAA	AAAA	AAAA	AAAA	AAAA	AAAA	AAAA	AAAA	AAAB
solcap_snp_c2_5732	chr03	9971288	[A/G]	0.16034	AAAB	AAAB	AAAB	AAAB	AAAB	AAAA	AAAA	AAAB	AAAA	AAAA	AAAB	AAAB	AAAB	AAAA	AAAB	AAAB	AAAA	AAAA	AAAB	AAAA	AAAA	AAAA	AAAA	AAAB	AAAA	AAAA	AABB	AAAA	AAAA	AAAA	AAAA	AAAB	AAAA	AAAB	AAAA	AAAA	AAAA	AAAA	AAAA	AAAB	AAAA	AAAA	AAAA	AAAB	AAAA
solcap_snp_c1_6348	chr03	44344381	[G/C]	0.161458	AABB	AAAB	AAAA	AAAA	AAAB	AAAA	AABB	AAAA	AAAB	AAAB	AAAA	AAAA	AAAB	AABB	AAAA	AAAA	AAAA	AAAA	AAAA	AAAB	AAAB	AAAA	AAAB	AAAA	AAAA	AAAA	AABB	AAAB	AAAA	AAAB	AABB	AAAB	AAAA	AAAA	AAAB	AABB	AAAA	AAAB	AABB	AAAA	AAAA	AAAB	AAAA	AAAA	AAAB
solcap_snp_c1_12825	chr03	872029	[A/G]	0.162214	AAAB	AAAB	AAAA	AAAB	AAAA	AAAB	AAAB	AAAA	AAAB	AAAA	AABB	AAAB	AAAB	AABB	AAAA	AABB	AAAA	AAAB	AAAB	AAAA	AAAB	AAAA	AAAA	AAAB	AABB	AAAA	AAAB	AAAA	AAAA	AABB	AAAA	AABB	AAAB	AAAB	AAAB	AAAB	AAAA	AAAA	AAAA	AAAA	AAAA	AAAB	AABB	AAAB	AAAB
solcap_snp_c2_13825	chr03	43632258	[A/G]	0.162304	ABBB	ABBB	ABBB	ABBB	BBBB	ABBB	ABBB	BBBB	BBBB	ABBB	ABBB	ABBB	AABB	BBBB	ABBB	ABBB	BBBB	AABB	ABBB	AABB	BBBB	ABBB	NNNN	ABBB	ABBB	ABBB	BBBB	ABBB	BBBB	BBBB	ABBB	BBBB	BBBB	AABB	BBBB	BBBB	BBBB	AABB	ABBB	BBBB	BBBB	AABB	BBBB	BBBB	ABBB
solcap_snp_c2_52806	chr03	1541622	[T/G]	0.166667	ABBB	ABBB	BBBB	ABBB	BBBB	ABBB	ABBB	BBBB	ABBB	BBBB	AABB	ABBB	ABBB	AABB	BBBB	AABB	BBBB	ABBB	ABBB	BBBB	ABBB	ABBB	BBBB	ABBB	AABB	BBBB	ABBB	ABBB	ABBB	AABB	AABB	AABB	ABBB	ABBB	ABBB	AABB	BBBB	BBBB	BBBB	BBBB	BBBB	AAAB	AABB	ABBB	ABBB
solcap_snp_c2_55283	chr03	45388663	[A/C]	0.167539	BBBB	ABBB	BBBB	AABB	BBBB	BBBB	BBBB	ABBB	ABBB	ABBB	BBBB	ABBB	ABBB	ABBB	ABBB	BBBB	ABBB	BBBB	BBBB	BBBB	ABBB	BBBB	ABBB	BBBB	BBBB	BBBB	BBBB	ABBB	ABBB	BBBB	BBBB	BBBB	ABBB	ABBB	BBBB	ABBB	BBBB	BBBB	BBBB	BBBB	BBBB	BBBB	BBBB	BBBB	AABB
solcap_snp_c1_5799	chr03	53572209	[T/C]	0.167939	AAAA	AAAA	AAAB	AAAB	AAAA	AAAB	ABBB	AABB	AAAA	AAAB	AAAA	AAAA	AAAA	AAAA	AAAA	AAAA	AAAB	AAAA	ABBB	AAAA	AAAA	AAAA	AAAB	AAAA	AAAA	AABB	AAAA	AAAA	AAAA	AAAA	AAAA	AAAA	AAAA	AAAA	AAAB	AAAA	AAAA	AAAB	AAAA	AAAA	AAAA	AAAA	AAAA	AAAB	AAAB
solcap_snp_c1_13843	chr03	43469293	[A/C]	0.167969	AAAB	AAAB	AAAB	AAAB	AAAA	AAAB	AABB	AAAA	AAAA	AAAB	AAAB	AAAB	AABB	AAAA	AAAB	AAAB	AAAA	AABB	AAAB	AABB	AAAA	AAAB	NNNN	AAAB	AABB	AAAB	AAAA	AAAB	AAAA	AAAA	AAAB	AAAA	AAAA	AABB	AAAA	AAAA	AAAA	AABB	AAAB	AAAA	AAAA	AABB	AAAB	AAAA	AAAB
solcap_snp_c1_13847	chr03	43465296	[A/G]	0.167969	ABBB	ABBB	ABBB	ABBB	BBBB	ABBB	AABB	BBBB	BBBB	ABBB	ABBB	ABBB	AABB	BBBB	ABBB	ABBB	BBBB	AABB	ABBB	AABB	BBBB	ABBB	NNNN	ABBB	AABB	ABBB	BBBB	ABBB	BBBB	BBBB	ABBB	BBBB	BBBB	AABB	BBBB	BBBB	BBBB	AABB	ABBB	BBBB	BBBB	AABB	ABBB	BBBB	ABBB
solcap_snp_c1_5796	chr03	53526715	[T/C]	0.169847	BBBB	ABBB	BBBB	BBBB	BBBB	BBBB	BBBB	BBBB	ABBB	ABBB	ABBB	ABBB	BBBB	BBBB	ABBB	ABBB	BBBB	BBBB	ABBB	AABB	AABB	AABB	ABBB	ABBB	AABB	BBBB	BBBB	AABB	ABBB	BBBB	AABB	ABBB	BBBB	ABBB	BBBB	ABBB	AABB	BBBB	AABB	BBBB	AABB	ABBB	ABBB	BBBB	BBBB
solcap_snp_c2_48390	chr03	39312768	[T/C]	0.172879	ABBB	AAAB	ABBB	ABBB	ABBB	BBBB	BBBB	ABBB	ABBB	ABBB	AABB	ABBB	ABBB	ABBB	NNNN	AABB	ABBB	ABBB	ABBB	BBBB	AABB	BBBB	ABBB	ABBB	ABBB	ABBB	AAAB	ABBB	ABBB	ABBB	BBBB	BBBB	BBBB	ABBB	BBBB	ABBB	BBBB	ABBB	BBBB	ABBB	BBBB	BBBB	ABBB	NNNN	BBBB
solcap_snp_c2_48363	chr03	39257702	[T/C]	0.174936	AAAB	ABBB	AAAB	AAAB	AAAB	AAAA	AAAA	AAAB	AAAB	AAAB	AABB	AAAB	AAAB	AAAB	AABB	AABB	AAAB	AAAB	AAAB	AAAA	AABB	AAAA	AAAB	AAAB	AAAB	AAAB	ABBB	AAAB	AAAB	AAAB	AAAA	AAAA	AAAA	AAAB	AAAA	AAAB	AAAA	AAAB	AAAA	AAAB	AAAA	AAAA	AAAB	AABB	AAAA
solcap_snp_c2_57360	chr03	41778945	[T/C]	0.174936	BBBB	AABB	ABBB	ABBB	BBBB	BBBB	BBBB	BBBB	ABBB	BBBB	ABBB	ABBB	BBBB	ABBB	ABBB	ABBB	ABBB	ABBB	ABBB	BBBB	ABBB	BBBB	BBBB	ABBB	ABBB	ABBB	AAAB	BBBB	BBBB	ABBB	ABBB	BBBB	BBBB	BBBB	BBBB	ABBB	BBBB	ABBB	BBBB	ABBB	BBBB	BBBB	ABBB	AABB	BBBB
solcap_snp_c2_48362	chr03	39258512	[T/C]	0.175383	AAAB	ABBB	AAAB	AAAB	AAAB	AAAA	AAAA	AAAB	AAAB	AAAB	AABB	AAAB	AAAB	AAAB	AABB	AABB	AAAB	AAAB	AAAB	AAAA	AABB	AAAA	AAAB	AAAB	AAAB	AAAB	ABBB	AAAB	AAAB	AAAB	AAAA	AAAA	AAAA	AAAB	AAAA	AAAB	AAAA	AAAB	AAAA	AAAB	AAAA	AAAA	AAAB	AABB	AAAA
solcap_snp_c2_48366	chr03	39257411	[T/C]	0.176209	AAAB	ABBB	AAAB	AAAB	AAAB	AAAA	AAAA	AAAB	AAAB	AAAB	AABB	AAAB	AAAB	AAAB	AABB	AABB	AAAB	AAAB	AAAB	AAAA	AABB	AAAA	AAAB	AAAB	AAAB	AAAB	ABBB	AAAB	AAAB	AAAB	AAAA	AAAA	AAAA	AAAB	AAAA	AAAB	AAAA	AAAB	AAAA	AAAB	AAAA	AAAA	AAAB	AABB	AAAA
solcap_snp_c1_11339	chr03	40339071	[T/C]	0.176845	AAAA	AAAA	AAAB	AAAB	AAAA	AAAA	AAAB	AAAB	AAAA	AAAA	AAAA	AAAA	AAAB	AAAB	AAAA	AAAA	AAAA	AABB	AAAA	AAAB	AAAA	AAAA	AAAA	AAAB	AAAA	AABB	AAAA	AABB	AABB	AAAA	AAAA	AAAA	AAAA	AAAA	AAAB	AAAB	AAAA	AAAA	AAAA	AAAA	AAAA	AAAA	AAAA	AAAB	AAAB
solcap_snp_c1_6851	chr03	42057000	[A/C]	0.177191	AAAB	AAAB	AAAB	AAAA	AAAA	AAAB	AABB	AAAB	AAAA	AAAB	AAAB	AAAB	AAAB	AAAA	AAAB	AAAB	AAAB	AAAB	AAAB	AAAB	AAAA	AAAB	AABB	AAAB	AAAB	AABB	AAAA	AAAB	AAAB	AAAA	AAAB	AAAB	AAAA	AAAB	AAAB	AAAA	AAAA	AABB	AAAB	AAAB	AAAA	AAAB	AAAB	AAAB	AAAA
solcap_snp_c2_36232	chr03	419098	[A/C]	0.180662	BBBB	BBBB	BBBB	BBBB	BBBB	ABBB	AABB	ABBB	ABBB	ABBB	BBBB	BBBB	ABBB	BBBB	BBBB	BBBB	ABBB	ABBB	BBBB	ABBB	ABBB	ABBB	ABBB	BBBB	ABBB	AABB	ABBB	BBBB	BBBB	BBBB	ABBB	BBBB	AABB	BBBB	ABBB	ABBB	AABB	ABBB	AABB	BBBB	ABBB	BBBB	BBBB	BBBB	ABBB
solcap_snp_c2_26320	chr03	56935521	[T/G]	0.183842	AAAB	AAAB	AAAA	AAAB	AAAA	AAAA	AAAB	AAAB	AAAB	AAAB	AAAB	AAAA	AAAA	AAAB	AAAA	AAAB	AAAA	AAAA	ABBB	AAAA	AAAA	AAAA	AAAB	AAAA	AABB	AAAA	AAAA	AAAB	AABB	AAAA	AAAA	AAAB	AAAA	AAAB	AAAA	AAAA	AAAA	AABB	AAAA	AAAA	AAAB	AABB	AABB	AAAA	AAAB
solcap_snp_c2_14155	chr03	52909720	[A/C]	0.185751	BBBB	ABBB	BBBB	BBBB	BBBB	BBBB	BBBB	BBBB	ABBB	ABBB	ABBB	BBBB	BBBB	BBBB	ABBB	ABBB	BBBB	ABBB	ABBB	AABB	ABBB	AABB	ABBB	ABBB	AABB	ABBB	BBBB	ABBB	ABBB	BBBB	AABB	ABBB	BBBB	ABBB	BBBB	ABBB	AABB	BBBB	AABB	ABBB	AABB	ABBB	ABBB	BBBB	BBBB
solcap_snp_c1_14316	chr03	39221780	[A/C]	0.187023	AAAB	ABBB	AAAB	AAAB	AAAB	AAAA	AAAA	AAAB	AAAB	AAAB	AABB	AAAB	AAAB	AAAB	AABB	AABB	AAAB	AABB	AAAB	AAAA	AABB	AAAA	AAAB	AAAB	AAAB	AAAB	ABBB	AAAB	AAAB	AAAB	AAAA	AAAA	AAAA	AAAB	AAAA	AAAB	AAAA	AAAB	AAAA	AAAB	AAAA	AAAA	AAAB	ABBB	AAAA
solcap_snp_c2_308	chr03	57601387	[A/G]	0.189567	BBBB	ABBB	BBBB	AABB	BBBB	BBBB	ABBB	ABBB	BBBB	ABBB	BBBB	ABBB	ABBB	ABBB	AABB	BBBB	ABBB	AABB	ABBB	AABB	ABBB	AAAB	BBBB	BBBB	AABB	AABB	BBBB	ABBB	ABBB	AABB	AABB	BBBB	AABB	ABBB	ABBB	ABBB	BBBB	AABB	BBBB	BBBB	ABBB	BBBB	ABBB	ABBB	ABBB
solcap_snp_c1_97	chr03	57569263	[A/C]	0.190204	BBBB	ABBB	BBBB	AABB	BBBB	BBBB	ABBB	ABBB	BBBB	ABBB	BBBB	ABBB	ABBB	ABBB	AABB	BBBB	ABBB	AABB	ABBB	AABB	ABBB	AAAB	BBBB	BBBB	AABB	AABB	BBBB	ABBB	ABBB	AABB	AABB	BBBB	AABB	ABBB	ABBB	ABBB	BBBB	AABB	BBBB	BBBB	ABBB	BBBB	ABBB	ABBB	ABBB
solcap_snp_c2_48371	chr03	39255236	[T/G]	0.192112	BBBB	BBBB	ABBB	ABBB	BBBB	BBBB	ABBB	ABBB	BBBB	BBBB	BBBB	BBBB	BBBB	ABBB	BBBB	BBBB	BBBB	AABB	BBBB	ABBB	BBBB	BBBB	BBBB	ABBB	BBBB	AABB	BBBB	ABBB	AABB	BBBB	BBBB	BBBB	BBBB	BBBB	ABBB	ABBB	BBBB	BBBB	BBBB	BBBB	BBBB	BBBB	BBBB	ABBB	ABBB
solcap_snp_c2_57260	chr03	53421920	[T/C]	0.193734	ABBB	ABBB	AABB	ABBB	ABBB	BBBB	BBBB	BBBB	BBBB	BBBB	ABBB	ABBB	ABBB	ABBB	BBBB	BBBB	ABBB	ABBB	BBBB	BBBB	BBBB	ABBB	BBBB	BBBB	BBBB	BBBB	ABBB	ABBB	AABB	ABBB	BBBB	BBBB	ABBB	BBBB	AAAB	BBBB	BBBB	BBBB	BBBB	BBBB	ABBB	BBBB	BBBB	ABBB	ABBB
solcap_snp_c1_5812	chr03	53665337	[T/G]	0.200255	AAAA	AAAB	AAAB	AAAA	AAAA	AAAA	AAAA	AAAA	AAAB	AAAB	AAAB	AAAB	AAAA	AAAA	AAAB	AAAB	AAAA	AAAA	AAAB	AABB	AABB	AABB	AAAB	AAAB	AABB	AAAA	AAAA	AAAB	AAAB	AAAA	AABB	AAAB	AAAA	AAAB	AAAB	AAAB	BBBB	AAAA	AABB	AAAA	AABB	AAAB	AAAB	AAAB	AAAA
solcap_snp_c2_17737	chr03	53747981	[A/G]	0.200382	ABBB	BBBB	BBBB	ABBB	BBBB	ABBB	AABB	ABBB	BBBB	AABB	BBBB	BBBB	BBBB	BBBB	BBBB	ABBB	ABBB	BBBB	AABB	BBBB	BBBB	BBBB	AABB	BBBB	BBBB	ABBB	BBBB	ABBB	ABBB	BBBB	BBBB	BBBB	BBBB	ABBB	BBBB	BBBB	BBBB	AAAB	BBBB	BBBB	BBBB	ABBB	ABBB	BBBB	ABBB
solcap_snp_c1_5794	chr03	53314079	[T/C]	0.201018	BBBB	BBBB	ABBB	AABB	BBBB	AABB	ABBB	BBBB	BBBB	ABBB	BBBB	BBBB	ABBB	ABBB	BBBB	BBBB	ABBB	BBBB	AAAB	BBBB	BBBB	BBBB	ABBB	BBBB	BBBB	ABBB	BBBB	BBBB	BBBB	BBBB	BBBB	BBBB	BBBB	BBBB	ABBB	ABBB	BBBB	ABBB	BBBB	BBBB	BBBB	BBBB	BBBB	ABBB	AABB
solcap_snp_c1_7111	chr03	54582047	[T/C]	0.203728	ABBB	ABBB	ABBB	BBBB	ABBB	BBBB	ABBB	ABBB	ABBB	AABB	ABBB	ABBB	ABBB	BBBB	AABB	AABB	AABB	BBBB	BBBB	ABBB	ABBB	ABBB	AABB	BBBB	AABB	BBBB	BBBB	BBBB	AABB	ABBB	ABBB	ABBB	ABBB	ABBB	BBBB	ABBB	BBBB	AAAB	ABBB	NNNN	BBBB	AABB	AABB	AABB	BBBB
solcap_snp_c2_1567	chr03	50490035	[A/G]	0.206743	AAAB	AABB	AABB	AAAA	AAAA	AAAB	AAAA	AAAA	AAAA	AAAA	AAAB	AABB	AABB	AAAB	AAAB	AAAA	AAAB	ABBB	AAAA	AAAB	AAAA	AAAB	AAAA	AABB	AABB	AABB	AAAB	AAAA	AAAB	AAAB	AAAA	AAAB	AAAB	AAAA	AAAB	AAAA	AAAA	AAAB	AAAA	AABB	AAAA	AABB	AABB	ABBB	AAAB
solcap_snp_c2_422	chr03	57311835	[A/C]	0.207692	AAAA	AAAB	AAAA	AABB	AAAA	AAAA	AAAB	AAAB	AAAA	AAAB	AAAA	AAAB	AAAB	AAAB	AAAB	AAAA	AAAB	AAAB	AAAB	AAAB	AAAB	ABBB	AAAA	AAAA	AAAB	AAAB	AAAA	AAAB	AAAB	AAAB	AAAB	AAAA	AABB	AAAB	AAAB	AAAB	AAAA	AAAB	AAAA	AAAA	AAAB	AAAA	AAAA	AAAB	AAAB
solcap_snp_c2_1722	chr03	51404309	[A/G]	0.209288	AABB	AAAB	ABBB	BBBB	BBBB	AABB	ABBB	BBBB	BBBB	AABB	ABBB	AABB	AABB	ABBB	AABB	ABBB	AABB	ABBB	BBBB	ABBB	BBBB	ABBB	AABB	ABBB	BBBB	ABBB	ABBB	BBBB	AABB	BBBB	ABBB	BBBB	BBBB	AABB	ABBB	BBBB	BBBB	AABB	ABBB	ABBB	BBBB	ABBB	ABBB	ABBB	ABBB
solcap_snp_c2_392	chr03	57407570	[A/T]	0.211832	ABBB	AABB	AAAB	ABBB	ABBB	ABBB	ABBB	BBBB	BBBB	ABBB	ABBB	AABB	AABB	ABBB	ABBB	ABBB	BBBB	ABBB	BBBB	ABBB	AABB	BBBB	ABBB	ABBB	BBBB	BBBB	ABBB	BBBB	BBBB	BBBB	BBBB	BBBB	ABBB	ABBB	AABB	BBBB	BBBB	BBBB	AABB	BBBB	ABBB	BBBB	BBBB	ABBB	ABBB
solcap_snp_c2_394	chr03	57407502	[A/G]	0.212468	AAAB	AABB	ABBB	AAAB	AAAB	AAAB	AAAB	AAAA	AAAA	AAAB	AAAB	AABB	AABB	AAAB	AAAB	AAAB	AAAA	AAAB	AAAA	AAAB	AABB	AAAA	AAAB	AAAB	AAAA	AAAA	AAAB	AAAA	AAAA	AAAA	AAAA	AAAA	AAAB	AAAB	AABB	AAAA	AAAA	AAAA	AABB	AAAA	AAAB	AAAA	AAAA	AAAB	AAAB
solcap_snp_c2_429	chr03	57296129	[A/T]	0.214744	BBBB	ABBB	BBBB	AABB	BBBB	BBBB	ABBB	ABBB	BBBB	ABBB	BBBB	ABBB	ABBB	ABBB	AABB	BBBB	ABBB	AABB	ABBB	AABB	ABBB	AAAB	BBBB	BBBB	ABBB	AABB	BBBB	ABBB	ABBB	AABB	AABB	BBBB	AABB	ABBB	ABBB	ABBB	BBBB	ABBB	BBBB	BBBB	ABBB	BBBB	BBBB	ABBB	ABBB
solcap_snp_c1_108	chr03	57407195	[T/A]	0.216285	ABBB	ABBB	BBBB	ABBB	BBBB	BBBB	ABBB	ABBB	ABBB	ABBB	ABBB	BBBB	BBBB	ABBB	BBBB	ABBB	BBBB	BBBB	AAAB	BBBB	BBBB	ABBB	ABBB	BBBB	ABBB	BBBB	BBBB	ABBB	AABB	BBBB	BBBB	ABBB	ABBB	ABBB	ABBB	BBBB	BBBB	AABB	BBBB	BBBB	ABBB	AABB	ABBB	ABBB	ABBB
solcap_snp_c2_52815	chr03	1612323	[T/G]	0.216285	AAAA	AAAA	AAAA	AABB	AAAA	AAAB	AABB	AAAB	AAAA	AAAB	AAAA	AAAA	AABB	AAAB	AAAA	AAAA	AAAB	AAAB	AAAA	AAAB	AAAB	AABB	AAAB	AAAA	AABB	AABB	AAAB	AAAB	AAAB	AAAB	AAAB	AAAA	ABBB	AAAA	AAAB	AAAB	AABB	AAAB	AABB	AAAA	AAAA	AAAB	AAAA	AAAA	AABB
solcap_snp_c1_6332	chr03	49245954	[A/G]	0.216921	AABB	AAAA	AAAA	AAAB	AABB	AAAB	AAAA	AAAB	AAAB	AAAB	AAAB	AAAA	AAAB	AAAB	AAAA	AAAB	AAAB	AAAA	AAAA	AAAB	AABB	AAAA	AAAB	AAAB	AAAA	AAAB	AAAB	AABB	AAAA	AAAA	AABB	AAAB	AAAA	AAAB	AAAA	AABB	AAAA	AAAB	AAAB	AAAB	AAAA	AAAB	AAAB	AAAA	AABB
solcap_snp_c2_46605	chr03	43497910	[A/C]	0.217557	AAAB	AAAB	AAAB	AAAB	AAAA	AAAB	ABBB	AAAB	AAAA	AAAB	AAAB	AAAB	AABB	AAAA	AAAB	AAAB	AAAB	ABBB	AAAB	AABB	AAAA	AAAB	ABBB	AAAB	AABB	AABB	AAAA	AAAB	AAAB	AAAA	AAAB	AAAA	AAAA	AABB	AAAB	AAAA	AAAA	AABB	AAAB	AAAB	AAAA	AABB	AAAB	AAAB	AAAB
solcap_snp_c2_400	chr03	57405135	[T/G]	0.220738	BBBB	ABBB	BBBB	AABB	BBBB	BBBB	ABBB	ABBB	BBBB	ABBB	BBBB	ABBB	ABBB	ABBB	AABB	BBBB	ABBB	AABB	ABBB	AABB	ABBB	AAAB	BBBB	BBBB	AABB	AABB	BBBB	ABBB	ABBB	AABB	AABB	BBBB	ABBB	ABBB	ABBB	ABBB	BBBB	ABBB	BBBB	BBBB	ABBB	BBBB	ABBB	ABBB	ABBB
solcap_snp_c2_46604	chr03	43497970	[A/G]	0.223919	AAAA	AAAA	AABB	AAAB	AAAB	AABB	AAAA	AAAA	AAAB	AAAB	AAAB	AAAB	AAAA	AAAA	AAAB	AAAB	AAAB	AAAA	AABB	AAAA	AAAB	AAAA	AAAA	AAAB	AAAB	AAAB	AAAB	AAAB	AABB	AABB	AAAA	AAAA	AAAB	AAAA	AABB	AAAA	AAAA	AAAA	AAAB	AABB	AAAB	AAAA	AABB	AAAB	AAAA
solcap_snp_c1_12745	chr03	34492320	[T/C]	0.224555	ABBB	AABB	ABBB	AABB	ABBB	ABBB	BBBB	ABBB	AABB	ABBB	ABBB	ABBB	AABB	ABBB	ABBB	BBBB	BBBB	ABBB	AABB	BBBB	AABB	ABBB	ABBB	BBBB	ABBB	BBBB	AAAB	BBBB	ABBB	BBBB	ABBB	BBBB	ABBB	ABBB	BBBB	ABBB	BBBB	BBBB	BBBB	BBBB	AABB	ABBB	BBBB	ABBB	ABBB
solcap_snp_c2_17631	chr03	53309062	[T/C]	0.225827	AAAB	AAAB	AAAA	AAAB	AAAA	AAAA	AABB	AABB	AABB	AAAB	AAAA	AABB	AAAB	AABB	AAAB	AABB	AAAA	AABB	AAAA	AAAA	AABB	AAAA	AAAB	AAAA	AAAA	AAAB	ABBB	AAAA	AAAB	AABB	AAAA	AAAB	AABB	AABB	AAAB	AAAB	AAAA	AABB	AAAB	AAAA	AAAB	AAAB	AAAB	AAAA	AAAA
solcap_snp_c2_38068	chr03	38758796	[A/G]	0.227099	ABBB	AAAB	ABBB	ABBB	ABBB	BBBB	BBBB	ABBB	ABBB	ABBB	AABB	ABBB	ABBB	ABBB	AABB	AABB	ABBB	ABBB	ABBB	BBBB	AABB	BBBB	ABBB	ABBB	ABBB	ABBB	AAAB	ABBB	ABBB	AABB	BBBB	BBBB	BBBB	ABBB	BBBB	ABBB	AAAA	ABBB	ABBB	ABBB	BBBB	BBBB	ABBB	AABB	BBBB
solcap_snp_c1_15782	chr03	1276837	[A/G]	0.23028	BBBB	BBBB	BBBB	ABBB	BBBB	ABBB	AABB	ABBB	ABBB	ABBB	BBBB	BBBB	ABBB	ABBB	BBBB	BBBB	ABBB	ABBB	BBBB	ABBB	ABBB	AABB	ABBB	BBBB	AABB	AABB	ABBB	ABBB	ABBB	ABBB	ABBB	BBBB	AAAB	BBBB	ABBB	ABBB	AABB	ABBB	AABB	BBBB	ABBB	ABBB	BBBB	BBBB	AABB
solcap_snp_c2_1688	chr03	51474620	[A/G]	0.23028	AABB	AAAA	AAAA	AAAB	AAAB	AAAB	AAAA	AAAB	AAAB	AAAB	AAAB	AAAA	AAAB	AAAB	AAAA	AAAB	AAAB	AAAB	AAAA	AABB	AABB	AAAA	AAAB	AAAB	AAAA	AABB	AAAB	AAAB	AAAA	AAAA	AABB	AAAB	AAAA	AAAB	AAAA	AABB	AABB	AAAB	AAAB	AAAA	AAAA	AAAA	AAAA	AAAA	AABB
solcap_snp_c1_378	chr03	50686715	[A/G]	0.237277	AAAB	AAAB	AAAA	AAAB	AAAA	AABB	AAAB	AAAA	AAAB	AAAB	AAAA	AAAB	AAAB	AAAB	AAAA	AAAB	AAAB	AAAA	AAAB	AAAA	AAAB	AAAA	AAAB	AAAA	AAAA	AAAB	AAAB	AAAA	AAAB	AAAA	AAAB	AAAA	AAAA	AAAB	AAAA	AAAB	AAAA	AAAB	AAAA	AAAA	AAAA	AAAA	AAAB	AAAA	AAAB
solcap_snp_c2_38058	chr03	38756280	[T/C]	0.241094	AAAA	AAAA	AAAB	AAAB	AAAA	AAAA	AAAB	AAAB	AAAB	AAAA	AAAA	AAAA	AAAA	AAAB	AAAA	AAAA	AAAA	AABB	AAAA	AAAB	AAAA	AAAA	AAAA	AAAB	AAAA	AABB	AAAA	AAAB	AABB	AAAA	AAAA	AAAA	AAAA	AAAA	AAAB	AAAB	AAAA	AAAA	AAAA	AAAA	AAAA	AAAA	AAAA	AAAB	AAAB
solcap_snp_c1_11350	chr03	38435099	[T/C]	0.243003	BBBB	BBBB	ABBB	ABBB	BBBB	BBBB	ABBB	ABBB	ABBB	BBBB	BBBB	BBBB	BBBB	ABBB	BBBB	BBBB	BBBB	AABB	BBBB	ABBB	BBBB	BBBB	ABBB	ABBB	BBBB	AABB	BBBB	ABBB	ABBB	BBBB	BBBB	BBBB	BBBB	BBBB	ABBB	ABBB	BBBB	BBBB	BBBB	BBBB	BBBB	BBBB	BBBB	BBBB	ABBB
solcap_snp_c2_20179	chr03	48943944	[T/C]	0.244898	AABB	AAAA	AAAA	AAAB	AABB	AAAB	AAAB	AABB	AAAB	AAAB	AAAB	AAAA	AAAB	AAAB	AAAA	AAAB	AAAB	AAAA	AAAA	AAAB	AABB	AAAA	AAAB	AAAB	AAAA	AAAB	AAAB	AABB	AAAA	AAAA	AABB	AAAB	AAAA	AAAB	AAAA	AABB	AAAA	AAAB	AAAB	AAAB	AAAA	AAAB	AAAB	AAAA	AABB
solcap_snp_c2_20077	chr03	48482692	[A/C]	0.247455	ABBB	ABBB	BBBB	AABB	BBBB	ABBB	ABBB	AABB	BBBB	AABB	BBBB	AABB	BBBB	BBBB	AABB	ABBB	AABB	ABBB	AABB	ABBB	ABBB	ABBB	AABB	BBBB	BBBB	AABB	BBBB	BBBB	AABB	BBBB	ABBB	BBBB	ABBB	AABB	ABBB	BBBB	BBBB	AABB	ABBB	ABBB	BBBB	BBBB	ABBB	ABBB	ABBB
solcap_snp_c2_55280	chr03	45386311	[A/G]	0.248092	AAAB	AAAB	AAAA	AABB	AAAA	AAAA	AAAA	AAAB	AAAB	AAAB	AAAA	AAAB	AAAB	AAAB	AAAB	AAAA	AAAB	AAAA	AAAA	AAAB	AABB	AAAA	AAAB	AAAA	AAAA	AAAA	AAAA	AAAB	AAAB	AAAA	AAAB	AAAA	AAAB	AAAB	AAAA	AABB	AAAA	AAAA	AAAB	AAAA	AAAA	AAAB	AAAA	AAAB	AABB
solcap_snp_c1_432	chr03	51038140	[T/C]	0.248728	BBBB	BBBB	ABBB	ABBB	BBBB	ABBB	ABBB	ABBB	ABBB	BBBB	ABBB	ABBB	ABBB	ABBB	ABBB	BBBB	ABBB	ABBB	BBBB	ABBB	ABBB	ABBB	BBBB	ABBB	AABB	ABBB	ABBB	BBBB	BBBB	ABBB	ABBB	ABBB	ABBB	BBBB	BBBB	ABBB	AABB	BBBB	BBBB	BBBB	BBBB	AABB	AABB	AABB	ABBB
solcap_snp_c1_10737	chr03	16887518	[T/G]	0.249364	BBBB	ABBB	ABBB	ABBB	BBBB	ABBB	BBBB	ABBB	ABBB	ABBB	ABBB	ABBB	BBBB	ABBB	ABBB	ABBB	ABBB	ABBB	BBBB	ABBB	ABBB	BBBB	BBBB	ABBB	BBBB	ABBB	BBBB	ABBB	ABBB	ABBB	BBBB	ABBB	ABBB	ABBB	ABBB	ABBB	BBBB	BBBB	BBBB	BBBB	BBBB	ABBB	BBBB	ABBB	ABBB
solcap_snp_c2_30730	chr03	36484535	[A/G]	0.254453	AAAB	AAAB	AAAB	AAAB	AAAB	AABB	AABB	AABB	AAAB	AAAB	AAAB	AABB	AABB	AAAB	AAAB	AABB	AAAA	AABB	AABB	AABB	AABB	AABB	ABBB	AAAB	AABB	AAAB	AAAA	AAAA	AAAA	ABBB	AAAB	AABB	AAAB	AABB	AAAA	AAAB	BBBB	ABBB	BBBB	AAAB	AABB	AABB	AABB	AAAB	AAAB
solcap_snp_c1_4519	chr03	52486441	[A/G]	0.256361	ABBB	AAAA	BBBB	BBBB	BBBB	BBBB	ABBB	AABB	ABBB	BBBB	AAAB	BBBB	BBBB	BBBB	BBBB	ABBB	BBBB	BBBB	ABBB	AABB	ABBB	AABB	BBBB	AAAA	AAAA	BBBB	BBBB	AABB	AAAA	BBBB	AABB	AABB	BBBB	BBBB	BBBB	ABBB	ABBB	ABBB	BBBB	BBBB	AAAB	AAAA	AAAA	BBBB	BBBB
solcap_snp_c1_4444	chr03	43602976	[T/C]	0.258906	AAAB	AAAB	AAAB	AAAB	AAAB	AAAB	AAAB	ABBB	AAAB	AAAB	AABB	AABB	AAAA	AAAB	AAAB	AAAB	AABB	AAAA	AAAA	AAAA	AAAB	AAAB	AAAA	AAAB	AABB	AAAB	AAAA	AAAB	AAAB	AAAB	AAAA	AAAB	AABB	AABB	AAAA	AAAB	AAAA	AAAB	AAAA	AAAB	AAAB	AAAA	AABB	AABB	AABB
solcap_snp_c2_324	chr03	57569155	[A/C]	0.262087	ABBB	AABB	AAAB	ABBB	ABBB	AABB	ABBB	BBBB	BBBB	ABBB	ABBB	AABB	AABB	ABBB	ABBB	ABBB	BBBB	ABBB	BBBB	ABBB	AABB	BBBB	ABBB	ABBB	BBBB	BBBB	ABBB	BBBB	BBBB	BBBB	BBBB	BBBB	ABBB	ABBB	AABB	BBBB	BBBB	BBBB	ABBB	BBBB	ABBB	BBBB	BBBB	ABBB	ABBB
solcap_snp_c1_15333	chr03	4732420	[T/C]	0.264631	BBBB	AAAB	ABBB	BBBB	ABBB	AABB	ABBB	BBBB	ABBB	AABB	AAAB	ABBB	BBBB	ABBB	ABBB	AAAB	ABBB	ABBB	BBBB	BBBB	BBBB	BBBB	BBBB	ABBB	AABB	ABBB	AABB	ABBB	ABBB	AABB	BBBB	ABBB	BBBB	BBBB	BBBB	BBBB	AABB	BBBB	BBBB	AABB	ABBB	BBBB	ABBB	BBBB	BBBB
solcap_snp_c2_50372	chr03	2524231	[T/C]	0.265903	AAAA	AAAA	AAAA	AABB	AAAA	AAAB	AAAB	AAAB	AAAA	AAAB	AAAA	AAAA	AABB	AAAB	AAAA	AAAA	AAAB	AAAB	AAAB	AAAB	AAAB	AABB	AAAB	AAAA	AABB	AABB	AAAB	AAAB	AAAB	AAAB	AAAB	AAAA	ABBB	AAAA	AAAB	AAAB	AAAA	AAAB	AABB	AAAA	AAAA	AAAB	AAAA	AAAA	AABB
solcap_snp_c2_57263	chr03	53439319	[A/G]	0.267176	ABBB	ABBB	AAAB	ABBB	ABBB	BBBB	BBBB	ABBB	BBBB	BBBB	ABBB	AABB	ABBB	ABBB	ABBB	BBBB	BBBB	ABBB	BBBB	BBBB	BBBB	AABB	BBBB	BBBB	AABB	BBBB	ABBB	ABBB	ABBB	AAAB	BBBB	ABBB	AABB	BBBB	AAAB	BBBB	AABB	BBBB	ABBB	ABBB	ABBB	ABBB	ABBB	AAAB	ABBB
solcap_snp_c2_55882	chr03	53272697	[A/G]	0.269084	BBBB	BBBB	ABBB	AABB	BBBB	ABBB	AAAB	AABB	AABB	ABBB	BBBB	ABBB	ABBB	AABB	ABBB	ABBB	ABBB	AABB	AABB	BBBB	AABB	BBBB	ABBB	BBBB	BBBB	AABB	AAAB	BBBB	BBBB	ABBB	BBBB	ABBB	AABB	ABBB	ABBB	ABBB	BBBB	ABBB	BBBB	BBBB	ABBB	BBBB	BBBB	ABBB	ABBB
solcap_snp_c1_6352	chr03	44751875	[T/C]	0.269133	AABB	AAAB	AAAA	AAAB	NNNN	AAAA	AAAB	AAAA	AABB	AAAB	AAAA	AAAA	AABB	ABBB	AAAA	AAAB	AAAA	AAAB	AAAB	AABB	ABBB	AAAB	AAAB	AAAB	AAAA	AAAA	ABBB	AAAB	AAAA	AABB	ABBB	AABB	AAAB	AAAA	AAAB	ABBB	AABB	AAAB	ABBB	AAAA	AABB	AABB	AAAA	AAAA	AAAB
solcap_snp_c1_11202	chr03	13929679	[A/C]	0.26972	BBBB	ABBB	ABBB	ABBB	BBBB	ABBB	BBBB	ABBB	ABBB	ABBB	ABBB	ABBB	BBBB	ABBB	ABBB	ABBB	AABB	ABBB	BBBB	ABBB	ABBB	BBBB	BBBB	ABBB	BBBB	AABB	BBBB	ABBB	AABB	ABBB	BBBB	ABBB	ABBB	ABBB	AABB	ABBB	BBBB	BBBB	BBBB	BBBB	BBBB	ABBB	BBBB	ABBB	ABBB
solcap_snp_c2_20170	chr03	48911771	[T/C]	0.26972	BBBB	ABBB	AABB	AABB	ABBB	BBBB	ABBB	ABBB	BBBB	AABB	BBBB	AABB	BBBB	BBBB	AAAB	BBBB	BBBB	ABBB	ABBB	AABB	ABBB	AAAB	AABB	ABBB	ABBB	ABBB	BBBB	ABBB	AAAB	AABB	ABBB	ABBB	AAAB	AABB	ABBB	BBBB	BBBB	ABBB	ABBB	ABBB	ABBB	AABB	BBBB	AABB	ABBB
solcap_snp_c2_37414	chr03	14139961	[T/C]	0.26972	BBBB	ABBB	ABBB	ABBB	BBBB	ABBB	BBBB	ABBB	ABBB	ABBB	ABBB	ABBB	BBBB	ABBB	ABBB	ABBB	AABB	ABBB	BBBB	ABBB	ABBB	BBBB	BBBB	ABBB	BBBB	AABB	BBBB	ABBB	AABB	ABBB	BBBB	ABBB	ABBB	ABBB	AABB	ABBB	BBBB	BBBB	BBBB	BBBB	BBBB	ABBB	BBBB	ABBB	ABBB
solcap_snp_c1_11840	chr03	14979685	[A/G]	0.270356	BBBB	ABBB	ABBB	ABBB	BBBB	ABBB	BBBB	ABBB	ABBB	ABBB	ABBB	ABBB	BBBB	ABBB	ABBB	ABBB	AABB	ABBB	BBBB	ABBB	ABBB	BBBB	BBBB	ABBB	BBBB	AABB	BBBB	ABBB	AABB	ABBB	BBBB	ABBB	ABBB	ABBB	AABB	ABBB	BBBB	BBBB	BBBB	BBBB	BBBB	ABBB	BBBB	ABBB	ABBB
solcap_snp_c2_57258	chr03	53434206	[T/A]	0.270356	ABBB	AABB	AABB	ABBB	AABB	ABBB	ABBB	BBBB	BBBB	BBBB	AABB	ABBB	ABBB	ABBB	ABBB	BBBB	AABB	ABBB	BBBB	BBBB	BBBB	ABBB	BBBB	BBBB	BBBB	BBBB	ABBB	ABBB	AABB	ABBB	BBBB	BBBB	ABBB	BBBB	AAAB	BBBB	BBBB	BBBB	BBBB	BBBB	ABBB	BBBB	ABBB	ABBB	ABBB
solcap_snp_c2_51389	chr03	983008	[A/G]	0.271628	AAAA	AAAA	AAAA	AAAB	AAAA	AAAB	ABBB	AABB	AAAB	AAAB	AAAA	AAAA	AAAB	AAAB	AAAA	AAAA	AAAB	AABB	AAAA	AAAB	AAAB	AABB	AAAB	AAAA	AABB	ABBB	AAAB	AAAB	AAAB	AAAB	AAAB	AAAA	ABBB	AAAA	AAAB	AAAB	AABB	AAAB	AABB	AAAB	AAAB	AAAB	AAAA	AAAA	AABB
solcap_snp_c2_56077	chr03	17198119	[G/C]	0.271628	AAAA	AAAB	AAAB	AAAB	AAAA	AAAB	AAAA	AAAB	AAAB	AAAB	AAAB	AAAB	AAAA	AAAB	AAAB	AAAB	AAAB	AAAB	AAAA	AAAB	AAAB	AAAA	AAAA	AAAB	AAAA	AAAB	AAAB	AAAB	AABB	AAAB	AAAA	AAAB	AAAB	AAAB	AAAB	AAAB	AAAA	AAAA	AAAA	AAAA	AAAA	AAAB	AAAA	AAAB	AAAB
solcap_snp_c2_36469	chr03	38175099	[A/G]	0.272265	BBBB	BBBB	ABBB	ABBB	BBBB	BBBB	BBBB	BBBB	AABB	BBBB	BBBB	BBBB	BBBB	ABBB	BBBB	BBBB	BBBB	ABBB	BBBB	ABBB	BBBB	BBBB	ABBB	ABBB	BBBB	ABBB	ABBB	ABBB	ABBB	BBBB	BBBB	BBBB	BBBB	BBBB	BBBB	ABBB	BBBB	BBBB	BBBB	BBBB	ABBB	BBBB	BBBB	BBBB	ABBB
solcap_snp_c1_16513	chr03	53436559	[A/G]	0.273537	AAAA	AAAA	AAAB	AABB	AAAA	AAAB	ABBB	AABB	AABB	AAAB	AAAA	AAAB	AAAB	AABB	AAAB	AAAB	AAAB	AABB	AABB	AAAA	AABB	AAAA	AAAB	AAAA	AAAA	AABB	ABBB	AAAA	AAAA	AAAB	AAAA	AAAB	AABB	AAAB	AAAB	AAAB	AAAA	AAAB	AAAA	AAAA	AAAB	AAAA	AAAA	AAAB	AAAB
solcap_snp_c1_11985	chr03	13104179	[T/C]	0.274173	AAAA	AAAB	AAAB	AAAB	AAAA	AAAB	AAAA	AAAB	AAAB	AAAB	AAAB	AAAB	AAAA	AAAB	AAAB	AAAB	AAAB	AAAB	AAAA	AAAB	AAAB	AAAA	AAAA	AAAB	AAAA	AABB	AAAA	AAAB	AABB	AABB	AAAA	AAAB	AAAB	AAAB	ABBB	AAAB	AAAA	AAAB	AABB	AAAA	AAAA	AAAB	AAAA	AAAB	AAAB
solcap_snp_c1_5388	chr03	3161621	[T/C]	0.274809	AABB	AABB	ABBB	BBBB	ABBB	BBBB	AABB	AABB	AABB	ABBB	ABBB	AABB	ABBB	AABB	ABBB	ABBB	ABBB	BBBB	BBBB	AABB	AABB	ABBB	AAAB	AAAB	AABB	ABBB	AAAB	ABBB	AABB	ABBB	AABB	ABBB	BBBB	AAAA	AABB	AAAB	BBBB	ABBB	BBBB	AABB	AABB	ABBB	AABB	ABBB	ABBB
solcap_snp_c2_17581	chr03	44090353	[A/G]	0.275445	ABBB	AABB	ABBB	ABBB	BBBB	ABBB	AABB	AABB	BBBB	ABBB	ABBB	ABBB	AABB	BBBB	AABB	AABB	ABBB	AAAB	ABBB	AABB	BBBB	ABBB	AAAB	ABBB	ABBB	AABB	BBBB	ABBB	ABBB	ABBB	ABBB	BBBB	BBBB	AABB	ABBB	BBBB	BBBB	AABB	AABB	ABBB	BBBB	AABB	BBBB	ABBB	ABBB
solcap_snp_c2_26402	chr03	56604264	[T/C]	0.275445	AAAA	AAAB	AABB	AABB	AAAA	AAAA	AABB	AABB	AAAA	AAAB	AAAA	AABB	AAAB	AAAB	ABBB	AAAA	AAAB	AABB	AAAB	AAAA	AAAB	AABB	AAAB	AAAA	AABB	AABB	AAAA	AAAB	AAAB	AABB	AAAA	AAAB	ABBB	AAAB	AABB	AAAB	AAAA	AAAB	AAAA	AAAB	AAAB	AAAB	AAAB	ABBB	AAAB
solcap_snp_c2_35552	chr03	13584242	[A/G]	0.275445	AAAA	AAAB	AAAB	AAAB	AAAA	AAAB	AAAA	AAAB	AAAB	AAAB	AAAB	AAAB	AAAA	AAAB	AAAB	AAAB	AABB	AAAB	AAAA	AAAB	AAAB	AAAA	AAAA	AAAB	AAAA	AABB	AAAA	AAAB	AABB	AABB	AAAA	AAAB	AAAB	AAAB	AABB	AAAB	AAAA	AAAB	AABB	AAAA	AAAA	AAAB	AAAA	AAAB	AAAB
solcap_snp_c2_5256	chr03	7217277	[A/T]	0.276718	AAAA	AAAB	AAAB	AAAB	AAAA	AAAB	AAAA	AAAA	AAAB	AABB	AAAB	AAAB	AAAA	AAAB	AAAB	AAAB	AAAB	AAAB	AAAA	AAAB	AAAA	AAAB	AAAA	AABB	AAAA	AABB	AAAA	AABB	ABBB	AABB	AAAB	AABB	AAAB	AAAA	ABBB	AAAA	AAAA	AAAB	AABB	AAAB	AAAB	AAAB	AAAB	AABB	AAAB
solcap_snp_c2_42306	chr03	41324382	[A/G]	0.277354	ABBB	ABBB	AABB	ABBB	BBBB	AABB	AAAB	ABBB	BBBB	AABB	ABBB	ABBB	ABBB	ABBB	ABBB	ABBB	AABB	AABB	ABBB	AABB	BBBB	ABBB	AAAB	ABBB	AABB	AAAB	BBBB	AABB	ABBB	BBBB	ABBB	BBBB	BBBB	ABBB	ABBB	ABBB	BBBB	AAAB	ABBB	ABBB	BBBB	AABB	AABB	BBBB	ABBB
solcap_snp_c2_649	chr03	18052893	[A/C]	0.277564	BBBB	ABBB	ABBB	ABBB	BBBB	ABBB	BBBB	ABBB	ABBB	ABBB	ABBB	ABBB	BBBB	ABBB	ABBB	ABBB	AABB	ABBB	BBBB	ABBB	ABBB	BBBB	BBBB	ABBB	BBBB	AABB	BBBB	ABBB	AABB	AABB	BBBB	ABBB	ABBB	ABBB	AABB	ABBB	BBBB	ABBB	AABB	BBBB	BBBB	ABBB	BBBB	ABBB	ABBB
solcap_snp_c2_328	chr03	57566842	[T/C]	0.278772	BBBB	ABBB	ABBB	AABB	BBBB	ABBB	ABBB	AABB	AABB	ABBB	BBBB	AABB	AABB	AABB	AAAB	BBBB	AABB	AABB	ABBB	AABB	ABBB	AAAB	ABBB	AABB	AAAB	AABB	AABB	AABB	ABBB	AABB	AABB	AABB	AABB	ABBB	ABBB	AABB	BBBB	AABB	ABBB	AAAB	AABB	ABBB	AABB	AABB	ABBB
solcap_snp_c2_58296	chr03	50294881	[T/C]	0.279262	BBBB	ABBB	ABBB	ABBB	BBBB	AABB	ABBB	BBBB	AABB	ABBB	AABB	BBBB	ABBB	ABBB	ABBB	ABBB	ABBB	BBBB	ABBB	BBBB	ABBB	BBBB	BBBB	BBBB	AABB	BBBB	ABBB	ABBB	BBBB	BBBB	ABBB	ABBB	BBBB	BBBB	ABBB	ABBB	BBBB	BBBB	BBBB	BBBB	ABBB	BBBB	ABBB	ABBB	ABBB
solcap_snp_c1_171	chr03	19105081	[A/G]	0.279974	BBBB	ABBB	ABBB	ABBB	BBBB	ABBB	BBBB	ABBB	ABBB	ABBB	ABBB	ABBB	BBBB	ABBB	ABBB	ABBB	AABB	ABBB	BBBB	ABBB	ABBB	BBBB	BBBB	ABBB	BBBB	AABB	BBBB	ABBB	AABB	AABB	BBBB	ABBB	ABBB	ABBB	AABB	ABBB	BBBB	ABBB	AABB	BBBB	BBBB	ABBB	BBBB	ABBB	ABBB
solcap_snp_c2_644	chr03	18972218	[T/C]	0.279974	BBBB	ABBB	ABBB	ABBB	BBBB	ABBB	BBBB	ABBB	ABBB	ABBB	ABBB	ABBB	BBBB	ABBB	ABBB	ABBB	AABB	ABBB	BBBB	ABBB	ABBB	BBBB	BBBB	ABBB	BBBB	AABB	BBBB	ABBB	AABB	AABB	BBBB	ABBB	ABBB	ABBB	AABB	ABBB	BBBB	ABBB	AABB	BBBB	BBBB	ABBB	BBBB	ABBB	ABBB
solcap_snp_c2_664	chr03	17336653	[A/G]	0.279974	BBBB	ABBB	ABBB	ABBB	BBBB	ABBB	BBBB	ABBB	ABBB	ABBB	ABBB	ABBB	BBBB	ABBB	ABBB	ABBB	AABB	ABBB	BBBB	ABBB	ABBB	BBBB	BBBB	ABBB	BBBB	AABB	BBBB	ABBB	AABB	AABB	BBBB	ABBB	ABBB	ABBB	AABB	ABBB	BBBB	ABBB	AABB	BBBB	BBBB	ABBB	BBBB	ABBB	ABBB
solcap_snp_c1_7882	chr03	41651732	[T/C]	0.280534	AAAB	AAAB	AABB	AAAB	AAAA	AAAB	ABBB	AAAB	AAAA	AABB	AAAB	AAAB	AAAB	AAAB	AAAB	AAAB	AABB	AABB	AAAB	AABB	AAAA	AAAB	ABBB	AAAB	AABB	ABBB	AAAA	AABB	AAAB	AAAA	AAAB	AAAA	AAAA	AAAB	AAAB	AAAB	AAAA	ABBB	AAAB	AAAB	AAAA	AABB	AABB	AAAA	AAAB
solcap_snp_c2_35358	chr03	35991675	[A/G]	0.280534	AAAB	AABB	AAAB	AABB	AAAB	AAAB	AAAA	AAAB	AABB	AAAB	AAAB	AAAB	AAAB	AAAB	AAAB	AAAB	AAAA	AAAB	AABB	AAAA	AABB	AAAB	AAAB	AAAB	AAAA	AAAA	ABBB	AAAA	AAAB	AAAB	AABB	AAAA	AAAB	AAAB	AAAB	AAAB	AAAA	AAAA	AAAB	AAAB	AABB	AAAB	AAAA	AABB	AAAB
solcap_snp_c2_55276	chr03	45385967	[A/G]	0.280534	ABBB	ABBB	ABBB	BBBB	ABBB	ABBB	AABB	BBBB	AABB	ABBB	ABBB	BBBB	ABBB	AABB	BBBB	BBBB	ABBB	BBBB	ABBB	BBBB	BBBB	ABBB	ABBB	BBBB	ABBB	BBBB	AAAB	AABB	BBBB	BBBB	ABBB	ABBB	BBBB	BBBB	ABBB	ABBB	BBBB	ABBB	BBBB	BBBB	AABB	BBBB	BBBB	BBBB	ABBB
solcap_snp_c1_16679	chr03	40197844	[A/G]	0.28117	AAAA	AAAA	AAAB	AAAB	AAAA	AAAA	AABB	AAAB	AAAA	AABB	AAAA	AAAA	AAAB	AAAB	AAAA	AAAA	AAAA	AABB	AAAA	AAAB	AAAA	AAAA	AAAA	AAAB	AAAA	AABB	AAAA	AABB	AABB	AAAB	AAAA	AAAA	AAAA	AAAA	AAAB	AAAB	BBBB	AAAB	AAAB	AAAA	AAAA	AAAA	AAAB	AAAB	AAAB
solcap_snp_c2_57349	chr03	41780626	[T/C]	0.281807	ABBB	ABBB	AABB	ABBB	BBBB	ABBB	AAAB	ABBB	BBBB	AABB	ABBB	ABBB	ABBB	ABBB	ABBB	ABBB	AABB	AABB	ABBB	AABB	BBBB	ABBB	AAAB	ABBB	AABB	AAAB	BBBB	AABB	ABBB	BBBB	ABBB	BBBB	BBBB	AABB	ABBB	ABBB	BBBB	AAAB	ABBB	ABBB	BBBB	AABB	AABB	BBBB	ABBB
solcap_snp_c1_3647	chr03	22782440	[T/G]	0.281888	AAAA	AAAB	AAAB	AAAB	AAAA	AAAB	AAAA	AAAB	AAAB	AAAB	AAAB	AAAB	AAAA	AAAB	AAAB	AAAB	AABB	AAAB	AAAA	AAAB	AAAB	AAAA	AAAA	AAAB	AAAA	AABB	AAAA	AAAB	AABB	AABB	AAAA	AAAB	AAAB	AAAB	AABB	AAAB	AAAA	AABB	AABB	AAAA	AAAA	AAAB	AAAA	AAAB	AAAB
solcap_snp_c1_456	chr03	22177581	[A/G]	0.281969	BBBB	ABBB	ABBB	ABBB	BBBB	ABBB	BBBB	ABBB	ABBB	ABBB	ABBB	ABBB	BBBB	ABBB	ABBB	ABBB	AABB	ABBB	BBBB	ABBB	ABBB	BBBB	BBBB	ABBB	BBBB	AABB	BBBB	ABBB	AABB	AABB	BBBB	ABBB	ABBB	ABBB	AABB	ABBB	BBBB	ABBB	AABB	BBBB	BBBB	ABBB	BBBB	ABBB	ABBB
solcap_snp_c2_648	chr03	18052994	[A/C]	0.283163	AAAA	AAAB	AAAB	AAAB	AAAA	AAAB	AAAA	AAAB	AAAB	AAAB	AAAB	AAAB	AAAA	AAAB	AAAB	AAAB	AABB	AAAB	AAAA	AAAB	AAAB	AAAA	AAAA	AAAB	AAAA	AABB	AAAA	AAAB	AABB	AABB	AAAA	AAAB	AAAB	AAAB	AABB	AAAB	AAAA	AABB	AABB	AAAA	AAAA	AAAB	AAAA	AAAB	AAAB
solcap_snp_c2_35350	chr03	36001002	[T/A]	0.283715	AAAA	AAAB	AABB	AAAB	AAAA	AAAB	AAAA	AAAA	AAAB	AAAB	AAAB	AAAA	AAAA	AAAB	AAAB	AAAB	AABB	AAAB	AAAA	AAAB	AAAA	AAAA	AAAA	AAAB	AAAA	AABB	AAAA	AAAB	AABB	AAAA	AAAA	AAAB	AAAB	AAAA	AABB	AAAB	AAAA	AAAA	AAAA	AAAA	AAAA	AAAA	AAAA	AAAB	AAAB
solcap_snp_c2_35355	chr03	36000522	[G/C]	0.285077	AAAA	AAAB	AABB	AAAB	AAAA	AAAB	AAAA	AAAA	AAAB	AAAB	AAAB	AAAA	AAAA	AAAB	AAAB	AAAB	AABB	AAAB	AAAA	AAAB	AAAA	AAAA	AAAA	AAAB	AAAA	AABB	AAAA	AAAB	AABB	AAAA	AAAA	AAAB	AAAB	AAAA	AABB	AAAB	AAAA	AAAA	AAAA	AAAA	AAAA	AAAA	AAAA	AAAB	AAAB
solcap_snp_c2_634	chr03	19893461	[T/C]	0.28626	BBBB	ABBB	ABBB	ABBB	BBBB	ABBB	BBBB	ABBB	ABBB	ABBB	ABBB	ABBB	BBBB	ABBB	ABBB	ABBB	AABB	ABBB	BBBB	ABBB	ABBB	BBBB	BBBB	ABBB	BBBB	AABB	BBBB	ABBB	AAAB	AABB	BBBB	ABBB	ABBB	ABBB	AABB	ABBB	BBBB	ABBB	AABB	BBBB	BBBB	ABBB	BBBB	ABBB	ABBB
solcap_snp_c2_20175	chr03	48939759	[T/G]	0.286896	BBBB	ABBB	AABB	AABB	ABBB	BBBB	ABBB	ABBB	BBBB	AABB	BBBB	AABB	BBBB	BBBB	AAAB	BBBB	BBBB	ABBB	ABBB	AABB	ABBB	AAAB	AABB	ABBB	ABBB	ABBB	BBBB	ABBB	AAAB	AABB	ABBB	ABBB	AAAB	AABB	ABBB	BBBB	BBBB	ABBB	ABBB	ABBB	ABBB	AABB	BBBB	AABB	ABBB
solcap_snp_c2_16675	chr03	3015066	[T/G]	0.288168	AABB	AABB	AAAB	AAAB	AAAB	AAAA	AAAA	AABB	AABB	AAAB	AABB	AABB	AAAB	AABB	AAAB	ABBB	AAAB	AAAB	AAAB	AABB	AABB	AAAA	ABBB	ABBB	ABBB	AAAB	ABBB	AAAB	AABB	AAAB	AAAB	ABBB	AAAB	BBBB	AABB	AABB	AAAA	AAAB	AAAA	AABB	AABB	AAAB	ABBB	AAAB	AAAB
solcap_snp_c2_16680	chr03	3014625	[A/G]	0.288168	AABB	AABB	AAAB	AAAB	AAAB	AAAA	AAAA	AABB	AABB	AAAB	AABB	AABB	AAAB	AABB	AAAB	ABBB	AAAB	AAAB	AAAB	AABB	AABB	AAAA	ABBB	ABBB	ABBB	AAAB	ABBB	AAAB	AABB	AAAB	AAAB	ABBB	AAAB	BBBB	AABB	AABB	AAAA	AAAB	AAAA	AABB	AABB	AAAB	ABBB	AAAB	AAAB
solcap_snp_c2_36466	chr03	38141607	[A/C]	0.288168	AAAA	AAAA	AAAB	AAAB	AAAA	AAAA	AAAA	AAAA	AABB	AAAA	AAAA	AAAA	AAAA	AAAB	AAAA	AAAA	AAAA	AAAB	AAAA	AAAB	AAAA	AAAA	AAAB	AAAB	AAAA	AAAB	AABB	AAAB	AAAB	AAAA	AAAA	AAAA	AAAA	AAAA	AAAA	AAAB	AAAA	AAAA	AAAA	AAAA	AAAB	AAAA	AAAB	AAAA	AAAB
solcap_snp_c2_5263	chr03	7105688	[T/C]	0.288168	BBBB	ABBB	ABBB	ABBB	BBBB	ABBB	BBBB	BBBB	ABBB	AABB	ABBB	ABBB	BBBB	ABBB	ABBB	ABBB	ABBB	ABBB	BBBB	ABBB	BBBB	ABBB	BBBB	AABB	BBBB	AABB	BBBB	AABB	AAAB	AABB	ABBB	AABB	ABBB	BBBB	AAAB	BBBB	BBBB	ABBB	AABB	ABBB	ABBB	ABBB	ABBB	AABB	ABBB
solcap_snp_c1_200	chr03	20614716	[T/C]	0.28944	BBBB	ABBB	ABBB	ABBB	BBBB	ABBB	BBBB	ABBB	ABBB	ABBB	ABBB	ABBB	BBBB	AABB	ABBB	ABBB	AAAA	ABBB	BBBB	ABBB	ABBB	BBBB	BBBB	ABBB	BBBB	AAAB	BBBB	ABBB	AABB	AABB	BBBB	ABBB	ABBB	ABBB	AABB	ABBB	BBBB	ABBB	AABB	BBBB	BBBB	ABBB	BBBB	ABBB	ABBB
solcap_snp_c2_45698	chr03	43326301	[A/G]	0.28944	AAAA	AAAA	AABB	AABB	AAAB	AABB	AAAA	AAAA	AABB	AAAB	AAAB	AAAB	AAAB	AAAA	AAAB	AAAB	AAAB	AAAA	AABB	AAAA	AAAB	AAAA	AAAA	AAAB	AAAB	AAAB	AAAB	AAAB	AAAB	AABB	AAAA	AAAA	AAAB	AAAA	AABB	AAAA	BBBB	AAAB	AAAB	AABB	AAAB	AAAA	AABB	AAAB	AAAB
solcap_snp_c2_18502	chr03	55910650	[A/G]	0.291349	ABBB	BBBB	ABBB	BBBB	AABB	ABBB	AABB	AABB	AABB	ABBB	ABBB	ABBB	ABBB	AABB	ABBB	ABBB	ABBB	ABBB	ABBB	ABBB	BBBB	AABB	ABBB	ABBB	AABB	ABBB	AABB	ABBB	AABB	AABB	ABBB	AABB	ABBB	ABBB	ABBB	ABBB	AABB	AABB	AABB	AABB	ABBB	AAAB	AABB	AABB	BBBB
solcap_snp_c2_20274	chr03	49358697	[T/G]	0.291985	BBBB	ABBB	AABB	AABB	BBBB	BBBB	ABBB	ABBB	BBBB	AABB	BBBB	AABB	BBBB	BBBB	AAAB	BBBB	BBBB	ABBB	ABBB	AABB	ABBB	AAAB	AABB	ABBB	ABBB	ABBB	BBBB	ABBB	AABB	AABB	ABBB	ABBB	AAAB	AABB	AABB	BBBB	BBBB	ABBB	ABBB	ABBB	ABBB	AABB	BBBB	AABB	ABBB
solcap_snp_c1_3638	chr03	46475259	[A/G]	0.295802	ABBB	AABB	AABB	AAAB	BBBB	AABB	BBBB	ABBB	ABBB	AABB	ABBB	AABB	ABBB	ABBB	ABBB	ABBB	BBBB	ABBB	ABBB	BBBB	ABBB	BBBB	AABB	BBBB	ABBB	BBBB	BBBB	BBBB	BBBB	BBBB	BBBB	ABBB	ABBB	AABB	ABBB	ABBB	BBBB	AABB	BBBB	BBBB	BBBB	BBBB	BBBB	ABBB	AABB
solcap_snp_c2_37123	chr03	61870684	[T/C]	0.300891	AABB	ABBB	AABB	AABB	ABBB	AAAB	ABBB	AABB	AAAB	ABBB	AAAB	AAAB	AABB	AABB	BBBB	AABB	AABB	ABBB	AABB	ABBB	ABBB	AABB	AABB	BBBB	BBBB	ABBB	AAAB	ABBB	ABBB	ABBB	AAAB	AABB	BBBB	ABBB	BBBB	AAAA	BBBB	ABBB	AABB	ABBB	AABB	ABBB	BBBB	AABB	AABB
solcap_snp_c2_56824	chr03	62269671	[A/G]	0.302163	AABB	ABBB	AABB	AABB	ABBB	AAAB	ABBB	AABB	AAAB	ABBB	AABB	AAAB	ABBB	AABB	BBBB	AAAB	AABB	ABBB	AABB	ABBB	ABBB	AABB	AABB	BBBB	BBBB	ABBB	AAAB	ABBB	ABBB	ABBB	AAAB	AABB	BBBB	ABBB	BBBB	AAAA	BBBB	ABBB	AABB	ABBB	AABB	ABBB	BBBB	AABB	AABB
solcap_snp_c2_37136	chr03	61796934	[A/G]	0.302799	AABB	AAAB	AABB	AABB	AAAB	ABBB	AAAB	AABB	ABBB	AAAB	ABBB	ABBB	AABB	AABB	AAAA	ABBB	AABB	AAAB	AABB	AAAB	AAAB	AABB	AABB	AAAA	AAAA	AAAB	ABBB	AAAB	AAAB	AAAB	ABBB	AABB	AAAA	AAAB	AAAA	BBBB	AAAA	AAAB	AABB	AAAB	AABB	AAAB	AAAA	AABB	AABB
solcap_snp_c2_17218	chr03	1954563	[T/C]	0.304071	ABBB	AAAB	AABB	BBBB	ABBB	ABBB	BBBB	ABBB	AABB	AABB	ABBB	ABBB	BBBB	ABBB	AABB	ABBB	ABBB	BBBB	ABBB	ABBB	BBBB	BBBB	ABBB	ABBB	BBBB	ABBB	AABB	ABBB	AABB	ABBB	ABBB	ABBB	BBBB	AABB	ABBB	ABBB	AABB	ABBB	BBBB	AABB	AABB	BBBB	ABBB	ABBB	BBBB
solcap_snp_c2_26403	chr03	56604220	[A/G]	0.304071	AABB	AAAA	AAAA	AAAA	AABB	AAAB	AABB	AABB	ABBB	AAAB	AABB	AAAA	AAAB	AAAB	AAAA	ABBB	AABB	AAAB	AAAB	AAAB	AAAA	AAAB	AAAB	AABB	AAAA	AABB	AABB	AAAB	AAAB	AAAB	AABB	AABB	AAAA	AABB	AAAA	AABB	BBBB	AABB	AAAB	AABB	AAAB	AABB	AABB	AAAA	AAAB
solcap_snp_c2_646	chr03	18855669	[A/G]	0.304707	BBBB	ABBB	ABBB	ABBB	BBBB	ABBB	BBBB	ABBB	ABBB	ABBB	ABBB	ABBB	BBBB	ABBB	ABBB	ABBB	AABB	ABBB	BBBB	ABBB	ABBB	ABBB	BBBB	ABBB	BBBB	AABB	BBBB	ABBB	AAAB	AABB	ABBB	ABBB	ABBB	ABBB	AAAB	ABBB	BBBB	ABBB	AABB	BBBB	ABBB	AABB	BBBB	ABBB	ABBB
solcap_snp_c2_36017	chr03	16988929	[T/C]	0.305344	AAAA	AAAB	AAAB	AAAB	AAAA	AAAB	AAAA	AAAB	AAAB	AAAB	AAAB	AAAB	AAAA	AAAB	AAAB	AAAB	AABB	AAAB	AAAA	AAAB	AAAB	AAAA	AAAA	AAAB	AAAA	AABB	AAAA	AAAB	AABB	AAAB	AAAA	AAAB	AAAB	AAAB	AABB	AAAB	AAAA	AAAA	AAAA	AAAA	AAAA	AAAB	AAAA	AABB	AAAB
solcap_snp_c2_37137	chr03	61796656	[T/C]	0.306616	AABB	AAAB	AABB	AABB	AAAB	ABBB	AAAB	AABB	ABBB	AAAB	ABBB	ABBB	AABB	AABB	AAAA	ABBB	AABB	AAAB	AABB	AAAB	AAAB	AABB	AABB	AAAA	AAAA	AAAB	ABBB	AAAB	AAAB	AAAB	ABBB	AABB	AAAA	AAAB	AAAA	BBBB	AAAA	AAAB	AABB	AAAB	AABB	AAAB	AAAA	AABB	AABB
solcap_snp_c2_36018	chr03	17013558	[A/G]	0.307888	AAAA	AAAB	AAAB	AAAB	AAAA	AAAB	AAAA	AAAB	AAAB	AAAB	AAAB	AAAB	AAAA	AAAB	AAAB	AAAB	AABB	AAAB	AAAA	AAAB	AAAB	AAAA	AAAA	AAAB	AAAA	AABB	AAAB	AAAB	AABB	AAAB	AAAA	AAAB	AAAB	AAAB	AABB	AAAB	AAAA	AAAB	AAAA	AAAA	AAAA	AAAB	AAAA	AAAB	AAAB
solcap_snp_c1_10743	chr03	16989140	[T/C]	0.310433	BBBB	ABBB	ABBB	ABBB	BBBB	ABBB	BBBB	ABBB	ABBB	ABBB	ABBB	ABBB	BBBB	ABBB	ABBB	ABBB	AABB	ABBB	BBBB	ABBB	ABBB	BBBB	BBBB	ABBB	BBBB	AABB	BBBB	ABBB	ABBB	ABBB	BBBB	ABBB	ABBB	ABBB	AAAB	ABBB	BBBB	BBBB	BBBB	BBBB	BBBB	ABBB	BBBB	AABB	ABBB
solcap_snp_c1_16472	chr03	62033001	[A/C]	0.310433	AABB	ABBB	AABB	AABB	ABBB	AAAB	ABBB	AABB	AAAB	ABBB	AAAB	AAAB	AABB	AABB	BBBB	AAAB	AABB	ABBB	AABB	ABBB	ABBB	AABB	AABB	BBBB	BBBB	ABBB	AAAB	ABBB	ABBB	ABBB	AAAB	AABB	BBBB	ABBB	BBBB	AAAA	BBBB	ABBB	AABB	ABBB	AABB	ABBB	BBBB	AABB	AABB
solcap_snp_c2_20259	chr03	49317882	[A/G]	0.311069	BBBB	ABBB	AABB	AABB	BBBB	BBBB	ABBB	ABBB	BBBB	AABB	BBBB	AABB	BBBB	BBBB	AAAB	BBBB	BBBB	ABBB	ABBB	AABB	ABBB	AAAB	AABB	ABBB	ABBB	ABBB	BBBB	ABBB	AAAB	AABB	ABBB	ABBB	AAAB	AABB	AABB	BBBB	BBBB	ABBB	ABBB	ABBB	ABBB	AABB	BBBB	AAAB	ABBB
solcap_snp_c2_323	chr03	57569521	[A/G]	0.311069	ABBB	AABB	AAAB	ABBB	AAAB	AABB	ABBB	BBBB	BBBB	ABBB	ABBB	AABB	AABB	ABBB	ABBB	ABBB	BBBB	ABBB	BBBB	ABBB	AABB	BBBB	AABB	ABBB	BBBB	BBBB	ABBB	ABBB	BBBB	AABB	BBBB	BBBB	ABBB	ABBB	AABB	BBBB	AABB	BBBB	AAAB	BBBB	ABBB	BBBB	ABBB	ABBB	ABBB
solcap_snp_c2_49976	chr03	37167370	[T/G]	0.311069	ABBB	ABBB	ABBB	ABBB	ABBB	AABB	AAAB	AABB	ABBB	AABB	ABBB	AABB	ABBB	ABBB	ABBB	AABB	BBBB	AABB	AABB	AABB	AABB	AABB	AAAB	ABBB	AABB	ABBB	BBBB	BBBB	BBBB	AAAB	AAAB	AABB	ABBB	AABB	BBBB	ABBB	AAAA	AAAB	AAAA	ABBB	AABB	AAAB	AABB	ABBB	ABBB
solcap_snp_c1_8036	chr03	45805462	[A/G]	0.313613	AABB	AAAB	AAAB	AAAB	AAAB	AABB	AAAB	ABBB	AAAB	AAAB	AAAB	ABBB	AABB	AAAB	AABB	AAAB	AABB	AABB	AAAB	AABB	AAAB	AAAB	AABB	AABB	AABB	AABB	AAAA	AAAA	AABB	AAAA	AAAB	AAAA	AAAB	BBBB	AAAA	AAAB	AABB	AABB	AAAB	AAAB	AAAA	AABB	AABB	AAAA	AABB
solcap_snp_c2_18308	chr03	55291392	[T/C]	0.313613	ABBB	ABBB	ABBB	AABB	ABBB	BBBB	AABB	AAAB	BBBB	ABBB	ABBB	ABBB	ABBB	ABBB	AABB	AABB	ABBB	AABB	ABBB	BBBB	ABBB	ABBB	ABBB	BBBB	BBBB	AABB	ABBB	AABB	ABBB	AABB	BBBB	ABBB	AABB	AABB	ABBB	ABBB	BBBB	ABBB	BBBB	BBBB	ABBB	BBBB	ABBB	ABBB	AABB
solcap_snp_c2_48381	chr03	39198462	[A/C]	0.314249	AABB	BBBB	AABB	AAAB	AAAB	AABB	AABB	AAAB	AAAB	AABB	ABBB	AABB	AAAB	AAAB	ABBB	AABB	AABB	AAAB	AABB	AAAB	AABB	AAAB	BBBB	AAAB	AABB	AAAB	ABBB	AAAB	AAAB	AAAB	AABB	AAAB	AAAA	AABB	AAAA	AAAB	AABB	ABBB	AAAB	AABB	AAAA	AAAA	AABB	AABB	AAAB
solcap_snp_c2_48385	chr03	39314387	[T/C]	0.314249	AAAB	AAAA	AAAB	AAAB	AABB	AABB	AAAB	AABB	AAAB	AAAB	AAAB	AABB	AABB	AAAB	AAAA	AAAB	AABB	AAAA	AAAB	AAAB	AABB	ABBB	AAAA	AABB	AABB	AAAB	AAAB	AAAB	AAAB	AAAB	AABB	AABB	ABBB	AABB	ABBB	AAAB	AAAA	AAAA	AAAA	AABB	ABBB	AABB	AAAB	AAAB	AABB
solcap_snp_c1_26	chr03	58658366	[A/G]	0.316158	ABBB	AABB	AABB	AABB	ABBB	ABBB	BBBB	BBBB	ABBB	ABBB	AABB	AABB	AABB	AABB	AABB	ABBB	BBBB	AABB	ABBB	ABBB	BBBB	ABBB	AABB	ABBB	ABBB	ABBB	ABBB	AABB	ABBB	BBBB	BBBB	AABB	AABB	ABBB	AABB	BBBB	BBBB	BBBB	ABBB	AABB	ABBB	ABBB	BBBB	AABB	AABB
solcap_snp_c1_11196	chr03	13872519	[A/G]	0.316794	AAAA	AAAB	AAAB	AAAB	AAAA	AAAB	AAAA	AAAB	AAAB	AAAB	AAAB	AAAB	AAAA	AAAB	AAAB	AAAB	AABB	AAAB	AAAA	AAAB	AAAB	AAAA	AAAA	AAAB	AAAA	AABB	AAAA	AAAB	AABB	AAAB	AAAA	AAAB	AAAB	AAAB	ABBB	AAAB	AAAA	AAAA	AAAA	AAAA	AAAA	AAAB	AAAA	AABB	AAAB
solcap_snp_c2_18507	chr03	55911715	[T/G]	0.319975	AAAB	AAAA	AAAB	AAAA	AABB	AAAB	AABB	AABB	AABB	AAAB	AAAB	AAAB	AAAB	AABB	AAAB	AAAB	AABB	AAAB	AAAB	AAAB	AAAA	AABB	AAAB	AAAB	AABB	AAAB	AABB	AAAB	AABB	AABB	AAAB	AABB	AAAB	AAAB	AAAB	AAAB	AABB	AABB	AABB	AABB	AAAB	ABBB	AABB	AABB	AAAA
solcap_snp_c1_3346	chr03	15243506	[T/G]	0.320611	BBBB	ABBB	ABBB	ABBB	BBBB	ABBB	BBBB	ABBB	ABBB	ABBB	ABBB	ABBB	BBBB	ABBB	ABBB	ABBB	AABB	ABBB	BBBB	ABBB	ABBB	BBBB	BBBB	ABBB	BBBB	AABB	BBBB	ABBB	AABB	ABBB	BBBB	ABBB	ABBB	ABBB	AAAB	ABBB	BBBB	BBBB	BBBB	BBBB	BBBB	ABBB	BBBB	AABB	ABBB
solcap_snp_c2_1556	chr03	50573479	[T/C]	0.321247	BBBB	ABBB	AABB	AABB	BBBB	ABBB	ABBB	ABBB	ABBB	AABB	ABBB	ABBB	BBBB	BBBB	AAAB	ABBB	BBBB	BBBB	AABB	ABBB	ABBB	AABB	AABB	BBBB	AABB	BBBB	BBBB	AABB	AABB	ABBB	ABBB	ABBB	AABB	AABB	AAAB	BBBB	BBBB	ABBB	ABBB	ABBB	AABB	BBBB	ABBB	ABBB	ABBB
solcap_snp_c1_5951	chr03	55454889	[T/C]	0.321883	ABBB	ABBB	ABBB	AABB	ABBB	BBBB	AABB	AAAB	BBBB	ABBB	ABBB	ABBB	ABBB	ABBB	AABB	AABB	ABBB	AABB	ABBB	BBBB	ABBB	ABBB	ABBB	BBBB	BBBB	AABB	ABBB	ABBB	ABBB	AABB	BBBB	ABBB	AABB	AABB	ABBB	ABBB	BBBB	ABBB	BBBB	BBBB	ABBB	BBBB	ABBB	ABBB	AABB
solcap_snp_c2_10087	chr03	15355001	[A/C]	0.321883	AAAA	AAAB	AAAB	AAAB	AAAA	AAAB	AAAA	AAAB	AAAB	AAAB	AAAB	AAAB	AAAA	AAAB	AAAB	AAAB	AABB	AAAB	AAAA	AAAB	AAAB	AAAA	AAAA	AAAB	AAAA	AABB	AAAA	AAAB	AABB	AAAB	AAAA	AAAB	AAAB	AAAB	ABBB	AAAB	AAAA	AAAB	AAAA	AAAA	AAAA	AAAB	AAAA	AABB	AAAB
solcap_snp_c2_41071	chr03	32950171	[A/C]	0.321883	BBBB	ABBB	ABBB	ABBB	BBBB	ABBB	BBBB	ABBB	ABBB	ABBB	ABBB	ABBB	BBBB	ABBB	ABBB	AABB	AABB	ABBB	BBBB	ABBB	ABBB	BBBB	BBBB	ABBB	BBBB	AABB	BBBB	ABBB	AABB	ABBB	BBBB	ABBB	ABBB	ABBB	AABB	ABBB	BBBB	BBBB	BBBB	BBBB	BBBB	ABBB	BBBB	ABBB	ABBB
solcap_snp_c1_3347	chr03	16008414	[A/G]	0.322519	AAAA	AAAB	AAAB	AAAB	AAAA	AAAB	AAAA	AAAB	AAAB	AAAB	AAAB	AAAB	AAAA	AAAB	AAAB	AAAB	AABB	AAAB	AAAA	AAAB	AAAB	AAAA	AAAA	AAAB	AAAA	AABB	AAAA	AAAB	AABB	AAAB	AAAA	AAAB	AAAB	AAAB	ABBB	AAAB	AAAA	AAAB	AAAA	AAAA	AAAA	AAAB	AAAA	AABB	AAAB
solcap_snp_c2_51390	chr03	982932	[T/C]	0.323155	ABBB	AAAB	AABB	BBBB	BBBB	ABBB	BBBB	AABB	ABBB	AABB	ABBB	ABBB	BBBB	ABBB	AABB	ABBB	ABBB	BBBB	ABBB	AABB	BBBB	AABB	ABBB	AABB	BBBB	ABBB	AABB	AABB	AAAB	ABBB	AABB	ABBB	BBBB	AAAB	ABBB	ABBB	BBBB	ABBB	BBBB	AABB	AAAB	AABB	ABBB	ABBB	BBBB
solcap_snp_c2_41056	chr03	32828579	[A/C]	0.323791	AAAA	AAAB	AAAB	AAAB	AAAA	AAAB	AAAA	AAAB	AAAB	AAAB	AAAB	AAAB	AAAA	AAAB	AAAB	AABB	AABB	AAAB	AAAA	AAAB	AAAB	AAAA	AAAA	AAAB	AAAA	AABB	AAAB	AAAB	AABB	AAAB	AAAA	AAAB	AAAB	AAAB	AABB	AAAB	AAAA	AAAA	AAAA	AAAA	AAAA	AAAB	AAAA	AAAB	AAAB
solcap_snp_c2_41061	chr03	32759308	[T/C]	0.323791	BBBB	ABBB	ABBB	ABBB	BBBB	ABBB	BBBB	ABBB	ABBB	ABBB	ABBB	ABBB	BBBB	ABBB	ABBB	AABB	AABB	ABBB	BBBB	ABBB	ABBB	BBBB	BBBB	ABBB	BBBB	AABB	ABBB	ABBB	AABB	ABBB	BBBB	ABBB	ABBB	ABBB	AABB	ABBB	BBBB	BBBB	BBBB	BBBB	BBBB	ABBB	BBBB	ABBB	ABBB
solcap_snp_c1_9153	chr03	42943917	[A/G]	0.325064	AABB	ABBB	ABBB	AABB	ABBB	ABBB	ABBB	AAAB	ABBB	ABBB	AABB	AABB	AABB	AABB	ABBB	ABBB	ABBB	BBBB	BBBB	ABBB	AABB	AABB	BBBB	AABB	ABBB	BBBB	BBBB	AABB	AABB	AABB	ABBB	ABBB	ABBB	AABB	BBBB	AABB	BBBB	BBBB	ABBB	ABBB	AABB	BBBB	ABBB	AABB	AAAA
solcap_snp_c2_35563	chr03	13505833	[T/C]	0.325064	AAAA	AAAB	AAAB	AAAB	AAAA	AAAB	AAAA	AAAB	AAAB	AAAB	AAAB	AAAB	AAAA	AAAB	AAAB	AAAB	AABB	AAAB	AAAA	AAAB	AAAB	AAAA	AAAA	AAAB	AAAA	AABB	AAAA	AAAB	AABB	AABB	AAAA	AAAB	AAAB	AAAB	ABBB	AAAB	AAAA	AABB	AABB	AAAA	AAAA	AAAB	AAAA	AABB	AAAB
solcap_snp_c2_18463	chr03	55816412	[A/G]	0.3257	ABBB	BBBB	ABBB	BBBB	AABB	ABBB	ABBB	ABBB	AABB	ABBB	ABBB	ABBB	ABBB	AABB	ABBB	ABBB	AABB	ABBB	ABBB	ABBB	BBBB	AABB	ABBB	AAAB	ABBB	ABBB	AABB	ABBB	ABBB	AABB	ABBB	AABB	ABBB	ABBB	ABBB	ABBB	AABB	AABB	AABB	AAAA	ABBB	AAAB	AABB	ABBB	BBBB
solcap_snp_c1_15926	chr03	36151220	[A/G]	0.326336	AAAB	ABBB	ABBB	BBBB	AABB	AABB	AAAB	AABB	BBBB	ABBB	AABB	AAAB	AABB	ABBB	AABB	ABBB	AABB	BBBB	ABBB	AABB	ABBB	AABB	AAAB	ABBB	AAAB	ABBB	BBBB	AABB	ABBB	ABBB	ABBB	AABB	ABBB	AAAB	ABBB	ABBB	AAAA	AABB	ABBB	AAAB	BBBB	AABB	ABBB	BBBB	AABB
solcap_snp_c1_13652	chr03	32080786	[A/G]	0.326972	BBBB	ABBB	ABBB	ABBB	BBBB	ABBB	BBBB	ABBB	ABBB	ABBB	ABBB	ABBB	BBBB	ABBB	ABBB	AABB	AABB	ABBB	BBBB	ABBB	ABBB	BBBB	BBBB	ABBB	BBBB	AABB	ABBB	ABBB	AABB	ABBB	BBBB	ABBB	ABBB	ABBB	AABB	ABBB	BBBB	BBBB	BBBB	BBBB	BBBB	ABBB	BBBB	ABBB	ABBB
solcap_snp_c2_1719	chr03	51404549	[T/A]	0.326972	AAAA	AAAB	AABB	AABB	AAAA	AAAB	AAAB	AAAB	AAAB	AAAB	AAAB	AAAB	AAAA	AAAA	AAAB	AAAB	AAAA	AAAA	BBBB	AAAA	AAAB	AAAB	AAAB	AAAA	AABB	AAAA	AAAA	AABB	ABBB	AAAB	AAAA	AAAB	AABB	AAAB	ABBB	AAAA	AAAA	AAAB	AAAA	AAAB	AABB	AAAB	AAAB	AAAB	AAAB
solcap_snp_c2_25560	chr03	45904981	[A/C]	0.327608	ABBB	AABB	AABB	AAAB	AABB	ABBB	BBBB	BBBB	ABBB	AABB	ABBB	ABBB	ABBB	ABBB	AABB	AABB	BBBB	ABBB	AABB	AABB	AABB	AABB	ABBB	ABBB	ABBB	BBBB	ABBB	ABBB	AABB	AAAA	AABB	AAAB	AAAB	BBBB	AABB	AABB	AABB	ABBB	AAAB	ABBB	AABB	AABB	BBBB	AAAB	ABBB
solcap_snp_c1_11979	chr03	12886399	[T/C]	0.328244	AAAA	AAAB	AAAB	AAAB	AAAA	AAAB	AAAA	AAAB	AAAB	AAAB	AAAB	AAAB	AAAA	AAAB	AAAB	AAAB	AABB	AAAB	AAAA	AAAB	AAAB	AAAA	AAAA	AAAB	AAAA	AABB	AAAA	AAAB	AABB	AABB	AAAA	AAAB	AAAB	AAAB	ABBB	AAAB	AAAA	AABB	AABB	AAAA	AAAA	AAAB	AAAA	AABB	AAAB
solcap_snp_c1_15547	chr03	55999347	[A/G]	0.328244	ABBB	BBBB	ABBB	BBBB	AABB	ABBB	AABB	AABB	AABB	ABBB	ABBB	ABBB	ABBB	AABB	ABBB	ABBB	AABB	ABBB	ABBB	ABBB	BBBB	AABB	ABBB	ABBB	AABB	ABBB	AABB	ABBB	AABB	AABB	ABBB	AABB	ABBB	ABBB	ABBB	ABBB	AABB	AABB	AABB	AABB	ABBB	AAAB	AABB	AABB	BBBB
solcap_snp_c2_16679	chr03	3014691	[A/G]	0.328244	AABB	AABB	ABBB	ABBB	ABBB	BBBB	BBBB	AABB	AAAB	AABB	AABB	AABB	ABBB	AAAB	ABBB	AAAB	ABBB	ABBB	ABBB	AABB	AABB	BBBB	AAAB	AAAB	AAAB	ABBB	AAAB	ABBB	AABB	AABB	ABBB	AAAB	ABBB	AAAA	AABB	AABB	AABB	ABBB	ABBB	AABB	AAAB	ABBB	AAAB	ABBB	ABBB
solcap_snp_c2_43270	chr03	34350488	[T/G]	0.329082	BBBB	ABBB	ABBB	ABBB	BBBB	ABBB	BBBB	ABBB	ABBB	ABBB	ABBB	ABBB	BBBB	ABBB	ABBB	AABB	AABB	ABBB	BBBB	ABBB	ABBB	BBBB	BBBB	ABBB	BBBB	AABB	BBBB	ABBB	AABB	ABBB	BBBB	ABBB	ABBB	ABBB	AABB	ABBB	BBBB	BBBB	BBBB	BBBB	BBBB	ABBB	BBBB	ABBB	ABBB
solcap_snp_c1_398	chr03	51601574	[A/C]	0.330789	AABB	AAAA	AAAA	AABB	AABB	AAAB	AAAA	AAAB	ABBB	AAAB	AAAB	AAAA	AABB	ABBB	AAAA	AABB	AAAB	AABB	AAAA	ABBB	ABBB	AAAB	AAAB	AABB	AAAA	AABB	ABBB	AAAB	AAAA	AABB	ABBB	AABB	AAAB	AAAB	AAAA	BBBB	BBBB	AAAB	ABBB	AAAA	AABB	AAAB	AAAA	AAAA	AABB
solcap_snp_c2_11260	chr03	23462197	[A/G]	0.330789	BBBB	ABBB	ABBB	ABBB	BBBB	ABBB	BBBB	ABBB	ABBB	ABBB	ABBB	ABBB	BBBB	ABBB	ABBB	ABBB	ABBB	ABBB	BBBB	ABBB	ABBB	BBBB	BBBB	ABBB	BBBB	ABBB	BBBB	ABBB	AABB	ABBB	BBBB	ABBB	ABBB	ABBB	AAAB	ABBB	BBBB	ABBB	AABB	BBBB	BBBB	ABBB	BBBB	AABB	ABBB
solcap_snp_c2_1720	chr03	51404520	[T/C]	0.330789	BBBB	ABBB	AABB	AABB	BBBB	ABBB	ABBB	ABBB	ABBB	ABBB	ABBB	ABBB	BBBB	BBBB	ABBB	ABBB	BBBB	BBBB	AAAA	BBBB	ABBB	ABBB	ABBB	BBBB	AABB	BBBB	BBBB	AABB	AABB	ABBB	BBBB	ABBB	AABB	ABBB	AAAB	BBBB	BBBB	ABBB	BBBB	ABBB	AABB	ABBB	ABBB	ABBB	ABBB
solcap_snp_c2_11269	chr03	23155488	[A/G]	0.335242	AAAA	AAAB	AAAB	AAAB	AAAA	AAAB	AAAA	AAAB	AAAB	AAAB	AAAB	AAAB	AAAA	AAAB	AAAB	AAAB	AABB	AAAB	AAAA	AAAB	AAAB	AAAA	AAAA	AAAB	AAAA	AABB	AAAA	AAAB	AABB	AABB	AAAA	AAAB	AAAB	AAAB	ABBB	AAAB	AAAA	AABB	AABB	AAAA	AAAA	AAAB	AAAA	AABB	AAAB
solcap_snp_c1_14973	chr03	33464174	[T/C]	0.336514	BBBB	ABBB	ABBB	ABBB	BBBB	ABBB	BBBB	ABBB	ABBB	ABBB	ABBB	ABBB	BBBB	ABBB	ABBB	AABB	AABB	ABBB	BBBB	ABBB	ABBB	BBBB	BBBB	ABBB	BBBB	AABB	BBBB	ABBB	AABB	ABBB	BBBB	ABBB	ABBB	ABBB	AABB	ABBB	BBBB	BBBB	BBBB	BBBB	BBBB	ABBB	BBBB	ABBB	ABBB
solcap_snp_c2_43262	chr03	34399858	[T/C]	0.338422	BBBB	ABBB	ABBB	ABBB	BBBB	ABBB	BBBB	ABBB	ABBB	ABBB	ABBB	ABBB	BBBB	ABBB	ABBB	AABB	AABB	ABBB	BBBB	ABBB	ABBB	BBBB	BBBB	ABBB	BBBB	AABB	BBBB	ABBB	AABB	ABBB	BBBB	ABBB	ABBB	ABBB	AABB	ABBB	BBBB	BBBB	BBBB	BBBB	BBBB	ABBB	BBBB	ABBB	ABBB
solcap_snp_c2_56635	chr03	33495019	[T/C]	0.339695	AAAA	AAAB	AAAB	AAAB	AAAA	AAAB	AAAA	AAAB	AAAB	AAAB	AAAB	AAAB	AAAA	AAAB	AAAB	AABB	AABB	AAAB	AAAA	AAAB	AAAB	AAAA	AAAA	AAAB	AAAA	AABB	AAAA	AAAB	AABB	AAAB	AAAA	AAAB	AAAB	AAAB	AABB	AAAB	AAAA	AAAA	AAAA	AAAA	AAAA	AAAB	AAAA	AAAB	AAAB
solcap_snp_c1_15343	chr03	37485839	[T/C]	0.341603	BBBB	BBBB	AABB	ABBB	BBBB	ABBB	BBBB	BBBB	AABB	ABBB	BBBB	BBBB	BBBB	ABBB	BBBB	BBBB	BBBB	ABBB	BBBB	ABBB	BBBB	BBBB	ABBB	ABBB	ABBB	ABBB	ABBB	AABB	ABBB	ABBB	BBBB	ABBB	ABBB	BBBB	AABB	ABBB	BBBB	BBBB	BBBB	BBBB	ABBB	BBBB	BBBB	ABBB	ABBB
solcap_snp_c2_51096	chr03	33393461	[A/G]	0.342239	BBBB	ABBB	ABBB	ABBB	BBBB	ABBB	BBBB	ABBB	ABBB	ABBB	ABBB	ABBB	BBBB	ABBB	ABBB	AABB	AABB	ABBB	BBBB	ABBB	ABBB	BBBB	BBBB	ABBB	BBBB	AABB	BBBB	ABBB	AABB	ABBB	BBBB	ABBB	ABBB	ABBB	AABB	ABBB	BBBB	BBBB	BBBB	BBBB	BBBB	ABBB	BBBB	ABBB	ABBB
solcap_snp_c1_7133	chr03	37678746	[A/G]	0.344784	BBBB	BBBB	AABB	ABBB	BBBB	ABBB	BBBB	BBBB	AABB	ABBB	BBBB	BBBB	BBBB	ABBB	BBBB	BBBB	BBBB	ABBB	BBBB	ABBB	BBBB	BBBB	ABBB	ABBB	ABBB	ABBB	ABBB	AABB	ABBB	ABBB	BBBB	ABBB	ABBB	BBBB	AABB	ABBB	BBBB	BBBB	BBBB	BBBB	ABBB	BBBB	BBBB	ABBB	ABBB
solcap_snp_c2_25654	chr03	45603662	[T/C]	0.34542	AABB	AAAB	AAAB	AAAA	AAAB	AAAB	ABBB	AAAB	AABB	AAAB	AAAB	AAAA	AAAB	AABB	AAAA	AAAA	AAAB	AAAB	AAAB	AAAB	AABB	AAAB	AAAB	AAAA	AAAB	AAAB	ABBB	ABBB	AAAA	AAAA	AABB	AAAB	AAAA	AAAA	AABB	AABB	AAAA	AAAB	AAAB	AAAB	AABB	AAAB	AAAB	AAAA	AAAB
solcap_snp_c2_36264	chr03	366332	[T/G]	0.34542	AABB	AAAB	AAAB	AABB	AAAA	AABB	AAAB	AAAA	AAAA	ABBB	ABBB	AABB	AABB	AAAB	AAAB	ABBB	AAAB	AAAA	AABB	AAAB	AABB	AAAB	AAAB	AABB	AABB	AAAA	AAAA	AABB	ABBB	AABB	AAAB	ABBB	AAAB	AAAB	AAAB	AABB	AABB	AAAB	AAAB	AABB	AAAA	ABBB	ABBB	AABB	AABB
solcap_snp_c1_38	chr03	58609665	[T/G]	0.346056	ABBB	AABB	AAAB	AABB	ABBB	ABBB	BBBB	BBBB	ABBB	ABBB	AABB	AABB	AABB	AABB	AABB	ABBB	BBBB	AABB	ABBB	ABBB	AABB	ABBB	AABB	AABB	ABBB	ABBB	ABBB	AABB	ABBB	BBBB	BBBB	AABB	AABB	ABBB	AABB	BBBB	BBBB	BBBB	ABBB	AABB	AABB	ABBB	BBBB	AABB	AABB
solcap_snp_c1_14975	chr03	33475318	[A/G]	0.348601	BBBB	ABBB	ABBB	ABBB	BBBB	ABBB	BBBB	ABBB	ABBB	ABBB	ABBB	ABBB	BBBB	ABBB	ABBB	AABB	AABB	ABBB	BBBB	ABBB	ABBB	BBBB	BBBB	ABBB	BBBB	AABB	BBBB	ABBB	AABB	ABBB	BBBB	ABBB	ABBB	ABBB	AABB	ABBB	AABB	BBBB	BBBB	BBBB	BBBB	ABBB	BBBB	ABBB	ABBB
solcap_snp_c2_18503	chr03	55910771	[A/C]	0.349237	AAAB	AAAA	AAAB	AAAA	AABB	AAAB	AABB	AABB	AABB	AAAB	AAAB	AAAB	AAAB	AABB	AAAB	AAAB	AABB	AAAB	AAAB	AAAB	AAAA	AABB	AAAB	ABBB	AABB	AAAB	AABB	AAAB	AABB	AABB	AAAB	AABB	AAAB	AAAB	AAAB	AAAB	BBBB	AABB	AABB	BBBB	AAAB	ABBB	AABB	AABB	AAAA
solcap_snp_c1_9268	chr03	36658149	[T/C]	0.349873	BBBB	ABBB	AABB	ABBB	BBBB	ABBB	BBBB	BBBB	AABB	ABBB	ABBB	BBBB	BBBB	ABBB	ABBB	ABBB	AABB	ABBB	BBBB	ABBB	BBBB	BBBB	ABBB	ABBB	BBBB	AABB	ABBB	ABBB	AABB	BBBB	BBBB	ABBB	ABBB	BBBB	AABB	ABBB	BBBB	BBBB	BBBB	BBBB	ABBB	BBBB	BBBB	ABBB	ABBB
solcap_snp_c2_47510	chr03	51972224	[T/C]	0.351145	AABB	AAAB	AABB	ABBB	BBBB	AAAB	ABBB	BBBB	BBBB	AABB	ABBB	AABB	ABBB	ABBB	AABB	ABBB	AABB	AABB	AABB	ABBB	BBBB	ABBB	AABB	AABB	BBBB	AABB	ABBB	BBBB	AABB	BBBB	ABBB	BBBB	BBBB	AABB	AABB	BBBB	BBBB	ABBB	ABBB	AABB	BBBB	ABBB	ABBB	AABB	AABB
solcap_snp_c1_156	chr03	20183296	[T/C]	0.352417	BBBB	ABBB	ABBB	ABBB	BBBB	ABBB	BBBB	ABBB	ABBB	ABBB	ABBB	ABBB	BBBB	ABBB	ABBB	ABBB	AABB	ABBB	BBBB	ABBB	ABBB	ABBB	BBBB	ABBB	BBBB	AABB	BBBB	ABBB	AAAB	AABB	ABBB	ABBB	ABBB	ABBB	AAAA	ABBB	BBBB	AABB	AABB	BBBB	ABBB	AABB	BBBB	AABB	ABBB
solcap_snp_c2_26454	chr03	56440455	[A/G]	0.353053	AABB	AAAB	AABB	AABB	AABB	AAAB	ABBB	BBBB	ABBB	AABB	AABB	AABB	AABB	ABBB	ABBB	ABBB	ABBB	AABB	AABB	AAAB	AAAB	ABBB	AABB	AABB	AABB	ABBB	AABB	AABB	AABB	BBBB	AABB	ABBB	ABBB	ABBB	AABB	ABBB	BBBB	ABBB	AABB	ABBB	AABB	ABBB	ABBB	ABBB	AABB
solcap_snp_c1_36	chr03	58609796	[A/G]	0.356234	ABBB	AABB	AAAB	AABB	ABBB	ABBB	BBBB	BBBB	ABBB	ABBB	AABB	AABB	AABB	AABB	AABB	ABBB	BBBB	AABB	ABBB	ABBB	AABB	ABBB	AABB	AABB	ABBB	ABBB	ABBB	AABB	ABBB	BBBB	BBBB	AABB	AABB	ABBB	AABB	BBBB	BBBB	BBBB	ABBB	AABB	AABB	ABBB	BBBB	AABB	AABB
solcap_snp_c2_49970	chr03	37121012	[T/C]	0.357506	BBBB	BBBB	AABB	ABBB	BBBB	ABBB	BBBB	BBBB	AABB	ABBB	BBBB	BBBB	BBBB	ABBB	BBBB	BBBB	BBBB	ABBB	BBBB	ABBB	BBBB	BBBB	ABBB	ABBB	ABBB	ABBB	ABBB	AABB	ABBB	ABBB	BBBB	ABBB	ABBB	BBBB	AABB	ABBB	BBBB	BBBB	BBBB	BBBB	ABBB	BBBB	BBBB	AABB	ABBB
solcap_snp_c2_29639	chr03	47076714	[T/A]	0.360687	AAAB	AABB	ABBB	BBBB	AABB	AABB	AABB	ABBB	AABB	AAAB	AAAB	ABBB	ABBB	AABB	BBBB	ABBB	AABB	ABBB	AABB	ABBB	ABBB	AABB	ABBB	AABB	AABB	ABBB	AAAB	AAAB	ABBB	BBBB	AABB	AABB	ABBB	ABBB	AABB	AABB	BBBB	AABB	ABBB	AABB	AABB	ABBB	AABB	ABBB	AABB
solcap_snp_c2_390	chr03	57407744	[A/G]	0.360687	ABBB	AABB	AAAA	ABBB	AAAB	AABB	ABBB	ABBB	AABB	ABBB	ABBB	AAAB	AAAB	AABB	AABB	ABBB	BBBB	ABBB	BBBB	ABBB	AABB	BBBB	AABB	AABB	ABBB	BBBB	AAAB	ABBB	BBBB	AABB	BBBB	AABB	ABBB	ABBB	AABB	ABBB	AAAA	BBBB	AAAA	ABBB	AABB	AABB	AABB	AABB	ABBB
solcap_snp_c2_391	chr03	57407696	[A/G]	0.361323	AAAB	AABB	BBBB	AAAB	ABBB	AABB	AAAB	AAAB	AABB	AAAB	AAAB	ABBB	ABBB	AABB	AABB	AAAB	AAAA	AAAB	AAAA	AAAB	AABB	AAAA	AABB	ABBB	AAAB	AAAA	ABBB	AAAB	AAAA	AABB	AAAA	AABB	AAAB	AAAB	AABB	AAAB	BBBB	AAAA	BBBB	AAAB	AABB	AABB	AABB	AABB	AAAB
solcap_snp_c2_18268	chr03	55234591	[C/G]	0.361959	AABB	AAAB	AAAB	AABB	AAAB	AABB	AABB	ABBB	AAAB	AABB	AAAB	AAAB	AAAB	AAAB	AABB	AABB	AAAB	AAAB	AAAB	AAAB	AABB	AAAB	AABB	AABB	AAAA	AABB	AAAB	AABB	AAAB	AABB	AABB	AAAB	AABB	AABB	AAAB	ABBB	AAAA	AABB	AAAA	AABB	AAAB	AAAA	AAAB	AAAB	AABB
solcap_snp_c2_13821	chr03	43631694	[A/G]	0.36514	ABBB	AABB	AABB	ABBB	ABBB	AABB	ABBB	BBBB	AABB	AABB	ABBB	ABBB	ABBB	AABB	ABBB	ABBB	ABBB	BBBB	AABB	BBBB	ABBB	ABBB	ABBB	ABBB	ABBB	ABBB	AAAB	ABBB	AABB	ABBB	ABBB	AABB	ABBB	BBBB	AAAB	ABBB	BBBB	ABBB	BBBB	AABB	ABBB	BBBB	AABB	ABBB	ABBB
solcap_snp_c2_1718	chr03	51404622	[A/G]	0.367684	BBBB	ABBB	AABB	AABB	BBBB	ABBB	AABB	ABBB	ABBB	AABB	ABBB	ABBB	BBBB	BBBB	AABB	ABBB	ABBB	BBBB	AAAA	ABBB	ABBB	AABB	AABB	BBBB	AABB	ABBB	BBBB	AABB	AABB	ABBB	ABBB	ABBB	AABB	AABB	AAAB	BBBB	BBBB	ABBB	ABBB	ABBB	AABB	ABBB	ABBB	ABBB	ABBB
solcap_snp_c2_41163	chr03	31745504	[A/G]	0.368957	BBBB	ABBB	ABBB	ABBB	BBBB	ABBB	BBBB	ABBB	ABBB	ABBB	ABBB	ABBB	BBBB	ABBB	ABBB	ABBB	AABB	ABBB	BBBB	ABBB	ABBB	BBBB	BBBB	ABBB	BBBB	AABB	ABBB	ABBB	AABB	ABBB	BBBB	ABBB	ABBB	ABBB	AAAB	AABB	AABB	BBBB	BBBB	BBBB	BBBB	ABBB	BBBB	AABB	ABBB
solcap_snp_c2_54785	chr03	47137231	[T/C]	0.369593	AAAB	AABB	ABBB	BBBB	ABBB	AABB	AABB	ABBB	AABB	AAAB	AAAB	ABBB	ABBB	AABB	BBBB	ABBB	AABB	ABBB	AABB	ABBB	ABBB	AABB	ABBB	AABB	AABB	ABBB	AAAB	AABB	ABBB	BBBB	AABB	AABB	ABBB	ABBB	AABB	AABB	BBBB	AABB	ABBB	AABB	AABB	ABBB	AAAB	ABBB	AABB
solcap_snp_c1_7132	chr03	54314873	[T/C]	0.37341	ABBB	ABBB	ABBB	ABBB	ABBB	AAAB	AAAB	AABB	AAAB	AAAB	ABBB	AABB	BBBB	AABB	AABB	AAAB	AABB	AAAB	AAAB	AAAB	AAAB	AABB	AAAB	AAAA	AABB	AAAB	AAAB	AAAB	AAAB	AABB	AABB	AABB	AABB	AAAB	ABBB	AABB	AAAA	AAAB	AAAB	AAAB	AAAB	AAAB	AABB	ABBB	ABBB
solcap_snp_c2_14064	chr03	52657949	[A/G]	0.375318	BBBB	ABBB	ABBB	AABB	ABBB	AABB	AABB	ABBB	ABBB	ABBB	ABBB	BBBB	ABBB	ABBB	ABBB	ABBB	ABBB	BBBB	AAAA	AABB	ABBB	AABB	ABBB	ABBB	AABB	ABBB	BBBB	ABBB	ABBB	ABBB	AABB	ABBB	BBBB	ABBB	ABBB	AABB	AABB	BBBB	AAAB	BBBB	AABB	ABBB	ABBB	ABBB	AABB
solcap_snp_c1_450	chr03	21336716	[T/C]	0.377226	ABBB	ABBB	ABBB	AABB	BBBB	ABBB	ABBB	AABB	AABB	ABBB	AABB	ABBB	ABBB	AAAB	ABBB	ABBB	AAAA	ABBB	ABBB	ABBB	ABBB	ABBB	BBBB	ABBB	ABBB	AAAB	ABBB	ABBB	AAAB	AABB	ABBB	AABB	ABBB	AABB	AAAA	ABBB	BBBB	AABB	AABB	BBBB	ABBB	AABB	BBBB	ABBB	AABB
solcap_snp_c2_68	chr03	58651016	[A/G]	0.377226	AAAB	AABB	ABBB	AABB	AAAB	AAAB	AAAA	AAAA	AAAB	AAAB	AABB	AABB	AABB	AABB	AABB	AAAB	AAAA	AABB	AAAB	AAAB	AABB	AAAB	ABBB	AABB	AABB	AAAB	AAAB	AABB	AAAB	AAAA	AAAA	AABB	AABB	AAAB	AABB	AAAA	AAAA	AAAA	AAAB	AABB	AABB	AAAB	AAAA	AABB	AABB
solcap_snp_c2_16677	chr03	3014826	[A/C]	0.379771	AABB	AAAA	AABB	ABBB	AABB	AABB	AAAB	AAAB	AAAB	AABB	AAAA	AABB	ABBB	AAAB	AABB	AAAB	AAAB	AABB	ABBB	AABB	AABB	ABBB	AAAB	AAAA	AAAB	AABB	AAAB	AAAB	AAAB	AAAB	AAAB	AAAA	ABBB	AAAA	AAAB	AAAB	AAAA	AABB	ABBB	AAAA	AAAB	AAAB	AAAA	AAAB	ABBB
solcap_snp_c2_52811	chr03	1580212	[T/G]	0.381679	ABBB	BBBB	ABBB	AABB	BBBB	AABB	AABB	ABBB	ABBB	AABB	BBBB	ABBB	AABB	ABBB	ABBB	ABBB	ABBB	ABBB	ABBB	AABB	AAAB	AAAB	AABB	BBBB	AABB	AABB	ABBB	ABBB	ABBB	ABBB	ABBB	ABBB	AAAB	BBBB	ABBB	ABBB	AABB	AABB	AAAB	BBBB	ABBB	ABBB	BBBB	ABBB	AAAB
solcap_snp_c2_54288	chr03	1269875	[A/T]	0.381679	ABBB	BBBB	ABBB	AABB	ABBB	AABB	AAAB	AABB	ABBB	AABB	BBBB	ABBB	AABB	ABBB	ABBB	ABBB	AABB	AABB	ABBB	AABB	AABB	AABB	AABB	BBBB	AABB	AAAB	ABBB	AABB	ABBB	ABBB	ABBB	BBBB	AAAB	BBBB	ABBB	ABBB	AABB	AAAB	AAAB	ABBB	ABBB	ABBB	ABBB	ABBB	AAAB
solcap_snp_c2_25653	chr03	45603698	[T/C]	0.382316	AAAB	AABB	ABBB	AABB	AABB	AAAB	AAAA	AAAA	AAAB	AAAA	ABBB	AABB	AAAB	AAAB	AABB	BBBB	AABB	AABB	AABB	AAAB	AAAB	AABB	AAAB	AABB	AABB	AAAB	AAAB	AAAB	ABBB	BBBB	AAAB	AABB	ABBB	AAAB	AAAB	AAAB	BBBB	AAAB	AABB	AABB	AABB	ABBB	AAAB	ABBB	AAAA
solcap_snp_c2_54687	chr03	36152649	[T/C]	0.388677	AAAA	AAAB	AABB	AABB	AAAA	AABB	AAAA	AAAA	AABB	AAAB	AAAB	AAAA	AAAB	AAAB	AAAB	AAAB	AABB	AAAB	AAAB	AAAB	AAAA	AAAB	AAAB	AAAB	AAAA	AABB	AAAB	AAAB	AABB	AAAA	AAAB	AAAB	AABB	AAAA	AABB	AAAB	AAAA	AAAA	AAAA	AAAA	AABB	AAAB	AAAA	AAAB	AABB
solcap_snp_c2_55285	chr03	45388939	[T/C]	0.389949	AABB	AABB	ABBB	AABB	ABBB	AABB	AABB	AAAA	ABBB	AABB	ABBB	AAAB	AABB	ABBB	AABB	ABBB	AABB	AAAB	ABBB	AABB	ABBB	ABBB	AAAB	AABB	AABB	AAAB	BBBB	ABBB	AABB	BBBB	ABBB	BBBB	ABBB	AAAA	ABBB	ABBB	BBBB	AABB	ABBB	AABB	BBBB	AABB	AABB	ABBB	AAAB
solcap_snp_c1_5766	chr03	44217284	[T/C]	0.390585	AABB	ABBB	ABBB	ABBB	ABBB	ABBB	AABB	AAAB	AABB	AABB	ABBB	AABB	ABBB	AAAB	ABBB	BBBB	AABB	BBBB	BBBB	BBBB	ABBB	AABB	ABBB	ABBB	AABB	ABBB	AABB	ABBB	ABBB	ABBB	ABBB	AAAB	AABB	AABB	ABBB	AABB	BBBB	AABB	BBBB	ABBB	ABBB	BBBB	AABB	ABBB	AAAB
solcap_snp_c2_11224	chr03	46481324	[T/G]	0.391221	ABBB	AABB	AABB	AAAB	BBBB	AAAB	ABBB	AABB	ABBB	AABB	ABBB	AABB	AABB	ABBB	AABB	ABBB	AABB	AABB	ABBB	AABB	ABBB	ABBB	AAAB	ABBB	AABB	AABB	BBBB	BBBB	ABBB	BBBB	ABBB	ABBB	ABBB	AAAB	ABBB	ABBB	BBBB	AABB	ABBB	BBBB	BBBB	BBBB	ABBB	AABB	AABB
solcap_snp_c2_26382	chr03	56661756	[T/C]	0.391858	AABB	AAAB	AABB	AABB	AABB	AAAB	BBBB	BBBB	ABBB	AABB	AABB	AABB	AABB	AABB	ABBB	ABBB	BBBB	ABBB	AABB	AAAB	AAAB	ABBB	AABB	AABB	AABB	BBBB	AABB	AABB	AABB	ABBB	AABB	ABBB	ABBB	ABBB	AABB	ABBB	BBBB	ABBB	AAAB	ABBB	AABB	ABBB	ABBB	ABBB	AABB
solcap_snp_c1_4576	chr03	53162415	[A/G]	0.392494	AAAA	AAAA	AAAB	ABBB	AAAB	AABB	ABBB	AABB	AABB	AAAB	AAAA	AAAB	AABB	ABBB	AAAB	AAAB	AAAB	AABB	ABBB	AAAA	AABB	AAAA	AAAB	AAAA	AAAA	AABB	ABBB	AAAA	AAAA	AAAB	AAAA	AAAB	AABB	AAAB	AABB	AABB	AABB	AAAB	AAAA	AAAA	AAAB	AAAA	AAAA	AAAB	AABB
solcap_snp_c2_16681	chr03	3014454	[T/C]	0.39313	AABB	BBBB	AABB	AAAB	AABB	AABB	AABB	AABB	ABBB	AABB	BBBB	AABB	AAAB	ABBB	AABB	ABBB	ABBB	AAAB	AAAB	AABB	AABB	AAAB	ABBB	BBBB	ABBB	AAAB	ABBB	ABBB	ABBB	ABBB	ABBB	BBBB	AAAB	BBBB	ABBB	ABBB	BBBB	AABB	AAAB	ABBB	ABBB	ABBB	BBBB	ABBB	AAAB
solcap_snp_c1_15925	chr03	36151152	[A/C]	0.394402	BBBB	ABBB	AABB	AABB	BBBB	AABB	BBBB	BBBB	AABB	ABBB	ABBB	BBBB	ABBB	ABBB	ABBB	ABBB	AABB	ABBB	ABBB	ABBB	BBBB	ABBB	ABBB	ABBB	BBBB	AABB	ABBB	ABBB	AABB	BBBB	ABBB	ABBB	AABB	BBBB	AAAB	ABBB	BBBB	BBBB	BBBB	BBBB	AABB	ABBB	BBBB	ABBB	AABB
solcap_snp_c2_20333	chr03	44828352	[T/C]	0.394402	AABB	AABB	AABB	AAAB	AAAA	AAAB	ABBB	AAAB	AAAB	AABB	AAAA	AAAB	AAAB	AABB	AAAA	AAAB	AAAB	AABB	AAAB	AAAB	AAAA	AAAB	ABBB	AAAB	AAAB	AABB	AABB	AABB	AAAB	AABB	AAAB	AABB	AAAA	AAAB	AABB	AAAB	AAAA	AABB	AAAB	AAAB	AAAB	AABB	AAAA	AABB	AABB
solcap_snp_c2_20347	chr03	44336061	[A/G]	0.394402	ABBB	ABBB	AAAB	AAAB	AAAB	AAAB	ABBB	AAAB	AAAB	AABB	AAAB	AAAB	ABBB	AABB	AAAB	AAAB	AAAB	ABBB	AAAB	ABBB	AAAB	AAAB	BBBB	AAAB	AAAB	AABB	AABB	AABB	AAAB	AAAA	ABBB	AAAB	AAAA	AABB	AABB	AABB	AAAA	AABB	AABB	AAAB	AAAA	ABBB	AAAA	AAAB	AABB
solcap_snp_c2_52800	chr03	1536781	[A/G]	0.395674	ABBB	BBBB	ABBB	AABB	BBBB	AABB	AAAB	AABB	AABB	AABB	BBBB	ABBB	AABB	ABBB	ABBB	ABBB	ABBB	AABB	ABBB	AABB	AABB	AABB	AABB	BBBB	AABB	AAAB	ABBB	ABBB	ABBB	ABBB	ABBB	BBBB	AAAB	BBBB	ABBB	ABBB	AABB	AABB	AAAB	ABBB	ABBB	ABBB	BBBB	ABBB	AAAB
solcap_snp_c2_1533	chr03	50688268	[T/C]	0.400127	ABBB	AAAB	AAAA	AABB	ABBB	AABB	AAAB	AAAB	ABBB	AABB	AAAB	AAAB	AABB	ABBB	AAAA	ABBB	AABB	AAAB	AABB	AABB	ABBB	AAAB	AABB	AABB	AAAA	AABB	ABBB	AABB	AAAB	AABB	ABBB	AABB	AAAB	AABB	AAAA	BBBB	AABB	AABB	ABBB	AAAB	AABB	AABB	AAAB	AAAA	AABB
solcap_snp_c2_57257	chr03	53434144	[T/C]	0.401399	ABBB	AABB	ABBB	AAAB	ABBB	AABB	AAAB	AABB	AAAB	AAAB	ABBB	AABB	AABB	AAAB	AABB	AAAB	ABBB	AAAB	AAAA	AABB	AAAB	AABB	AAAB	ABBB	AABB	AAAB	AAAB	AAAB	AABB	AABB	AABB	AABB	AABB	AAAB	ABBB	AAAB	AAAA	AAAB	AAAB	ABBB	AAAB	AABB	AABB	ABBB	AABB
solcap_snp_c1_58	chr03	58455206	[A/G]	0.40458	ABBB	AABB	AAAB	AABB	ABBB	ABBB	BBBB	BBBB	ABBB	ABBB	AABB	AABB	AABB	AABB	AABB	ABBB	ABBB	AABB	ABBB	ABBB	AABB	ABBB	AABB	AABB	AABB	ABBB	ABBB	AABB	ABBB	BBBB	BBBB	AABB	AABB	ABBB	AABB	BBBB	BBBB	BBBB	ABBB	AABB	AABB	ABBB	ABBB	AABB	AABB
solcap_snp_c1_167	chr03	19813675	[T/C]	0.405852	AAAB	AAAB	AAAB	AABB	AAAA	AAAB	AAAB	AABB	AABB	AAAB	AABB	AAAB	AAAB	ABBB	AAAB	AAAB	BBBB	AAAB	AAAB	AAAB	AAAB	AAAB	AAAA	AAAB	AAAB	ABBB	AAAB	AAAB	ABBB	AABB	AAAB	AABB	AAAB	AABB	BBBB	AAAB	AAAA	AABB	AABB	AAAA	AAAB	AABB	AAAA	AABB	AABB
solcap_snp_c2_5238	chr03	7288867	[A/G]	0.406489	ABBB	AABB	ABBB	AABB	ABBB	AABB	BBBB	BBBB	AABB	AABB	ABBB	ABBB	AABB	ABBB	AABB	ABBB	AABB	ABBB	ABBB	AABB	ABBB	AABB	BBBB	AABB	BBBB	AABB	ABBB	AABB	AAAB	AAAB	AABB	AABB	AAAB	ABBB	AAAB	BBBB	BBBB	AABB	AAAB	ABBB	AABB	AABB	ABBB	AABB	AABB
solcap_snp_c2_657	chr03	17668710	[T/C]	0.406489	AAAB	AAAB	AAAB	AABB	AAAA	AAAB	AAAB	AABB	AABB	AAAB	AABB	AAAB	AAAB	ABBB	AAAB	AAAB	BBBB	AAAB	AAAB	AAAB	AAAB	AAAB	AAAA	AAAB	AAAB	ABBB	AAAB	AAAB	ABBB	AABB	AAAB	AABB	AAAB	AABB	BBBB	AAAB	AAAA	AABB	AABB	AAAA	AAAB	AABB	AAAA	AABB	AABB
solcap_snp_c2_661	chr03	17668275	[A/G]	0.407761	AAAB	AAAB	AAAB	AABB	AAAA	AAAB	AAAB	AABB	AABB	AAAB	AABB	AAAB	AAAB	ABBB	AAAB	AAAB	BBBB	AAAB	AAAB	AAAB	AAAB	AAAB	AAAA	AAAB	AAAB	ABBB	AAAB	AAAB	ABBB	AABB	AAAB	AABB	AAAB	AABB	BBBB	AAAB	AAAA	AABB	AABB	AAAA	AAAB	AABB	AAAA	AABB	AABB
solcap_snp_c2_245	chr03	57875508	[T/C]	0.408397	ABBB	AABB	BBBB	AAAB	BBBB	ABBB	AAAB	AABB	AABB	AABB	ABBB	ABBB	ABBB	AABB	AABB	ABBB	ABBB	AABB	AAAA	AABB	ABBB	AAAA	ABBB	BBBB	AAAB	AABB	ABBB	AABB	AAAB	AABB	AABB	ABBB	AAAB	AABB	AABB	ABBB	BBBB	AAAB	BBBB	BBBB	AAAB	AABB	AABB	AABB	AABB
solcap_snp_c1_8069	chr03	45478753	[T/C]	0.410305	AABB	AABB	ABBB	AABB	ABBB	AAAB	AABB	AAAA	ABBB	AAAB	ABBB	AAAB	AABB	ABBB	AABB	ABBB	AABB	AAAB	ABBB	AABB	ABBB	ABBB	AAAB	AABB	AABB	AAAB	BBBB	BBBB	AABB	BBBB	ABBB	ABBB	ABBB	AAAA	AABB	ABBB	BBBB	AAAB	ABBB	AABB	BBBB	AABB	AABB	AABB	AAAB
solcap_snp_c1_6425	chr03	45121807	[A/C]	0.410941	AABB	AABB	ABBB	AABB	AABB	AABB	AABB	AAAA	ABBB	AABB	ABBB	AAAB	ABBB	ABBB	ABBB	ABBB	AABB	ABBB	ABBB	BBBB	AABB	BBBB	AABB	ABBB	AABB	AABB	BBBB	AABB	AABB	ABBB	BBBB	BBBB	ABBB	AAAB	BBBB	ABBB	BBBB	AABB	ABBB	AABB	BBBB	AABB	AABB	ABBB	AAAB
solcap_snp_c2_164	chr03	59574996	[A/G]	0.410941	AABB	AABB	AABB	AABB	ABBB	AABB	AAAB	AAAB	AABB	AABB	AAAB	AABB	AABB	ABBB	AABB	AAAB	AAAB	AABB	AABB	AABB	AABB	AABB	BBBB	BBBB	AABB	AABB	AABB	AABB	AABB	AAAB	AAAB	ABBB	AABB	AABB	ABBB	AAAA	AAAA	AABB	AABB	ABBB	AABB	ABBB	AABB	AABB	AABB
solcap_snp_c2_55072	chr03	48087983	[A/C]	0.414122	AAAB	AABB	ABBB	ABBB	AAAB	ABBB	AABB	ABBB	AAAB	AABB	AAAB	ABBB	AABB	AAAB	BBBB	AABB	AABB	AABB	AABB	AABB	AABB	AABB	ABBB	AAAB	AABB	ABBB	AAAB	AAAB	BBBB	ABBB	AABB	AAAB	AABB	ABBB	AABB	AAAB	AAAA	AABB	AABB	AABB	AAAB	AABB	AABB	ABBB	AABB
solcap_snp_c2_1813	chr03	51282166	[A/G]	0.414758	AAAA	AAAB	ABBB	ABBB	AAAB	AABB	AABB	AABB	AABB	AAAB	AABB	AABB	AAAB	AAAB	AABB	AAAB	AAAB	AAAB	BBBB	AAAA	AABB	AABB	AAAB	AAAA	BBBB	AAAB	AAAB	AABB	AABB	AABB	AAAB	AABB	ABBB	AAAB	ABBB	AAAB	AAAA	AAAB	AAAA	AAAB	AABB	AABB	ABBB	ABBB	AABB
solcap_snp_c2_45914	chr03	47769763	[T/A]	0.414758	AABB	AABB	ABBB	ABBB	AAAB	ABBB	AABB	ABBB	AAAB	ABBB	AAAB	ABBB	AABB	AAAB	BBBB	AABB	AABB	AAAB	AAAB	ABBB	ABBB	AABB	ABBB	AAAB	AABB	AABB	AAAB	AAAB	BBBB	AABB	AABB	AAAB	AABB	ABBB	AAAB	AABB	AAAA	ABBB	AABB	AAAB	AAAB	ABBB	AABB	ABBB	AABB
solcap_snp_c1_8970	chr03	5430309	[A/G]	0.415394	AABB	ABBB	AAAB	AAAB	AABB	AABB	ABBB	AAAB	ABBB	AABB	ABBB	AABB	AAAB	ABBB	AAAB	AABB	ABBB	AAAB	AAAB	AAAB	AAAB	AAAB	AABB	AABB	BBBB	AAAB	BBBB	ABBB	AABB	ABBB	AABB	ABBB	AAAA	AABB	AAAB	ABBB	AABB	AAAB	AAAB	ABBB	AABB	ABBB	BBBB	AAAA	AAAB
solcap_snp_c1_6398	chr03	45002749	[A/G]	0.417939	AABB	AABB	ABBB	ABBB	ABBB	BBBB	ABBB	BBBB	AABB	ABBB	AABB	BBBB	AAAB	AAAB	ABBB	ABBB	ABBB	AAAB	ABBB	AAAA	ABBB	AAAB	AAAB	AABB	AABB	ABBB	AAAA	ABBB	BBBB	AAAB	AAAA	AAAB	ABBB	ABBB	ABBB	AAAB	AABB	ABBB	AAAA	BBBB	AAAB	AAAB	BBBB	ABBB	ABBB
solcap_snp_c2_86	chr03	58611092	[T/C]	0.417939	AAAB	AABB	ABBB	AABB	AABB	AAAB	AAAA	AAAA	AAAB	AAAB	AABB	AABB	AABB	AABB	AABB	AAAB	AAAB	AABB	AAAB	AAAB	AABB	AAAB	AABB	AABB	AABB	AABB	AAAB	ABBB	AAAB	AAAB	AAAA	AABB	AABB	AAAB	AABB	AAAA	AAAA	AAAA	AAAB	AABB	AABB	AAAB	AABB	AABB	AABB
solcap_snp_c2_16682	chr03	3014439	[T/C]	0.419847	AABB	AABB	AAAB	AAAB	AAAB	AAAA	AAAB	ABBB	ABBB	AABB	ABBB	AABB	AAAB	ABBB	AAAB	ABBB	AABB	AABB	AAAB	AABB	AABB	AAAA	ABBB	BBBB	ABBB	AABB	ABBB	AAAB	AABB	AABB	AAAB	ABBB	AAAB	BBBB	ABBB	AABB	BBBB	AAAB	AAAB	BBBB	ABBB	AAAB	ABBB	AABB	AAAB
solcap_snp_c1_9161	chr03	43024161	[A/G]	0.420483	AAAB	AAAB	ABBB	AAAB	AAAB	ABBB	ABBB	AAAB	AABB	AABB	AABB	AABB	AAAB	AAAB	AABB	AABB	ABBB	ABBB	ABBB	AABB	AAAB	AAAB	ABBB	AABB	ABBB	BBBB	AABB	AABB	AABB	AAAB	AAAB	AAAA	AAAB	AABB	ABBB	AAAB	AAAA	ABBB	AAAB	ABBB	AAAB	AABB	ABBB	AABB	AAAA
solcap_snp_c2_2138	chr03	46265431	[T/G]	0.42112	ABBB	AABB	AAAB	ABBB	AAAB	ABBB	AABB	BBBB	AAAB	BBBB	AAAB	ABBB	AABB	AAAB	AABB	AAAB	AABB	ABBB	AABB	ABBB	AAAB	AAAB	ABBB	AABB	AABB	ABBB	AAAA	AAAA	AABB	AAAA	AAAB	AAAB	AAAB	BBBB	AAAB	AAAB	AAAA	BBBB	AABB	AAAB	AAAA	ABBB	AABB	AABB	ABBB
solcap_snp_c1_9014	chr03	47073242	[A/C]	0.421756	AABB	AAAB	AAAB	ABBB	AAAB	ABBB	ABBB	ABBB	AAAB	AABB	AAAA	AABB	AABB	AAAB	AABB	AAAB	AABB	AABB	AAAB	ABBB	AABB	AAAB	ABBB	AAAB	AAAB	ABBB	AAAA	AAAB	AAAB	AAAA	AABB	AAAA	AAAB	ABBB	AAAB	AABB	AAAA	ABBB	AABB	AAAB	AAAA	AAAB	AABB	AAAB	AABB
solcap_snp_c1_6411	chr03	45061263	[A/G]	0.423664	AABB	ABBB	ABBB	ABBB	ABBB	BBBB	ABBB	BBBB	AABB	ABBB	ABBB	BBBB	AAAB	AAAB	ABBB	ABBB	ABBB	AABB	ABBB	AAAA	AABB	AAAB	AABB	AABB	ABBB	ABBB	AAAA	ABBB	BBBB	AAAB	AAAA	AAAB	ABBB	ABBB	ABBB	AAAB	AABB	ABBB	AAAA	BBBB	AAAB	AABB	BBBB	ABBB	ABBB
solcap_snp_c2_133	chr03	58322172	[A/C]	0.425573	AAAB	AABB	AAAA	ABBB	AAAB	AAAB	ABBB	AABB	AABB	AABB	AAAB	AAAB	AAAB	AABB	AABB	AAAB	AAAB	AABB	BBBB	AABB	AAAB	BBBB	AAAB	AAAA	ABBB	AABB	AAAB	AABB	ABBB	AABB	AABB	AAAB	ABBB	AABB	ABBB	AAAB	AAAA	BBBB	AAAA	AAAA	ABBB	AABB	AABB	AABB	AABB
solcap_snp_c2_149	chr03	58286131	[A/G]	0.426845	AAAB	AABB	AAAA	ABBB	AAAB	AAAB	ABBB	AABB	AABB	AABB	AAAB	AAAB	AAAB	AABB	AABB	AAAB	AAAB	AABB	BBBB	AABB	AAAB	BBBB	AAAB	AAAA	ABBB	AABB	AAAB	AABB	ABBB	AABB	AABB	AAAB	ABBB	AABB	ABBB	AAAB	AAAA	BBBB	AAAA	AAAA	ABBB	AABB	AABB	AABB	AABB
solcap_snp_c2_16571	chr03	3672939	[A/C]	0.428753	AAAB	AABB	AABB	BBBB	AABB	ABBB	AAAB	ABBB	AABB	AABB	ABBB	AAAB	ABBB	AABB	AABB	AABB	AABB	ABBB	ABBB	AAAB	AAAB	AABB	AAAB	AAAB	AABB	AABB	AAAB	AABB	AABB	AABB	AABB	AABB	BBBB	AABB	ABBB	AAAB	AAAB	AAAB	AABB	AAAB	AAAB	ABBB	AAAB	AABB	AABB
solcap_snp_c2_55279	chr03	45386107	[A/G]	0.430662	ABBB	AABB	AAAB	AABB	AAAB	AABB	AABB	BBBB	AAAB	AABB	AAAB	ABBB	AABB	AAAB	AABB	AAAB	AABB	ABBB	AAAB	ABBB	AABB	AAAB	ABBB	AABB	AABB	ABBB	AAAA	AAAB	AABB	AAAA	AABB	AAAA	AAAB	BBBB	AAAB	AABB	AAAA	AABB	AABB	AABB	AAAA	ABBB	AABB	AAAB	ABBB
solcap_snp_c1_6869	chr03	41992129	[A/G]	0.440204	AABB	BBBB	ABBB	AABB	AAAB	AAAB	ABBB	AABB	ABBB	ABBB	ABBB	AABB	AABB	AABB	ABBB	BBBB	ABBB	BBBB	ABBB	AABB	AABB	AAAB	BBBB	AABB	ABBB	BBBB	ABBB	AAAB	AABB	ABBB	AABB	AABB	AAAB	ABBB	AAAB	AAAB	BBBB	BBBB	ABBB	AABB	AAAB	ABBB	ABBB	ABBB	AAAB
solcap_snp_c2_148	chr03	58295011	[A/G]	0.442112	AAAB	AABB	AAAA	ABBB	AAAB	AAAB	ABBB	AABB	AABB	AABB	AAAB	AABB	AAAB	AABB	AABB	AAAB	AAAB	AABB	BBBB	AABB	AAAB	BBBB	AAAB	AAAA	ABBB	AABB	AAAB	AABB	ABBB	AABB	AABB	AAAB	ABBB	AABB	ABBB	AAAB	AAAA	BBBB	AAAA	AAAA	ABBB	AABB	AABB	AABB	AABB
solcap_snp_c2_54530	chr03	9358570	[A/G]	0.442748	AAAB	AABB	AABB	AABB	AABB	BBBB	AAAB	AABB	AABB	ABBB	AABB	ABBB	AABB	AABB	AABB	ABBB	AABB	AABB	AABB	ABBB	ABBB	ABBB	ABBB	ABBB	AAAB	ABBB	AAAA	AABB	AABB	AABB	AAAB	AAAB	BBBB	AAAB	ABBB	AABB	AABB	AABB	ABBB	AABB	AABB	AABB	ABBB	AABB	ABBB
solcap_snp_c2_13987	chr03	52483910	[A/G]	0.444656	AAAA	AAAA	AAAB	ABBB	ABBB	AABB	ABBB	AAAB	AABB	AAAB	AAAA	AABB	AABB	ABBB	BBBB	AAAB	AAAB	ABBB	ABBB	AAAB	AABB	AAAB	AAAB	AAAA	AAAA	ABBB	ABBB	AAAB	AAAA	ABBB	AAAB	AAAB	ABBB	AABB	AABB	AABB	ABBB	AAAA	ABBB	AAAB	AAAB	AAAA	AAAA	AABB	AABB
solcap_snp_c2_45700	chr03	43326700	[T/C]	0.445929	AABB	AAAB	ABBB	AABB	AABB	ABBB	ABBB	AAAB	AABB	AABB	AABB	AABB	AABB	AAAA	ABBB	AABB	ABBB	ABBB	ABBB	ABBB	AAAB	AAAB	ABBB	AABB	ABBB	BBBB	AAAB	ABBB	AABB	AABB	AABB	AAAA	AABB	AABB	ABBB	AAAB	BBBB	ABBB	ABBB	ABBB	AAAB	ABBB	ABBB	AABB	AAAB
solcap_snp_c1_151	chr03	58944486	[A/G]	0.449109	AABB	ABBB	ABBB	ABBB	AABB	AABB	AAAB	AAAB	AAAB	AABB	AABB	AABB	AABB	AABB	AABB	AABB	AAAA	AABB	AABB	AAAB	AAAA	AAAB	ABBB	AAAA	AAAB	AAAB	AAAB	AAAB	AABB	AAAA	AAAA	AABB	AABB	AABB	ABBB	AAAA	AAAA	AAAB	AAAB	AAAB	AAAB	AABB	AAAB	AABB	AABB
solcap_snp_c2_1579	chr03	50455611	[T/G]	0.449109	ABBB	AABB	AAAB	AAAB	AAAB	ABBB	AABB	AABB	AABB	ABBB	ABBB	AAAB	AAAB	AAAB	AAAB	ABBB	ABBB	AAAA	AABB	AAAB	AABB	AAAA	AABB	AAAB	AABB	AABB	AAAB	AABB	AAAB	AAAA	AABB	AABB	AAAA	AABB	AAAB	AABB	AAAA	AABB	AAAB	AAAB	AAAB	AAAB	AABB	AAAB	AABB
solcap_snp_c2_45701	chr03	43326802	[T/C]	0.451654	AABB	ABBB	AAAB	AABB	AABB	AAAB	AAAB	ABBB	AABB	AABB	AABB	AABB	AABB	BBBB	AAAB	AABB	AAAB	AAAB	AAAB	AAAB	ABBB	ABBB	AAAB	AABB	AAAB	AAAA	ABBB	AAAB	AABB	AABB	AABB	BBBB	AABB	AABB	AAAB	ABBB	AAAA	AAAB	AAAB	AAAB	ABBB	AAAB	AAAB	ABBB	ABBB
solcap_snp_c2_578	chr03	59769294	[T/C]	0.452926	AABB	AABB	AABB	AABB	ABBB	AABB	AAAB	AAAB	AAAB	AABB	AAAB	AABB	AAAB	AABB	AABB	AAAB	AAAB	ABBB	AABB	ABBB	AABB	ABBB	BBBB	ABBB	AABB	AABB	AAAB	AABB	AABB	AAAA	AABB	AAAB	AABB	AABB	ABBB	AAAA	AAAA	AABB	AAAB	AABB	AABB	ABBB	AABB	AABB	AABB
solcap_snp_c2_55885	chr03	53279728	[T/G]	0.454198	BBBB	ABBB	ABBB	AAAB	ABBB	AABB	AAAB	AABB	AAAB	AABB	ABBB	ABBB	AABB	AAAB	AABB	AABB	ABBB	AABB	AAAA	AABB	AAAB	AABB	AABB	ABBB	AABB	AABB	AAAB	AAAB	ABBB	AABB	AABB	AABB	AABB	AABB	ABBB	AAAB	AAAA	ABBB	AAAB	BBBB	AAAB	ABBB	ABBB	ABBB	AABB
solcap_snp_c1_10879	chr03	38177443	[T/C]	0.455471	AABB	BBBB	ABBB	AABB	ABBB	ABBB	ABBB	ABBB	AABB	BBBB	ABBB	ABBB	AABB	AABB	ABBB	BBBB	AABB	ABBB	ABBB	AABB	BBBB	AABB	ABBB	AABB	ABBB	AABB	ABBB	AABB	AAAB	BBBB	ABBB	ABBB	AABB	ABBB	ABBB	AABB	BBBB	ABBB	BBBB	AABB	AABB	ABBB	ABBB	ABBB	AAAB
solcap_snp_c2_37121	chr03	61872439	[T/G]	0.459288	AABB	AABB	AAAB	AABB	AABB	AAAB	ABBB	AAAB	AAAB	ABBB	AAAB	AAAB	AAAB	AABB	AABB	AAAB	AABB	ABBB	AABB	ABBB	AABB	AABB	AABB	AABB	ABBB	ABBB	AAAB	AAAB	ABBB	AAAA	AAAB	AAAB	AABB	AABB	ABBB	AAAA	AAAA	AABB	AAAB	AAAB	AABB	ABBB	AABB	AABB	AABB
solcap_snp_c2_9531	chr03	61035987	[T/C]	0.462468	AABB	AABB	AAAB	AABB	AABB	AAAB	AAAA	AAAA	AAAB	AABB	AAAB	AAAB	AAAB	AABB	AABB	AAAB	AAAA	ABBB	AABB	ABBB	AABB	AABB	AABB	AABB	AABB	AABB	AAAB	AAAB	AABB	AAAA	AAAB	AAAB	AABB	AABB	ABBB	AAAA	AAAA	AAAB	AAAB	AAAB	AABB	ABBB	AAAB	AABB	AABB
solcap_snp_c2_25662	chr03	45979293	[T/G]	0.47201	AABB	AABB	ABBB	AAAA	AABB	AAAB	ABBB	AAAB	AABB	AAAB	ABBB	AAAB	AAAB	AABB	AABB	AABB	AABB	AAAB	AAAB	AAAB	AABB	AAAB	AAAB	AAAB	AABB	AABB	ABBB	BBBB	AABB	ABBB	AABB	AAAB	AAAB	AAAA	ABBB	AABB	AABB	AAAB	AABB	ABBB	AABB	AAAB	AABB	AABB	AAAB
solcap_snp_c2_42312	chr03	41530089	[T/C]	0.472646	ABBB	AAAB	AAAB	AABB	BBBB	ABBB	AAAB	ABBB	ABBB	AABB	AABB	AABB	ABBB	AABB	AABB	AABB	AAAB	AAAB	AABB	AABB	ABBB	ABBB	AAAB	AABB	AAAB	AAAA	AAAB	AABB	AABB	ABBB	AABB	BBBB	BBBB	ABBB	ABBB	AABB	BBBB	AAAA	ABBB	AABB	BBBB	AABB	AAAB	AABB	ABBB
solcap_snp_c2_9497	chr03	60937507	[A/G]	0.474555	AABB	AABB	AAAB	AABB	AABB	AAAB	AAAA	AAAA	AAAB	AABB	AAAB	AAAB	AAAB	AABB	AABB	AAAB	AAAB	ABBB	AABB	ABBB	AABB	ABBB	AABB	AABB	ABBB	AABB	AAAB	AAAB	AABB	AAAA	AABB	AAAB	AABB	AABB	ABBB	AAAA	AAAA	AAAB	AAAB	AAAB	AABB	ABBB	AABB	AABB	AABB
solcap_snp_c2_322	chr03	57569599	[A/G]	0.477099	AAAB	AABB	AAAA	ABBB	AAAB	AAAA	AABB	AABB	AAAB	AABB	AAAB	AAAB	AAAB	AABB	AABB	AAAB	AABB	AABB	BBBB	AABB	AAAB	BBBB	AAAB	AAAA	ABBB	AABB	AAAA	ABBB	ABBB	AABB	AABB	AAAB	ABBB	AABB	AABB	AAAB	AABB	ABBB	AAAA	AAAA	AABB	AABB	ABBB	AABB	AABB
solcap_snp_c2_43470	chr03	659121	[A/C]	0.478372	AAAB	AAAA	AAAB	AABB	AAAB	AABB	ABBB	AABB	AABB	AABB	AAAA	AAAB	AABB	AAAB	AAAB	AAAB	AABB	AABB	AAAB	AABB	ABBB	AABB	ABBB	AAAA	AABB	ABBB	AABB	AABB	AAAB	AAAB	AAAB	AAAA	ABBB	AAAA	AABB	AAAB	AABB	ABBB	ABBB	AAAB	AAAB	AAAB	AABB	AAAB	ABBB
solcap_snp_c2_53606	chr03	6354080	[A/C]	0.486005	AABB	ABBB	AABB	AABB	ABBB	AABB	AABB	AABB	AABB	AABB	AABB	AABB	ABBB	AAAB	AABB	AABB	AAAA	ABBB	AABB	AABB	AAAB	AABB	AAAB	ABBB	AABB	AAAB	ABBB	AABB	AAAB	AAAB	AAAB	AAAB	ABBB	AABB	AAAA	AAAB	AABB	AAAB	AAAA	BBBB	ABBB	AAAB	AABB	AABB	AAAB
solcap_snp_c2_9498	chr03	60937578	[T/C]	0.486641	AABB	AABB	AAAB	AABB	AABB	AAAB	AAAA	AAAA	AAAB	AABB	AAAB	AAAB	AAAB	AABB	AABB	AAAB	AAAB	ABBB	AABB	ABBB	AABB	ABBB	AABB	AABB	ABBB	AABB	AAAB	AAAB	AABB	AAAA	AABB	AAAB	AABB	AABB	ABBB	AAAA	AAAA	AAAB	AAAB	AAAB	AABB	ABBB	AABB	AABB	AABB
solcap_snp_c2_52467	chr03	4670814	[C/G]	0.492366	AABB	ABBB	AABB	AABB	AABB	AABB	ABBB	ABBB	AABB	AABB	ABBB	AABB	AABB	ABBB	AABB	ABBB	AABB	AABB	AABB	AAAA	AAAB	AAAA	AABB	AAAB	BBBB	AABB	ABBB	AAAB	AAAB	AABB	AAAB	AABB	AAAA	ABBB	AAAB	AABB	AAAA	AAAB	AAAA	AABB	AAAB	AAAB	AABB	ABBB	AAAB
solcap_snp_c2_5286	chr03	8564142	[A/G]	0.493003	ABBB	ABBB	AABB	AABB	BBBB	AAAA	BBBB	ABBB	ABBB	AAAB	ABBB	AAAB	AABB	ABBB	AABB	AABB	ABBB	ABBB	AABB	AABB	ABBB	AAAB	AAAB	AABB	BBBB	AABB	BBBB	AABB	AAAB	AABB	ABBB	AABB	AAAA	ABBB	AAAB	BBBB	AABB	AABB	AAAB	ABBB	ABBB	AAAB	ABBB	AABB	AAAB
solcap_snp_c2_387	chr03	57407879	[A/G]	0.493639	ABBB	AABB	BBBB	AAAB	BBBB	ABBB	AABB	AABB	ABBB	AABB	ABBB	ABBB	ABBB	AABB	AABB	ABBB	AABB	AABB	AAAA	AABB	ABBB	AAAA	AABB	AABB	AAAB	AABB	BBBB	AAAB	AAAB	AABB	AABB	ABBB	AAAB	AABB	AABB	ABBB	BBBB	AAAB	BBBB	AABB	AABB	AABB	AABB	AABB	AABB
solcap_snp_c2_48370	chr03	39255317	[G/C]	0.496183	AABB	BBBB	ABBB	AABB	AAAB	AABB	ABBB	AABB	AAAB	AABB	ABBB	AABB	AAAB	AABB	ABBB	AABB	AABB	ABBB	AABB	AABB	AABB	AAAB	BBBB	AABB	AABB	ABBB	ABBB	AABB	ABBB	AAAB	AAAB	AAAB	AAAA	AABB	AAAB	AABB	AAAA	ABBB	AAAB	AABB	AAAA	AAAA	AABB	ABBB	AABB
solcap_snp_c2_52494	chr03	37495967	[T/C]	0.498092	ABBB	AAAB	AAAB	AABB	AABB	ABBB	BBBB	ABBB	AAAB	AABB	AABB	ABBB	ABBB	AABB	AABB	AABB	AABB	AABB	ABBB	ABBB	AABB	BBBB	ABBB	AABB	ABBB	AABB	AAAB	AAAB	AAAB	ABBB	BBBB	ABBB	ABBB	ABBB	AABB	AABB	BBBB	BBBB	BBBB	ABBB	ABBB	BBBB	BBBB	AABB	ABBB
solcap_snp_c2_46603	chr03	43498325	[A/G]	0.5	ABBB	AABB	AABB	AABB	AAAB	AABB	BBBB	BBBB	AAAB	ABBB	ABBB	ABBB	ABBB	AABB	AABB	AABB	ABBB	ABBB	AAAB	AABB	AAAB	AABB	ABBB	AABB	ABBB	ABBB	AAAA	AABB	AABB	AAAB	AAAB	AAAB	AAAB	BBBB	AABB	AAAB	AAAA	BBBB	AAAB	ABBB	AAAB	AABB	AABB	ABBB	BBBB
solcap_snp_c1_13079	chr04	68868319	[T/C]	0.0464377	BBBB	BBBB	BBBB	BBBB	BBBB	BBBB	BBBB	BBBB	BBBB	BBBB	BBBB	BBBB	BBBB	BBBB	BBBB	BBBB	BBBB	BBBB	BBBB	BBBB	BBBB	ABBB	BBBB	BBBB	BBBB	BBBB	BBBB	BBBB	BBBB	BBBB	ABBB	BBBB	ABBB	BBBB	BBBB	ABBB	BBBB	BBBB	BBBB	BBBB	BBBB	ABBB	BBBB	ABBB	BBBB
solcap_snp_c2_55779	chr04	65971380	[A/G]	0.0475578	AAAA	AAAA	AAAA	AAAA	AAAA	AAAA	AAAA	AAAA	AAAA	AAAB	AAAA	AAAA	AAAA	AAAA	AAAA	AAAA	AAAA	AAAA	AAAA	AAAA	AAAA	AAAA	AAAA	AAAA	AAAA	AAAA	AAAA	AAAA	AAAA	AAAB	AAAA	AAAA	AAAA	AAAA	AAAA	AAAA	AABB	AAAA	AAAA	AAAA	AAAA	AAAA	AAAA	AAAA	AAAA
solcap_snp_c2_55781	chr04	65971250	[A/G]	0.0494859	BBBB	BBBB	BBBB	BBBB	BBBB	BBBB	BBBB	BBBB	BBBB	BBBB	BBBB	BBBB	BBBB	BBBB	BBBB	BBBB	BBBB	BBBB	BBBB	BBBB	BBBB	BBBB	BBBB	BBBB	BBBB	BBBB	BBBB	BBBB	BBBB	ABBB	BBBB	BBBB	BBBB	BBBB	BBBB	BBBB	AABB	BBBB	BBBB	BBBB	BBBB	BBBB	BBBB	BBBB	BBBB
solcap_snp_c2_39439	chr04	63558935	[T/C]	0.0515666	BBBB	BBBB	BBBB	BBBB	BBBB	BBBB	ABBB	BBBB	BBBB	BBBB	BBBB	BBBB	BBBB	BBBB	BBBB	BBBB	BBBB	ABBB	ABBB	ABBB	ABBB	BBBB	BBBB	ABBB	BBBB	BBBB	BBBB	BBBB	BBBB	BBBB	BBBB	ABBB	BBBB	BBBB	BBBB	BBBB	BBBB	BBBB	BBBB	ABBB	BBBB	BBBB	BBBB	ABBB	BBBB
solcap_snp_c2_39816	chr04	60000105	[A/G]	0.0629771	BBBB	BBBB	BBBB	BBBB	BBBB	BBBB	BBBB	BBBB	BBBB	BBBB	BBBB	BBBB	BBBB	BBBB	BBBB	BBBB	BBBB	BBBB	BBBB	BBBB	BBBB	BBBB	BBBB	BBBB	BBBB	BBBB	BBBB	BBBB	BBBB	BBBB	BBBB	BBBB	BBBB	BBBB	BBBB	BBBB	BBBB	BBBB	BBBB	ABBB	BBBB	BBBB	BBBB	BBBB	BBBB
solcap_snp_c1_12564	chr04	64549009	[A/G]	0.0648855	BBBB	BBBB	BBBB	BBBB	BBBB	BBBB	BBBB	BBBB	BBBB	BBBB	BBBB	BBBB	BBBB	BBBB	BBBB	BBBB	BBBB	BBBB	BBBB	BBBB	BBBB	ABBB	BBBB	ABBB	BBBB	BBBB	BBBB	BBBB	BBBB	BBBB	ABBB	BBBB	ABBB	BBBB	BBBB	BBBB	AABB	BBBB	BBBB	BBBB	BBBB	ABBB	BBBB	ABBB	BBBB
solcap_snp_c1_12877	chr04	64022298	[T/C]	0.0682398	BBBB	BBBB	BBBB	BBBB	BBBB	BBBB	BBBB	BBBB	BBBB	BBBB	BBBB	BBBB	BBBB	BBBB	BBBB	BBBB	BBBB	BBBB	BBBB	BBBB	BBBB	BBBB	BBBB	BBBB	BBBB	BBBB	ABBB	BBBB	BBBB	BBBB	BBBB	BBBB	BBBB	BBBB	BBBB	BBBB	BBBB	BBBB	BBBB	BBBB	BBBB	BBBB	BBBB	BBBB	BBBB
solcap_snp_c2_36059	chr04	59097353	[T/C]	0.0693384	BBBB	BBBB	BBBB	BBBB	BBBB	BBBB	ABBB	BBBB	BBBB	BBBB	BBBB	ABBB	BBBB	BBBB	BBBB	BBBB	BBBB	ABBB	ABBB	BBBB	BBBB	BBBB	BBBB	BBBB	BBBB	BBBB	BBBB	BBBB	BBBB	BBBB	BBBB	AABB	BBBB	ABBB	ABBB	BBBB	BBBB	BBBB	BBBB	BBBB	BBBB	BBBB	BBBB	ABBB	BBBB
solcap_snp_c2_49850	chr04	13555777	[T/C]	0.0765306	AAAA	AAAA	AAAA	AAAA	AAAA	AAAA	AAAA	AAAA	AAAA	AAAA	AAAA	AAAA	AAAA	AAAA	AAAA	AAAA	AAAA	AAAA	AAAA	AAAA	AAAA	AAAA	AAAB	AAAA	AAAA	AAAA	AAAA	AAAA	AAAA	AAAB	AAAA	AAAA	AAAA	AAAA	AAAA	AAAA	AAAA	AAAA	AAAA	AAAA	AAAA	AAAA	AAAA	AAAA	AAAA
solcap_snp_c2_39802	chr04	59828873	[T/G]	0.0771684	BBBB	BBBB	BBBB	BBBB	BBBB	BBBB	ABBB	BBBB	BBBB	BBBB	BBBB	ABBB	BBBB	BBBB	BBBB	BBBB	BBBB	ABBB	ABBB	BBBB	BBBB	BBBB	BBBB	BBBB	BBBB	BBBB	BBBB	BBBB	BBBB	BBBB	BBBB	AABB	BBBB	ABBB	ABBB	BBBB	BBBB	BBBB	BBBB	BBBB	BBBB	BBBB	BBBB	ABBB	BBBB
solcap_snp_c2_39800	chr04	59829029	[A/G]	0.0778061	BBBB	BBBB	BBBB	BBBB	BBBB	BBBB	ABBB	BBBB	BBBB	BBBB	BBBB	ABBB	BBBB	BBBB	BBBB	BBBB	BBBB	ABBB	ABBB	BBBB	BBBB	BBBB	BBBB	BBBB	BBBB	BBBB	BBBB	BBBB	BBBB	BBBB	BBBB	AABB	BBBB	ABBB	ABBB	BBBB	BBBB	BBBB	BBBB	BBBB	BBBB	BBBB	BBBB	ABBB	BBBB
solcap_snp_c1_13859	chr04	2032297	[T/C]	0.0782443	BBBB	BBBB	BBBB	ABBB	BBBB	BBBB	BBBB	BBBB	BBBB	BBBB	BBBB	BBBB	BBBB	BBBB	BBBB	BBBB	BBBB	BBBB	BBBB	BBBB	BBBB	BBBB	ABBB	BBBB	BBBB	BBBB	BBBB	BBBB	BBBB	BBBB	BBBB	ABBB	BBBB	ABBB	BBBB	BBBB	BBBB	BBBB	BBBB	BBBB	BBBB	BBBB	BBBB	BBBB	BBBB
solcap_snp_c2_10690	chr04	71592088	[A/G]	0.0782443	AAAA	AAAB	AAAA	AAAA	AAAA	AAAA	AAAB	AAAA	AAAA	AAAA	AAAA	AAAA	AAAA	AAAA	AAAA	AAAA	AAAA	AAAA	AAAA	AAAA	AAAA	AAAA	AAAA	AAAA	AAAA	AAAA	AAAB	AAAA	AAAA	AAAA	AAAA	AAAA	AAAA	AAAA	AAAA	AAAA	AABB	AAAA	AAAA	AAAA	AAAA	AAAA	AAAA	AAAA	AAAA
solcap_snp_c2_39807	chr04	59803681	[A/G]	0.0814249	BBBB	BBBB	BBBB	BBBB	BBBB	BBBB	ABBB	BBBB	BBBB	BBBB	BBBB	ABBB	BBBB	BBBB	BBBB	BBBB	BBBB	ABBB	ABBB	BBBB	BBBB	BBBB	BBBB	BBBB	BBBB	BBBB	BBBB	BBBB	BBBB	BBBB	BBBB	AABB	BBBB	ABBB	ABBB	BBBB	BBBB	BBBB	BBBB	BBBB	BBBB	BBBB	BBBB	ABBB	BBBB
solcap_snp_c1_3553	chr04	71359551	[A/G]	0.0820513	BBBB	BBBB	BBBB	BBBB	BBBB	BBBB	BBBB	BBBB	ABBB	BBBB	BBBB	BBBB	BBBB	ABBB	BBBB	BBBB	BBBB	BBBB	BBBB	BBBB	BBBB	BBBB	BBBB	BBBB	BBBB	BBBB	ABBB	BBBB	BBBB	BBBB	BBBB	ABBB	ABBB	BBBB	BBBB	ABBB	BBBB	BBBB	BBBB	BBBB	BBBB	ABBB	BBBB	AABB	BBBB
solcap_snp_c1_3478	chr04	71956738	[A/G]	0.0839744	BBBB	BBBB	BBBB	BBBB	BBBB	BBBB	BBBB	BBBB	ABBB	BBBB	BBBB	BBBB	BBBB	ABBB	BBBB	BBBB	BBBB	BBBB	BBBB	BBBB	BBBB	ABBB	BBBB	BBBB	BBBB	BBBB	ABBB	BBBB	BBBB	BBBB	ABBB	ABBB	ABBB	BBBB	BBBB	AABB	BBBB	BBBB	BBBB	BBBB	BBBB	BBBB	BBBB	AABB	BBBB
solcap_snp_c2_10799	chr04	71383530	[A/C]	0.0846056	AAAA	AAAA	AAAA	AAAA	AAAA	AAAA	AAAA	AAAA	AAAB	AAAA	AAAA	AAAA	AAAA	AAAB	AAAA	AAAA	AAAA	AAAA	AAAA	AAAA	AAAA	AAAA	AAAA	AAAA	AAAA	AAAA	AAAB	AAAA	AAAA	AAAA	AAAA	AAAB	AAAB	AAAA	AAAA	AAAB	AAAA	AAAA	AAAA	AAAA	AAAA	AAAB	AAAA	AABB	AAAA
solcap_snp_c1_13860	chr04	2118607	[A/G]	0.0856777	BBBB	ABBB	BBBB	BBBB	BBBB	BBBB	BBBB	BBBB	BBBB	BBBB	BBBB	AABB	BBBB	BBBB	ABBB	BBBB	BBBB	ABBB	BBBB	BBBB	ABBB	BBBB	ABBB	BBBB	BBBB	BBBB	BBBB	BBBB	BBBB	BBBB	BBBB	BBBB	ABBB	BBBB	BBBB	BBBB	BBBB	BBBB	BBBB	ABBB	BBBB	BBBB	BBBB	ABBB	BBBB
solcap_snp_c1_16299	chr04	12428537	[T/A]	0.086514	ABBB	ABBB	ABBB	BBBB	ABBB	BBBB	ABBB	AABB	BBBB	AABB	ABBB	ABBB	BBBB	BBBB	AABB	BBBB	BBBB	ABBB	BBBB	BBBB	ABBB	BBBB	ABBB	ABBB	BBBB	ABBB	BBBB	BBBB	BBBB	BBBB	BBBB	ABBB	BBBB	ABBB	ABBB	BBBB	BBBB	AABB	ABBB	BBBB	BBBB	BBBB	ABBB	ABBB	BBBB
solcap_snp_c2_55065	chr04	3294734	[A/G]	0.086514	AAAA	AAAA	AAAA	AAAA	AAAA	AAAB	AAAA	AAAA	AAAB	AAAA	AAAA	AAAA	AAAB	AAAA	AAAA	AAAA	AAAA	AAAA	AAAA	AAAA	AAAA	AAAA	AABB	AAAA	AAAA	AAAA	AAAB	AAAA	AAAB	AAAB	AAAA	AAAA	AAAA	AAAA	AAAA	AAAA	AAAA	AAAA	AAAA	AAAA	AAAA	AAAA	AAAA	AAAB	AAAB
solcap_snp_c2_43999	chr04	57899858	[T/C]	0.0873724	ABBB	ABBB	BBBB	BBBB	BBBB	ABBB	BBBB	ABBB	BBBB	BBBB	BBBB	ABBB	BBBB	BBBB	ABBB	BBBB	BBBB	BBBB	BBBB	BBBB	ABBB	BBBB	ABBB	BBBB	BBBB	BBBB	BBBB	BBBB	BBBB	BBBB	BBBB	BBBB	BBBB	ABBB	BBBB	BBBB	BBBB	ABBB	ABBB	ABBB	BBBB	BBBB	ABBB	BBBB	BBBB
solcap_snp_c2_49848	chr04	13555806	[T/C]	0.0877863	AAAA	AAAA	AAAA	AAAA	AAAA	AAAA	AAAA	AAAA	AAAA	AAAA	AAAA	AAAA	AAAA	AAAA	AAAA	AAAA	AAAA	AAAA	AAAA	AAAA	AAAA	AAAA	AAAB	AAAA	AAAA	AAAA	AAAA	AAAA	AAAA	AAAB	AAAA	AAAA	AAAA	AAAA	AAAA	AAAA	AAAA	AAAA	AAAA	AAAA	AAAA	AAAA	AAAA	AAAA	AAAA
solcap_snp_c2_31712	chr04	3872265	[T/G]	0.092545	BBBB	BBBB	BBBB	BBBB	BBBB	ABBB	BBBB	ABBB	ABBB	BBBB	BBBB	BBBB	ABBB	BBBB	BBBB	BBBB	BBBB	BBBB	BBBB	BBBB	BBBB	BBBB	ABBB	BBBB	BBBB	BBBB	ABBB	BBBB	ABBB	ABBB	BBBB	BBBB	BBBB	BBBB	BBBB	BBBB	BBBB	BBBB	BBBB	BBBB	BBBB	BBBB	BBBB	ABBB	ABBB
solcap_snp_c1_10181	chr04	70200587	[T/C]	0.0934278	BBBB	BBBB	BBBB	BBBB	ABBB	BBBB	BBBB	BBBB	ABBB	ABBB	BBBB	BBBB	BBBB	ABBB	BBBB	BBBB	BBBB	BBBB	BBBB	BBBB	BBBB	BBBB	BBBB	ABBB	BBBB	BBBB	ABBB	AABB	BBBB	BBBB	BBBB	ABBB	BBBB	BBBB	BBBB	ABBB	BBBB	BBBB	BBBB	ABBB	ABBB	BBBB	BBBB	ABBB	BBBB
solcap_snp_c1_8344	chr04	9315557	[A/C]	0.0952685	ABBB	AABB	ABBB	BBBB	ABBB	BBBB	AABB	NNNN	BBBB	AABB	ABBB	NNNN	BBBB	BBBB	AABB	BBBB	BBBB	ABBB	BBBB	ABBB	ABBB	BBBB	ABBB	ABBB	BBBB	ABBB	BBBB	BBBB	BBBB	BBBB	BBBB	ABBB	BBBB	ABBB	ABBB	BBBB	BBBB	AABB	ABBB	BBBB	BBBB	BBBB	ABBB	ABBB	BBBB
solcap_snp_c2_10565	chr04	71955746	[C/G]	0.0961538	BBBB	BBBB	BBBB	BBBB	BBBB	BBBB	BBBB	BBBB	ABBB	ABBB	BBBB	BBBB	BBBB	ABBB	BBBB	BBBB	BBBB	BBBB	BBBB	BBBB	BBBB	ABBB	BBBB	BBBB	BBBB	BBBB	ABBB	BBBB	BBBB	BBBB	ABBB	ABBB	ABBB	BBBB	BBBB	AABB	BBBB	BBBB	BBBB	BBBB	BBBB	BBBB	BBBB	AABB	BBBB
solcap_snp_c2_26799	chr04	9525263	[T/C]	0.0966921	BBBB	BBBB	BBBB	BBBB	BBBB	BBBB	BBBB	BBBB	ABBB	BBBB	BBBB	BBBB	BBBB	ABBB	BBBB	BBBB	BBBB	BBBB	BBBB	BBBB	BBBB	ABBB	ABBB	BBBB	ABBB	BBBB	BBBB	ABBB	ABBB	ABBB	BBBB	BBBB	ABBB	ABBB	BBBB	BBBB	BBBB	BBBB	BBBB	BBBB	ABBB	ABBB	ABBB	BBBB	BBBB
solcap_snp_c2_23600	chr04	656192	[T/C]	0.0969388	BBBB	BBBB	BBBB	BBBB	BBBB	BBBB	BBBB	BBBB	BBBB	BBBB	BBBB	BBBB	ABBB	BBBB	BBBB	BBBB	BBBB	BBBB	BBBB	BBBB	BBBB	ABBB	ABBB	BBBB	BBBB	BBBB	BBBB	BBBB	ABBB	ABBB	ABBB	BBBB	ABBB	BBBB	BBBB	BBBB	BBBB	BBBB	BBBB	ABBB	BBBB	BBBB	ABBB	ABBB	ABBB
solcap_snp_c2_39282	chr04	1633476	[A/C]	0.0969388	AAAA	AAAA	AAAA	AAAA	AAAA	AAAA	AAAA	AAAA	AAAA	AAAA	AAAA	AAAA	AAAB	AAAA	AAAA	AAAA	AAAA	AAAA	AAAA	AAAA	AAAA	AAAB	AAAB	AAAA	AAAA	AAAA	AAAA	AAAA	AAAB	AAAB	AAAB	AAAA	AAAB	AAAA	AAAA	AAAA	AAAA	AAAA	AAAA	AAAB	AAAA	AAAA	AAAB	AAAB	AAAB
solcap_snp_c2_55788	chr04	65970724	[T/C]	0.0973282	BBBB	BBBB	BBBB	BBBB	BBBB	BBBB	BBBB	BBBB	BBBB	BBBB	BBBB	BBBB	BBBB	BBBB	BBBB	BBBB	ABBB	BBBB	BBBB	BBBB	BBBB	ABBB	BBBB	BBBB	BBBB	ABBB	ABBB	BBBB	ABBB	BBBB	ABBB	BBBB	ABBB	BBBB	BBBB	ABBB	BBBB	BBBB	BBBB	BBBB	BBBB	ABBB	BBBB	AABB	BBBB
solcap_snp_c2_11571	chr04	6209862	[A/G]	0.098564	ABBB	AABB	BBBB	ABBB	BBBB	BBBB	ABBB	ABBB	BBBB	AABB	AABB	BBBB	BBBB	BBBB	AABB	ABBB	ABBB	ABBB	ABBB	ABBB	AABB	ABBB	BBBB	ABBB	BBBB	AABB	ABBB	ABBB	BBBB	ABBB	ABBB	ABBB	BBBB	ABBB	BBBB	BBBB	BBBB	ABBB	AABB	BBBB	ABBB	ABBB	BBBB	ABBB	BBBB
solcap_snp_c2_21930	chr04	4770130	[T/C]	0.098852	ABBB	AABB	BBBB	ABBB	BBBB	BBBB	ABBB	ABBB	BBBB	AABB	AABB	BBBB	ABBB	BBBB	AABB	ABBB	ABBB	ABBB	ABBB	ABBB	AABB	ABBB	BBBB	ABBB	BBBB	AABB	ABBB	ABBB	ABBB	ABBB	ABBB	ABBB	BBBB	ABBB	BBBB	BBBB	BBBB	ABBB	AABB	BBBB	ABBB	ABBB	BBBB	ABBB	BBBB
solcap_snp_c1_8341	chr04	9262447	[T/C]	0.101145	ABBB	BBBB	BBBB	AABB	BBBB	BBBB	BBBB	ABBB	ABBB	BBBB	BBBB	BBBB	AABB	BBBB	ABBB	BBBB	BBBB	BBBB	AABB	ABBB	ABBB	ABBB	BBBB	BBBB	BBBB	BBBB	ABBB	ABBB	ABBB	ABBB	AABB	BBBB	ABBB	ABBB	BBBB	AABB	BBBB	BBBB	BBBB	BBBB	AABB	BBBB	BBBB	ABBB	ABBB
solcap_snp_c2_26813	chr04	9592426	[A/G]	0.101145	BBBB	BBBB	BBBB	BBBB	BBBB	BBBB	BBBB	BBBB	ABBB	BBBB	BBBB	BBBB	BBBB	ABBB	BBBB	BBBB	BBBB	BBBB	BBBB	BBBB	BBBB	ABBB	AABB	BBBB	ABBB	BBBB	BBBB	ABBB	ABBB	ABBB	BBBB	BBBB	ABBB	ABBB	BBBB	BBBB	BBBB	BBBB	AABB	BBBB	ABBB	ABBB	ABBB	BBBB	BBBB
solcap_snp_c2_42863	chr04	8712928	[T/C]	0.101403	AAAB	AAAA	AAAA	AABB	AAAA	AAAA	AAAA	AAAB	AAAB	AAAA	AAAA	AAAA	AABB	AAAA	AAAB	AAAA	AAAA	AAAA	AABB	AAAB	AAAB	AAAB	AAAA	AAAA	AAAA	AAAA	AAAB	AAAB	AAAB	AAAB	NNNN	AAAA	AAAB	AAAB	AAAA	AABB	AAAA	AAAA	AAAA	AAAA	AABB	AAAA	AAAA	AAAB	AAAB
solcap_snp_c2_56258	chr04	12428301	[A/G]	0.102185	ABBB	BBBB	BBBB	BBBB	ABBB	BBBB	BBBB	BBBB	BBBB	BBBB	BBBB	BBBB	ABBB	BBBB	BBBB	AABB	BBBB	BBBB	BBBB	BBBB	BBBB	BBBB	AABB	BBBB	ABBB	BBBB	BBBB	ABBB	BBBB	BBBB	BBBB	BBBB	BBBB	AABB	ABBB	BBBB	BBBB	BBBB	BBBB	ABBB	BBBB	ABBB	ABBB	BBBB	BBBB
solcap_snp_c2_26791	chr04	9521322	[A/G]	0.102417	ABBB	BBBB	BBBB	AABB	BBBB	BBBB	BBBB	AABB	ABBB	BBBB	BBBB	BBBB	AABB	BBBB	ABBB	BBBB	BBBB	BBBB	AABB	ABBB	ABBB	ABBB	BBBB	BBBB	BBBB	BBBB	ABBB	ABBB	ABBB	ABBB	AABB	BBBB	ABBB	ABBB	BBBB	AABB	BBBB	BBBB	BBBB	BBBB	AABB	BBBB	BBBB	ABBB	ABBB
solcap_snp_c1_15106	chr04	5513361	[T/C]	0.102828	AAAB	AABB	AAAA	AAAB	AAAA	AAAA	AAAB	AAAB	AAAA	AABB	AABB	AAAA	AAAA	AAAA	AABB	AAAB	AAAB	AAAB	AAAB	AAAB	AABB	AAAB	AAAA	AAAB	AAAA	AABB	AAAB	AAAB	AAAA	AAAB	AAAB	AAAB	AAAA	AAAB	AAAA	AAAA	AAAA	AAAB	NNNN	AAAA	AAAB	AAAB	AAAA	AAAB	AAAA
solcap_snp_c2_38556	chr04	66415083	[A/G]	0.103053	BBBB	BBBB	BBBB	BBBB	BBBB	BBBB	BBBB	BBBB	BBBB	BBBB	BBBB	BBBB	BBBB	BBBB	ABBB	BBBB	ABBB	ABBB	BBBB	BBBB	BBBB	BBBB	BBBB	BBBB	BBBB	ABBB	ABBB	BBBB	ABBB	ABBB	BBBB	BBBB	BBBB	BBBB	BBBB	BBBB	AABB	BBBB	BBBB	BBBB	BBBB	BBBB	BBBB	ABBB	BBBB
solcap_snp_c1_11758	chr04	60037750	[A/C]	0.104592	AAAA	AAAA	AAAA	AAAA	AAAA	AAAA	AAAA	AAAA	AAAA	AAAB	AAAA	AAAA	AAAA	AAAA	AAAB	AAAA	AAAB	AAAB	AAAA	AAAA	AAAA	AAAA	AAAA	AAAA	AAAA	AABB	AAAA	AAAA	AAAB	AAAA	AAAA	AAAB	AAAA	AAAA	AAAA	AAAA	AAAA	AAAA	AAAA	AAAB	AAAA	AAAA	AAAA	AAAA	AAAA
solcap_snp_c1_10712	chr04	70954662	[T/C]	0.104756	AAAA	AAAA	AAAA	AAAA	AAAB	AAAA	AAAA	AAAA	AAAB	AAAA	AAAA	AAAA	AAAA	AAAB	AAAA	AAAA	AAAA	AAAA	AAAA	AAAA	AAAA	AAAA	AAAA	AAAB	AAAA	AAAA	AAAB	AABB	AAAA	AAAA	AAAA	AAAB	AAAB	AAAA	AAAA	AAAB	AAAA	AAAA	AAAA	AAAB	AAAB	AAAB	AAAA	AABB	AAAA
solcap_snp_c2_39285	chr04	1520854	[T/C]	0.105867	BBBB	BBBB	ABBB	BBBB	ABBB	BBBB	BBBB	BBBB	BBBB	BBBB	BBBB	BBBB	BBBB	BBBB	BBBB	BBBB	BBBB	BBBB	ABBB	ABBB	BBBB	BBBB	BBBB	BBBB	BBBB	BBBB	BBBB	ABBB	BBBB	BBBB	BBBB	BBBB	BBBB	BBBB	BBBB	BBBB	BBBB	BBBB	BBBB	BBBB	BBBB	BBBB	BBBB	BBBB	BBBB
solcap_snp_c2_39590	chr04	8176305	[A/C]	0.10687	ABBB	BBBB	BBBB	AABB	BBBB	BBBB	BBBB	ABBB	ABBB	BBBB	BBBB	BBBB	AABB	BBBB	ABBB	BBBB	BBBB	BBBB	AABB	ABBB	ABBB	ABBB	BBBB	BBBB	ABBB	BBBB	ABBB	ABBB	ABBB	ABBB	AABB	BBBB	ABBB	ABBB	BBBB	AABB	BBBB	BBBB	BBBB	BBBB	AABB	BBBB	ABBB	ABBB	ABBB
solcap_snp_c2_39593	chr04	8209896	[A/C]	0.10687	AAAB	AAAA	AAAA	AABB	AAAA	AAAA	AAAA	AAAB	AAAB	AAAA	AAAA	AAAA	AABB	AAAA	AAAB	AAAA	AAAA	AAAA	AABB	AAAB	AAAB	AAAB	AAAA	AAAA	AAAA	AAAA	AAAB	AAAB	AAAB	AAAB	AABB	AAAA	AAAB	AAAB	AAAA	AABB	AAAA	AAAA	AAAA	AAAA	AABB	AAAA	AAAA	AAAB	AAAB
solcap_snp_c2_39817	chr04	60000008	[A/G]	0.10687	BBBB	BBBB	BBBB	BBBB	BBBB	BBBB	BBBB	BBBB	BBBB	ABBB	BBBB	BBBB	BBBB	BBBB	ABBB	BBBB	ABBB	ABBB	BBBB	ABBB	BBBB	ABBB	BBBB	ABBB	BBBB	AABB	BBBB	BBBB	ABBB	BBBB	ABBB	ABBB	BBBB	BBBB	BBBB	BBBB	BBBB	BBBB	BBBB	AABB	BBBB	BBBB	BBBB	BBBB	BBBB
solcap_snp_c2_48873	chr04	7521115	[T/A]	0.10687	ABBB	BBBB	BBBB	AABB	BBBB	BBBB	BBBB	ABBB	BBBB	BBBB	BBBB	BBBB	AABB	BBBB	ABBB	BBBB	BBBB	BBBB	AABB	ABBB	ABBB	ABBB	BBBB	BBBB	ABBB	BBBB	BBBB	ABBB	ABBB	ABBB	AABB	BBBB	ABBB	ABBB	BBBB	AABB	BBBB	BBBB	BBBB	BBBB	ABBB	BBBB	ABBB	ABBB	ABBB
solcap_snp_c2_21937	chr04	4587018	[T/C]	0.107506	AABB	AABB	BBBB	AABB	ABBB	BBBB	ABBB	AABB	BBBB	AABB	AABB	BBBB	AABB	BBBB	AABB	ABBB	ABBB	ABBB	ABBB	ABBB	AABB	ABBB	BBBB	ABBB	BBBB	AABB	ABBB	ABBB	ABBB	ABBB	ABBB	ABBB	BBBB	AABB	BBBB	ABBB	BBBB	AABB	AABB	BBBB	ABBB	ABBB	ABBB	ABBB	ABBB
solcap_snp_c1_7574	chr04	117620	[A/C]	0.108056	AAAA	AAAA	AAAA	AAAB	AAAA	AAAA	AAAA	AAAA	AAAA	AAAA	AAAA	AAAA	AAAA	AAAA	AAAA	AAAA	AAAA	AAAA	AAAB	AAAA	AAAA	AAAA	AAAA	AAAA	AAAA	AAAA	AAAA	AAAA	AAAA	AAAA	AAAA	AAAA	AAAA	AAAB	AAAA	AAAA	AAAA	AAAA	AAAB	AAAA	AAAA	AAAA	AAAA	AAAB	AAAA
solcap_snp_c1_6898	chr04	4586164	[T/C]	0.108142	AABB	AABB	BBBB	AABB	ABBB	BBBB	ABBB	AABB	BBBB	AABB	AABB	BBBB	AABB	BBBB	AABB	ABBB	ABBB	ABBB	ABBB	ABBB	AABB	ABBB	BBBB	ABBB	BBBB	AABB	ABBB	ABBB	ABBB	ABBB	ABBB	ABBB	BBBB	AABB	BBBB	ABBB	BBBB	AABB	AABB	BBBB	ABBB	ABBB	ABBB	ABBB	ABBB
solcap_snp_c1_8348	chr04	9523808	[T/C]	0.108418	AAAB	AAAA	AAAA	AABB	AAAA	AAAA	AAAA	AAAB	AAAB	AAAA	AAAA	AAAA	AABB	AAAA	AAAB	AAAA	AAAA	AAAA	AABB	AAAB	AAAB	AAAB	AAAA	AAAA	AAAA	AAAA	AAAB	AAAB	AAAB	AABB	AABB	AAAA	AAAB	AAAB	AAAA	AABB	AAAA	AAAA	AAAB	AAAA	AABB	AAAA	AAAA	AAAB	AAAB
solcap_snp_c2_11569	chr04	6210370	[A/G]	0.108442	AAAB	AABB	AAAA	AAAB	AAAA	AAAA	AAAB	AAAB	AAAA	AABB	AABB	AAAA	AAAA	AAAA	AABB	AAAB	AAAB	AAAB	AAAB	AAAB	AABB	AAAB	AAAA	AAAB	AAAA	AABB	AAAB	AAAB	AAAA	AAAB	AAAB	AAAB	AAAA	AAAB	AAAA	AAAA	AAAA	AAAB	AABB	AAAA	AAAB	AAAB	AAAA	AAAB	AAAA
solcap_snp_c2_11516	chr04	7368483	[T/C]	0.110051	ABBB	BBBB	BBBB	AAAB	BBBB	BBBB	ABBB	ABBB	BBBB	ABBB	BBBB	BBBB	AABB	BBBB	ABBB	BBBB	BBBB	BBBB	ABBB	ABBB	ABBB	ABBB	BBBB	BBBB	ABBB	BBBB	BBBB	ABBB	ABBB	ABBB	AABB	BBBB	ABBB	ABBB	BBBB	AABB	BBBB	BBBB	BBBB	BBBB	ABBB	ABBB	ABBB	ABBB	ABBB
solcap_snp_c2_12981	chr04	69026707	[T/C]	0.113232	AAAA	AAAB	AAAA	AAAA	AAAA	AAAA	AAAA	AAAA	AAAA	AAAA	AAAA	AAAA	AAAA	AAAB	AAAA	AAAA	AAAA	AAAA	AAAB	AAAA	AAAA	AAAB	AAAB	AAAB	AAAB	AAAA	AAAA	AAAB	AAAB	AAAA	AAAA	AAAB	AAAA	AAAA	AAAA	AAAA	AABB	AAAA	AAAA	AABB	AAAB	AAAB	AAAB	AAAB	AAAB
solcap_snp_c2_39856	chr04	50676447	[T/A]	0.11445	BBBB	BBBB	BBBB	BBBB	BBBB	BBBB	BBBB	BBBB	BBBB	BBBB	BBBB	BBBB	ABBB	ABBB	BBBB	BBBB	BBBB	BBBB	BBBB	BBBB	BBBB	ABBB	BBBB	BBBB	BBBB	BBBB	BBBB	BBBB	BBBB	BBBB	ABBB	BBBB	ABBB	BBBB	ABBB	ABBB	AABB	BBBB	BBBB	BBBB	BBBB	BBBB	BBBB	ABBB	ABBB
solcap_snp_c2_37633	chr04	2207703	[T/C]	0.114744	BBBB	BBBB	ABBB	BBBB	BBBB	BBBB	BBBB	BBBB	BBBB	BBBB	BBBB	BBBB	BBBB	BBBB	BBBB	BBBB	BBBB	BBBB	ABBB	ABBB	BBBB	BBBB	BBBB	BBBB	BBBB	BBBB	ABBB	BBBB	BBBB	BBBB	BBBB	BBBB	BBBB	BBBB	BBBB	BBBB	BBBB	BBBB	BBBB	BBBB	BBBB	BBBB	BBBB	BBBB	BBBB
solcap_snp_c2_26814	chr04	9592552	[A/G]	0.11509	ABBB	BBBB	BBBB	AABB	BBBB	BBBB	BBBB	ABBB	ABBB	BBBB	BBBB	BBBB	AABB	BBBB	ABBB	BBBB	ABBB	BBBB	AABB	ABBB	ABBB	ABBB	BBBB	BBBB	BBBB	ABBB	ABBB	ABBB	ABBB	ABBB	AABB	BBBB	ABBB	ABBB	BBBB	AABB	BBBB	BBBB	BBBB	BBBB	AABB	BBBB	BBBB	ABBB	ABBB
solcap_snp_c2_37598	chr04	34826074	[A/G]	0.115434	BBBB	ABBB	BBBB	BBBB	BBBB	ABBB	BBBB	BBBB	BBBB	BBBB	BBBB	BBBB	BBBB	BBBB	ABBB	BBBB	BBBB	BBBB	BBBB	BBBB	BBBB	BBBB	BBBB	ABBB	BBBB	BBBB	BBBB	BBBB	BBBB	BBBB	BBBB	ABBB	BBBB	BBBB	BBBB	BBBB	BBBB	BBBB	BBBB	BBBB	BBBB	ABBB	BBBB	BBBB	BBBB
solcap_snp_c2_44554	chr04	38080947	[T/G]	0.115434	BBBB	ABBB	BBBB	BBBB	BBBB	ABBB	BBBB	BBBB	BBBB	BBBB	BBBB	BBBB	BBBB	BBBB	ABBB	BBBB	BBBB	BBBB	BBBB	BBBB	BBBB	BBBB	BBBB	ABBB	BBBB	BBBB	BBBB	BBBB	BBBB	BBBB	BBBB	ABBB	BBBB	BBBB	BBBB	BBBB	BBBB	BBBB	BBBB	BBBB	BBBB	ABBB	BBBB	BBBB	BBBB
solcap_snp_c1_9837	chr04	29012392	[T/C]	0.115776	BBBB	ABBB	BBBB	BBBB	BBBB	ABBB	BBBB	BBBB	BBBB	BBBB	BBBB	BBBB	BBBB	BBBB	ABBB	BBBB	BBBB	BBBB	BBBB	BBBB	BBBB	BBBB	BBBB	ABBB	BBBB	BBBB	BBBB	BBBB	BBBB	BBBB	BBBB	ABBB	BBBB	BBBB	BBBB	BBBB	BBBB	BBBB	BBBB	BBBB	BBBB	ABBB	BBBB	BBBB	BBBB
solcap_snp_c2_38247	chr04	21441266	[T/C]	0.115776	AAAA	AAAB	AAAA	AAAA	AAAA	AAAB	AAAA	AAAA	AAAA	AAAA	AAAA	AAAA	AAAA	AAAA	AAAB	AAAA	AAAA	AAAA	AAAA	AAAA	AAAA	AAAA	AAAA	AAAB	AAAA	AAAA	AAAA	AAAA	AAAA	AAAA	AAAA	AAAB	AAAA	AAAA	AAAA	AAAA	AAAA	AAAA	AAAA	AAAA	AAAA	AAAB	AAAA	AAAA	AAAA
solcap_snp_c2_38379	chr04	28152088	[A/G]	0.115776	BBBB	ABBB	BBBB	BBBB	BBBB	ABBB	BBBB	BBBB	BBBB	BBBB	BBBB	BBBB	BBBB	BBBB	ABBB	BBBB	BBBB	BBBB	BBBB	BBBB	BBBB	BBBB	BBBB	ABBB	BBBB	BBBB	BBBB	BBBB	BBBB	BBBB	BBBB	ABBB	BBBB	BBBB	BBBB	BBBB	BBBB	BBBB	BBBB	BBBB	BBBB	ABBB	BBBB	BBBB	BBBB
solcap_snp_c2_38246	chr04	21441327	[T/G]	0.116412	BBBB	ABBB	BBBB	BBBB	BBBB	ABBB	BBBB	BBBB	BBBB	BBBB	BBBB	BBBB	BBBB	BBBB	ABBB	BBBB	BBBB	BBBB	BBBB	BBBB	BBBB	BBBB	BBBB	ABBB	BBBB	BBBB	BBBB	BBBB	BBBB	BBBB	BBBB	ABBB	BBBB	BBBB	BBBB	BBBB	BBBB	BBBB	BBBB	BBBB	BBBB	ABBB	BBBB	BBBB	BBBB
solcap_snp_c2_11107	chr04	32092217	[A/T]	0.117647	AAAB	AAAA	AAAA	AAAA	AAAB	AAAA	AAAA	AAAA	AAAA	AAAA	AAAA	AAAA	AAAB	AAAA	AAAA	AABB	AAAA	AAAA	AAAA	AAAA	AAAA	AAAA	AABB	AAAA	AAAA	AAAA	AAAA	AAAB	AAAA	AAAA	AAAA	AAAA	AAAA	AABB	AAAA	AAAA	AAAA	AAAA	AAAA	AAAA	AAAA	AAAA	AAAA	AAAA	AAAA
solcap_snp_c2_29468	chr04	14695720	[T/C]	0.117684	AAAA	AAAB	AAAA	AAAA	AAAA	AAAB	AAAA	AAAA	AAAA	AAAA	AAAA	AAAA	AAAA	AAAA	AAAB	AAAA	AAAA	AAAA	AAAA	AAAA	AAAA	AAAA	AAAA	AAAB	AAAA	AAAA	AAAA	AAAA	AAAA	AAAA	AAAA	AAAB	AAAA	AAAA	AAAA	AAAA	AAAA	AAAA	AAAA	AAAA	AAAA	AAAB	AAAA	AAAA	AAAA
solcap_snp_c2_11425	chr04	7122790	[T/C]	0.119537	ABBB	BBBB	BBBB	AAAB	BBBB	BBBB	ABBB	ABBB	BBBB	ABBB	BBBB	BBBB	AABB	BBBB	ABBB	BBBB	ABBB	ABBB	ABBB	ABBB	ABBB	ABBB	BBBB	BBBB	ABBB	ABBB	BBBB	ABBB	ABBB	AABB	AABB	BBBB	ABBB	ABBB	BBBB	AABB	BBBB	BBBB	NNNN	BBBB	ABBB	ABBB	ABBB	ABBB	ABBB
solcap_snp_c2_34874	chr04	67981149	[A/C]	0.120205	BBBB	ABBB	BBBB	BBBB	BBBB	BBBB	BBBB	BBBB	BBBB	BBBB	BBBB	BBBB	BBBB	ABBB	BBBB	BBBB	BBBB	BBBB	ABBB	BBBB	BBBB	ABBB	ABBB	ABBB	AABB	BBBB	BBBB	ABBB	ABBB	BBBB	BBBB	AABB	BBBB	BBBB	BBBB	BBBB	AABB	BBBB	BBBB	AABB	ABBB	ABBB	ABBB	ABBB	ABBB
solcap_snp_c2_21479	chr04	65000546	[A/C]	0.121465	BBBB	AABB	ABBB	ABBB	AABB	BBBB	ABBB	BBBB	AABB	ABBB	ABBB	ABBB	ABBB	ABBB	AABB	AABB	BBBB	ABBB	ABBB	ABBB	ABBB	BBBB	BBBB	BBBB	BBBB	BBBB	AABB	BBBB	BBBB	BBBB	BBBB	ABBB	AABB	ABBB	BBBB	ABBB	BBBB	ABBB	BBBB	BBBB	ABBB	BBBB	BBBB	BBBB	BBBB
solcap_snp_c2_31693	chr04	3817934	[T/C]	0.121811	ABBB	ABBB	ABBB	BBBB	ABBB	BBBB	AAAA	BBBB	ABBB	ABBB	BBBB	AAAB	BBBB	ABBB	ABBB	BBBB	BBBB	BBBB	ABBB	BBBB	ABBB	BBBB	ABBB	BBBB	ABBB	BBBB	BBBB	ABBB	BBBB	BBBB	AABB	BBBB	BBBB	BBBB	AABB	AAAB	BBBB	BBBB	BBBB	ABBB	ABBB	BBBB	ABBB	BBBB	BBBB
solcap_snp_c2_39606	chr04	8016281	[C/G]	0.122137	ABBB	BBBB	BBBB	AABB	BBBB	BBBB	BBBB	ABBB	ABBB	BBBB	BBBB	BBBB	AABB	BBBB	ABBB	BBBB	BBBB	BBBB	AABB	ABBB	ABBB	ABBB	BBBB	BBBB	ABBB	BBBB	ABBB	ABBB	ABBB	ABBB	AABB	BBBB	ABBB	ABBB	BBBB	AAAB	BBBB	BBBB	BBBB	BBBB	AABB	BBBB	ABBB	ABBB	ABBB
solcap_snp_c2_36061	chr04	58752313	[T/C]	0.122449	BBBB	BBBB	BBBB	BBBB	BBBB	BBBB	ABBB	BBBB	BBBB	ABBB	BBBB	ABBB	BBBB	BBBB	ABBB	BBBB	ABBB	AABB	ABBB	BBBB	BBBB	BBBB	BBBB	BBBB	BBBB	AABB	BBBB	BBBB	ABBB	BBBB	BBBB	AABB	BBBB	ABBB	BBBB	BBBB	BBBB	BBBB	BBBB	BBBB	BBBB	BBBB	BBBB	ABBB	BBBB
solcap_snp_c2_39718	chr04	7898214	[T/C]	0.122774	ABBB	BBBB	BBBB	AABB	BBBB	BBBB	BBBB	ABBB	ABBB	BBBB	BBBB	BBBB	AABB	BBBB	ABBB	BBBB	BBBB	ABBB	AABB	ABBB	ABBB	ABBB	BBBB	BBBB	ABBB	BBBB	ABBB	ABBB	ABBB	ABBB	AABB	BBBB	ABBB	ABBB	BBBB	AABB	BBBB	BBBB	BBBB	BBBB	AABB	BBBB	ABBB	ABBB	ABBB
solcap_snp_c1_7568	chr04	659638	[T/C]	0.123724	BBBB	BBBB	ABBB	BBBB	ABBB	BBBB	BBBB	BBBB	AABB	BBBB	BBBB	BBBB	BBBB	ABBB	BBBB	BBBB	BBBB	BBBB	ABBB	ABBB	BBBB	BBBB	BBBB	BBBB	BBBB	BBBB	AABB	ABBB	BBBB	BBBB	BBBB	ABBB	BBBB	BBBB	BBBB	BBBB	BBBB	BBBB	BBBB	BBBB	ABBB	BBBB	BBBB	ABBB	BBBB
solcap_snp_c2_39810	chr04	59803234	[T/G]	0.124041	AAAA	AAAA	AAAA	AAAA	AAAA	AAAA	AAAB	AAAA	AAAA	AAAB	AAAA	AAAB	AAAA	AAAA	AAAB	AAAA	AAAB	AABB	AAAB	AAAB	AAAA	AAAB	AAAA	AAAB	AAAA	AABB	AAAA	AAAA	AAAB	AAAA	AAAB	ABBB	AAAA	AAAB	AAAB	AAAA	AAAA	AAAA	AAAA	AAAB	AAAA	AAAA	AAAA	AAAB	AAAA
solcap_snp_c1_11709	chr04	8016002	[T/C]	0.124046	AAAB	AAAA	AAAA	AABB	AAAB	AAAA	AAAA	AAAB	AAAB	AAAA	AAAA	AAAA	AABB	AAAA	AAAB	AAAA	AAAA	AAAA	AABB	AAAB	AAAB	AAAB	AAAA	AAAA	AAAB	AAAA	AAAB	AAAB	AAAB	AAAB	AABB	AAAA	AAAB	AAAB	AAAA	AABB	AAAA	AAAA	AAAA	AAAA	AABB	AAAA	AAAB	AAAB	AAAB
solcap_snp_c2_23603	chr04	658706	[A/C]	0.125	BBBB	ABBB	BBBB	BBBB	BBBB	ABBB	BBBB	BBBB	BBBB	BBBB	AABB	BBBB	BBBB	BBBB	ABBB	ABBB	ABBB	ABBB	BBBB	BBBB	BBBB	ABBB	BBBB	ABBB	BBBB	AABB	ABBB	BBBB	BBBB	BBBB	BBBB	ABBB	ABBB	BBBB	ABBB	BBBB	BBBB	BBBB	BBBB	ABBB	ABBB	BBBB	BBBB	BBBB	BBBB
solcap_snp_c1_10678	chr04	70805737	[T/C]	0.125641	AABB	ABBB	ABBB	BBBB	ABBB	AABB	BBBB	BBBB	ABBB	ABBB	AABB	ABBB	ABBB	ABBB	ABBB	ABBB	AABB	ABBB	BBBB	ABBB	BBBB	BBBB	ABBB	BBBB	ABBB	ABBB	BBBB	ABBB	ABBB	ABBB	ABBB	BBBB	ABBB	ABBB	ABBB	BBBB	BBBB	ABBB	BBBB	BBBB	ABBB	ABBB	BBBB	BBBB	ABBB
solcap_snp_c2_55709	chr04	25335742	[A/G]	0.125954	BBBB	ABBB	BBBB	BBBB	BBBB	ABBB	BBBB	BBBB	BBBB	BBBB	BBBB	BBBB	BBBB	BBBB	ABBB	BBBB	BBBB	BBBB	BBBB	BBBB	BBBB	BBBB	BBBB	ABBB	BBBB	BBBB	BBBB	BBBB	BBBB	BBBB	BBBB	ABBB	BBBB	BBBB	BBBB	BBBB	BBBB	BBBB	BBBB	BBBB	BBBB	ABBB	BBBB	BBBB	BBBB
solcap_snp_c2_34869	chr04	67981553	[A/G]	0.12659	BBBB	ABBB	BBBB	BBBB	BBBB	BBBB	BBBB	BBBB	BBBB	BBBB	BBBB	BBBB	BBBB	ABBB	BBBB	BBBB	BBBB	BBBB	ABBB	BBBB	BBBB	ABBB	ABBB	ABBB	AABB	BBBB	BBBB	ABBB	ABBB	BBBB	BBBB	AABB	BBBB	BBBB	BBBB	BBBB	AABB	BBBB	BBBB	AABB	ABBB	ABBB	ABBB	ABBB	ABBB
solcap_snp_c2_26858	chr04	9810489	[T/G]	0.126598	BBBB	BBBB	BBBB	ABBB	BBBB	ABBB	BBBB	BBBB	BBBB	ABBB	BBBB	BBBB	BBBB	BBBB	BBBB	BBBB	BBBB	BBBB	BBBB	BBBB	BBBB	BBBB	BBBB	ABBB	ABBB	BBBB	BBBB	ABBB	BBBB	BBBB	BBBB	ABBB	BBBB	BBBB	ABBB	BBBB	BBBB	BBBB	BBBB	ABBB	BBBB	AABB	ABBB	BBBB	BBBB
solcap_snp_c1_7570	chr04	663819	[A/T]	0.126933	BBBB	BBBB	ABBB	BBBB	ABBB	BBBB	BBBB	BBBB	AABB	BBBB	BBBB	BBBB	BBBB	ABBB	BBBB	BBBB	BBBB	BBBB	ABBB	ABBB	BBBB	BBBB	BBBB	BBBB	BBBB	BBBB	AABB	ABBB	BBBB	BBBB	BBBB	ABBB	BBBB	BBBB	BBBB	BBBB	BBBB	BBBB	BBBB	BBBB	ABBB	BBBB	BBBB	ABBB	BBBB
solcap_snp_c2_23601	chr04	656429	[A/T]	0.126933	BBBB	BBBB	ABBB	BBBB	ABBB	BBBB	BBBB	BBBB	AABB	BBBB	BBBB	BBBB	BBBB	ABBB	BBBB	BBBB	BBBB	BBBB	ABBB	ABBB	BBBB	BBBB	BBBB	BBBB	BBBB	BBBB	AABB	ABBB	BBBB	BBBB	BBBB	ABBB	BBBB	BBBB	BBBB	BBBB	BBBB	BBBB	BBBB	BBBB	ABBB	BBBB	BBBB	ABBB	BBBB
solcap_snp_c1_7571	chr04	663858	[T/C]	0.127564	BBBB	BBBB	ABBB	BBBB	ABBB	BBBB	BBBB	BBBB	AABB	BBBB	BBBB	BBBB	BBBB	ABBB	BBBB	BBBB	BBBB	BBBB	ABBB	ABBB	BBBB	BBBB	BBBB	BBBB	BBBB	BBBB	AABB	ABBB	BBBB	BBBB	BBBB	ABBB	BBBB	BBBB	BBBB	BBBB	BBBB	BBBB	BBBB	BBBB	ABBB	BBBB	BBBB	ABBB	BBBB
solcap_snp_c1_10679	chr04	70805587	[A/T]	0.128846	AABB	AAAB	AAAB	AAAA	AAAB	AABB	AAAA	AAAA	AAAB	AAAB	AABB	AAAB	AAAB	AAAB	AAAB	AAAB	AABB	AAAB	AAAA	AAAB	AAAA	AAAA	AAAB	AAAA	AAAB	AAAB	AAAA	AAAB	AAAB	AAAB	AAAB	AAAA	AAAB	AAAB	AAAB	AAAA	AAAA	AAAB	AAAA	AAAA	AAAB	AAAB	AAAA	AAAA	AAAB
solcap_snp_c1_10714	chr04	70953672	[A/T]	0.129199	BBBB	BBBB	BBBB	BBBB	ABBB	ABBB	ABBB	BBBB	ABBB	BBBB	BBBB	BBBB	BBBB	ABBB	BBBB	BBBB	BBBB	BBBB	BBBB	BBBB	BBBB	BBBB	BBBB	ABBB	BBBB	BBBB	ABBB	AABB	BBBB	BBBB	BBBB	ABBB	ABBB	BBBB	BBBB	ABBB	BBBB	BBBB	BBBB	ABBB	ABBB	ABBB	BBBB	AABB	BBBB
solcap_snp_c1_10676	chr04	70807043	[T/A]	0.129795	AABB	AAAB	AAAB	AAAA	AAAB	AABB	AAAA	AAAA	AAAB	AAAB	AABB	AAAB	AAAB	AAAB	AAAB	AAAB	AABB	AAAB	AAAA	AAAB	AAAA	AAAA	AAAB	AAAA	AAAB	AAAB	AAAA	AABB	AAAB	AAAB	AAAB	AAAA	AAAB	AAAB	AAAB	AAAA	AAAA	AAAB	AAAA	AAAA	AAAB	AAAB	AAAA	AAAA	AAAB
solcap_snp_c2_34865	chr04	67983299	[T/C]	0.130102	BBBB	ABBB	BBBB	BBBB	BBBB	BBBB	BBBB	BBBB	BBBB	BBBB	BBBB	BBBB	BBBB	ABBB	BBBB	BBBB	BBBB	BBBB	ABBB	BBBB	BBBB	ABBB	ABBB	ABBB	AABB	BBBB	BBBB	ABBB	ABBB	BBBB	BBBB	AABB	BBBB	BBBB	BBBB	BBBB	AABB	BBBB	BBBB	AABB	ABBB	ABBB	ABBB	ABBB	ABBB
solcap_snp_c1_3450	chr04	71076408	[A/G]	0.130435	AABB	AAAB	AAAB	AAAA	AAAB	AABB	AAAA	AAAA	AAAB	AAAB	AABB	AAAB	AAAB	AAAB	AAAB	AAAB	AABB	AAAB	AAAA	AAAB	AAAA	AAAA	AAAB	AAAA	AAAB	AAAB	AAAA	AAAB	AAAB	AAAB	AAAB	AAAA	AAAB	AAAB	AABB	AAAA	AAAA	AAAB	AAAA	AAAA	AAAB	AAAB	AAAA	AAAA	AAAB
solcap_snp_c1_11710	chr04	8016032	[A/G]	0.131074	AAAB	AAAA	AAAA	AABB	AAAB	AAAA	AAAA	NNNN	AAAB	AAAA	AAAA	AAAA	AABB	AAAA	AAAB	AAAA	AAAA	AAAA	AABB	AAAB	AAAB	AAAB	AAAA	AAAA	AAAB	AAAA	AAAB	AAAB	AAAB	AABB	AABB	AAAA	AAAB	AAAB	AAAA	AABB	AAAA	AAAA	AAAB	AAAA	AABB	AAAA	AAAB	AAAB	AAAB
solcap_snp_c1_10425	chr04	67985135	[T/G]	0.131378	BBBB	ABBB	BBBB	BBBB	BBBB	BBBB	BBBB	BBBB	BBBB	BBBB	BBBB	BBBB	BBBB	ABBB	BBBB	BBBB	BBBB	BBBB	ABBB	BBBB	BBBB	ABBB	ABBB	ABBB	AABB	BBBB	BBBB	ABBB	ABBB	BBBB	BBBB	AABB	BBBB	BBBB	BBBB	BBBB	AABB	BBBB	BBBB	AABB	ABBB	ABBB	ABBB	ABBB	ABBB
solcap_snp_c1_10713	chr04	70954545	[T/A]	0.131714	AABB	ABBB	ABBB	BBBB	ABBB	AABB	BBBB	BBBB	ABBB	ABBB	AABB	ABBB	ABBB	ABBB	ABBB	ABBB	AABB	ABBB	BBBB	ABBB	BBBB	BBBB	ABBB	BBBB	ABBB	ABBB	BBBB	ABBB	ABBB	ABBB	ABBB	BBBB	ABBB	ABBB	ABBB	BBBB	BBBB	ABBB	BBBB	BBBB	ABBB	ABBB	BBBB	BBBB	ABBB
solcap_snp_c1_11639	chr04	64134829	[A/G]	0.132952	AAAB	AAAA	AAAA	AABB	AAAB	AAAB	AAAA	AAAA	AAAB	AAAA	AAAA	AAAA	AABB	AAAA	AAAA	AAAA	AAAB	AAAA	AAAB	AAAA	AAAB	AAAA	AAAA	AAAA	AABB	AAAA	AAAB	AAAB	AAAB	AABB	AAAB	AAAA	AAAA	AAAA	AAAA	AABB	AAAA	AAAB	ABBB	AAAA	AAAB	AAAB	AAAB	AAAA	AABB
solcap_snp_c2_35996	chr04	70945073	[A/C]	0.133632	AABB	ABBB	ABBB	BBBB	ABBB	AABB	BBBB	BBBB	ABBB	ABBB	AABB	ABBB	ABBB	ABBB	ABBB	ABBB	AABB	ABBB	BBBB	ABBB	BBBB	BBBB	ABBB	BBBB	ABBB	ABBB	BBBB	ABBB	ABBB	ABBB	ABBB	BBBB	ABBB	ABBB	ABBB	BBBB	BBBB	ABBB	BBBB	BBBB	ABBB	ABBB	BBBB	BBBB	ABBB
solcap_snp_c2_23611	chr04	745614	[T/C]	0.134465	AAAA	AAAA	AAAB	AAAA	AAAB	AAAA	AAAA	AAAA	AABB	AAAA	AAAA	AAAA	AAAA	AABB	AAAA	AAAA	AAAA	AAAA	AAAB	AAAB	AAAA	AAAA	AAAA	AAAA	AAAA	AAAA	AABB	AAAB	AAAA	AAAA	AAAA	AAAB	AAAA	AAAA	AAAA	AAAA	AAAA	AAAA	AAAA	AAAA	AAAB	AAAA	AAAA	AAAB	AAAB
solcap_snp_c1_8347	chr04	9523778	[T/G]	0.13555	BBBB	BBBB	BBBB	ABBB	BBBB	ABBB	BBBB	BBBB	BBBB	ABBB	BBBB	BBBB	BBBB	BBBB	BBBB	BBBB	BBBB	BBBB	BBBB	BBBB	BBBB	BBBB	BBBB	ABBB	ABBB	BBBB	BBBB	ABBB	BBBB	BBBB	BBBB	ABBB	BBBB	BBBB	ABBB	ABBB	BBBB	BBBB	BBBB	ABBB	BBBB	AAAB	ABBB	BBBB	BBBB
solcap_snp_c2_26793	chr04	9524196	[A/C]	0.136132	AAAA	AAAA	AAAA	AAAB	AAAA	AAAB	AAAA	AAAA	AAAA	AAAB	AAAA	AAAA	AAAA	AAAA	AAAA	AAAA	AAAA	AAAA	AAAA	AAAA	AAAA	AAAA	AAAA	AAAB	AAAB	AAAA	AAAA	AAAB	AAAA	AAAA	AAAA	AAAB	AAAA	AAAA	AAAB	AAAB	AAAA	AAAA	AAAA	AAAB	AAAA	AABB	AAAB	AAAA	AAAA
solcap_snp_c2_55773	chr04	65972517	[T/C]	0.136132	AAAA	AABB	AABB	AAAB	AABB	AAAB	AAAB	AAAA	AAAA	AAAB	AAAB	AAAB	AAAB	AAAA	AABB	AABB	AAAA	AAAB	AAAA	AAAB	AAAB	AAAA	AAAA	AAAA	AAAA	AAAA	AAAB	AAAB	AAAA	AAAB	AAAA	AAAB	AABB	AAAB	AAAA	AAAA	AAAA	AAAB	AAAA	AAAB	AAAA	AAAA	AAAA	AAAA	AAAA
solcap_snp_c2_55776	chr04	65971563	[A/G]	0.136132	BBBB	AABB	AABB	ABBB	AABB	ABBB	ABBB	BBBB	BBBB	ABBB	ABBB	ABBB	ABBB	BBBB	AABB	AABB	BBBB	ABBB	BBBB	ABBB	ABBB	BBBB	BBBB	BBBB	BBBB	BBBB	ABBB	ABBB	BBBB	ABBB	BBBB	ABBB	AABB	ABBB	BBBB	BBBB	BBBB	ABBB	BBBB	ABBB	BBBB	BBBB	BBBB	BBBB	BBBB
solcap_snp_c2_51650	chr04	5603404	[C/G]	0.136768	BBBB	BBBB	ABBB	BBBB	ABBB	BBBB	BBBB	BBBB	BBBB	BBBB	BBBB	BBBB	ABBB	ABBB	BBBB	BBBB	BBBB	BBBB	BBBB	BBBB	BBBB	ABBB	ABBB	BBBB	BBBB	BBBB	BBBB	ABBB	ABBB	ABBB	BBBB	BBBB	ABBB	BBBB	BBBB	BBBB	BBBB	BBBB	BBBB	BBBB	ABBB	ABBB	BBBB	BBBB	ABBB
solcap_snp_c1_3461	chr04	72026885	[A/G]	0.141026	AABB	AABB	AABB	BBBB	ABBB	AABB	BBBB	ABBB	ABBB	AABB	AABB	AABB	BBBB	ABBB	ABBB	AABB	AABB	ABBB	BBBB	AABB	BBBB	BBBB	ABBB	BBBB	ABBB	ABBB	BBBB	ABBB	ABBB	BBBB	ABBB	BBBB	ABBB	AABB	AABB	BBBB	BBBB	AABB	BBBB	BBBB	ABBB	ABBB	BBBB	BBBB	ABBB
solcap_snp_c2_51639	chr04	5488735	[T/C]	0.141858	BBBB	BBBB	ABBB	BBBB	ABBB	BBBB	BBBB	BBBB	BBBB	BBBB	BBBB	BBBB	ABBB	ABBB	BBBB	BBBB	BBBB	BBBB	BBBB	BBBB	BBBB	ABBB	ABBB	BBBB	BBBB	BBBB	BBBB	ABBB	ABBB	ABBB	BBBB	BBBB	ABBB	BBBB	BBBB	BBBB	BBBB	BBBB	BBBB	BBBB	ABBB	ABBB	BBBB	BBBB	ABBB
solcap_snp_c2_55707	chr04	25320523	[T/A]	0.141858	BBBB	ABBB	BBBB	ABBB	BBBB	ABBB	BBBB	BBBB	BBBB	BBBB	BBBB	BBBB	BBBB	BBBB	ABBB	BBBB	BBBB	BBBB	BBBB	BBBB	BBBB	BBBB	BBBB	ABBB	BBBB	BBBB	BBBB	BBBB	BBBB	BBBB	BBBB	ABBB	BBBB	BBBB	BBBB	BBBB	BBBB	BBBB	BBBB	BBBB	BBBB	ABBB	BBBB	BBBB	BBBB
solcap_snp_c2_35995	chr04	70945636	[T/A]	0.142397	AABB	ABBB	ABBB	BBBB	ABBB	AABB	BBBB	BBBB	ABBB	ABBB	AABB	ABBB	ABBB	ABBB	AABB	ABBB	NNNN	AABB	BBBB	ABBB	BBBB	BBBB	ABBB	BBBB	ABBB	NNNN	BBBB	ABBB	AABB	ABBB	ABBB	BBBB	ABBB	ABBB	ABBB	BBBB	BBBB	ABBB	BBBB	BBBB	ABBB	ABBB	BBBB	BBBB	ABBB
solcap_snp_c2_26795	chr04	9524454	[G/C]	0.142494	BBBB	BBBB	BBBB	ABBB	BBBB	ABBB	BBBB	BBBB	BBBB	ABBB	BBBB	BBBB	BBBB	BBBB	BBBB	BBBB	BBBB	BBBB	BBBB	BBBB	BBBB	BBBB	BBBB	ABBB	ABBB	BBBB	BBBB	ABBB	BBBB	ABBB	BBBB	ABBB	BBBB	BBBB	ABBB	ABBB	BBBB	BBBB	ABBB	ABBB	BBBB	AABB	ABBB	BBBB	BBBB
solcap_snp_c2_45927	chr04	3562172	[T/A]	0.142583	AAAA	AAAB	AAAA	AAAA	AAAA	AAAA	AAAB	AAAA	AAAA	AAAA	AABB	AAAA	AAAA	AAAA	AAAB	AAAB	AAAB	AAAB	AAAA	AAAA	AAAA	AAAA	AAAA	AAAB	AAAB	AABB	AAAB	AABB	AABB	AABB	AAAA	AAAB	AAAA	AAAA	AAAB	AAAA	AAAA	AAAB	AAAA	AAAB	AAAA	AABB	AAAB	AABB	AAAA
solcap_snp_c2_21914	chr04	5192938	[T/C]	0.143495	AABB	AAAB	AAAB	AAAB	AAAB	AAAA	AABB	AAAB	AAAB	AAAB	AAAA	NNNN	AAAB	AAAB	AAAB	AAAA	AAAB	AAAA	AAAB	AAAA	AAAB	AAAA	AAAB	AAAB	AABB	AAAA	AAAA	AAAB	AAAB	AAAA	AAAB	AAAA	AAAA	AAAB	AABB	AABB	AAAA	AABB	AAAA	AABB	AAAB	AAAA	AABB	AAAA	AAAB
solcap_snp_c2_39443	chr04	63562121	[T/C]	0.143959	BBBB	BBBB	ABBB	BBBB	BBBB	BBBB	BBBB	BBBB	ABBB	BBBB	BBBB	BBBB	BBBB	AABB	BBBB	BBBB	BBBB	BBBB	BBBB	BBBB	BBBB	ABBB	ABBB	ABBB	BBBB	BBBB	BBBB	ABBB	ABBB	BBBB	BBBB	ABBB	BBBB	BBBB	ABBB	BBBB	AABB	BBBB	BBBB	ABBB	ABBB	BBBB	BBBB	ABBB	ABBB
solcap_snp_c2_29872	chr04	2714003	[A/G]	0.145078	BBBB	BBBB	ABBB	BBBB	BBBB	BBBB	BBBB	BBBB	BBBB	BBBB	BBBB	BBBB	BBBB	BBBB	BBBB	BBBB	BBBB	BBBB	ABBB	ABBB	BBBB	BBBB	BBBB	BBBB	BBBB	BBBB	ABBB	BBBB	BBBB	BBBB	BBBB	BBBB	ABBB	BBBB	BBBB	BBBB	BBBB	BBBB	BBBB	BBBB	BBBB	BBBB	BBBB	BBBB	BBBB
solcap_snp_c2_48290	chr04	61541735	[T/C]	0.145141	AAAB	AAAA	AAAB	AAAB	AAAA	AAAB	AAAA	AAAB	AAAB	AAAB	AAAB	AAAB	AAAB	AAAB	AAAA	AAAA	AAAB	AAAA	AAAB	AAAB	AAAB	AAAB	AAAB	AAAA	AAAB	AAAA	AAAB	AAAB	AAAB	AAAB	AAAB	AAAA	AAAA	AAAB	AAAA	AAAB	AAAA	AAAB	AAAA	AAAB	AABB	AAAB	AAAB	AAAB	AAAB
solcap_snp_c2_26713	chr04	66043536	[A/G]	0.146154	BBBB	AABB	AABB	ABBB	ABBB	ABBB	ABBB	BBBB	BBBB	ABBB	ABBB	ABBB	ABBB	BBBB	AABB	AABB	BBBB	ABBB	ABBB	ABBB	ABBB	BBBB	BBBB	BBBB	BBBB	BBBB	ABBB	ABBB	BBBB	ABBB	ABBB	ABBB	AABB	ABBB	BBBB	BBBB	BBBB	ABBB	BBBB	ABBB	BBBB	BBBB	BBBB	BBBB	BBBB
solcap_snp_c2_48074	chr04	25021008	[A/G]	0.148855	BBBB	ABBB	ABBB	BBBB	BBBB	ABBB	BBBB	BBBB	BBBB	BBBB	BBBB	ABBB	BBBB	BBBB	ABBB	BBBB	BBBB	BBBB	BBBB	ABBB	BBBB	BBBB	BBBB	ABBB	BBBB	BBBB	BBBB	ABBB	BBBB	BBBB	BBBB	ABBB	BBBB	BBBB	BBBB	BBBB	BBBB	BBBB	BBBB	BBBB	BBBB	ABBB	BBBB	BBBB	BBBB
solcap_snp_c1_4162	chr04	69391945	[A/G]	0.149225	AABB	ABBB	ABBB	BBBB	ABBB	ABBB	BBBB	ABBB	ABBB	AABB	AABB	ABBB	ABBB	ABBB	ABBB	ABBB	AABB	ABBB	BBBB	ABBB	BBBB	BBBB	ABBB	BBBB	ABBB	ABBB	BBBB	ABBB	ABBB	ABBB	ABBB	BBBB	ABBB	AABB	ABBB	BBBB	BBBB	AABB	BBBB	BBBB	ABBB	ABBB	BBBB	BBBB	ABBB
solcap_snp_c2_51637	chr04	5488531	[A/G]	0.150391	AAAA	AAAA	AAAA	AAAA	AAAA	AAAB	AAAA	AAAA	AAAA	AAAA	AAAA	AAAA	AAAA	AAAA	AAAA	AAAA	AAAA	AAAA	AAAA	AAAB	AAAA	AAAA	AAAA	AAAA	AAAA	AAAA	AAAB	AAAA	AAAA	AAAA	AAAB	AAAA	AAAB	AAAA	AAAA	AAAB	AAAA	AAAA	AAAA	AAAA	AAAA	AAAA	AAAA	AAAB	AAAA
solcap_snp_c1_15006	chr04	60255822	[A/G]	0.152062	ABBB	BBBB	ABBB	ABBB	BBBB	ABBB	BBBB	ABBB	ABBB	ABBB	ABBB	ABBB	ABBB	ABBB	BBBB	BBBB	ABBB	BBBB	ABBB	ABBB	ABBB	ABBB	ABBB	ABBB	ABBB	BBBB	ABBB	ABBB	ABBB	AABB	ABBB	BBBB	BBBB	ABBB	BBBB	ABBB	BBBB	AABB	ABBB	AABB	AABB	ABBB	ABBB	ABBB	ABBB
solcap_snp_c2_12937	chr04	69206573	[T/C]	0.152423	AABB	ABBB	ABBB	BBBB	ABBB	ABBB	BBBB	ABBB	ABBB	AABB	AABB	ABBB	ABBB	ABBB	ABBB	ABBB	AABB	ABBB	BBBB	ABBB	BBBB	BBBB	ABBB	BBBB	ABBB	ABBB	BBBB	ABBB	ABBB	ABBB	ABBB	BBBB	ABBB	AABB	ABBB	BBBB	BBBB	AABB	BBBB	BBBB	ABBB	ABBB	BBBB	BBBB	ABBB
solcap_snp_c1_4175	chr04	69209192	[A/G]	0.152672	AABB	AAAB	AAAB	AAAA	AAAB	AAAB	AAAA	AAAB	AAAB	AABB	AABB	AAAB	AAAB	AAAB	AAAB	AAAB	AABB	AAAB	AAAA	AAAB	AAAA	AAAA	AAAB	AAAA	AAAB	AAAB	AAAA	AAAB	AAAB	AAAB	AAAB	AAAA	AAAB	AABB	AAAB	AAAA	AAAA	AABB	AAAA	AAAA	AAAB	AAAB	AAAA	AAAA	AAAB
solcap_snp_c2_51559	chr04	12333216	[A/G]	0.152672	BBBB	ABBB	ABBB	BBBB	BBBB	ABBB	BBBB	BBBB	BBBB	BBBB	BBBB	ABBB	BBBB	BBBB	ABBB	BBBB	ABBB	BBBB	BBBB	ABBB	BBBB	BBBB	BBBB	ABBB	BBBB	ABBB	BBBB	ABBB	BBBB	BBBB	BBBB	ABBB	BBBB	BBBB	BBBB	BBBB	BBBB	BBBB	BBBB	BBBB	BBBB	ABBB	BBBB	BBBB	BBBB
solcap_snp_c2_51647	chr04	5521580	[T/G]	0.152672	BBBB	BBBB	ABBB	BBBB	ABBB	BBBB	BBBB	BBBB	BBBB	BBBB	BBBB	BBBB	ABBB	ABBB	BBBB	BBBB	BBBB	BBBB	BBBB	BBBB	BBBB	ABBB	ABBB	BBBB	BBBB	BBBB	BBBB	ABBB	ABBB	ABBB	BBBB	BBBB	ABBB	BBBB	BBBB	BBBB	AABB	BBBB	BBBB	BBBB	ABBB	ABBB	BBBB	BBBB	ABBB
solcap_snp_c2_31688	chr04	3816447	[A/G]	0.15285	AAAA	AAAA	AAAB	AAAA	AAAA	AAAA	AAAA	AAAA	AAAA	AAAA	AAAA	AAAA	AAAA	AAAA	AAAA	AAAA	AAAA	AAAA	AAAB	AAAB	AAAA	AAAA	AAAA	AAAA	AAAA	AAAA	AAAB	AAAA	AAAA	AAAA	AAAA	AAAA	AAAB	AAAA	AAAA	AAAA	AAAA	AAAA	AAAA	AAAA	AAAA	AAAA	AAAA	AAAA	AAAA
solcap_snp_c2_51234	chr04	60254953	[T/C]	0.153453	ABBB	BBBB	ABBB	ABBB	BBBB	ABBB	BBBB	ABBB	ABBB	ABBB	ABBB	ABBB	ABBB	ABBB	BBBB	BBBB	ABBB	BBBB	ABBB	ABBB	ABBB	ABBB	ABBB	ABBB	ABBB	BBBB	ABBB	ABBB	ABBB	AABB	ABBB	BBBB	BBBB	ABBB	BBBB	ABBB	BBBB	AABB	ABBB	AABB	AABB	ABBB	ABBB	ABBB	ABBB
solcap_snp_c2_25283	chr04	65867228	[A/C]	0.155216	AAAB	AAAA	AAAA	AAAB	AAAA	AAAB	AAAA	AAAB	AAAB	AAAB	AAAA	AAAB	AAAB	AAAA	AAAB	AAAA	AAAB	AAAB	AAAB	AAAA	AAAB	AAAA	AAAA	AAAA	AAAA	AABB	AAAB	AAAA	AAAB	AAAB	AAAB	AAAA	AAAA	AAAB	AAAA	AABB	AAAA	AAAB	ABBB	AAAA	AAAB	AAAB	AAAA	AAAB	AAAB
solcap_snp_c2_31719	chr04	3903824	[A/G]	0.157125	BBBB	BBBB	BBBB	BBBB	BBBB	ABBB	BBBB	ABBB	ABBB	BBBB	BBBB	BBBB	ABBB	BBBB	BBBB	BBBB	BBBB	BBBB	BBBB	BBBB	BBBB	ABBB	AABB	BBBB	BBBB	BBBB	ABBB	BBBB	ABBB	ABBB	BBBB	ABBB	ABBB	ABBB	BBBB	BBBB	BBBB	BBBB	BBBB	BBBB	ABBB	ABBB	BBBB	ABBB	ABBB
solcap_snp_c1_4172	chr04	69323144	[A/G]	0.157289	AABB	ABBB	ABBB	BBBB	ABBB	ABBB	BBBB	ABBB	ABBB	AABB	AABB	ABBB	ABBB	ABBB	ABBB	ABBB	AABB	ABBB	BBBB	ABBB	BBBB	BBBB	ABBB	BBBB	ABBB	ABBB	BBBB	ABBB	ABBB	ABBB	ABBB	BBBB	ABBB	AABB	ABBB	BBBB	BBBB	AABB	BBBB	BBBB	ABBB	ABBB	BBBB	BBBB	ABBB
solcap_snp_c2_12954	chr04	69149897	[A/G]	0.159669	AABB	AAAB	AAAB	AAAA	AAAB	AAAB	AAAA	AAAB	AAAB	AABB	AABB	AAAB	AAAB	AAAB	AAAB	AAAB	AABB	AAAB	AAAA	AAAB	AAAA	AAAA	AAAB	AAAA	AAAB	AAAB	AAAA	AAAB	AAAB	AAAB	AAAB	AAAA	AAAB	AABB	AAAB	AAAA	AAAA	AABB	AAAA	AAAA	AAAB	AAAB	AAAA	AAAA	AAAB
solcap_snp_c2_39343	chr04	64206034	[A/T]	0.160668	AAAB	AAAA	AAAA	AAAA	AAAB	AAAA	AABB	AAAA	AAAA	AAAA	AAAB	AAAA	AAAA	AAAA	AAAA	AAAB	AAAB	AAAB	AAAB	AAAB	AAAB	AAAA	AAAB	AAAB	AAAB	AAAB	AAAB	AAAA	AAAA	AAAA	AAAA	AAAB	AAAA	AAAB	AAAB	AAAA	AAAA	AAAA	AAAA	AAAB	AAAA	AAAB	AAAA	AAAB	AAAA
solcap_snp_c1_4178	chr04	69122414	[A/G]	0.160941	AABB	ABBB	ABBB	BBBB	ABBB	ABBB	BBBB	ABBB	ABBB	AABB	AABB	ABBB	ABBB	ABBB	ABBB	ABBB	AABB	ABBB	BBBB	ABBB	BBBB	BBBB	ABBB	BBBB	ABBB	ABBB	BBBB	ABBB	ABBB	ABBB	ABBB	BBBB	ABBB	AABB	ABBB	BBBB	BBBB	AABB	BBBB	BBBB	ABBB	ABBB	BBBB	BBBB	ABBB
solcap_snp_c2_26771	chr04	9276117	[T/C]	0.161125	BBBB	BBBB	ABBB	ABBB	BBBB	ABBB	BBBB	BBBB	BBBB	ABBB	BBBB	ABBB	BBBB	BBBB	BBBB	BBBB	BBBB	ABBB	ABBB	BBBB	ABBB	BBBB	BBBB	ABBB	ABBB	BBBB	BBBB	ABBB	BBBB	BBBB	BBBB	AABB	BBBB	BBBB	ABBB	ABBB	BBBB	BBBB	BBBB	AABB	BBBB	AABB	ABBB	BBBB	BBBB
solcap_snp_c2_39341	chr04	64216910	[A/C]	0.161311	AAAB	AAAA	AAAA	AAAA	AAAB	AAAA	AABB	AAAA	AAAA	AAAA	AAAB	AAAA	AAAA	AAAA	AAAA	AAAB	AAAB	AAAB	AAAB	AAAB	AAAB	AAAA	AAAB	AAAB	AAAB	AAAB	AAAB	AAAA	AAAA	AAAA	AAAA	AAAB	AAAA	AAAB	AAAB	AAAA	AAAA	AAAA	AAAA	AAAB	AAAA	AAAB	AAAA	AAAB	AAAA
solcap_snp_c2_29851	chr04	3127465	[T/G]	0.161917	AAAA	AAAA	AAAB	AAAA	AAAA	AAAA	AAAA	AAAA	AAAA	AAAA	AAAA	AAAA	AAAA	AAAA	AAAA	AAAA	AAAA	AAAA	AAAB	AAAB	AAAA	AAAA	AAAA	AAAA	AAAA	AAAA	AAAB	AAAA	AAAA	AAAA	AAAA	AAAA	AAAB	AAAA	AAAA	AAAA	AAAA	AAAA	AAAA	AAAA	AAAA	AAAA	AAAA	AAAA	AAAA
solcap_snp_c2_39327	chr04	64275135	[A/G]	0.164122	BBBB	BBBB	ABBB	BBBB	BBBB	BBBB	BBBB	BBBB	ABBB	BBBB	BBBB	BBBB	BBBB	AABB	BBBB	BBBB	BBBB	BBBB	BBBB	BBBB	BBBB	ABBB	ABBB	ABBB	BBBB	BBBB	BBBB	ABBB	ABBB	BBBB	BBBB	ABBB	BBBB	BBBB	ABBB	BBBB	AABB	BBBB	BBBB	ABBB	ABBB	BBBB	BBBB	ABBB	ABBB
solcap_snp_c2_39453	chr04	63668434	[A/G]	0.164758	AAAB	AAAA	AAAA	AABB	AAAB	AAAB	AAAA	AAAA	AAAB	AAAA	AAAA	AAAA	AABB	AAAA	AAAB	AAAA	AAAB	AAAB	AAAB	AAAA	AAAB	AAAA	AAAA	AAAA	AABB	AABB	AAAB	AAAB	AABB	AABB	AAAB	AAAA	AAAA	AAAA	AAAA	AABB	AAAA	AAAB	ABBB	AAAB	AAAB	AAAB	AAAB	AAAA	AABB
solcap_snp_c2_52205	chr04	67570682	[A/G]	0.165144	AAAA	AAAA	AAAA	AAAA	AAAB	AAAA	AAAB	AAAA	AAAB	AAAA	AAAA	AAAA	AAAA	AAAB	AAAB	AAAB	AAAA	AAAB	AAAA	AAAA	AAAB	AAAB	AAAA	AAAB	AAAA	AAAB	AABB	AAAB	AAAA	AAAB	AAAB	AAAB	AAAB	AAAA	AAAA	AABB	AAAA	AAAB	NNNN	AAAB	AAAB	AAAB	AAAB	AAAB	AAAA
solcap_snp_c2_39447	chr04	63659301	[T/G]	0.165394	AAAB	AAAA	AAAA	AABB	AAAB	AABB	AAAA	AAAA	AAAB	AAAA	AAAA	AAAA	AABB	AAAA	AAAA	AAAA	AAAA	AAAA	AAAB	AAAA	AAAB	AAAA	AAAA	AAAA	AABB	AAAA	AAAB	AAAB	AAAB	AABB	AAAB	AAAA	AAAA	AAAA	AAAA	AABB	AAAA	AAAB	ABBB	AAAA	AAAB	AAAB	AAAB	AAAA	AABB
solcap_snp_c2_36027	chr04	58830957	[T/C]	0.165803	ABBB	ABBB	AABB	AABB	BBBB	ABBB	ABBB	ABBB	ABBB	ABBB	AABB	AABB	ABBB	ABBB	ABBB	AABB	ABBB	BBBB	ABBB	AABB	ABBB	ABBB	ABBB	ABBB	ABBB	BBBB	ABBB	ABBB	ABBB	ABBB	ABBB	BBBB	ABBB	ABBB	BBBB	ABBB	BBBB	ABBB	BBBB	BBBB	AABB	BBBB	ABBB	ABBB	ABBB
solcap_snp_c2_34937	chr04	68259021	[G/C]	0.16581	AAAA	AAAB	AAAA	AAAA	AAAA	AAAA	AAAA	AAAA	AAAA	AAAA	AAAA	AAAA	AAAA	AAAB	AAAA	AAAA	AAAA	AAAA	AAAB	AAAA	AAAA	AAAB	AAAB	AAAB	AABB	AAAA	AAAA	ABBB	AAAB	AAAA	AAAA	AAAB	AAAA	AAAA	AAAA	AAAA	ABBB	AAAA	AAAA	AABB	AAAB	AAAB	AAAB	AAAB	AAAB
solcap_snp_c2_26741	chr04	66204701	[T/C]	0.170483	ABBB	BBBB	BBBB	ABBB	AABB	BBBB	AABB	ABBB	ABBB	ABBB	ABBB	BBBB	ABBB	ABBB	BBBB	ABBB	ABBB	BBBB	BBBB	BBBB	BBBB	BBBB	BBBB	ABBB	AABB	BBBB	ABBB	ABBB	ABBB	BBBB	BBBB	ABBB	BBBB	ABBB	ABBB	ABBB	BBBB	BBBB	BBBB	ABBB	BBBB	ABBB	AABB	BBBB	ABBB
solcap_snp_c2_29850	chr04	3127475	[A/G]	0.172727	BBBB	BBBB	ABBB	BBBB	ABBB	ABBB	BBBB	BBBB	BBBB	BBBB	BBBB	BBBB	BBBB	BBBB	BBBB	BBBB	BBBB	BBBB	ABBB	ABBB	BBBB	BBBB	BBBB	BBBB	BBBB	BBBB	ABBB	BBBB	BBBB	BBBB	BBBB	BBBB	ABBB	BBBB	BBBB	BBBB	BBBB	BBBB	BBBB	BBBB	BBBB	BBBB	BBBB	BBBB	BBBB
solcap_snp_c2_32056	chr04	67048197	[A/G]	0.174223	BBBB	BBBB	BBBB	BBBB	ABBB	BBBB	ABBB	BBBB	ABBB	BBBB	BBBB	ABBB	BBBB	ABBB	ABBB	ABBB	AABB	ABBB	BBBB	BBBB	ABBB	ABBB	BBBB	ABBB	ABBB	AABB	ABBB	ABBB	AABB	AABB	ABBB	ABBB	ABBB	BBBB	BBBB	AABB	BBBB	ABBB	AABB	ABBB	BBBB	NNNN	AABB	ABBB	BBBB
solcap_snp_c2_57041	chr04	7615110	[A/G]	0.17545	BBBB	BBBB	BBBB	ABBB	BBBB	ABBB	ABBB	BBBB	BBBB	ABBB	BBBB	ABBB	BBBB	BBBB	BBBB	BBBB	BBBB	BBBB	BBBB	ABBB	BBBB	BBBB	BBBB	ABBB	ABBB	BBBB	BBBB	ABBB	BBBB	BBBB	BBBB	BBBB	BBBB	BBBB	ABBB	BBBB	AABB	BBBB	ABBB	AAAB	BBBB	AABB	ABBB	BBBB	BBBB
solcap_snp_c2_44640	chr04	66777995	[T/A]	0.176471	BBBB	ABBB	BBBB	BBBB	BBBB	BBBB	BBBB	BBBB	ABBB	BBBB	BBBB	BBBB	BBBB	AABB	BBBB	BBBB	BBBB	BBBB	ABBB	BBBB	BBBB	ABBB	ABBB	ABBB	AABB	BBBB	BBBB	ABBB	ABBB	ABBB	BBBB	AABB	BBBB	BBBB	BBBB	BBBB	AABB	BBBB	BBBB	ABBB	ABBB	ABBB	ABBB	ABBB	ABBB
solcap_snp_c1_11242	chr04	2207457	[A/G]	0.176845	AABB	AABB	AAAA	AABB	AAAB	AAAA	AAAA	BBBB	AAAA	AABB	AAAB	AABB	AABB	AAAA	AABB	AAAB	AAAB	AABB	AAAB	AABB	ABBB	AAAB	AAAB	AABB	AAAB	AAAB	AAAA	AAAB	AAAB	AAAB	AAAB	AAAA	AAAB	AABB	AAAA	AAAB	AAAA	AAAB	ABBB	AAAB	AAAB	AAAA	AAAB	AAAB	AAAB
solcap_snp_c1_11722	chr04	7966312	[T/C]	0.178753	BBBB	BBBB	BBBB	ABBB	BBBB	ABBB	ABBB	BBBB	BBBB	ABBB	BBBB	BBBB	BBBB	BBBB	BBBB	BBBB	BBBB	ABBB	BBBB	ABBB	BBBB	BBBB	AABB	AABB	ABBB	ABBB	BBBB	ABBB	BBBB	BBBB	BBBB	BBBB	BBBB	ABBB	ABBB	BBBB	BBBB	BBBB	BBBB	AABB	BBBB	AABB	ABBB	BBBB	BBBB
solcap_snp_c2_54090	chr04	10993507	[A/G]	0.178753	ABBB	BBBB	ABBB	ABBB	BBBB	AABB	BBBB	ABBB	AABB	BBBB	BBBB	BBBB	ABBB	ABBB	ABBB	BBBB	BBBB	BBBB	ABBB	ABBB	ABBB	AABB	BBBB	BBBB	ABBB	BBBB	ABBB	AABB	AABB	AABB	AABB	BBBB	AABB	ABBB	BBBB	AABB	BBBB	BBBB	BBBB	BBBB	AAAB	ABBB	ABBB	ABBB	ABBB
solcap_snp_c1_16079	chr04	5435822	[A/G]	0.178756	AAAA	AAAA	AAAA	AAAA	AAAA	AAAB	AAAA	AAAA	AAAA	AAAA	AAAA	AAAA	AAAA	AAAA	AAAA	AAAA	AAAA	AAAA	AAAA	AAAB	AAAA	AAAA	AAAA	AAAA	AAAA	AAAA	AAAB	AAAA	AAAA	AAAA	AAAB	AAAB	AAAB	AAAA	AAAA	AAAB	AAAA	AAAA	AAAA	AAAA	AAAA	AAAA	AAAA	AAAB	AAAA
solcap_snp_c1_10670	chr04	70880221	[T/C]	0.179389	BBBB	ABBB	BBBB	BBBB	BBBB	BBBB	BBBB	BBBB	BBBB	BBBB	BBBB	BBBB	BBBB	ABBB	BBBB	ABBB	ABBB	BBBB	ABBB	BBBB	ABBB	ABBB	ABBB	BBBB	ABBB	ABBB	BBBB	ABBB	AABB	ABBB	BBBB	BBBB	BBBB	BBBB	ABBB	BBBB	AAAA	BBBB	ABBB	ABBB	ABBB	AABB	AABB	BBBB	ABBB
solcap_snp_c2_48073	chr04	25020860	[A/G]	0.179389	AAAA	AABB	AAAB	AAAA	AAAA	AAAB	AAAA	AAAA	AAAA	AAAA	AAAA	AAAB	AAAA	AAAA	AAAB	AAAA	AAAA	AAAA	AAAA	AABB	AAAA	AAAA	AAAA	AABB	AAAA	AAAA	AAAA	AABB	AAAA	AAAA	AAAA	AABB	AAAA	AAAA	AAAA	AAAA	AAAA	AAAA	AAAA	AAAA	AAAA	AABB	AAAA	AAAA	AAAA
solcap_snp_c1_8346	chr04	9523734	[T/G]	0.179949	ABBB	BBBB	BBBB	BBBB	AABB	BBBB	AABB	BBBB	ABBB	BBBB	ABBB	BBBB	ABBB	ABBB	BBBB	AABB	ABBB	BBBB	BBBB	BBBB	BBBB	ABBB	AABB	BBBB	AABB	BBBB	BBBB	AABB	ABBB	ABBB	BBBB	BBBB	ABBB	AABB	BBBB	BBBB	AABB	BBBB	AABB	BBBB	ABBB	ABBB	ABBB	BBBB	BBBB
solcap_snp_c2_51176	chr04	11654120	[A/G]	0.180025	ABBB	BBBB	ABBB	ABBB	BBBB	AABB	BBBB	ABBB	AABB	BBBB	BBBB	BBBB	ABBB	ABBB	ABBB	BBBB	BBBB	BBBB	ABBB	ABBB	ABBB	AABB	BBBB	BBBB	ABBB	BBBB	ABBB	AABB	AABB	AABB	AABB	BBBB	AABB	ABBB	BBBB	AABB	BBBB	BBBB	BBBB	BBBB	AAAB	ABBB	ABBB	ABBB	ABBB
solcap_snp_c1_9546	chr04	3905183	[A/G]	0.181283	ABBB	BBBB	ABBB	ABBB	ABBB	ABBB	BBBB	BBBB	BBBB	BBBB	BBBB	BBBB	ABBB	ABBB	BBBB	ABBB	BBBB	ABBB	AABB	AABB	BBBB	BBBB	BBBB	ABBB	BBBB	ABBB	ABBB	BBBB	BBBB	BBBB	BBBB	BBBB	ABBB	ABBB	BBBB	BBBB	BBBB	BBBB	BBBB	BBBB	BBBB	BBBB	BBBB	BBBB	ABBB
solcap_snp_c1_10668	chr04	70880906	[T/C]	0.181934	AAAA	AAAB	AAAA	AAAA	AAAA	AAAA	AAAA	AAAA	AAAA	AAAA	AAAA	AAAA	AAAA	AAAB	AAAA	AAAB	AAAA	AAAA	AAAB	AAAA	AAAB	AAAB	AAAB	AAAA	AAAB	AAAA	AAAA	AAAB	AAAB	AAAB	AAAA	AAAA	AAAA	AAAA	AAAB	AAAA	BBBB	AAAA	AAAB	AAAB	AAAB	AABB	AABB	AAAA	AAAB
solcap_snp_c1_6127	chr04	42083066	[A/G]	0.183206	AAAB	AAAA	AAAB	AAAA	AAAA	AABB	AAAA	AAAB	AABB	AAAA	AAAA	AAAA	AAAB	AAAB	AAAB	AAAA	AAAA	AAAA	AAAB	AAAB	AAAB	AABB	AAAA	AAAA	AAAB	AAAA	AAAB	AABB	AABB	AAAB	AABB	AAAA	AABB	AAAB	AAAA	AABB	AAAA	AAAA	AAAA	AAAA	ABBB	AAAB	AAAB	AAAB	AAAB
solcap_snp_c2_14924	chr04	44708097	[A/G]	0.183206	ABBB	BBBB	ABBB	BBBB	BBBB	AABB	BBBB	ABBB	AABB	BBBB	BBBB	BBBB	ABBB	ABBB	ABBB	BBBB	BBBB	BBBB	ABBB	ABBB	ABBB	AABB	BBBB	BBBB	ABBB	BBBB	ABBB	AABB	AABB	AABB	AABB	BBBB	AABB	ABBB	BBBB	AABB	BBBB	BBBB	BBBB	BBBB	AAAB	ABBB	ABBB	ABBB	ABBB
solcap_snp_c1_13124	chr04	37992766	[T/C]	0.183673	ABBB	BBBB	ABBB	BBBB	BBBB	AABB	BBBB	ABBB	AABB	BBBB	BBBB	BBBB	ABBB	ABBB	ABBB	BBBB	BBBB	BBBB	ABBB	ABBB	ABBB	AABB	BBBB	BBBB	ABBB	BBBB	ABBB	AABB	AABB	AABB	AABB	BBBB	AABB	ABBB	BBBB	AABB	BBBB	BBBB	BBBB	BBBB	AAAB	ABBB	ABBB	ABBB	ABBB
solcap_snp_c2_38243	chr04	21716528	[A/T]	0.183673	AAAB	AAAA	AAAB	AAAA	AAAA	AABB	AAAA	AAAB	AABB	AAAA	AAAA	AAAA	AAAB	AAAB	AAAB	AAAA	AAAA	AAAA	AAAB	AAAB	AAAB	AABB	AAAA	AAAA	AAAB	AAAA	AAAB	AABB	AABB	AABB	AABB	AAAA	AABB	AAAB	AAAA	AABB	AAAA	AAAA	AAAA	AAAA	ABBB	AAAB	AAAB	AAAB	AAAB
solcap_snp_c1_13125	chr04	37992737	[T/C]	0.183842	AAAB	AAAA	AAAB	AAAA	AAAA	AABB	AAAA	AAAB	AABB	AAAA	AAAA	AAAA	AAAB	AAAB	AAAB	AAAA	AAAA	AAAA	AAAB	AAAB	AAAB	AABB	AAAA	AAAA	AAAB	AAAA	AAAB	AABB	AABB	AABB	AABB	AAAA	AABB	AAAB	AAAA	AABB	AAAA	AAAA	AAAA	AAAA	ABBB	AAAB	AAAB	AAAB	AAAB
solcap_snp_c2_39961	chr04	25357073	[T/G]	0.183842	ABBB	BBBB	ABBB	BBBB	BBBB	AABB	BBBB	ABBB	AABB	BBBB	BBBB	BBBB	ABBB	ABBB	ABBB	BBBB	BBBB	BBBB	ABBB	ABBB	ABBB	AABB	BBBB	BBBB	ABBB	BBBB	ABBB	AABB	AABB	AABB	AABB	BBBB	AABB	ABBB	BBBB	AABB	BBBB	BBBB	BBBB	BBBB	AAAB	ABBB	ABBB	ABBB	ABBB
solcap_snp_c1_10941	chr04	43896886	[T/C]	0.184478	ABBB	BBBB	ABBB	BBBB	BBBB	AABB	BBBB	ABBB	AABB	BBBB	BBBB	BBBB	ABBB	ABBB	ABBB	BBBB	BBBB	BBBB	ABBB	ABBB	ABBB	AABB	BBBB	BBBB	ABBB	BBBB	ABBB	AABB	AABB	AABB	AABB	BBBB	AABB	ABBB	BBBB	AABB	BBBB	BBBB	BBBB	BBBB	AAAB	ABBB	ABBB	ABBB	ABBB
solcap_snp_c1_14038	chr04	41063555	[A/G]	0.184478	AAAB	AAAA	AAAB	AAAA	AAAA	AABB	AAAA	AAAB	AABB	AAAA	AAAA	AAAA	AAAB	AAAB	AAAB	AAAA	AAAA	AAAA	AAAB	AAAB	AAAB	AABB	AAAA	AAAA	AAAB	AAAA	AAAB	AABB	AABB	AABB	AABB	AAAA	AABB	AAAB	AAAA	AABB	AAAA	AAAA	AAAA	AAAA	ABBB	AAAB	AAAB	AAAB	AAAB
solcap_snp_c1_9839	chr04	29012970	[A/C]	0.184478	ABBB	BBBB	ABBB	BBBB	BBBB	AABB	BBBB	ABBB	AABB	BBBB	BBBB	BBBB	ABBB	ABBB	ABBB	BBBB	BBBB	BBBB	ABBB	ABBB	ABBB	AABB	BBBB	BBBB	ABBB	BBBB	ABBB	AABB	AABB	AABB	AABB	BBBB	AABB	ABBB	BBBB	AABB	BBBB	BBBB	BBBB	BBBB	AAAB	ABBB	ABBB	ABBB	ABBB
solcap_snp_c2_18221	chr04	23107795	[T/C]	0.184478	AAAB	AAAA	AAAB	AAAA	AAAA	AABB	AAAA	AAAB	AABB	AAAA	AAAA	AAAA	AAAB	AAAB	AAAB	AAAA	AAAA	AAAA	AAAB	AAAB	AAAB	AABB	AAAA	AAAA	AAAB	AAAA	AAAB	AABB	AABB	AABB	AABB	AAAA	AABB	AAAB	AAAA	AABB	AAAA	AAAA	AAAA	AAAA	ABBB	AAAB	AAAB	AAAB	AAAB
solcap_snp_c2_26884	chr04	38495988	[A/G]	0.184478	AAAB	AAAA	AAAB	AAAA	AAAA	AABB	AAAA	AAAB	AABB	AAAA	AAAA	AAAA	AAAB	AAAB	AAAB	AAAA	AAAA	AAAA	AAAB	AAAB	AAAB	AABB	AAAA	AAAA	AAAB	AAAA	AAAB	AABB	AABB	AABB	AABB	AAAA	AABB	AAAB	AAAA	AABB	AAAA	AAAA	AAAA	AAAA	ABBB	AAAB	AAAB	AAAB	AAAB
solcap_snp_c1_16261	chr04	19955997	[T/C]	0.185115	ABBB	BBBB	ABBB	BBBB	BBBB	AABB	BBBB	ABBB	AABB	BBBB	BBBB	BBBB	ABBB	ABBB	ABBB	BBBB	BBBB	BBBB	ABBB	ABBB	ABBB	AABB	BBBB	BBBB	ABBB	BBBB	ABBB	AABB	AABB	AABB	AABB	BBBB	AABB	ABBB	BBBB	AABB	BBBB	BBBB	BBBB	BBBB	AAAB	ABBB	ABBB	ABBB	ABBB
solcap_snp_c2_18223	chr04	22839744	[A/G]	0.185115	ABBB	BBBB	ABBB	BBBB	BBBB	AABB	BBBB	ABBB	AABB	BBBB	BBBB	BBBB	ABBB	ABBB	ABBB	BBBB	BBBB	BBBB	ABBB	ABBB	ABBB	AABB	BBBB	BBBB	ABBB	BBBB	ABBB	AABB	AABB	AAAB	AABB	BBBB	AABB	ABBB	BBBB	AABB	BBBB	BBBB	BBBB	BBBB	AAAB	ABBB	ABBB	ABBB	ABBB
solcap_snp_c1_8982	chr04	14749556	[A/C]	0.185751	AAAB	AAAA	AAAB	AAAA	AAAA	AABB	AAAA	AAAB	AABB	AAAA	AAAA	AAAA	AAAB	AAAB	AAAB	AAAA	AAAA	AAAA	AAAB	AAAB	AAAB	AABB	AAAA	AAAA	AAAB	AAAA	AAAB	AABB	AABB	AABB	AABB	AAAA	AABB	AAAB	AAAA	AABB	AAAA	AAAA	AAAA	AAAA	ABBB	AAAB	AAAB	AAAB	AAAB
solcap_snp_c2_21896	chr04	4903359	[A/G]	0.185751	AAAA	AAAB	AABB	AAAB	AAAB	AAAB	AAAA	AAAA	AABB	AAAA	AAAB	AAAB	AAAA	AABB	AAAB	AABB	AAAA	AAAB	AAAA	AAAB	AAAB	AABB	AAAA	AAAA	AAAA	AAAA	AAAB	AAAA	AAAA	AAAA	AAAB	AABB	AABB	AAAA	AABB	AAAA	AABB	AAAA	AAAA	AAAA	AAAB	AAAB	AAAA	AAAB	AAAB
solcap_snp_c2_39597	chr04	8218478	[T/C]	0.185751	BBBB	BBBB	BBBB	ABBB	BBBB	ABBB	ABBB	BBBB	BBBB	ABBB	BBBB	BBBB	BBBB	BBBB	BBBB	BBBB	BBBB	ABBB	BBBB	ABBB	BBBB	BBBB	AABB	AABB	ABBB	ABBB	BBBB	ABBB	BBBB	BBBB	BBBB	BBBB	BBBB	ABBB	ABBB	BBBB	BBBB	BBBB	BBBB	AABB	BBBB	AABB	ABBB	BBBB	BBBB
solcap_snp_c2_47242	chr04	41061520	[A/C]	0.185751	ABBB	BBBB	ABBB	BBBB	BBBB	AABB	BBBB	ABBB	AABB	BBBB	BBBB	BBBB	ABBB	ABBB	ABBB	BBBB	BBBB	BBBB	ABBB	ABBB	ABBB	AABB	BBBB	BBBB	ABBB	BBBB	ABBB	AABB	AABB	AABB	AABB	BBBB	AABB	ABBB	BBBB	AABB	BBBB	BBBB	BBBB	BBBB	AAAB	ABBB	ABBB	ABBB	ABBB
solcap_snp_c2_14930	chr04	19581827	[T/C]	0.186387	AAAB	AAAA	AAAB	AAAA	AAAA	AABB	AAAA	AAAB	AABB	AAAA	AAAA	AAAA	AAAB	AAAB	AAAB	AAAA	AAAA	AAAA	AAAB	AAAB	AAAB	AABB	AAAA	AAAA	AAAB	AAAA	AAAB	AABB	AABB	AABB	AABB	AAAA	AABB	AAAB	AAAA	AABB	AAAA	AAAA	AAAA	AAAA	ABBB	AAAB	AAAB	AAAB	AAAB
solcap_snp_c2_10615	chr04	71826365	[T/C]	0.186538	BBBB	BBBB	BBBB	BBBB	BBBB	BBBB	BBBB	BBBB	BBBB	BBBB	BBBB	BBBB	BBBB	ABBB	ABBB	ABBB	BBBB	BBBB	ABBB	BBBB	BBBB	ABBB	ABBB	BBBB	ABBB	BBBB	BBBB	ABBB	ABBB	ABBB	BBBB	BBBB	BBBB	BBBB	ABBB	BBBB	AAAA	BBBB	BBBB	ABBB	ABBB	AABB	AABB	BBBB	ABBB
solcap_snp_c2_51549	chr04	12313706	[A/G]	0.187023	ABBB	BBBB	ABBB	ABBB	BBBB	AABB	BBBB	ABBB	AABB	BBBB	BBBB	BBBB	ABBB	ABBB	ABBB	BBBB	BBBB	BBBB	ABBB	ABBB	ABBB	AABB	BBBB	BBBB	ABBB	BBBB	ABBB	AABB	AABB	AABB	AABB	BBBB	AABB	ABBB	BBBB	AABB	BBBB	BBBB	BBBB	BBBB	AAAB	ABBB	ABBB	ABBB	ABBB
solcap_snp_c1_15085	chr04	12328283	[T/C]	0.187659	ABBB	BBBB	ABBB	ABBB	BBBB	AABB	BBBB	ABBB	AABB	BBBB	BBBB	BBBB	ABBB	ABBB	ABBB	BBBB	BBBB	BBBB	ABBB	ABBB	ABBB	AABB	BBBB	BBBB	ABBB	BBBB	ABBB	AABB	AABB	AABB	AABB	BBBB	AABB	ABBB	BBBB	AABB	BBBB	BBBB	BBBB	BBBB	AAAB	ABBB	ABBB	ABBB	ABBB
solcap_snp_c2_39287	chr04	1684582	[T/C]	0.187659	BBBB	ABBB	ABBB	BBBB	ABBB	BBBB	ABBB	BBBB	BBBB	BBBB	AABB	BBBB	BBBB	BBBB	ABBB	ABBB	AABB	ABBB	ABBB	ABBB	BBBB	ABBB	BBBB	BBBB	BBBB	AAAB	ABBB	ABBB	BBBB	BBBB	BBBB	ABBB	ABBB	BBBB	ABBB	BBBB	BBBB	BBBB	BBBB	BBBB	ABBB	BBBB	BBBB	BBBB	BBBB
solcap_snp_c1_15513	chr04	54125991	[A/G]	0.188931	AABB	ABBB	AABB	ABBB	ABBB	ABBB	BBBB	ABBB	ABBB	ABBB	ABBB	ABBB	ABBB	ABBB	ABBB	ABBB	BBBB	BBBB	AABB	ABBB	AABB	ABBB	AABB	AABB	BBBB	BBBB	ABBB	ABBB	ABBB	ABBB	AABB	BBBB	ABBB	ABBB	ABBB	AAAB	BBBB	ABBB	AABB	ABBB	AABB	BBBB	BBBB	ABBB	AABB
solcap_snp_c2_56052	chr04	19953880	[A/T]	0.188931	AAAB	AAAA	AAAB	AAAA	AAAA	AABB	AAAA	AAAB	AABB	AAAA	AAAA	AAAA	AAAB	AAAB	AAAB	AAAA	AAAA	AAAA	AAAB	AAAB	AAAB	ABBB	AAAA	AAAA	AAAB	AAAA	AAAB	AABB	ABBB	ABBB	ABBB	AAAA	AABB	AAAB	AAAA	AABB	AAAA	AAAA	AAAA	AAAA	ABBB	AAAB	AAAB	AAAB	AAAB
solcap_snp_c2_53248	chr04	45356695	[T/C]	0.189413	ABBB	BBBB	ABBB	BBBB	BBBB	AABB	BBBB	ABBB	AABB	BBBB	BBBB	BBBB	ABBB	ABBB	ABBB	BBBB	BBBB	BBBB	ABBB	ABBB	ABBB	AABB	BBBB	BBBB	ABBB	BBBB	ABBB	AABB	AABB	AAAB	AABB	BBBB	AABB	ABBB	BBBB	AABB	BBBB	BBBB	ABBB	BBBB	AAAB	ABBB	ABBB	ABBB	ABBB
solcap_snp_c2_55777	chr04	65971441	[A/G]	0.19026	ABBB	AABB	AABB	ABBB	AABB	AABB	ABBB	BBBB	BBBB	ABBB	AABB	AABB	ABBB	BBBB	AABB	AABB	BBBB	ABBB	BBBB	ABBB	AABB	BBBB	AABB	BBBB	BBBB	BBBB	ABBB	ABBB	BBBB	ABBB	BBBB	ABBB	AABB	ABBB	ABBB	BBBB	BBBB	AABB	ABBB	ABBB	BBBB	BBBB	ABBB	BBBB	BBBB
solcap_snp_c2_10801	chr04	71383392	[T/C]	0.191476	ABBB	AAAB	AAAB	AAAA	AAAB	AABB	AAAA	AAAA	AAAB	AAAB	AABB	AAAB	AAAB	AAAB	AAAA	AAAB	AABB	ABBB	AAAA	AAAB	AAAA	AAAA	AAAB	AAAA	AAAB	AABB	AAAA	BBBB	AAAB	AAAA	AAAB	AAAA	AAAB	AAAB	ABBB	AAAA	ABBB	AAAB	AAAA	AAAA	BBBB	AABB	AAAA	AAAA	AABB
solcap_snp_c2_39450	chr04	63664170	[A/G]	0.194656	AAAA	AAAA	AAAA	AAAA	AAAA	AAAA	AAAB	AAAA	AAAA	AAAA	AAAA	AAAA	AAAA	AAAA	AAAB	AAAA	AAAB	AABB	AAAB	AAAB	AAAB	AAAB	AAAA	AAAB	AAAA	AABB	AAAB	AAAA	AAAB	AAAA	AAAB	AAAB	AAAB	AAAA	AAAA	AAAA	AAAA	AAAA	AAAA	AABB	AAAA	AAAB	AAAA	AABB	AAAA
solcap_snp_c2_34960	chr04	58442164	[T/G]	0.195455	AABB	AABB	AABB	AABB	BBBB	AABB	ABBB	AABB	ABBB	AABB	AABB	NNNN	ABBB	ABBB	AABB	AABB	ABBB	BBBB	AABB	AABB	AABB	ABBB	AABB	ABBB	ABBB	BBBB	ABBB	ABBB	ABBB	ABBB	ABBB	BBBB	ABBB	AABB	BBBB	ABBB	BBBB	AABB	ABBB	BBBB	AABB	BBBB	AABB	ABBB	ABBB
solcap_snp_c1_4109	chr04	69830197	[A/G]	0.197201	AABB	ABBB	ABBB	BBBB	ABBB	ABBB	BBBB	BBBB	ABBB	AABB	AABB	ABBB	ABBB	ABBB	AABB	ABBB	AAAB	AABB	BBBB	ABBB	BBBB	BBBB	ABBB	BBBB	ABBB	AAAB	ABBB	ABBB	AABB	ABBB	ABBB	BBBB	ABBB	ABBB	ABBB	BBBB	BBBB	ABBB	BBBB	BBBB	ABBB	ABBB	BBBB	BBBB	ABBB
solcap_snp_c1_15982	chr04	54396852	[T/G]	0.19821	AABB	AAAB	AABB	AAAB	AAAB	AAAB	AAAB	AABB	AAAB	AAAB	AABB	AAAB	AAAB	AAAB	AAAA	AAAB	AAAB	AAAA	AABB	AAAB	AABB	AAAB	AAAB	AABB	AAAA	AAAB	AAAB	AAAB	AAAB	AAAB	AABB	AAAA	AAAB	AAAB	AAAB	ABBB	AAAA	AAAB	AABB	AAAB	AABB	AAAA	AAAA	AAAB	AABB
solcap_snp_c2_11490	chr04	6958040	[A/G]	0.198473	AAAA	AAAA	AABB	AAAA	AAAA	AAAB	AAAA	AAAA	AAAB	AAAA	AAAA	AAAB	AAAB	AAAB	AAAA	AAAB	AAAA	AABB	AAAB	AABB	AAAB	AABB	AAAA	AAAB	AAAA	AAAB	AAAB	AAAA	AAAB	AAAB	AAAB	AAAB	AAAB	AAAA	AAAA	AAAA	AAAA	AAAA	AAAA	AAAB	AAAB	AAAB	AAAA	AAAA	AAAB
solcap_snp_c1_3740	chr04	6178872	[A/G]	0.200128	BBBB	BBBB	BBBB	BBBB	BBBB	ABBB	BBBB	BBBB	BBBB	BBBB	BBBB	BBBB	BBBB	BBBB	BBBB	BBBB	BBBB	ABBB	BBBB	ABBB	BBBB	BBBB	BBBB	BBBB	BBBB	BBBB	ABBB	BBBB	BBBB	BBBB	ABBB	BBBB	ABBB	BBBB	BBBB	ABBB	BBBB	BBBB	BBBB	ABBB	BBBB	BBBB	BBBB	ABBB	BBBB
solcap_snp_c2_10008	chr04	47579278	[T/C]	0.201018	ABBB	ABBB	ABBB	AAAA	ABBB	AAAA	ABBB	ABBB	AAAA	ABBB	AABB	ABBB	AABB	AAAA	ABBB	ABBB	AAAA	ABBB	AAAA	ABBB	AAAB	AAAA	AAAB	ABBB	AABB	ABBB	AAAA	AAAB	AAAA	AAAB	AAAA	AAAB	AAAA	ABBB	ABBB	AAAA	AAAA	ABBB	AAAB	ABBB	AAAA	ABBB	ABBB	AABB	AAAA
solcap_snp_c2_11489	chr04	6958720	[G/C]	0.201654	BBBB	BBBB	AABB	BBBB	BBBB	ABBB	BBBB	BBBB	ABBB	BBBB	BBBB	ABBB	ABBB	ABBB	BBBB	ABBB	BBBB	AABB	ABBB	AABB	ABBB	AABB	BBBB	AABB	BBBB	ABBB	ABBB	BBBB	ABBB	ABBB	ABBB	ABBB	ABBB	BBBB	BBBB	BBBB	BBBB	BBBB	BBBB	AABB	ABBB	ABBB	BBBB	BBBB	ABBB
solcap_snp_c2_34864	chr04	67983402	[A/G]	0.201654	BBBB	AABB	AAAB	AABB	ABBB	BBBB	ABBB	BBBB	BBBB	ABBB	ABBB	AABB	AABB	BBBB	ABBB	AABB	BBBB	BBBB	BBBB	ABBB	ABBB	BBBB	AABB	BBBB	BBBB	BBBB	BBBB	BBBB	BBBB	ABBB	BBBB	BBBB	ABBB	BBBB	ABBB	BBBB	BBBB	BBBB	BBBB	ABBB	BBBB	BBBB	BBBB	AABB	ABBB
solcap_snp_c2_48867	chr04	7546220	[A/G]	0.201654	BBBB	BBBB	AABB	BBBB	BBBB	BBBB	BBBB	BBBB	BBBB	BBBB	BBBB	ABBB	ABBB	ABBB	BBBB	ABBB	BBBB	ABBB	ABBB	ABBB	ABBB	AABB	BBBB	ABBB	BBBB	BBBB	BBBB	ABBB	ABBB	ABBB	ABBB	ABBB	ABBB	BBBB	BBBB	BBBB	BBBB	BBBB	BBBB	ABBB	ABBB	ABBB	BBBB	BBBB	ABBB
solcap_snp_c2_54077	chr04	10968547	[A/G]	0.20229	ABBB	BBBB	ABBB	ABBB	BBBB	ABBB	BBBB	ABBB	AABB	BBBB	BBBB	BBBB	ABBB	ABBB	ABBB	BBBB	ABBB	BBBB	ABBB	ABBB	ABBB	AABB	BBBB	BBBB	ABBB	ABBB	ABBB	AABB	AABB	AAAB	AABB	BBBB	AABB	ABBB	BBBB	AABB	BBBB	BBBB	ABBB	BBBB	AAAB	ABBB	ABBB	ABBB	ABBB
solcap_snp_c1_16625	chr04	57243271	[T/C]	0.202842	AAAB	AAAB	NNNN	AABB	AAAA	AAAB	AAAB	AAAB	AAAB	AAAB	AABB	AABB	AAAB	AAAB	AAAB	AAAB	AAAB	AAAA	AABB	AABB	AAAB	AAAB	AAAB	AAAB	AAAB	AAAA	AAAB	AAAB	AAAB	AABB	AAAB	AAAB	AAAB	AAAB	AAAA	AAAB	AAAA	AAAB	AAAA	AAAA	AABB	AAAA	AAAB	AABB	AAAB
solcap_snp_c1_3495	chr04	71866559	[T/C]	0.202926	ABBB	AABB	AABB	AAAA	AAAB	ABBB	AAAA	AAAB	AAAB	ABBB	ABBB	AABB	AAAA	AAAB	AAAB	AABB	ABBB	AAAB	AAAA	AABB	AAAA	AAAA	AAAB	AAAA	AAAB	AABB	AAAB	AAAB	AABB	AAAA	AAAB	AAAA	AAAB	AABB	AABB	AAAA	AAAA	ABBB	AAAA	AAAA	AAAB	AAAB	AAAA	AAAA	AAAB
solcap_snp_c2_10618	chr04	71826211	[T/G]	0.204198	AAAB	AABB	AABB	BBBB	ABBB	AAAB	BBBB	ABBB	ABBB	AAAB	AAAB	AABB	BBBB	ABBB	ABBB	AABB	AAAB	ABBB	BBBB	AABB	BBBB	BBBB	ABBB	BBBB	ABBB	AABB	ABBB	ABBB	AABB	BBBB	ABBB	BBBB	ABBB	AABB	AABB	BBBB	BBBB	AAAB	BBBB	BBBB	ABBB	ABBB	BBBB	BBBB	ABBB
solcap_snp_c2_32099	chr04	67342310	[A/G]	0.204198	BBBB	ABBB	AAAB	AABB	ABBB	BBBB	ABBB	BBBB	BBBB	ABBB	BBBB	AABB	AABB	BBBB	ABBB	ABBB	BBBB	BBBB	BBBB	ABBB	ABBB	BBBB	AABB	BBBB	BBBB	BBBB	BBBB	BBBB	BBBB	ABBB	BBBB	BBBB	ABBB	BBBB	ABBB	BBBB	BBBB	BBBB	BBBB	ABBB	BBBB	BBBB	BBBB	ABBB	ABBB
solcap_snp_c2_21573	chr04	64781980	[C/G]	0.204843	ABBB	ABBB	ABBB	ABBB	BBBB	ABBB	BBBB	ABBB	ABBB	ABBB	ABBB	ABBB	ABBB	ABBB	BBBB	BBBB	ABBB	BBBB	ABBB	ABBB	BBBB	ABBB	ABBB	ABBB	ABBB	BBBB	ABBB	ABBB	ABBB	ABBB	ABBB	BBBB	ABBB	ABBB	ABBB	ABBB	BBBB	ABBB	BBBB	BBBB	AABB	ABBB	ABBB	BBBB	ABBB
solcap_snp_c2_21572	chr04	64781984	[T/C]	0.205381	AAAB	AAAB	AAAB	AAAB	AAAA	AAAB	AAAA	AAAB	AAAB	AAAB	AAAB	AAAB	AAAB	AAAB	AAAA	AAAA	AAAB	AAAA	AAAB	AAAB	AAAA	AAAB	AAAB	AAAB	AAAB	AAAA	AAAB	AAAB	AAAB	AAAB	AAAB	AAAA	AAAB	AAAB	AAAB	AAAB	AAAA	AAAB	AAAA	AAAA	AABB	AAAB	AAAB	AAAA	AAAB
solcap_snp_c2_21577	chr04	64776004	[A/T]	0.205381	AAAB	AAAB	AAAB	AAAB	AAAA	AAAB	AAAA	AABB	AAAB	AAAB	AAAB	AAAB	AAAB	AAAB	AAAA	AAAA	AAAB	AAAA	AAAB	AAAB	AAAA	AAAB	AAAB	AAAB	AAAB	AAAA	AAAB	AAAB	AAAB	AAAB	AAAB	AAAA	AAAB	AAAB	AAAB	AAAB	AAAA	AAAB	AAAA	AAAA	AABB	AAAB	AAAB	AAAA	AAAB
solcap_snp_c2_48854	chr04	7553892	[A/G]	0.207379	BBBB	BBBB	AAAB	BBBB	BBBB	BBBB	BBBB	BBBB	BBBB	BBBB	BBBB	ABBB	ABBB	ABBB	BBBB	ABBB	BBBB	ABBB	ABBB	ABBB	ABBB	AABB	BBBB	ABBB	BBBB	BBBB	BBBB	ABBB	ABBB	ABBB	ABBB	ABBB	ABBB	BBBB	BBBB	BBBB	BBBB	BBBB	BBBB	ABBB	ABBB	ABBB	BBBB	BBBB	ABBB
solcap_snp_c2_11435	chr04	7041420	[T/G]	0.208015	BBBB	BBBB	AABB	BBBB	ABBB	ABBB	BBBB	BBBB	ABBB	BBBB	BBBB	ABBB	ABBB	ABBB	BBBB	ABBB	BBBB	ABBB	ABBB	ABBB	ABBB	ABBB	ABBB	AABB	BBBB	ABBB	ABBB	ABBB	AABB	ABBB	ABBB	ABBB	ABBB	BBBB	BBBB	BBBB	BBBB	BBBB	BBBB	AABB	ABBB	ABBB	BBBB	BBBB	ABBB
solcap_snp_c2_21579	chr04	64775900	[A/G]	0.210183	AABB	AAAB	AAAB	AAAB	AAAA	AAAB	AAAA	AABB	AAAB	AAAB	AAAB	AAAB	AAAB	AAAB	AAAA	AAAA	AABB	AAAA	AAAB	AAAB	AAAA	AAAB	AAAB	AAAB	AAAB	AAAA	AAAB	AAAB	AAAB	AAAB	AAAB	AAAA	AAAB	AAAB	AAAB	AAAB	AAAA	AAAB	AAAA	AAAA	AABB	AAAB	AAAB	AAAA	AAAB
solcap_snp_c1_3514	chr04	71593930	[T/C]	0.211196	ABBB	AABB	AABB	AAAA	AAAB	ABBB	AAAA	AAAB	AAAB	ABBB	ABBB	AABB	AAAB	AAAB	AAAB	AABB	ABBB	AAAB	AAAA	AABB	AAAA	AAAA	AAAB	AAAA	AAAB	AABB	AAAB	AAAB	AABB	AAAA	AAAB	AAAA	AAAB	AABB	AABB	AAAA	AAAA	ABBB	AAAA	AAAA	AAAB	AAAB	AAAA	AAAA	AAAB
solcap_snp_c2_52203	chr04	67585796	[T/C]	0.211196	BBBB	ABBB	AAAB	AABB	ABBB	BBBB	ABBB	BBBB	BBBB	ABBB	BBBB	AABB	AABB	BBBB	ABBB	ABBB	BBBB	BBBB	BBBB	ABBB	ABBB	BBBB	AABB	BBBB	BBBB	BBBB	BBBB	BBBB	BBBB	ABBB	BBBB	BBBB	ABBB	BBBB	ABBB	BBBB	BBBB	BBBB	BBBB	ABBB	BBBB	BBBB	BBBB	AABB	ABBB
solcap_snp_c1_6157	chr04	30716444	[A/G]	0.213104	ABBB	BBBB	ABBB	BBBB	BBBB	AABB	BBBB	ABBB	AABB	BBBB	BBBB	BBBB	ABBB	ABBB	ABBB	BBBB	ABBB	BBBB	ABBB	AABB	ABBB	AAAB	BBBB	ABBB	ABBB	ABBB	ABBB	AABB	AABB	AAAB	AAAB	BBBB	AABB	ABBB	BBBB	AABB	BBBB	BBBB	BBBB	ABBB	AAAB	ABBB	ABBB	ABBB	ABBB
solcap_snp_c2_11427	chr04	7121345	[A/G]	0.213104	BBBB	BBBB	AABB	BBBB	BBBB	ABBB	BBBB	BBBB	ABBB	BBBB	BBBB	ABBB	ABBB	AABB	BBBB	ABBB	BBBB	AABB	ABBB	AABB	ABBB	AABB	BBBB	ABBB	BBBB	ABBB	ABBB	ABBB	ABBB	ABBB	ABBB	ABBB	ABBB	BBBB	BBBB	BBBB	BBBB	BBBB	BBBB	ABBB	ABBB	ABBB	BBBB	BBBB	ABBB
solcap_snp_c2_52196	chr04	67631273	[T/A]	0.214377	AAAA	AAAB	ABBB	AABB	AAAB	AAAA	AAAB	AAAA	AAAA	AAAB	AAAA	AABB	AABB	AAAA	AAAB	AAAB	AAAA	AAAA	AAAA	AAAB	AAAB	AAAA	AABB	AAAA	AAAA	AAAA	AAAA	AAAA	AAAA	AAAB	AAAA	AAAA	AAAB	AAAA	AAAB	AAAA	AAAA	AAAA	AAAA	AAAB	AAAA	AAAA	AAAA	AABB	AAAB
solcap_snp_c2_11488	chr04	6958789	[T/C]	0.215013	BBBB	ABBB	ABBB	BBBB	BBBB	ABBB	ABBB	BBBB	AABB	ABBB	AABB	BBBB	BBBB	AABB	ABBB	ABBB	ABBB	BBBB	BBBB	BBBB	BBBB	ABBB	BBBB	BBBB	ABBB	BBBB	ABBB	ABBB	BBBB	BBBB	BBBB	ABBB	AABB	BBBB	AABB	BBBB	AABB	BBBB	BBBB	BBBB	ABBB	ABBB	BBBB	AABB	ABBB
solcap_snp_c2_39342	chr04	64216808	[T/C]	0.216285	AAAB	AAAA	AAAA	AAAA	AAAB	AAAA	AABB	AAAA	AAAA	AAAA	AAAB	AAAA	AAAA	AAAA	AAAA	AAAB	AAAB	AAAB	AAAB	AAAB	AAAB	AAAB	AAAB	AAAB	AAAB	AAAB	AAAB	AAAA	AAAA	AAAA	AAAB	AAAB	AAAB	AAAB	AAAB	AAAA	AABB	AAAA	AAAA	AAAB	AAAA	AABB	AAAA	AABB	AAAA
solcap_snp_c1_10196	chr04	70365272	[A/G]	0.220102	AABB	ABBB	ABBB	BBBB	ABBB	AABB	BBBB	BBBB	ABBB	ABBB	AABB	ABBB	ABBB	ABBB	ABBB	ABBB	AABB	ABBB	BBBB	ABBB	BBBB	ABBB	ABBB	BBBB	ABBB	ABBB	ABBB	ABBB	ABBB	ABBB	AABB	BBBB	AAAB	ABBB	ABBB	ABBB	BBBB	ABBB	BBBB	BBBB	ABBB	AABB	BBBB	ABBB	ABBB
solcap_snp_c1_6758	chr04	64867844	[T/C]	0.220102	AAAB	AAAB	AAAB	AAAB	AAAA	AAAB	AAAA	AAAB	AAAB	AAAB	AAAB	AAAB	AAAB	AAAB	AAAA	AAAA	AAAB	AAAA	AAAB	AAAB	AAAA	AAAB	AAAB	AAAB	AAAB	AAAA	AAAB	AAAB	AAAB	AAAB	AAAB	AAAA	AAAB	AAAB	AAAB	AAAB	AAAA	AAAB	AAAA	AAAA	AABB	AAAB	AAAA	AAAA	AAAB
solcap_snp_c1_3722	chr04	6202137	[A/G]	0.224555	AAAB	AAAA	AAAB	AAAB	ABBB	AAAA	AAAA	AAAA	AAAA	AAAB	AAAA	AAAA	ABBB	AABB	AAAA	AABB	AAAA	AAAA	AABB	AAAA	AAAA	AABB	ABBB	AAAA	AAAA	AAAA	AAAA	AAAB	AAAB	AAAB	AAAA	AAAA	AABB	AABB	AAAA	AAAA	AAAA	AAAA	AAAA	AAAA	AAAB	AAAB	AAAA	AAAA	ABBB
solcap_snp_c1_11352	chr04	61194011	[T/G]	0.225389	ABBB	AABB	AABB	ABBB	ABBB	AABB	ABBB	ABBB	ABBB	AABB	AABB	AABB	ABBB	ABBB	AABB	AABB	BBBB	BBBB	BBBB	ABBB	ABBB	BBBB	ABBB	ABBB	BBBB	BBBB	ABBB	BBBB	BBBB	ABBB	BBBB	BBBB	ABBB	ABBB	ABBB	BBBB	BBBB	AABB	ABBB	BBBB	BBBB	ABBB	AABB	BBBB	BBBB
solcap_snp_c2_43987	chr04	57891085	[A/C]	0.226463	BBBB	BBBB	BBBB	BBBB	ABBB	ABBB	ABBB	BBBB	ABBB	BBBB	BBBB	ABBB	ABBB	AABB	BBBB	BBBB	BBBB	ABBB	ABBB	BBBB	ABBB	ABBB	ABBB	BBBB	BBBB	BBBB	BBBB	ABBB	BBBB	BBBB	BBBB	AABB	ABBB	ABBB	BBBB	BBBB	AABB	BBBB	BBBB	BBBB	ABBB	ABBB	BBBB	ABBB	ABBB
solcap_snp_c2_47244	chr04	41061674	[T/C]	0.23028	AAAB	AAAA	AAAB	AAAA	AAAA	AABB	AAAA	AAAB	AABB	AAAA	AAAA	AAAA	AAAB	AAAB	AAAB	AAAA	AABB	AAAA	AAAB	AABB	AAAB	ABBB	AAAA	AAAB	AAAB	AAAB	AAAB	AABB	ABBB	ABBB	ABBB	AAAA	AABB	AAAB	AAAA	AABB	AAAA	AAAA	AAAB	AAAB	ABBB	AAAB	AAAB	AAAB	AAAB
solcap_snp_c1_6126	chr04	42084637	[T/C]	0.231552	ABBB	BBBB	ABBB	BBBB	BBBB	AABB	BBBB	AABB	AABB	BBBB	BBBB	BBBB	ABBB	ABBB	ABBB	BBBB	AABB	BBBB	ABBB	AABB	ABBB	AAAB	BBBB	ABBB	ABBB	ABBB	ABBB	AABB	AAAB	AAAB	AAAB	BBBB	AABB	ABBB	BBBB	AABB	BBBB	BBBB	ABBB	ABBB	AAAB	ABBB	ABBB	ABBB	ABBB
solcap_snp_c2_34872	chr04	67981423	[T/G]	0.233461	BBBB	ABBB	BBBB	BBBB	BBBB	ABBB	AAAB	ABBB	BBBB	ABBB	ABBB	BBBB	BBBB	ABBB	ABBB	BBBB	AABB	AABB	ABBB	ABBB	BBBB	AABB	ABBB	AABB	AAAA	AAAB	ABBB	ABBB	AAAB	BBBB	ABBB	AABB	BBBB	BBBB	ABBB	BBBB	AAAA	BBBB	BBBB	AABB	ABBB	AABB	AABB	ABBB	ABBB
solcap_snp_c1_13077	chr04	68865108	[A/C]	0.236641	AABB	AAAB	AAAB	AAAA	AAAB	AAAB	AAAB	AAAB	AAAB	AABB	AABB	AAAB	AAAB	AAAB	AABB	AAAB	ABBB	AABB	AAAA	AAAB	AAAA	AAAB	AAAB	AAAA	AAAA	ABBB	AAAB	AAAB	AABB	AAAB	AABB	AAAA	ABBB	AABB	AABB	AAAB	AAAA	AABB	AAAA	AAAA	AAAB	AABB	AAAA	AAAB	AAAB
solcap_snp_c2_11432	chr04	7099708	[T/C]	0.240458	BBBB	BBBB	AABB	BBBB	ABBB	ABBB	BBBB	BBBB	ABBB	BBBB	BBBB	ABBB	ABBB	AABB	BBBB	ABBB	BBBB	AABB	ABBB	AABB	ABBB	AABB	ABBB	ABBB	BBBB	ABBB	ABBB	AABB	AABB	ABBB	ABBB	ABBB	ABBB	BBBB	BBBB	BBBB	BBBB	BBBB	BBBB	ABBB	ABBB	ABBB	BBBB	BBBB	ABBB
solcap_snp_c2_21590	chr04	64758588	[T/C]	0.241094	AABB	BBBB	BBBB	AABB	AABB	ABBB	AAAB	AABB	ABBB	BBBB	ABBB	BBBB	AABB	BBBB	BBBB	ABBB	AABB	ABBB	AABB	ABBB	AABB	BBBB	ABBB	ABBB	AABB	ABBB	ABBB	ABBB	ABBB	ABBB	ABBB	AABB	BBBB	ABBB	ABBB	AABB	BBBB	ABBB	AAAB	ABBB	ABBB	AABB	BBBB	ABBB	AABB
solcap_snp_c1_15760	chr04	52037629	[A/G]	0.243639	BBBB	ABBB	BBBB	AABB	BBBB	ABBB	BBBB	BBBB	ABBB	BBBB	AABB	BBBB	ABBB	ABBB	ABBB	ABBB	ABBB	ABBB	ABBB	BBBB	BBBB	BBBB	ABBB	ABBB	ABBB	AABB	AABB	BBBB	BBBB	BBBB	BBBB	AABB	ABBB	BBBB	ABBB	ABBB	AABB	BBBB	ABBB	BBBB	BBBB	ABBB	BBBB	AABB	ABBB
solcap_snp_c2_54887	chr04	54438748	[T/A]	0.244275	AAAB	AAAB	AAAA	AAAA	AAAA	AABB	AAAB	AABB	AABB	AAAA	AAAA	AABB	AAAB	AABB	AAAB	AAAA	AAAA	ABBB	AAAB	AAAB	AABB	AAAB	AAAB	AAAA	AAAA	AAAB	AAAB	AABB	AAAA	AAAB	AAAA	AABB	AAAB	AABB	AAAB	AAAA	AABB	AAAB	AAAB	AAAB	AABB	AAAA	AAAB	AAAB	AAAB
solcap_snp_c1_10180	chr04	70199444	[A/G]	0.247455	AABB	ABBB	ABBB	BBBB	AABB	AABB	BBBB	BBBB	AABB	ABBB	AABB	ABBB	ABBB	AABB	ABBB	ABBB	AABB	ABBB	BBBB	ABBB	BBBB	BBBB	ABBB	ABBB	ABBB	ABBB	ABBB	AAAB	ABBB	ABBB	ABBB	ABBB	ABBB	ABBB	ABBB	ABBB	BBBB	ABBB	BBBB	ABBB	AABB	ABBB	BBBB	ABBB	ABBB
solcap_snp_c2_18225	chr04	22839538	[T/C]	0.247455	ABBB	BBBB	ABBB	BBBB	ABBB	AABB	BBBB	ABBB	AABB	BBBB	BBBB	BBBB	ABBB	ABBB	ABBB	BBBB	AABB	BBBB	ABBB	AABB	ABBB	AAAB	BBBB	AABB	ABBB	ABBB	ABBB	AABB	AAAB	AAAB	AAAB	BBBB	AABB	ABBB	BBBB	AABB	BBBB	BBBB	ABBB	AABB	AAAB	ABBB	ABBB	ABBB	ABBB
solcap_snp_c2_34863	chr04	67984659	[A/C]	0.247455	AAAA	AABB	ABBB	AABB	AAAB	AAAB	ABBB	AABB	AAAA	AABB	AABB	AABB	AABB	AAAA	AAAB	AABB	AAAB	AAAA	AAAA	AAAB	AAAB	AAAA	AABB	AAAA	AABB	AAAA	AAAA	AAAA	AAAB	AAAB	AAAA	AAAA	AAAB	AAAA	AABB	AAAA	AAAA	AAAA	AAAA	AAAB	AAAA	AAAB	AAAB	AABB	AAAB
solcap_snp_c2_21867	chr04	4948774	[A/G]	0.248728	AABB	AAAB	AAAB	AAAB	AAAB	AAAA	ABBB	AABB	AAAB	AAAB	AAAB	ABBB	AAAB	AAAB	AAAB	AAAA	AAAB	AAAA	AAAB	AAAA	AAAB	AAAA	AAAB	AAAB	ABBB	AAAA	AAAA	AABB	AAAB	AAAB	AAAB	AAAA	AAAA	AAAB	AABB	AABB	AAAA	AABB	AAAA	AABB	AAAB	AAAB	ABBB	AAAB	AAAB
solcap_snp_c1_3515	chr04	71593900	[T/C]	0.25	AAAB	AAAB	AABB	BBBB	ABBB	AAAB	ABBB	ABBB	ABBB	AAAB	AAAB	AABB	ABBB	ABBB	ABBB	AABB	AAAB	ABBB	BBBB	AABB	BBBB	BBBB	ABBB	BBBB	ABBB	AABB	ABBB	ABBB	AABB	BBBB	ABBB	BBBB	ABBB	AABB	AABB	BBBB	AABB	AAAB	BBBB	BBBB	ABBB	ABBB	BBBB	BBBB	ABBB
solcap_snp_c2_16744	chr04	49474555	[T/C]	0.252545	BBBB	BBBB	BBBB	ABBB	BBBB	ABBB	BBBB	BBBB	BBBB	ABBB	BBBB	ABBB	ABBB	ABBB	BBBB	BBBB	BBBB	AABB	ABBB	BBBB	ABBB	BBBB	BBBB	BBBB	BBBB	BBBB	BBBB	BBBB	BBBB	BBBB	BBBB	AABB	ABBB	BBBB	ABBB	BBBB	AABB	ABBB	BBBB	BBBB	BBBB	BBBB	ABBB	ABBB	ABBB
solcap_snp_c1_8319	chr04	66074599	[T/C]	0.253817	AAAA	AAAB	AAAA	AAAA	AAAA	AAAA	AAAA	AAAA	AAAB	AAAA	AAAA	AAAA	AAAA	AABB	AAAA	AAAA	AAAA	AAAB	AAAB	AAAB	AAAA	AABB	AAAB	AABB	AABB	AAAB	AAAA	AAAB	AAAB	AAAB	AAAB	AAAB	AAAA	AAAA	AAAA	AAAA	BBBB	AAAA	AAAA	AABB	AAAB	AAAB	AAAB	AAAB	AAAB
solcap_snp_c1_6815	chr04	13865780	[A/G]	0.257634	AABB	AABB	ABBB	AAAB	AAAB	AABB	AABB	ABBB	ABBB	AABB	AAAB	ABBB	AAAA	AABB	AAAB	AABB	AAAB	AAAB	AABB	AAAB	AAAA	AAAA	AAAB	AAAB	AAAB	AABB	AABB	AAAB	ABBB	AAAA	AAAB	AAAA	AAAB	AABB	AABB	AABB	AAAA	AABB	AAAB	AABB	AABB	AABB	AAAB	AAAA	AAAA
solcap_snp_c2_21637	chr04	13863939	[T/C]	0.259542	AABB	AABB	ABBB	AAAB	AAAB	AABB	AABB	ABBB	ABBB	AABB	AAAB	ABBB	AAAA	AABB	AAAB	AABB	AAAB	AAAB	AABB	AAAB	AAAA	AAAA	AAAB	AAAB	AAAB	AABB	AABB	AAAB	ABBB	AAAA	AAAB	AAAA	AAAB	AABB	AABB	AABB	AAAA	AABB	AAAB	AABB	AABB	AABB	AAAB	AAAA	AAAA
solcap_snp_c2_55772	chr04	65972586	[A/T]	0.26145	ABBB	AAAB	AAAB	ABBB	AABB	AABB	ABBB	BBBB	BBBB	AABB	AABB	AABB	ABBB	BBBB	AAAB	AAAB	BBBB	ABBB	BBBB	ABBB	AABB	BBBB	AABB	BBBB	BBBB	BBBB	ABBB	ABBB	BBBB	AABB	BBBB	ABBB	AABB	ABBB	ABBB	BBBB	AABB	AABB	ABBB	ABBB	BBBB	BBBB	ABBB	BBBB	BBBB
solcap_snp_c1_9769	chr04	62427371	[T/C]	0.263359	ABBB	BBBB	ABBB	AABB	ABBB	ABBB	BBBB	BBBB	AABB	BBBB	BBBB	BBBB	AABB	AABB	BBBB	BBBB	BBBB	BBBB	ABBB	BBBB	ABBB	ABBB	ABBB	ABBB	AABB	BBBB	AABB	AABB	AABB	AABB	ABBB	ABBB	ABBB	BBBB	ABBB	AABB	AABB	ABBB	AABB	BBBB	AABB	BBBB	ABBB	ABBB	AABB
solcap_snp_c2_11549	chr04	6380666	[A/C]	0.263995	AAAB	AAAA	AAAA	AAAB	AAAB	AAAB	AAAA	AAAB	AAAA	AAAB	AAAA	AAAA	AAAB	AAAA	AAAA	AAAB	AAAA	AAAB	AABB	AAAB	AAAA	AAAA	AABB	AAAA	AAAA	AAAA	AAAB	AAAA	AAAA	AAAA	AAAB	AAAB	AAAB	AABB	AAAA	AABB	AABB	AAAA	AAAB	AAAB	AAAA	AAAA	AAAA	AAAB	AAAB
solcap_snp_c1_11363	chr04	61102521	[T/G]	0.264706	AAAB	AAAA	AAAB	AAAB	AAAA	AAAB	AAAA	AAAB	AAAB	AAAB	AAAB	AAAB	AAAB	AAAB	AAAB	AAAA	AABB	AAAB	AAAB	AAAB	AAAB	AABB	AAAB	AAAB	AAAB	AABB	AAAB	AAAB	AABB	AABB	AABB	AAAB	AAAB	AAAB	AAAB	AABB	AAAA	AABB	AABB	AAAB	AABB	AABB	AAAB	AABB	AAAB
solcap_snp_c1_8316	chr04	65802638	[A/G]	0.265903	ABBB	BBBB	BBBB	ABBB	BBBB	ABBB	ABBB	ABBB	ABBB	ABBB	BBBB	ABBB	ABBB	BBBB	ABBB	BBBB	ABBB	AABB	ABBB	ABBB	AABB	ABBB	BBBB	ABBB	BBBB	AABB	ABBB	BBBB	ABBB	ABBB	AABB	ABBB	ABBB	ABBB	BBBB	AABB	BBBB	ABBB	AAAB	ABBB	ABBB	AABB	BBBB	AABB	ABBB
solcap_snp_c2_26800	chr04	9525295	[T/C]	0.266539	ABBB	ABBB	ABBB	BBBB	AABB	BBBB	AABB	BBBB	ABBB	BBBB	ABBB	AABB	ABBB	ABBB	ABBB	AABB	AAAB	AABB	ABBB	ABBB	ABBB	ABBB	ABBB	BBBB	AABB	ABBB	BBBB	AABB	AABB	ABBB	BBBB	ABBB	ABBB	AABB	BBBB	BBBB	AABB	BBBB	AABB	ABBB	ABBB	ABBB	ABBB	BBBB	BBBB
solcap_snp_c2_44609	chr04	10132935	[A/C]	0.266539	ABBB	ABBB	AABB	ABBB	ABBB	BBBB	BBBB	BBBB	ABBB	ABBB	AABB	BBBB	ABBB	ABBB	BBBB	AABB	ABBB	BBBB	ABBB	BBBB	ABBB	ABBB	ABBB	BBBB	ABBB	ABBB	ABBB	BBBB	ABBB	ABBB	ABBB	BBBB	AABB	BBBB	AABB	ABBB	AABB	ABBB	BBBB	BBBB	ABBB	BBBB	BBBB	ABBB	AABB
solcap_snp_c1_2681	chr04	48003427	[A/G]	0.267176	AABB	AABB	AABB	AAAA	AABB	AAAA	AABB	AABB	AAAA	AABB	AAAB	ABBB	AAAB	AAAA	AABB	AABB	AABB	AABB	AAAA	ABBB	AAAB	AAAB	AAAB	ABBB	AAAB	ABBB	AAAA	AAAB	AAAB	AABB	AAAB	AAAB	AAAA	AABB	AABB	AAAA	AAAA	ABBB	AABB	BBBB	AAAA	AABB	AABB	AAAB	AAAA
solcap_snp_c2_10797	chr04	71387933	[A/G]	0.26972	ABBB	ABBB	BBBB	ABBB	ABBB	ABBB	ABBB	ABBB	ABBB	BBBB	BBBB	ABBB	ABBB	ABBB	AABB	ABBB	BBBB	ABBB	AABB	BBBB	BBBB	ABBB	ABBB	ABBB	ABBB	ABBB	BBBB	AAAB	ABBB	ABBB	BBBB	AABB	BBBB	ABBB	ABBB	BBBB	AABB	BBBB	BBBB	AABB	AAAB	AABB	AAAB	BBBB	AABB
solcap_snp_c2_26794	chr04	9524367	[A/G]	0.26972	ABBB	ABBB	ABBB	BBBB	AABB	BBBB	AABB	BBBB	ABBB	BBBB	ABBB	AABB	ABBB	ABBB	ABBB	AABB	AAAB	AABB	ABBB	ABBB	ABBB	ABBB	AABB	BBBB	AABB	ABBB	BBBB	AABB	AABB	ABBB	BBBB	ABBB	ABBB	AABB	BBBB	BBBB	AABB	BBBB	AABB	ABBB	ABBB	ABBB	ABBB	BBBB	BBBB
solcap_snp_c2_39847	chr04	50884547	[T/C]	0.271046	AAAB	AAAB	AAAA	AAAB	AAAB	AAAB	AABB	AAAA	AAAA	AABB	AAAB	AAAB	AABB	AAAB	AAAB	AABB	ABBB	AABB	AAAB	AAAA	AAAB	AAAA	AAAA	AAAA	AAAA	AAAB	AAAA	AAAA	AAAB	AAAA	AAAA	AAAB	AABB	AAAB	AAAB	AAAB	AABB	AAAB	AAAA	AAAA	AAAA	AAAB	AAAB	AAAB	AAAB
solcap_snp_c2_48693	chr04	52951523	[A/G]	0.275445	AAAB	AAAA	AAAB	AAAA	AABB	AAAB	AAAB	AAAA	AAAB	AAAA	AAAB	AAAB	AABB	AABB	AAAA	AABB	AAAB	AABB	AAAB	AAAA	AAAB	AAAB	AAAA	AAAA	AABB	AAAB	AAAA	ABBB	AABB	AAAB	AAAA	AABB	AABB	AABB	AAAA	AAAA	AABB	AAAA	AAAA	AAAA	AAAB	AAAB	AAAB	AAAB	AAAB
solcap_snp_c2_48694	chr04	52890220	[T/A]	0.276718	ABBB	BBBB	ABBB	BBBB	AAAB	ABBB	AABB	BBBB	ABBB	BBBB	ABBB	ABBB	AABB	AABB	BBBB	AABB	ABBB	AABB	ABBB	BBBB	ABBB	ABBB	BBBB	BBBB	AABB	ABBB	BBBB	AAAB	AABB	ABBB	BBBB	ABBB	AABB	AABB	BBBB	BBBB	AABB	BBBB	BBBB	ABBB	ABBB	ABBB	ABBB	BBBB	ABBB
solcap_snp_c2_10656	chr04	71654784	[T/G]	0.277354	BBBB	ABBB	AABB	BBBB	ABBB	ABBB	BBBB	BBBB	ABBB	BBBB	BBBB	BBBB	ABBB	ABBB	BBBB	ABBB	BBBB	AABB	BBBB	AABB	AABB	AABB	ABBB	AABB	BBBB	ABBB	ABBB	BBBB	BBBB	AABB	AABB	ABBB	ABBB	BBBB	ABBB	AABB	BBBB	BBBB	ABBB	BBBB	ABBB	BBBB	BBBB	AABB	BBBB
solcap_snp_c2_45035	chr04	53671782	[T/C]	0.277354	AAAB	AAAA	AAAB	AAAA	AABB	AAAB	AAAA	AAAA	AAAB	AAAA	AAAA	AAAB	AABB	AABB	AAAA	AABB	AAAA	AABB	AAAB	AAAA	AAAB	AAAB	AAAA	AAAA	AABB	AAAA	AAAA	ABBB	AABB	ABBB	AAAA	AABB	AABB	AABB	AAAA	AAAA	AABB	AAAB	AAAB	AAAA	AAAB	AAAA	AAAB	AAAB	AAAB
solcap_snp_c2_34876	chr04	67981010	[A/G]	0.279262	AAAA	AAAB	AAAA	AAAA	AAAA	AAAA	AAAB	AAAA	AAAB	AAAA	AAAA	AAAA	AAAA	AABB	AAAA	AAAA	AAAB	AAAB	AAAB	AAAB	AAAB	AABB	AAAB	AABB	AABB	AABB	AABB	AABB	AABB	AAAB	AAAB	AABB	AAAA	AAAA	AAAA	AAAB	BBBB	AAAB	ABBB	AABB	AAAB	AAAB	AAAB	AAAB	AAAB
solcap_snp_c1_9477	chr04	31226172	[A/G]	0.279898	AAAA	AAAB	AAAA	AAAA	AAAA	AAAB	AAAA	AAAA	AAAA	AAAA	AAAA	AAAA	AAAB	AAAB	AAAB	AAAA	AAAA	AAAA	AAAA	AAAA	AAAA	AAAB	AAAA	AAAB	AAAA	AAAA	AAAA	AAAA	AAAA	AAAA	AAAA	AAAB	AAAB	AAAA	AAAB	AAAA	AABB	AAAA	AAAA	AAAA	AAAA	AAAB	AAAA	AAAB	AAAB
solcap_snp_c2_26675	chr04	65727042	[T/C]	0.279898	ABBB	BBBB	BBBB	ABBB	BBBB	ABBB	ABBB	ABBB	ABBB	BBBB	BBBB	ABBB	ABBB	BBBB	ABBB	BBBB	ABBB	AABB	ABBB	ABBB	AABB	ABBB	BBBB	ABBB	BBBB	AABB	ABBB	BBBB	ABBB	ABBB	AABB	ABBB	ABBB	ABBB	BBBB	AABB	BBBB	ABBB	AAAB	ABBB	ABBB	AABB	BBBB	AAAB	ABBB
solcap_snp_c2_10681	chr04	71592572	[A/G]	0.280534	ABBB	BBBB	BBBB	AAAA	ABBB	BBBB	AAAB	AAAB	ABBB	ABBB	ABBB	AAAB	AAAB	BBBB	AAAB	BBBB	ABBB	ABBB	AAAB	BBBB	AAAB	BBBB	ABBB	ABBB	AAAB	ABBB	AAAB	AAAB	ABBB	BBBB	BBBB	AAAB	ABBB	AABB	BBBB	BBBB	BBBB	BBBB	ABBB	AAAB	ABBB	ABBB	AAAB	BBBB	AAAB
solcap_snp_c2_31358	chr04	31162267	[T/C]	0.280534	BBBB	ABBB	BBBB	BBBB	BBBB	ABBB	BBBB	BBBB	BBBB	BBBB	BBBB	BBBB	ABBB	ABBB	ABBB	BBBB	BBBB	BBBB	BBBB	BBBB	BBBB	ABBB	BBBB	ABBB	BBBB	BBBB	BBBB	BBBB	BBBB	BBBB	BBBB	ABBB	ABBB	BBBB	ABBB	BBBB	AABB	BBBB	BBBB	BBBB	BBBB	ABBB	BBBB	ABBB	ABBB
solcap_snp_c1_3544	chr04	71385536	[A/C]	0.282443	AAAB	AABB	ABBB	AAAA	AAAB	AAAB	AAAA	AABB	AAAB	AAAB	AAAB	AAAB	AAAB	AAAB	AAAB	AABB	AAAA	AAAB	AAAA	ABBB	AABB	AABB	AAAB	AAAB	AAAA	AAAA	AAAB	AAAA	AAAA	AABB	AABB	AAAB	AAAB	AAAB	AAAB	AABB	AAAA	AABB	AAAB	AAAA	AAAA	AAAA	AAAA	AABB	AAAA
solcap_snp_c2_26812	chr04	9590925	[A/T]	0.282443	ABBB	ABBB	AABB	ABBB	ABBB	ABBB	BBBB	BBBB	ABBB	ABBB	AABB	BBBB	ABBB	ABBB	BBBB	AABB	ABBB	BBBB	ABBB	BBBB	ABBB	ABBB	ABBB	BBBB	ABBB	ABBB	ABBB	BBBB	ABBB	ABBB	ABBB	BBBB	AABB	BBBB	AABB	ABBB	BBBB	ABBB	BBBB	BBBB	ABBB	BBBB	BBBB	ABBB	ABBB
solcap_snp_c2_54229	chr04	52033872	[A/C]	0.282443	AAAA	AAAB	AAAA	AABB	AAAA	AAAB	AABB	AAAA	AAAB	AAAB	ABBB	AAAA	AAAB	AAAB	AAAB	AAAB	ABBB	AAAB	AAAB	AAAA	AAAA	AAAA	AAAB	AAAB	AAAB	ABBB	AABB	AAAA	AAAB	AAAA	AAAA	AABB	AAAB	AAAA	AAAB	AAAB	AABB	AAAA	AABB	AAAA	AAAA	AAAB	AAAA	AABB	AAAB
solcap_snp_c2_55793	chr04	65970096	[A/C]	0.283079	AAAB	ABBB	ABBB	AAAB	ABBB	AABB	AAAB	AAAA	AAAA	AABB	AABB	AABB	AAAB	AAAA	BBBB	ABBB	AAAA	AABB	AAAA	AAAB	AABB	AAAB	AABB	AAAA	AAAA	AAAB	AAAB	AAAB	AAAA	AAAB	AAAB	AAAB	ABBB	AAAB	AAAB	AAAB	AABB	AABB	AAAB	AAAB	AAAA	AAAB	AAAB	AABB	AAAA
solcap_snp_c2_34873	chr04	67981400	[T/C]	0.284351	AABB	AAAB	AAAB	AAAA	AAAB	AAAB	AAAA	AAAB	AAAB	AABB	AABB	AAAB	AAAB	AAAB	AAAB	AAAB	AABB	AABB	AAAA	AABB	AAAB	AAAB	AAAB	AAAB	AAAA	AAAB	AAAB	AABB	AAAB	AAAB	AAAB	AAAB	AABB	AABB	AABB	AAAA	AAAA	AABB	AAAA	AAAA	AAAB	AAAB	AAAA	AAAA	AAAB
solcap_snp_c1_16534	chr04	50439613	[T/G]	0.285623	AAAB	AAAB	AAAB	AAAA	AAAB	AAAA	ABBB	ABBB	AAAB	AAAB	AAAB	AABB	AAAA	AAAA	AAAB	AAAA	ABBB	AAAA	AAAA	AAAB	AAAB	AAAB	AAAB	AAAA	AAAB	AAAB	AAAB	AAAA	AAAB	AAAB	AAAB	AAAA	AAAA	AAAB	AABB	AAAB	AAAA	AAAB	AABB	AAAB	AAAB	ABBB	AABB	AAAA	AAAA
[truncated: 2,537 more rows]
[truncated: 348 more columns]
