# Supplementary material for: Analysis of genetic diversity and population structure among cultivated potato clones from Korea and global breeding programs
Source: Sci Rep. 2022 Jun 21;12:10462. doi: 10.1038/s41598-022-12874-2 (PMC9213424; doi:10.1038/s41598-022-12874-2)
Supplement: Supplementary file 5 — Supplementary Information 5. [file 41598_2022_12874_MOESM5_ESM.xlsx]

## Sheet: Blad1
	solcap_snp_c1_10354	solcap_snp_c1_10358	solcap_snp_c1_10915	solcap_snp_c1_10918	solcap_snp_c1_10924	solcap_snp_c1_10930	solcap_snp_c1_11066	solcap_snp_c1_11288	solcap_snp_c1_11290	solcap_snp_c1_11308	solcap_snp_c1_11506	solcap_snp_c1_11769	solcap_snp_c1_12106	solcap_snp_c1_12114	solcap_snp_c1_12118	solcap_snp_c1_12131	solcap_snp_c1_12152	solcap_snp_c1_12858	solcap_snp_c1_12938	solcap_snp_c1_13289	solcap_snp_c1_13293	solcap_snp_c1_13296	solcap_snp_c1_13304	solcap_snp_c1_13318	solcap_snp_c1_13429	solcap_snp_c1_13430	solcap_snp_c1_13686	solcap_snp_c1_14044	solcap_snp_c1_14089	solcap_snp_c1_14211	solcap_snp_c1_14219	solcap_snp_c1_14238	solcap_snp_c1_14248	solcap_snp_c1_14249	solcap_snp_c1_14259	solcap_snp_c1_14261	solcap_snp_c1_14512	solcap_snp_c1_14588	solcap_snp_c1_14633	solcap_snp_c1_14647	solcap_snp_c1_14648	solcap_snp_c1_14649	solcap_snp_c1_14654	solcap_snp_c1_14663	solcap_snp_c1_14664	solcap_snp_c1_14900	solcap_snp_c1_14931	solcap_snp_c1_14956	solcap_snp_c1_15123
BakeKing	A	A	A	A	A	A	G	A	A	A	A	A	A	A	A	G	A	A	A	A	A	G	A	A	A	A	A	A	A	A	G	G	A	G	G	A	G	A	G	A	A	A	A	C	A	A	A	A	G
BakeKing	A	A	G	G	G	A	G	A	G	G	G	G	A	A	A	G	A	A	A	A	A	G	A	A	A	A	A	A	C	A	G	G	A	G	G	A	G	A	G	A	A	A	A	C	A	A	A	A	G
BakeKing	A	A	G	G	G	A	G	C	G	G	G	G	A	A	G	G	A	A	G	A	G	G	A	A	G	G	A	A	C	A	G	G	A	G	G	A	G	G	G	A	A	A	A	C	A	A	A	A	G
BakeKing	T	C	G	G	G	G	G	C	G	G	G	G	G	A	G	G	G	C	G	G	G	G	A	G	G	G	G	G	C	A	G	G	G	G	G	G	G	G	G	T	C	A	G	G	G	G	A	G	G
ArirangNo.1	A	A	A	A	A	G	A	A	A	A	-9	A	A	A	A	G	A	C	G	A	G	G	A	A	G	A	A	A	C	A	G	G	G	A	G	A	A	A	A	A	C	A	G	C	G	A	A	G	G
ArirangNo.1	T	C	A	G	G	G	G	A	A	A	-9	G	A	A	G	G	G	C	G	G	G	G	A	G	G	A	A	A	C	A	G	G	G	A	G	G	A	A	G	A	C	A	G	C	G	A	A	G	G
ArirangNo.1	T	C	A	G	G	G	G	A	G	A	-9	G	A	A	G	G	G	C	G	G	G	G	A	G	G	A	A	A	C	A	G	G	G	G	G	G	A	G	G	A	C	G	G	C	G	A	A	G	G
ArirangNo.1	T	C	A	G	G	G	G	C	G	A	-9	G	G	A	G	G	G	C	G	G	G	G	A	G	G	A	G	G	C	G	G	G	G	G	G	G	G	G	G	A	C	G	G	C	G	G	A	G	G
Triumph	A	A	A	A	A	G	G	A	A	A	A	A	A	A	A	A	A	A	A	A	G	A	A	A	A	A	A	A	C	A	G	G	A	A	G	A	A	A	A	A	A	A	A	C	A	A	A	A	G
Triumph	T	C	A	G	G	G	G	C	A	A	A	A	A	A	A	G	A	A	A	G	G	G	A	A	A	A	A	A	C	A	G	G	A	A	G	A	A	G	A	A	A	A	A	C	A	A	A	A	G
Triumph	T	C	A	G	G	G	G	C	A	A	G	G	A	A	G	G	A	C	G	G	G	G	A	A	G	G	A	G	C	A	G	G	G	G	G	G	A	G	G	T	C	G	G	C	G	A	A	G	G
Triumph	T	C	G	G	G	G	G	C	G	G	G	G	G	G	G	G	A	C	G	G	G	G	A	G	G	G	A	G	C	A	G	G	G	G	G	G	G	G	G	T	C	G	G	G	G	G	G	G	G
Oryun	A	A	A	A	A	G	A	A	A	A	A	A	A	A	A	A	G	A	G	A	A	G	A	A	G	A	A	A	A	A	G	A	G	A	A	A	A	A	A	A	A	A	A	C	A	A	A	A	G
Oryun	A	A	A	A	A	G	G	A	G	A	A	G	A	A	A	A	G	C	G	A	A	G	A	A	G	A	A	G	C	A	G	G	G	A	G	G	A	G	G	A	C	A	G	C	G	A	A	G	G
Oryun	A	A	A	A	A	G	G	C	G	A	A	G	A	G	A	G	G	C	G	A	G	G	G	A	G	A	A	G	C	G	G	G	G	G	G	G	A	G	G	A	C	A	G	C	G	A	G	G	G
Oryun	T	C	A	G	G	G	G	C	G	A	G	G	G	G	A	G	G	C	G	G	G	G	G	G	G	G	G	G	C	G	G	G	G	G	G	G	G	G	G	T	C	A	G	C	G	G	G	G	G
RedMoon	A	A	A	A	A	A	G	C	A	A	A	A	A	A	A	A	A	A	A	A	A	G	A	A	A	A	A	A	C	A	A	G	A	G	G	-9	A	A	G	A	A	A	A	C	A	A	A	A	G
RedMoon	A	A	A	G	G	G	G	C	A	A	A	G	A	A	A	G	A	A	G	A	G	G	A	A	A	A	A	G	C	A	G	G	A	G	G	-9	A	G	G	A	A	A	A	C	A	A	A	A	G
RedMoon	A	A	A	G	G	G	G	C	A	A	G	G	A	A	G	G	G	C	G	A	G	G	A	A	G	G	A	G	C	A	G	G	A	G	G	-9	A	G	G	T	C	G	G	G	A	A	A	G	G
RedMoon	A	A	G	G	G	G	G	C	G	A	G	G	G	G	G	G	G	C	G	G	G	G	A	G	G	G	A	G	C	A	G	G	G	G	G	-9	G	G	G	T	C	G	G	G	G	G	A	G	G
Pungnong	A	A	A	A	A	A	G	A	A	A	A	A	A	A	A	G	A	A	A	A	A	G	A	A	A	A	A	A	C	A	G	G	A	A	G	A	A	A	A	A	A	A	A	C	A	A	A	A	G
Pungnong	A	A	A	G	G	A	G	A	G	A	A	G	G	A	A	G	A	C	G	A	A	G	A	A	G	A	A	A	C	A	G	G	G	G	G	A	A	A	A	A	C	G	G	C	G	A	G	G	G
Pungnong	A	A	G	G	G	G	G	A	G	A	A	G	G	A	A	G	A	C	G	A	G	G	A	A	G	A	A	G	C	G	G	G	G	G	G	G	G	G	G	A	C	G	G	C	G	A	G	G	G
Pungnong	A	A	G	G	G	G	G	A	G	G	G	G	G	A	G	G	G	C	G	G	G	G	G	G	G	G	A	G	C	G	G	G	G	G	G	G	G	G	G	A	C	G	G	G	G	G	G	G	G
DakotaPearl	A	A	A	A	A	A	G	A	A	A	A	A	A	A	A	G	A	A	A	G	G	A	A	A	A	A	A	A	C	A	G	A	G	A	A	A	A	A	A	A	A	A	A	C	A	A	A	A	G
DakotaPearl	A	A	A	A	A	G	G	A	A	A	A	G	A	A	A	G	G	C	G	G	G	G	A	G	G	A	A	A	C	A	G	G	G	A	G	G	A	A	A	A	A	A	A	C	A	A	A	A	G
DakotaPearl	A	A	A	A	A	G	G	C	G	A	G	G	G	A	G	G	G	C	G	G	G	G	A	G	G	A	A	A	C	A	G	G	G	A	G	G	G	G	G	T	C	A	A	C	A	A	A	G	G
DakotaPearl	T	C	G	G	G	G	G	C	G	A	G	G	G	A	G	G	G	C	G	G	G	G	A	G	G	G	G	G	C	A	G	G	G	G	G	G	G	G	G	T	C	G	G	C	G	G	G	G	G
Hongjiseul	A	A	A	A	A	A	G	A	A	A	A	A	A	A	A	A	G	A	G	A	A	G	A	A	G	A	A	A	A	A	A	A	G	G	A	A	A	A	G	A	A	A	A	C	A	A	A	A	A
Hongjiseul	A	A	A	A	A	G	G	C	A	A	A	A	A	A	G	G	G	A	G	A	A	G	A	A	G	A	A	G	C	A	G	A	G	G	A	A	A	G	G	A	A	A	A	C	A	A	A	A	G
Hongjiseul	A	A	A	G	G	G	G	C	A	A	G	G	A	A	G	G	G	C	G	A	A	G	A	A	G	A	A	G	C	A	G	G	G	G	G	G	G	G	G	T	C	A	G	C	A	A	A	G	G
Hongjiseul	A	A	G	G	G	G	G	C	G	G	G	G	A	G	G	G	G	C	G	G	G	G	A	G	G	G	G	G	C	A	G	G	G	G	G	G	G	G	G	T	C	G	G	C	G	G	A	G	G
Lora	A	A	A	A	A	A	A	A	A	A	A	G	A	A	A	G	G	A	A	A	G	G	A	A	A	A	A	A	C	A	G	A	G	A	A	A	A	G	A	A	A	A	A	C	A	A	G	A	A
Lora	A	A	A	G	G	G	G	C	G	A	G	G	A	A	A	G	G	A	G	A	G	G	A	A	G	G	A	G	C	A	G	A	G	G	A	A	G	G	G	T	A	A	A	C	A	A	G	A	G
Lora	A	A	G	G	G	G	G	C	G	G	G	G	A	A	G	G	G	C	G	G	G	G	A	G	G	G	A	G	C	A	G	G	G	G	G	A	G	G	G	T	A	A	A	C	A	A	G	A	G
Lora	A	A	G	G	G	G	G	C	G	G	G	G	A	G	G	G	G	C	G	G	G	G	A	G	G	G	G	G	C	A	G	G	G	G	G	G	G	G	G	T	C	A	G	G	G	G	G	G	G
RedRascal	A	A	A	A	A	A	G	A	A	A	A	G	A	A	A	A	A	A	A	A	A	A	A	A	G	A	A	A	C	A	G	A	G	A	A	A	A	A	A	A	A	A	G	C	G	A	A	G	G
RedRascal	A	A	A	G	G	A	G	C	A	A	A	G	A	A	A	G	A	C	G	G	G	G	A	A	G	A	A	A	C	A	G	G	G	A	G	G	A	G	A	A	C	A	G	C	G	A	G	G	G
RedRascal	A	A	G	G	G	G	G	C	A	A	A	G	A	A	G	G	G	C	G	G	G	G	A	G	G	A	A	G	C	A	G	G	G	G	G	G	G	G	G	A	C	G	G	C	G	A	G	G	G
RedRascal	T	C	G	G	G	G	G	C	G	A	G	G	A	G	G	G	G	C	G	G	G	G	A	G	G	G	A	G	C	A	G	G	G	G	G	G	G	G	G	A	C	G	G	C	G	G	G	G	G
Gahwang	A	A	A	A	A	A	A	A	A	A	A	A	A	A	A	A	G	A	G	A	G	G	A	A	G	A	A	A	A	A	G	G	A	A	G	A	A	A	A	A	A	A	A	C	A	A	A	A	A
Gahwang	A	A	A	G	G	A	G	A	G	A	A	G	A	A	A	G	G	C	G	A	G	G	A	A	G	A	A	A	C	A	G	G	G	A	G	G	A	A	A	A	C	A	G	C	G	A	G	G	G
Gahwang	A	A	G	G	G	G	G	C	G	A	G	G	A	A	G	G	G	C	G	G	G	G	A	G	G	A	A	A	C	A	G	G	G	A	G	G	A	G	G	A	C	A	G	C	G	A	G	G	G
Gahwang	A	A	G	G	G	G	G	C	G	G	G	G	G	G	G	G	G	C	G	G	G	G	A	G	G	A	A	A	C	A	G	G	G	G	G	G	G	G	G	T	C	A	G	C	G	G	G	G	G
Tamasha	A	A	A	A	A	A	A	A	A	A	A	A	A	A	A	G	A	C	A	A	A	G	A	A	A	A	A	A	C	A	G	G	G	A	G	A	A	A	A	A	A	A	A	C	A	A	A	A	G
Tamasha	A	A	A	A	A	G	A	C	G	G	A	A	A	A	A	G	G	C	G	G	G	G	A	G	G	A	A	A	C	A	G	G	G	A	G	A	A	G	A	A	C	A	G	C	G	A	G	G	G
Tamasha	A	A	A	G	G	G	G	C	G	G	A	G	A	A	G	G	G	C	G	G	G	G	A	G	G	A	A	G	C	A	G	G	G	G	G	G	G	G	G	A	C	A	G	C	G	A	G	G	G
Tamasha	A	A	G	G	G	G	G	C	G	G	G	G	G	G	G	G	G	C	G	G	G	G	A	G	G	G	A	G	C	A	G	G	G	G	G	G	G	G	G	A	C	A	G	C	G	G	G	G	G
HAt-22	A	A	A	A	A	A	G	C	A	A	A	G	A	A	A	A	A	A	A	A	A	G	A	A	G	A	A	A	A	A	G	A	A	G	A	A	G	A	A	A	A	A	A	C	A	A	A	A	G
HAt-22	T	C	A	G	G	A	G	C	A	A	G	G	A	A	A	G	G	A	A	A	G	G	A	A	G	A	A	A	C	A	G	A	A	G	G	A	G	A	G	A	A	A	A	C	A	A	A	A	G
HAt-22	T	C	G	G	G	G	G	C	A	A	G	G	A	A	A	G	G	A	G	A	G	G	A	A	G	A	A	A	C	A	G	G	G	G	G	A	G	A	G	T	A	A	A	C	A	A	A	A	G
HAt-22	T	C	G	G	G	G	G	C	G	G	G	G	G	G	G	G	G	C	G	G	G	G	A	G	G	G	A	A	C	A	G	G	G	G	G	G	G	G	G	T	C	A	G	C	G	G	G	G	G
B9361-4	A	A	A	A	A	G	A	A	G	A	A	A	A	A	A	A	G	A	A	A	A	G	A	A	A	A	A	A	A	A	G	A	A	A	A	A	A	A	A	A	A	A	A	C	A	A	A	A	A
B9361-4	A	A	A	A	A	G	G	A	G	A	A	A	A	A	A	G	G	A	G	A	A	G	A	A	G	A	A	A	A	A	G	G	G	G	G	A	A	A	G	A	A	A	A	C	A	A	A	A	G
B9361-4	T	C	A	G	G	G	G	C	G	G	G	A	A	A	A	G	G	C	G	G	G	G	A	G	G	G	A	A	A	A	G	G	G	G	G	A	G	G	G	T	C	A	G	C	G	A	A	G	G
B9361-4	T	C	A	G	G	G	G	C	G	G	G	G	A	G	A	G	G	C	G	G	G	G	A	G	G	G	A	G	C	A	G	G	G	G	G	G	G	G	G	T	C	A	G	C	G	G	G	G	G
76B54-2	A	A	A	A	A	A	A	A	A	A	A	G	A	A	A	A	A	A	A	A	A	G	A	A	A	A	A	A	A	A	G	A	A	A	A	A	G	G	A	A	A	A	A	C	A	A	A	A	A
76B54-2	A	A	G	G	G	A	G	C	A	A	G	G	A	A	A	A	G	A	A	A	A	G	A	A	G	A	A	G	A	A	G	G	A	G	G	A	G	G	G	A	A	A	A	C	A	A	A	A	G
76B54-2	A	A	G	G	G	A	G	C	A	A	G	G	A	G	A	G	G	A	G	A	A	G	A	A	G	G	A	G	C	A	G	G	G	G	G	A	G	G	G	T	A	A	A	C	A	A	A	A	G
76B54-2	T	C	G	G	G	G	G	C	A	A	G	G	G	G	G	G	G	C	G	A	G	G	A	A	G	G	A	G	C	A	G	G	G	G	G	G	G	G	G	T	C	A	G	C	G	G	G	G	G
Daekwan1-143	A	A	A	A	A	A	A	A	A	A	A	A	A	A	A	A	A	A	A	A	A	G	A	A	G	A	A	A	C	A	G	A	A	A	A	A	A	A	A	A	A	A	A	C	A	A	A	A	A
Daekwan1-143	A	A	A	A	A	A	G	C	G	A	A	G	A	A	A	G	G	A	G	A	A	G	A	A	G	A	A	A	C	A	G	G	G	A	G	A	A	A	A	A	A	A	A	C	A	A	A	A	G
Daekwan1-143	A	A	G	G	G	G	G	C	G	A	G	G	A	A	G	G	G	C	G	A	G	G	A	A	G	A	A	A	C	A	G	G	G	G	G	G	G	G	G	A	C	A	G	C	G	A	A	G	G
Daekwan1-143	T	C	G	G	G	G	G	C	G	G	G	G	G	G	G	G	G	C	G	G	G	G	A	G	G	G	A	G	C	A	G	G	G	G	G	G	G	G	G	T	C	A	G	C	G	G	G	G	G
Suseon	A	A	A	G	G	A	A	A	A	A	A	A	A	A	A	A	A	C	G	A	A	A	A	A	G	A	A	A	A	A	G	G	G	A	G	A	A	G	A	A	C	A	G	C	G	A	A	G	G
Suseon	A	A	A	G	G	A	G	A	A	A	A	G	A	A	A	G	G	C	G	A	G	G	A	A	G	A	A	A	C	A	G	G	G	G	G	G	A	G	A	A	C	A	G	C	G	A	A	G	G
Suseon	A	A	G	G	G	G	G	C	G	A	A	G	G	A	A	G	G	C	G	A	G	G	A	A	G	A	A	G	C	A	G	G	G	G	G	G	G	G	G	A	C	G	G	C	G	A	A	G	G
Suseon	A	A	G	G	G	G	G	C	G	A	A	G	G	G	G	G	G	C	G	A	G	G	A	A	G	A	A	G	C	G	G	G	G	G	G	G	G	G	G	A	C	G	G	C	G	G	A	G	G
ArirangNo.2	A	A	A	A	A	G	A	C	A	A	A	G	A	A	A	A	-9	A	G	A	A	A	A	A	A	A	A	A	A	A	G	A	A	G	A	A	A	G	A	A	A	A	A	C	A	A	A	A	A
ArirangNo.2	T	C	A	A	A	G	G	C	A	A	A	G	A	A	A	A	-9	A	G	A	A	G	A	A	G	A	A	G	A	A	G	G	G	G	G	A	A	G	G	A	A	A	A	C	A	A	A	A	A
ArirangNo.2	T	C	A	G	A	G	G	C	A	A	G	G	A	G	A	G	-9	C	G	A	G	G	A	A	G	G	A	G	C	A	G	G	G	G	G	A	A	G	G	A	C	A	G	C	G	A	G	G	G
ArirangNo.2	T	C	A	G	G	G	G	C	G	G	G	G	A	G	G	G	-9	C	G	G	G	G	A	G	G	G	G	G	C	A	G	G	G	G	G	G	G	G	G	T	C	A	G	G	G	G	G	G	G
Daekwan2-66	A	A	A	A	A	A	G	A	A	A	A	G	A	A	A	A	G	A	A	A	G	A	A	A	G	A	A	A	C	A	G	G	A	G	G	A	A	A	A	A	A	A	A	C	A	A	A	A	G
Daekwan2-66	A	A	A	A	A	G	G	A	G	A	A	G	A	A	A	G	G	A	G	A	G	G	A	A	G	A	A	A	C	A	G	G	A	G	G	A	A	G	G	A	C	A	G	C	A	A	G	A	G
Daekwan2-66	A	A	A	G	G	G	G	C	G	A	G	G	A	A	G	G	G	C	G	A	G	G	A	A	G	A	A	G	C	A	G	G	G	G	G	A	G	G	G	A	C	A	G	C	G	A	G	G	G
Daekwan2-66	A	A	G	G	G	G	G	C	G	G	G	G	G	G	G	G	G	C	G	G	G	G	A	G	G	A	A	G	C	A	G	G	G	G	G	G	G	G	G	T	C	G	G	C	G	G	G	G	G
Hichip	A	A	A	G	G	A	A	A	A	A	A	A	A	A	A	A	-9	A	A	A	A	G	A	A	A	A	A	A	C	A	G	A	G	A	A	A	A	A	A	A	A	A	A	C	A	A	A	A	A
Hichip	A	A	G	G	G	A	A	A	A	A	A	G	A	A	A	G	-9	C	G	A	G	G	A	A	G	A	A	A	C	A	G	G	G	A	G	G	A	A	A	A	A	A	A	C	G	A	A	G	G
Hichip	A	A	G	G	G	G	G	C	G	A	G	G	A	A	A	G	-9	C	G	G	G	G	A	G	G	G	A	A	C	A	G	G	G	G	G	G	G	G	G	T	C	A	G	C	G	A	A	G	G
Hichip	T	C	G	G	G	G	G	C	G	A	G	G	G	G	A	G	-9	C	G	G	G	G	A	G	G	G	A	G	C	A	G	G	G	G	G	G	G	G	G	T	C	A	G	C	G	G	A	G	G
Daekwan2-67	A	A	A	A	A	A	A	A	A	A	A	G	A	A	A	G	G	A	A	G	G	G	A	G	A	A	A	A	C	A	G	A	G	A	A	A	A	A	A	A	A	A	A	C	A	A	A	A	G
Daekwan2-67	A	A	A	A	A	G	G	C	A	A	A	G	A	A	G	G	G	C	G	G	G	G	A	G	A	G	A	A	C	A	G	G	G	A	G	G	A	A	G	A	A	A	A	C	A	A	A	A	G
Daekwan2-67	A	A	A	A	A	G	G	C	A	A	G	G	A	A	G	G	G	C	G	G	G	G	A	G	A	G	A	A	C	A	G	G	G	G	G	G	A	G	G	T	C	A	G	C	G	A	A	G	G
Daekwan2-67	A	A	G	G	G	G	G	C	G	A	G	G	G	A	G	G	G	C	G	G	G	G	A	G	G	G	G	G	C	A	G	G	G	G	G	G	G	G	G	T	C	G	G	C	G	G	G	G	G
Daekwan2-68	A	A	A	A	A	A	A	A	A	A	A	A	A	A	A	A	G	A	G	A	A	G	A	A	A	A	A	A	A	A	G	G	A	A	G	A	A	A	A	A	C	A	G	C	A	A	A	A	A
Daekwan2-68	A	A	A	G	G	G	G	A	A	A	A	G	A	A	A	G	G	C	G	A	A	G	A	A	G	A	A	A	C	A	G	G	G	A	G	G	A	A	A	A	C	A	G	C	G	A	A	G	A
Daekwan2-68	A	A	A	G	G	G	G	C	G	A	A	G	A	A	G	G	G	C	G	G	G	G	A	G	G	A	A	A	C	A	G	G	G	A	G	G	A	G	G	A	C	A	G	C	G	A	G	G	G
Daekwan2-68	A	A	G	G	G	G	G	C	G	A	G	G	G	G	G	G	G	C	G	G	G	G	G	G	G	G	A	G	C	G	G	G	G	G	G	G	G	G	G	A	C	G	G	C	G	G	G	G	G
Arachy	A	A	A	A	A	A	A	A	A	A	A	A	A	A	A	A	A	A	A	A	A	A	A	A	A	A	A	A	A	A	G	G	A	A	G	A	A	A	A	A	A	A	A	C	A	A	-9	A	A
Arachy	A	A	A	A	A	G	G	A	A	A	A	G	A	A	A	G	A	A	A	A	A	G	A	A	A	A	A	A	C	A	G	G	A	A	G	A	A	G	G	A	A	A	A	C	A	A	-9	A	A
Arachy	A	A	A	G	G	G	G	C	A	A	G	G	A	A	G	G	A	C	G	G	G	G	A	A	G	G	A	G	C	A	G	G	G	G	G	G	G	G	G	A	A	A	G	C	G	A	-9	G	A
Arachy	A	A	G	G	G	G	G	C	G	A	G	G	G	G	G	G	G	C	G	G	G	G	A	G	G	G	A	G	C	A	G	G	G	G	G	G	G	G	G	T	C	A	G	G	G	G	-9	G	G
Daekwan2-69	A	A	A	G	G	A	A	A	A	A	A	A	A	A	A	A	A	C	A	A	G	G	A	A	A	A	A	A	A	A	G	G	G	A	G	G	A	A	A	A	A	A	A	C	G	A	A	G	A
Daekwan2-69	A	A	A	G	G	G	A	A	A	A	A	A	A	A	A	A	A	C	G	G	G	G	A	G	G	A	A	G	A	A	G	G	G	A	G	G	A	G	A	A	C	A	G	C	G	A	A	G	G
Daekwan2-69	A	A	G	G	G	G	G	C	G	A	A	G	A	G	A	G	G	C	G	G	G	G	A	G	G	A	A	G	C	A	G	G	G	G	G	G	A	G	G	A	C	A	G	C	G	A	A	G	G
Daekwan2-69	T	C	G	G	G	G	G	C	G	A	A	G	G	G	G	G	G	C	G	G	G	G	A	G	G	G	A	G	C	G	G	G	G	G	G	G	G	G	G	T	C	G	G	C	G	G	G	G	G
Penobscot	A	A	A	A	A	G	G	A	A	A	A	G	A	A	A	A	A	A	A	A	A	G	A	A	G	A	A	A	C	A	G	A	-9	A	A	A	A	G	A	A	A	A	A	C	A	A	A	A	G
Penobscot	A	A	A	A	A	G	G	A	A	A	A	G	A	A	A	G	A	A	A	A	A	G	A	A	G	A	A	G	C	A	G	G	-9	G	G	A	A	G	G	A	A	A	A	C	A	A	A	A	G
Penobscot	T	C	A	G	A	G	G	C	A	A	G	G	A	A	A	G	A	A	G	A	G	G	A	A	G	A	A	G	C	A	G	G	-9	G	G	A	G	G	G	A	A	A	G	C	G	A	A	G	G
Penobscot	T	C	A	G	G	G	G	C	G	A	G	G	G	G	A	G	G	C	G	G	G	G	A	G	G	G	A	G	C	A	G	G	-9	G	G	G	G	G	G	A	C	A	G	C	G	G	A	G	G
Rosa	A	A	A	A	A	A	A	A	A	A	A	G	A	A	A	G	A	C	G	A	A	G	A	A	G	A	A	A	A	A	G	G	G	A	G	G	-9	A	G	A	A	A	A	C	G	A	A	G	A
Rosa	A	A	A	A	A	G	G	A	A	A	A	G	A	A	G	G	A	C	G	G	G	G	A	G	G	A	A	G	C	A	G	G	G	A	G	G	-9	G	G	A	C	A	G	C	G	A	A	G	A
Rosa	A	A	A	G	G	G	G	A	A	A	A	G	A	A	G	G	G	C	G	G	G	G	A	G	G	A	A	G	C	A	G	G	G	G	G	G	-9	G	G	A	C	A	G	C	G	A	A	G	A
Rosa	A	A	G	G	G	G	G	A	G	A	A	G	A	A	G	G	G	C	G	G	G	G	A	G	G	A	A	G	C	G	G	G	G	G	G	G	-9	G	G	A	C	G	G	C	G	G	G	G	G
Sante	A	A	A	A	A	A	A	A	G	A	A	G	A	A	A	A	A	A	A	A	A	A	A	A	G	A	A	A	A	A	A	A	A	A	A	A	A	A	A	A	A	A	A	C	A	A	A	A	G
Sante	A	A	A	A	A	A	G	A	G	A	A	G	A	A	A	A	G	C	G	A	G	G	A	A	G	A	A	A	C	A	G	G	G	G	G	A	G	G	G	A	A	A	A	C	A	A	A	A	G
Sante	A	A	G	G	G	G	G	C	G	G	G	G	A	G	G	G	G	C	G	A	G	G	A	A	G	A	A	G	C	A	G	G	G	G	G	G	G	G	G	A	C	A	G	C	G	A	A	G	G
Sante	T	C	G	G	G	G	G	C	G	G	G	G	A	G	G	G	G	C	G	G	G	G	A	A	G	G	A	G	C	A	G	G	G	G	G	G	G	G	G	T	C	A	G	G	G	G	G	G	G
Raja	A	A	A	A	A	A	G	C	A	A	A	A	A	A	A	A	A	A	A	A	A	A	A	A	A	A	A	G	A	A	A	G	A	G	G	A	A	G	A	A	A	A	A	C	A	A	A	A	G
Raja	A	A	A	A	A	G	G	C	A	A	A	A	A	A	A	G	G	C	G	G	G	G	A	A	G	A	A	G	C	A	G	G	G	G	G	A	A	G	G	A	A	A	G	C	A	A	A	G	G
Raja	A	A	A	G	G	G	G	C	G	A	A	G	G	A	A	G	G	C	G	G	G	G	A	G	G	A	A	G	C	A	G	G	G	G	G	G	G	G	G	T	C	A	G	C	G	A	G	G	G
Raja	A	A	G	G	G	G	G	C	G	G	G	G	G	G	A	G	G	C	G	G	G	G	A	G	G	G	G	G	C	A	G	G	G	G	G	G	G	G	G	T	C	G	G	C	G	G	G	G	G
Suji	A	A	A	A	A	G	G	A	A	A	A	A	A	A	A	A	A	A	A	A	A	G	A	A	G	A	A	A	A	A	G	G	A	A	G	A	A	A	A	A	A	A	A	C	A	A	-9	A	G
Suji	A	A	A	G	G	G	G	A	A	A	A	G	A	A	A	G	G	C	G	A	A	G	A	A	G	A	A	A	A	A	G	G	G	A	G	G	A	A	G	A	C	A	G	C	G	A	-9	G	G
Suji	A	A	A	G	G	G	G	C	G	A	A	G	G	A	A	G	G	C	G	A	G	G	G	A	G	A	A	G	C	G	G	G	G	A	G	G	A	G	G	A	C	A	G	C	G	A	-9	G	G
Suji	T	C	G	G	G	G	G	C	G	A	G	G	G	G	G	G	G	C	G	G	G	G	G	G	G	A	G	G	C	G	G	G	G	G	G	G	G	G	G	T	C	G	G	C	G	G	-9	G	G
Belarus3	A	A	A	A	A	A	G	A	A	A	A	A	A	A	A	G	-9	A	A	A	G	G	A	A	G	A	A	A	A	A	G	G	A	A	G	A	A	G	A	A	A	A	A	C	A	A	A	A	G
Belarus3	A	A	A	A	A	A	G	A	G	A	A	G	A	A	G	G	-9	C	G	A	G	G	A	A	G	A	A	G	C	A	G	G	G	A	G	G	A	G	G	A	A	A	G	C	G	A	A	G	G
Belarus3	A	A	G	G	G	G	G	C	G	A	A	G	A	A	G	G	-9	C	G	A	G	G	A	A	G	A	A	G	C	A	G	G	G	G	G	G	A	G	G	A	C	A	G	C	G	A	A	G	G
Belarus3	A	A	G	G	G	G	G	C	G	G	G	G	G	A	G	G	-9	C	G	G	G	G	A	G	G	A	A	G	C	A	G	G	G	G	G	G	G	G	G	T	C	G	G	C	G	G	A	G	G
EarlyFri	A	A	A	A	A	G	G	A	A	A	A	G	A	A	A	G	A	A	G	A	A	G	A	A	A	A	A	A	A	A	A	A	A	A	A	A	A	A	A	A	A	A	A	C	A	A	A	A	G
EarlyFri	A	A	A	A	A	G	G	C	A	A	A	G	A	A	A	G	G	A	G	G	G	G	A	G	A	A	A	A	C	A	G	G	G	A	G	A	A	A	G	A	A	A	A	C	A	A	A	A	G
EarlyFri	A	A	A	G	G	G	G	C	G	A	G	G	A	A	G	G	G	C	G	G	G	G	A	G	G	G	A	A	C	A	G	G	G	G	G	G	G	G	G	T	C	G	G	C	A	A	A	G	G
EarlyFri	T	C	A	G	G	G	G	C	G	A	G	G	G	A	G	G	G	C	G	G	G	G	G	G	G	G	A	A	C	G	G	G	G	G	G	G	G	G	G	T	C	G	G	G	G	G	G	G	G
Russia12	A	A	A	A	A	A	A	A	A	A	A	A	A	A	A	G	A	A	G	G	G	A	A	A	G	A	A	G	A	A	G	A	A	G	A	A	A	G	G	A	C	A	G	C	G	A	G	G	G
Russia12	A	A	A	G	G	G	A	A	G	G	A	G	A	A	A	G	G	C	G	G	G	G	A	G	G	A	A	G	C	A	G	G	G	G	G	G	A	G	G	A	C	A	G	C	G	A	G	G	G
Russia12	A	A	A	G	G	G	G	C	G	G	A	G	A	A	G	G	G	C	G	G	G	G	A	G	G	G	G	G	C	A	G	G	G	G	G	G	A	G	G	A	C	G	G	C	G	A	G	G	G
Russia12	A	A	G	G	G	G	G	C	G	G	G	G	G	A	G	G	G	C	G	G	G	G	A	G	G	G	G	G	C	A	G	G	G	G	G	G	A	G	G	A	C	G	G	C	G	G	G	G	G
Jaekyo-P-14	A	A	A	A	A	A	G	A	A	A	A	A	A	A	A	G	A	A	G	A	A	G	A	A	G	A	A	A	A	A	G	A	G	A	A	A	A	A	G	A	A	A	A	C	A	A	A	A	A
Jaekyo-P-14	A	A	A	A	A	G	G	A	A	A	A	G	A	A	A	G	G	A	G	A	A	G	A	A	G	A	A	A	C	A	G	A	G	G	A	A	A	A	G	A	A	A	A	C	A	A	A	A	G
Jaekyo-P-14	A	A	A	G	G	G	G	C	G	A	G	G	A	A	G	G	G	C	G	G	G	G	A	G	G	G	A	A	C	A	G	G	G	G	G	G	G	G	G	T	A	A	G	C	G	A	G	G	G
Jaekyo-P-14	T	C	G	G	G	G	G	C	G	G	G	G	A	A	G	G	G	C	G	G	G	G	A	G	G	G	A	G	C	A	G	G	G	G	G	G	G	G	G	T	C	A	G	C	G	G	G	G	G
Eba	A	A	A	A	A	G	G	C	A	A	A	A	A	A	A	A	A	A	A	A	A	A	A	A	A	A	A	A	A	A	A	-9	A	G	G	A	A	A	G	A	A	A	A	-9	A	A	A	A	A
Eba	A	A	A	A	A	G	G	C	A	A	G	A	A	A	A	G	A	A	A	A	A	G	A	A	A	G	A	G	C	A	G	-9	A	G	G	A	G	G	G	A	A	A	A	-9	A	A	G	A	A
Eba	A	A	A	A	A	G	G	C	G	G	G	G	A	A	G	G	A	A	A	A	G	G	A	A	G	G	A	G	C	A	G	-9	A	G	G	A	G	G	G	A	A	A	A	-9	A	A	G	A	G
Eba	T	C	A	G	G	G	G	C	G	G	G	G	G	G	G	G	A	C	G	G	G	G	A	A	G	G	A	G	C	A	G	-9	G	G	G	A	G	G	G	A	A	A	G	-9	G	G	G	G	G
Jaekyo-P-15	A	A	A	A	A	A	G	A	A	A	A	A	A	A	A	G	G	A	G	A	A	G	A	A	G	A	A	A	C	A	A	A	G	G	A	A	A	A	G	A	A	A	A	C	A	A	A	A	G
Jaekyo-P-15	A	A	A	A	A	G	G	C	G	G	A	A	A	A	G	G	G	A	G	A	A	G	A	A	G	A	A	A	C	A	G	A	G	G	A	A	A	A	G	A	A	A	A	C	A	A	A	A	G
Jaekyo-P-15	A	A	A	G	G	G	G	C	G	G	G	G	A	A	G	G	G	C	G	G	G	G	A	G	G	A	A	G	C	A	G	G	G	G	G	G	G	G	G	T	C	A	G	C	A	A	A	G	G
Jaekyo-P-15	A	A	G	G	G	G	G	C	G	G	G	G	A	A	G	G	G	C	G	G	G	G	A	G	G	G	G	G	C	A	G	G	G	G	G	G	G	G	G	T	C	G	G	C	G	G	G	G	G
Elkana	A	A	A	A	A	A	G	A	A	A	A	A	A	A	A	G	G	A	G	A	A	A	A	A	A	A	A	A	C	A	G	G	G	A	G	A	A	A	G	A	C	A	G	C	G	A	A	G	A
Elkana	A	A	A	A	A	G	G	A	A	A	A	G	A	A	G	G	G	C	G	A	G	G	A	A	G	A	A	A	C	A	G	G	G	G	G	A	A	G	G	A	C	A	G	C	G	A	A	G	G
Elkana	A	A	A	G	G	G	G	A	G	A	A	G	A	A	G	G	G	C	G	G	G	G	A	A	G	A	A	G	C	A	G	G	G	G	G	G	A	G	G	A	C	A	G	C	G	A	G	G	G
Elkana	T	C	G	G	G	G	G	C	G	A	G	G	G	A	G	G	G	C	G	G	G	G	G	G	G	G	G	G	C	G	G	G	G	G	G	G	G	G	G	A	C	G	G	C	G	G	G	G	G
Tanja	A	A	A	A	A	G	G	A	A	A	A	A	A	A	A	G	A	A	A	A	A	G	A	A	A	A	A	G	A	A	A	G	A	G	G	A	A	G	G	A	A	A	A	C	A	A	A	A	A
Tanja	A	A	A	A	A	G	G	C	G	A	A	A	A	A	A	G	A	C	A	A	A	G	A	A	G	A	A	G	C	A	A	G	G	G	G	A	A	G	G	A	A	A	A	C	A	A	A	A	G
Tanja	A	A	A	A	A	G	G	C	G	G	G	G	G	A	G	G	A	C	G	A	G	G	A	A	G	A	A	G	C	A	G	G	G	G	G	A	A	G	G	A	A	A	G	C	G	A	G	G	G
Tanja	T	A	A	G	G	G	G	C	G	G	G	G	G	A	G	G	G	C	G	G	G	G	A	G	G	G	G	G	C	A	G	G	G	G	G	G	G	G	G	T	C	A	G	C	G	G	G	G	G
Mangang	A	A	A	A	A	G	A	A	G	A	A	A	A	A	A	A	G	C	G	-9	G	A	A	A	G	A	A	A	C	A	A	G	G	A	G	A	A	A	A	A	C	A	G	C	G	A	A	G	G
Mangang	A	A	A	G	G	G	G	A	G	A	A	G	A	A	A	G	G	C	G	-9	G	G	A	A	G	A	G	A	C	A	G	G	G	G	G	G	A	G	G	A	C	A	G	C	G	A	A	G	G
Mangang	A	A	A	G	G	G	G	A	G	A	A	G	A	A	G	G	G	C	G	-9	G	G	A	G	G	A	G	G	C	A	G	G	G	G	G	G	A	G	G	A	C	A	G	C	G	A	A	G	G
Mangang	T	C	A	G	G	G	G	C	G	G	G	G	G	G	G	G	G	C	G	-9	G	G	A	G	G	A	G	G	C	A	G	G	G	G	G	G	G	G	G	A	C	G	G	C	G	G	A	G	G
Gangseon	A	A	A	A	A	A	G	A	A	A	A	A	A	A	A	A	G	A	A	A	G	G	A	A	G	A	A	A	A	A	G	G	A	A	G	A	A	A	A	A	A	A	A	C	A	A	A	A	G
Gangseon	A	A	A	A	A	A	G	A	A	A	A	G	A	A	A	G	G	C	G	A	G	G	A	A	G	A	A	G	C	A	G	G	G	G	G	A	G	G	G	A	C	A	G	C	G	A	G	G	G
Gangseon	A	A	G	G	G	G	G	C	A	A	G	G	A	A	G	G	G	C	G	G	G	G	A	G	G	A	A	G	C	A	G	G	G	G	G	G	G	G	G	A	C	A	G	C	G	A	G	G	G
Gangseon	A	A	G	G	G	G	G	C	G	A	G	G	G	G	G	G	G	C	G	G	G	G	A	G	G	A	A	G	C	A	G	G	G	G	G	G	G	G	G	T	C	G	G	C	G	G	G	G	G
Tamna	A	A	A	-9	-9	G	G	A	A	A	A	A	A	A	A	G	G	A	G	A	A	G	A	A	G	A	A	A	A	A	G	A	G	G	A	A	A	A	G	A	A	A	-9	C	A	A	A	A	A
Tamna	A	A	A	-9	-9	G	G	A	A	A	A	A	A	A	G	G	G	A	G	A	A	G	A	A	G	A	A	A	C	A	G	A	G	G	A	A	A	A	G	A	A	A	-9	C	A	A	A	A	G
Tamna	A	A	A	-9	-9	G	G	C	G	A	G	G	A	A	G	G	G	C	G	A	G	G	A	A	G	G	A	A	C	A	G	G	G	G	G	G	G	G	G	T	C	A	-9	C	G	A	A	G	G
Tamna	A	A	A	-9	-9	G	G	C	G	G	G	G	A	A	G	G	G	C	G	G	G	G	A	G	G	G	A	G	C	A	G	G	G	G	G	G	G	G	G	T	C	A	-9	C	G	G	G	G	G
NorkingRusset	A	A	A	A	A	A	G	A	G	A	A	G	A	A	A	A	A	A	G	A	A	G	A	A	A	A	A	A	C	A	G	A	G	A	A	A	A	A	A	A	A	A	A	C	A	A	A	A	A
NorkingRusset	A	A	G	G	G	A	G	A	G	G	A	G	A	A	A	G	A	C	G	G	G	G	A	G	G	A	A	A	C	A	G	G	G	A	G	G	A	G	A	A	A	A	G	C	G	A	A	G	G
NorkingRusset	A	A	G	G	G	A	G	A	G	G	A	G	A	A	G	G	A	C	G	G	G	G	A	G	G	G	A	A	C	A	G	G	G	A	G	G	A	G	G	A	C	G	G	C	G	A	A	G	G
NorkingRusset	A	A	G	G	G	G	G	A	G	G	G	G	G	G	G	G	G	C	G	G	G	G	A	G	G	G	G	G	C	A	G	G	G	G	G	G	G	G	G	T	C	G	G	C	G	G	A	G	G
Daekwan1-152	A	A	A	A	A	A	G	A	A	A	A	A	A	A	A	G	G	A	A	A	A	A	A	A	A	A	A	A	C	A	G	A	A	A	A	A	A	A	G	A	A	A	A	C	A	A	A	A	G
Daekwan1-152	A	A	A	G	G	G	G	A	G	A	A	G	A	A	G	G	G	A	G	A	A	G	A	A	G	A	A	A	C	A	G	G	G	G	G	A	A	A	G	A	A	A	A	C	A	A	A	A	G
Daekwan1-152	T	C	A	G	G	G	G	A	G	A	G	G	A	A	G	G	G	C	G	A	G	G	A	A	G	G	G	A	C	A	G	G	G	G	G	A	G	G	G	T	C	A	G	C	G	A	A	G	G
Daekwan1-152	T	C	G	G	G	G	G	C	G	A	G	G	G	A	G	G	G	C	G	G	G	G	G	G	G	G	G	G	C	G	G	G	G	G	G	G	G	G	G	T	C	A	G	C	G	G	A	G	G
R5	A	A	A	A	A	G	G	A	A	A	A	A	A	A	A	G	A	A	A	A	G	A	A	A	A	A	A	A	A	A	A	G	A	A	G	A	A	A	A	A	A	A	A	C	A	A	A	A	A
R5	A	A	A	G	G	G	G	C	A	A	A	G	A	A	A	G	A	C	G	G	G	G	A	A	G	A	A	G	A	A	G	G	G	G	G	A	A	G	G	A	C	A	G	C	G	A	G	G	G
R5	A	A	A	G	G	G	G	C	A	A	G	G	A	A	G	G	G	C	G	G	G	G	A	G	G	A	A	G	A	A	G	G	G	G	G	G	G	G	G	A	C	A	G	C	G	A	G	G	G
R5	A	A	A	G	G	G	G	C	A	A	G	G	G	G	G	G	G	C	G	G	G	G	A	G	G	G	G	G	A	A	G	G	G	G	G	G	G	G	G	A	C	G	G	G	G	G	G	G	G
Daekwan1-153	A	A	A	A	A	A	G	A	A	A	A	A	A	A	A	A	A	A	A	A	A	G	A	A	G	A	A	A	C	A	G	A	A	G	A	A	G	A	A	A	A	A	A	C	A	A	A	A	G
Daekwan1-153	A	A	G	G	G	A	G	C	A	A	G	G	A	A	A	G	G	A	G	A	A	G	A	A	G	A	A	A	C	A	G	A	G	G	A	A	G	A	G	A	A	A	A	C	A	A	A	A	G
Daekwan1-153	A	A	G	G	G	A	G	C	G	G	G	G	A	A	G	G	G	A	G	A	G	G	A	A	G	G	A	G	C	A	G	A	G	G	G	A	G	G	G	T	A	A	A	C	A	A	A	A	G
Daekwan1-153	T	C	G	G	G	G	G	C	G	G	G	G	G	G	G	G	G	C	G	G	G	G	A	G	G	G	A	G	C	A	G	G	G	G	G	A	G	G	G	T	C	G	G	C	G	G	G	G	G
R6	A	A	A	A	A	A	G	A	A	A	A	G	A	A	A	G	A	A	A	A	A	G	A	A	G	A	A	A	A	A	A	A	A	G	A	A	A	G	A	A	A	A	A	C	A	A	A	A	A
R6	A	A	A	A	A	G	G	C	A	A	G	G	A	A	A	G	G	A	G	A	A	G	A	A	G	A	A	G	C	A	G	A	G	G	A	A	G	G	G	A	A	A	A	C	A	A	A	A	G
R6	A	A	A	G	G	G	G	C	G	G	G	G	A	A	G	G	G	A	G	A	G	G	A	A	G	G	A	G	C	A	G	A	G	G	G	A	G	G	G	T	A	A	A	C	A	A	A	A	G
R6	A	A	G	G	G	G	G	C	G	G	G	G	G	A	G	G	G	C	G	A	G	G	A	A	G	G	A	G	C	G	G	G	G	G	G	G	G	G	G	T	C	A	G	G	G	G	G	G	G
Daekwan1-158	A	A	A	A	A	A	G	A	A	A	A	A	A	A	A	G	A	A	A	A	A	A	A	A	G	A	A	A	C	A	G	A	A	A	A	A	A	A	A	A	A	A	A	C	A	A	A	A	G
Daekwan1-158	A	A	G	G	G	A	G	A	G	A	A	G	A	A	G	G	G	A	G	A	G	G	A	A	G	A	A	A	C	A	G	G	G	G	G	A	A	A	G	A	A	A	A	C	A	A	A	A	G
Daekwan1-158	A	A	G	G	G	A	G	C	G	G	G	G	A	A	G	G	G	C	G	G	G	G	A	A	G	A	A	G	C	A	G	G	G	G	G	G	G	G	G	T	C	A	G	C	G	A	G	G	G
Daekwan1-158	T	C	G	G	G	G	G	C	G	G	G	G	G	A	G	G	G	C	G	G	G	G	A	A	G	G	G	G	C	A	G	G	G	G	G	G	G	G	G	T	C	G	G	C	G	G	G	G	G
GoldenBall	A	A	A	A	A	A	A	A	A	A	A	A	A	A	A	G	A	C	G	A	G	G	A	A	G	A	A	A	C	A	G	G	G	A	G	G	A	A	A	A	C	A	G	C	G	A	A	G	G
GoldenBall	A	C	A	G	G	G	G	A	G	A	A	G	A	A	A	G	A	C	G	G	G	G	A	G	G	A	A	A	C	A	G	G	G	A	G	G	A	A	A	A	C	A	G	C	G	A	A	G	G
GoldenBall	T	C	A	G	G	G	G	A	G	A	A	G	G	A	G	G	G	C	G	G	G	G	A	G	G	A	A	G	C	A	G	G	G	A	G	G	A	G	G	A	C	G	G	C	G	A	A	G	G
GoldenBall	T	C	G	G	G	G	G	C	G	A	G	G	G	A	G	G	G	C	G	G	G	G	A	G	G	A	G	G	C	G	G	G	G	G	G	G	G	G	G	A	C	G	G	C	G	G	G	G	G
Daekwan1-159	A	A	A	A	A	A	A	A	G	A	A	A	A	A	A	G	A	A	A	A	A	G	A	A	A	A	A	A	A	A	G	G	A	A	G	A	A	A	A	A	A	A	A	C	A	A	A	A	G
Daekwan1-159	A	A	A	G	G	G	A	C	G	A	A	G	A	A	A	G	A	C	A	A	A	G	A	A	G	A	A	A	C	A	G	G	G	A	G	G	A	A	A	A	A	A	A	C	A	A	A	A	G
Daekwan1-159	A	A	A	G	G	G	G	C	G	G	G	G	G	A	A	G	G	C	G	A	G	G	A	A	G	A	G	G	C	A	G	G	G	A	G	G	G	G	G	A	C	A	G	C	G	A	A	G	G
Daekwan1-159	A	A	G	G	G	G	G	C	G	G	G	G	G	A	G	G	G	C	G	G	G	G	A	G	G	G	G	G	C	A	G	G	G	G	G	G	G	G	G	A	C	A	G	C	G	G	G	G	G
GoldenEgg	A	A	A	A	A	A	G	A	A	A	A	G	A	A	A	A	A	C	G	A	A	A	A	A	G	A	A	A	A	A	A	G	G	G	G	A	A	A	A	A	C	A	G	C	A	A	-9	G	G
GoldenEgg	A	A	A	A	A	A	G	A	A	A	A	G	A	A	A	G	G	C	G	A	G	G	A	A	G	A	A	A	A	A	A	G	G	G	G	G	A	G	G	A	C	A	G	C	A	A	-9	G	G
GoldenEgg	A	A	G	G	G	G	G	C	G	A	A	G	A	A	G	G	G	C	G	G	G	G	A	A	G	A	G	G	C	A	G	G	G	G	G	G	A	G	G	A	C	G	G	C	G	A	-9	G	G
GoldenEgg	A	A	G	G	G	G	G	C	G	A	G	G	G	G	G	G	G	C	G	G	G	G	A	G	G	A	G	G	C	G	G	G	G	G	G	G	G	G	G	A	C	G	G	C	G	G	-9	G	G
Daekwan1-160	A	A	A	A	A	A	A	A	A	A	A	A	A	A	A	G	A	A	A	A	A	A	A	A	A	A	A	A	C	A	A	G	A	A	G	A	A	A	G	A	A	A	A	C	A	A	A	A	G
Daekwan1-160	A	A	A	A	A	G	G	A	G	A	G	A	G	A	A	G	A	A	A	A	A	G	A	A	G	A	A	G	C	A	G	G	A	G	G	A	G	G	G	A	A	A	A	C	A	A	A	A	G
Daekwan1-160	A	A	A	G	G	G	G	C	G	A	G	G	G	A	A	G	A	C	A	A	G	G	A	A	G	A	G	G	C	A	G	G	G	G	G	A	G	G	G	A	A	A	A	C	A	A	A	A	G
Daekwan1-160	A	A	G	G	G	G	G	C	G	G	G	G	G	A	A	G	G	C	G	G	G	G	A	A	G	G	G	G	C	A	G	G	G	G	G	G	G	G	G	A	C	A	G	C	G	G	A	G	G
Daekwan2-56	A	A	A	A	A	A	A	A	A	A	A	G	A	A	A	A	G	A	G	A	A	A	A	A	G	A	A	A	C	A	G	G	A	A	G	A	A	A	A	A	C	A	G	C	A	A	A	A	A
Daekwan2-56	A	A	A	A	A	G	G	A	A	A	A	G	A	A	A	G	G	C	G	A	A	G	A	A	G	A	A	A	C	A	G	G	G	A	G	A	A	A	A	A	C	A	G	C	G	A	A	G	G
Daekwan2-56	T	C	A	G	G	G	G	A	G	A	A	G	A	G	G	G	G	C	G	A	G	G	A	A	G	A	A	A	C	A	G	G	G	G	G	G	A	G	A	A	C	A	G	C	G	A	A	G	G
Daekwan2-56	T	C	G	G	G	G	G	C	G	A	G	G	A	G	G	G	G	C	G	G	G	G	G	G	G	A	G	G	C	G	G	G	G	G	G	G	G	G	G	A	C	G	G	C	G	G	G	G	G
Daekwan1-139	A	A	A	A	A	A	G	A	A	A	A	A	A	A	A	A	-9	A	A	A	A	G	A	A	A	A	A	A	A	A	G	A	A	A	A	A	A	A	A	A	A	A	A	C	A	A	A	A	A
Daekwan1-139	A	A	A	G	G	A	G	A	A	A	G	A	A	A	A	G	-9	A	A	A	A	G	A	A	A	G	A	A	A	A	G	G	A	G	G	A	G	A	G	T	A	A	A	C	A	A	G	A	A
Daekwan1-139	A	A	G	G	G	G	G	C	G	A	G	A	A	A	A	G	-9	A	G	A	G	G	A	A	G	G	A	A	C	A	G	G	G	G	G	A	G	G	G	T	A	A	A	C	A	A	G	A	G
Daekwan1-139	T	C	G	G	G	G	G	C	G	G	G	G	G	G	A	G	-9	C	G	G	G	G	G	G	G	G	G	A	C	A	G	G	G	G	G	G	G	G	G	T	A	A	G	C	G	G	G	G	G
Daekwan2-57	A	A	A	A	A	A	A	A	G	A	A	A	A	A	A	A	A	A	A	A	A	G	A	A	G	A	A	A	C	A	G	G	A	A	G	A	A	A	A	A	A	A	A	C	A	A	A	A	G
Daekwan2-57	A	A	A	G	G	G	G	A	G	A	A	A	A	A	A	G	A	A	A	A	G	G	A	A	G	A	A	A	C	A	G	G	A	A	G	A	A	A	A	A	A	A	A	C	A	A	A	A	G
Daekwan2-57	A	A	G	G	G	G	G	A	G	A	G	G	G	A	A	G	A	C	G	A	G	G	A	A	G	A	A	G	C	A	G	G	G	G	G	G	G	G	A	A	C	A	G	C	G	A	A	G	G
Daekwan2-57	T	C	G	G	G	G	G	A	G	G	G	G	G	G	G	G	G	C	G	G	G	G	G	G	G	A	A	G	C	G	G	G	G	G	G	G	G	G	G	T	C	G	G	C	G	G	G	G	G
Daekwan1-144	A	A	A	A	A	A	A	A	A	A	A	A	A	A	A	A	A	A	G	A	A	G	A	A	G	A	A	A	A	A	G	G	G	A	G	A	A	A	A	A	A	A	G	C	G	A	A	G	G
Daekwan1-144	A	A	A	G	G	A	G	A	G	A	A	G	A	A	A	A	G	C	G	A	A	G	A	A	G	A	A	A	C	A	G	G	G	A	G	G	A	A	A	A	C	A	G	C	G	A	A	G	G
Daekwan1-144	T	C	G	G	G	G	G	A	G	A	A	G	A	G	A	G	G	C	G	A	G	G	A	A	G	A	A	A	C	A	G	G	G	A	G	G	A	G	G	A	C	A	G	C	G	A	G	G	G
Daekwan1-144	T	C	G	G	G	G	G	C	G	A	G	G	G	G	G	G	G	C	G	G	G	G	G	G	G	A	G	G	C	G	G	G	G	G	G	G	G	G	G	A	C	A	G	C	G	G	G	G	G
Daekwan2-58	A	A	A	A	A	G	G	A	A	A	A	A	A	A	A	G	A	A	A	A	G	G	A	A	A	A	A	A	C	A	G	A	A	A	A	A	A	A	A	A	A	A	A	C	A	A	A	A	G
Daekwan2-58	A	A	A	A	A	G	G	A	A	A	A	G	A	A	A	G	A	A	G	G	G	G	A	G	A	A	G	G	C	A	G	A	G	G	A	A	A	G	A	A	A	A	A	C	A	A	A	A	G
Daekwan2-58	A	A	A	A	A	G	G	C	G	A	G	G	G	A	G	G	G	A	G	G	G	G	A	G	G	G	G	G	C	A	G	A	G	G	G	A	G	G	G	A	C	A	G	C	G	A	G	A	G
Daekwan2-58	T	C	A	A	A	G	G	C	G	A	G	G	G	A	G	G	G	C	G	G	G	G	A	G	G	G	G	G	C	A	G	G	G	G	G	G	G	G	G	T	C	G	G	C	G	G	G	G	G
Daekwan1-145	A	A	A	G	G	A	G	A	A	A	A	G	A	A	A	G	G	A	A	A	A	G	A	A	A	A	A	A	C	A	A	A	A	G	A	A	A	A	G	A	A	A	A	C	A	A	A	A	G
Daekwan1-145	A	A	A	G	G	A	G	A	G	A	A	G	A	A	G	G	G	A	G	A	G	G	A	A	G	A	A	G	C	A	G	G	G	G	G	A	G	G	G	A	A	A	A	C	A	A	G	A	G
Daekwan1-145	A	A	G	G	G	G	G	C	G	A	G	G	A	A	G	G	G	A	G	A	G	G	A	A	G	G	A	G	C	A	G	G	G	G	G	A	G	G	G	T	C	A	G	C	A	A	G	G	G
Daekwan1-145	A	A	G	G	G	G	G	C	G	G	G	G	G	A	G	G	G	C	G	G	G	G	A	G	G	G	A	G	C	A	G	G	G	G	G	G	G	G	G	T	C	A	G	C	G	G	G	G	G
Daekwan2-60	A	A	A	A	A	A	A	C	A	A	A	A	A	A	A	A	G	A	G	A	A	G	A	A	G	A	A	A	A	A	G	A	G	A	A	A	-9	A	A	A	A	A	A	C	A	A	A	A	G
Daekwan2-60	A	A	A	G	G	G	A	C	A	A	A	G	A	A	A	G	G	A	G	A	A	G	A	A	G	A	A	A	A	A	G	A	G	A	A	A	-9	A	A	A	A	A	A	C	A	A	A	A	G
Daekwan2-60	A	A	A	G	G	G	A	C	A	A	G	G	A	A	A	G	G	C	G	A	G	G	A	A	G	G	A	G	C	A	G	G	G	G	G	G	-9	G	G	T	C	A	G	C	G	A	A	G	G
Daekwan2-60	A	A	G	G	G	G	G	C	G	G	G	G	A	G	G	G	G	C	G	G	G	G	A	G	G	G	A	G	C	A	G	G	G	G	G	G	-9	G	G	T	C	A	G	C	G	G	G	G	G
Daekwan1-146	A	A	A	A	A	A	G	A	G	A	A	A	A	A	A	A	A	A	A	A	A	G	A	A	A	A	A	A	C	A	A	-9	A	G	A	A	A	A	A	A	A	A	A	C	A	A	A	A	G
Daekwan1-146	A	A	A	A	A	G	G	A	G	A	A	G	A	A	A	G	G	A	G	A	G	G	A	A	G	A	A	A	C	A	G	-9	G	G	G	A	G	A	G	A	A	A	A	C	A	A	G	A	G
Daekwan1-146	A	A	A	G	G	G	G	A	G	G	G	G	A	A	G	G	G	C	G	G	G	G	A	G	G	G	A	A	C	A	G	-9	G	G	G	G	G	G	G	T	A	A	G	C	G	A	G	G	G
Daekwan1-146	A	A	G	G	G	G	G	C	G	G	G	G	G	G	G	G	G	C	G	G	G	G	A	G	G	G	G	G	C	A	G	-9	G	G	G	G	G	G	G	T	C	A	G	C	G	G	G	G	G
Daekwan2-62	A	A	A	A	A	A	G	A	A	A	A	G	A	A	A	A	A	C	G	A	G	G	A	A	A	A	A	A	A	A	G	G	G	A	G	G	-9	A	A	A	A	A	G	C	G	A	A	G	G
Daekwan2-62	A	A	A	A	A	A	G	A	A	A	A	G	A	A	A	G	G	C	G	G	G	G	A	G	A	A	A	A	C	A	G	G	G	A	G	G	-9	A	G	A	C	A	G	C	G	A	A	G	G
Daekwan2-62	A	A	G	G	G	G	G	C	G	A	A	G	A	A	G	G	G	C	G	G	G	G	A	G	G	G	A	A	C	A	G	G	G	G	G	G	-9	G	G	A	C	G	G	C	G	A	A	G	G
Daekwan2-62	A	A	G	G	G	G	G	C	G	A	A	G	G	G	G	G	G	C	G	G	G	G	A	G	G	G	A	A	C	A	G	G	G	G	G	G	-9	G	G	A	C	G	G	C	G	G	G	G	G
Daekwan1-148	A	A	A	A	A	A	G	A	A	A	A	G	A	A	A	G	A	A	A	A	G	G	A	A	G	A	A	A	A	A	G	G	A	A	G	A	A	A	A	A	A	A	A	C	A	A	A	A	G
Daekwan1-148	A	A	A	A	A	A	G	C	A	A	A	G	A	A	A	G	A	A	A	A	G	G	A	A	G	A	A	A	C	A	G	G	A	G	G	A	A	A	G	A	A	A	A	C	A	A	A	A	G
Daekwan1-148	A	A	G	G	G	G	G	C	G	A	G	G	G	A	G	G	A	A	G	A	G	G	A	A	G	A	G	A	C	A	G	G	G	G	G	A	G	G	G	A	C	A	G	C	G	A	A	G	G
Daekwan1-148	T	C	G	G	G	G	G	C	G	G	G	G	G	A	G	G	G	C	G	G	G	G	A	G	G	A	G	A	C	A	G	G	G	G	G	G	G	G	G	T	C	G	G	C	G	G	G	G	G
Daekwan2-63	A	A	A	A	A	A	A	A	A	A	A	G	A	A	A	A	G	A	G	A	A	A	A	A	G	A	A	A	C	A	G	G	A	A	G	A	A	A	A	A	C	A	G	C	A	A	A	A	A
Daekwan2-63	A	A	A	A	A	G	G	A	A	A	A	G	A	A	A	G	G	C	G	A	A	G	A	A	G	A	A	A	C	A	G	G	G	A	G	A	A	A	A	A	C	A	G	C	G	A	A	G	G
Daekwan2-63	T	C	A	G	G	G	G	A	G	A	A	G	A	G	G	G	G	C	G	A	G	G	A	A	G	A	A	A	C	A	G	G	G	G	G	G	A	G	A	A	C	A	G	C	G	A	A	G	G
Daekwan2-63	T	C	G	G	G	G	G	C	G	A	G	G	A	G	G	G	G	C	G	G	G	G	G	G	G	A	G	G	C	G	G	G	G	G	G	G	G	G	G	A	C	G	G	C	G	G	G	G	G
Daekwan1-149	A	A	A	A	A	A	G	A	A	A	A	A	A	A	A	G	A	A	A	A	-9	G	A	A	A	A	A	A	A	A	G	A	A	A	A	A	A	A	G	A	A	A	A	C	A	A	-9	A	G
Daekwan1-149	A	A	A	G	A	G	G	C	A	A	G	G	A	A	A	G	G	A	G	A	-9	G	A	A	G	A	A	A	C	A	G	G	A	G	G	A	G	G	G	T	A	A	A	C	A	A	-9	A	G
Daekwan1-149	T	C	A	G	G	G	G	C	G	A	G	G	A	A	G	G	G	A	G	A	-9	G	G	A	G	G	A	A	C	G	G	G	G	G	G	A	G	G	G	T	A	A	A	C	A	A	-9	A	G
Daekwan1-149	T	C	G	G	G	G	G	C	G	G	G	G	A	A	G	G	G	C	G	A	-9	G	G	A	G	G	A	G	C	G	G	G	G	G	G	G	G	G	G	T	C	G	G	G	G	G	-9	G	G
Daekwan2-65	A	A	A	A	A	A	G	A	A	A	A	A	A	A	A	A	A	A	G	A	A	G	A	A	G	A	A	A	A	A	G	G	A	A	G	A	-9	A	A	A	A	A	G	C	A	A	A	A	G
Daekwan2-65	A	A	G	G	G	A	G	C	A	A	A	A	A	A	A	A	G	C	G	A	A	G	A	A	G	A	A	A	C	A	G	G	G	A	G	G	-9	A	A	A	C	A	G	C	G	A	A	G	G
Daekwan2-65	A	A	G	G	G	A	G	C	A	A	A	G	A	G	A	G	G	C	G	A	A	G	A	A	G	A	A	G	C	A	G	G	G	A	G	G	-9	G	G	A	C	A	G	C	G	A	G	G	G
Daekwan2-65	A	A	G	G	G	G	G	C	G	A	G	G	G	G	G	G	G	C	G	A	G	G	G	A	G	A	A	G	C	G	G	G	G	G	G	G	-9	G	G	A	C	A	G	C	G	G	G	G	G
Hongseon	A	A	A	A	A	A	G	C	A	A	A	A	-9	A	A	A	A	A	A	A	A	G	A	A	A	A	A	A	A	A	G	G	-9	G	G	A	A	A	A	A	A	A	A	C	A	A	A	A	G
Hongseon	A	A	A	A	A	A	G	C	A	A	A	G	-9	A	A	G	G	A	G	A	G	G	A	A	G	A	A	A	C	A	G	G	-9	G	G	A	A	A	G	A	C	A	G	C	A	A	A	A	G
Hongseon	A	C	A	A	A	G	G	C	A	A	G	G	-9	A	G	G	G	C	G	G	G	G	A	G	G	G	A	G	C	A	G	G	-9	G	G	G	A	G	G	A	C	G	G	C	G	G	A	G	G
Hongseon	T	C	G	G	G	G	G	C	A	A	G	G	-9	G	G	G	G	C	G	G	G	G	A	G	G	G	A	G	C	A	G	G	-9	G	G	G	G	G	G	A	C	G	G	C	G	G	A	G	G
Doobaek	A	A	-9	A	A	A	G	A	A	A	A	A	-9	A	A	A	A	A	A	A	A	G	A	A	G	A	A	A	C	A	G	A	A	A	A	A	A	-9	A	A	A	A	A	C	A	A	-9	A	G
Doobaek	A	A	-9	A	A	A	G	A	G	A	A	G	-9	A	A	G	G	A	G	A	A	G	A	A	G	A	A	A	C	A	G	G	G	G	G	A	G	-9	G	A	A	A	A	C	A	A	-9	A	G
Doobaek	A	A	-9	G	G	G	G	C	G	G	G	G	-9	A	G	G	G	C	G	G	G	G	A	G	G	G	A	A	C	A	G	G	G	G	G	A	G	-9	G	A	C	A	G	C	G	G	-9	G	G
Doobaek	A	A	-9	G	G	G	G	C	G	G	G	G	-9	G	G	G	G	C	G	G	G	G	A	G	G	G	A	A	C	A	G	G	G	G	G	G	G	-9	G	T	C	G	G	G	G	G	-9	G	G
Daeji	A	A	A	A	A	A	G	A	A	A	A	A	-9	A	A	A	A	A	G	A	A	A	A	A	G	A	A	A	A	A	G	G	A	A	G	A	A	A	A	A	A	A	G	C	A	A	A	A	A
Daeji	A	A	A	G	G	A	G	A	A	A	A	G	-9	A	A	G	G	C	G	A	G	G	A	A	G	A	A	A	C	A	G	G	G	G	G	A	A	G	A	A	C	A	G	C	G	A	A	G	G
Daeji	A	A	G	G	G	G	G	C	A	A	A	G	-9	A	G	G	G	C	G	A	G	G	A	A	G	A	A	G	C	A	G	G	G	G	G	G	A	G	G	A	C	A	G	C	G	G	A	G	G
Daeji	A	A	G	G	G	G	G	C	G	A	G	G	-9	G	G	G	G	C	G	G	G	G	A	G	G	A	A	G	C	A	G	G	G	G	G	G	G	G	G	A	C	G	G	C	G	G	G	G	G
Namseo	A	-9	A	A	A	G	A	A	A	A	A	A	A	A	A	-9	A	A	A	A	G	G	A	A	-9	A	A	A	A	A	G	G	A	A	G	A	A	A	A	A	A	A	A	C	A	-9	A	A	A
Namseo	A	-9	A	A	A	G	G	A	A	A	A	A	A	A	A	-9	G	A	G	A	G	G	A	A	-9	A	A	G	C	A	G	G	G	A	G	A	A	G	A	A	C	A	G	C	A	-9	A	A	G
Namseo	A	-9	A	G	G	G	G	C	A	A	A	G	A	G	A	-9	G	C	G	G	G	G	A	G	-9	A	A	G	C	A	G	G	G	G	G	G	G	G	G	A	C	G	G	C	G	-9	G	G	G
Namseo	T	-9	G	G	G	G	G	C	G	A	G	G	G	G	G	-9	G	C	G	G	G	G	A	G	-9	G	A	G	C	A	G	G	G	G	G	G	G	G	G	T	C	G	G	C	G	-9	G	G	G
Jayoung	A	A	A	A	A	A	G	A	A	A	A	A	A	A	A	G	A	A	A	A	A	A	A	A	A	A	A	A	C	A	A	G	A	A	G	A	A	A	G	A	-9	-9	A	C	A	A	A	A	G
Jayoung	A	A	A	G	G	A	G	C	A	A	A	G	A	A	A	G	A	A	A	A	A	G	A	A	A	G	A	A	C	A	G	G	A	G	G	A	A	A	G	A	-9	-9	A	C	A	A	A	A	G
Jayoung	A	A	G	G	G	G	G	C	A	A	G	G	A	A	G	G	G	A	G	G	G	G	A	A	G	G	A	A	C	A	G	G	G	G	G	A	G	G	G	A	-9	-9	G	G	A	A	A	G	G
Jayoung	T	A	G	G	G	G	G	C	G	A	G	G	G	A	G	G	G	C	G	G	G	G	A	G	G	G	G	A	C	A	G	G	G	G	G	G	G	G	G	A	-9	-9	G	G	A	G	A	G	G
Sepoong	A	A	-9	-9	A	A	G	-9	A	A	A	A	-9	A	A	-9	G	A	G	A	G	-9	A	A	G	A	A	A	A	A	G	G	G	G	G	A	A	-9	-9	A	C	A	G	C	G	A	A	G	-9
Sepoong	A	A	-9	-9	A	G	G	-9	A	A	A	G	-9	A	A	-9	G	C	G	A	G	-9	A	A	G	A	A	A	A	A	G	G	G	G	G	A	A	-9	-9	A	C	A	G	C	G	A	A	G	-9
Sepoong	A	A	-9	-9	G	G	G	-9	A	A	A	G	-9	A	G	-9	G	C	G	A	G	-9	A	A	G	A	A	A	C	A	G	G	G	G	G	G	A	-9	-9	A	C	A	G	C	G	G	A	G	-9
Sepoong	A	A	-9	-9	G	G	G	-9	A	A	A	G	-9	G	G	-9	G	C	G	G	G	-9	A	G	G	A	A	A	C	A	G	G	G	G	G	G	G	-9	-9	A	C	G	G	C	G	G	G	G	-9
Sumi	A	A	A	A	A	A	G	A	A	A	G	G	-9	A	A	G	-9	A	A	A	A	G	A	A	A	A	A	A	C	A	G	A	A	G	A	A	G	A	A	A	A	A	A	C	A	A	A	A	G
Sumi	A	A	A	A	A	A	G	A	G	A	G	G	-9	A	A	G	-9	A	A	A	G	G	A	A	G	A	A	A	C	A	G	A	A	G	G	A	G	A	G	T	A	A	A	C	A	A	A	A	G
Sumi	A	C	G	G	G	G	G	C	G	G	G	G	-9	A	G	G	-9	A	A	A	G	G	A	A	G	G	A	G	C	A	G	A	A	G	G	A	G	G	G	T	A	A	A	C	A	G	G	A	G
Sumi	T	C	G	G	G	G	G	C	G	G	G	G	-9	A	G	G	-9	A	G	G	G	G	A	G	G	G	G	G	C	A	G	A	G	G	G	A	G	G	G	T	A	A	A	C	A	G	G	A	G
Jinseon	A	-9	A	-9	A	G	A	A	A	A	-9	G	A	A	A	A	A	-9	A	A	A	G	A	A	A	A	A	A	A	A	G	G	-9	A	G	A	A	A	A	A	A	A	A	C	A	A	A	A	A
Jinseon	A	-9	A	-9	A	G	G	A	A	A	-9	G	A	A	A	A	G	-9	G	A	G	G	A	A	G	A	A	A	C	A	G	G	-9	G	G	A	G	A	A	A	C	A	G	C	A	A	A	A	G
Jinseon	T	-9	A	-9	A	G	G	C	A	A	-9	G	A	G	G	G	G	-9	G	G	G	G	A	G	G	G	A	A	C	A	G	G	-9	G	G	A	G	G	G	A	C	A	G	C	G	G	G	G	G
Jinseon	T	-9	A	-9	A	G	G	C	G	A	-9	G	A	G	G	G	G	-9	G	G	G	G	A	G	G	G	G	G	C	A	G	G	-9	G	G	G	G	G	G	A	C	G	G	C	G	G	G	G	G
1833	A	A	A	A	A	G	A	A	A	A	-9	A	A	A	A	A	A	C	G	A	A	G	A	A	A	A	A	A	A	A	G	G	G	A	G	G	-9	A	A	A	A	A	G	C	G	A	A	G	A
1833	A	A	A	A	A	G	G	C	A	A	-9	G	A	A	G	G	A	C	G	A	A	G	A	A	G	A	A	A	A	A	G	G	G	A	G	G	-9	A	A	A	C	A	G	C	G	A	A	G	G
1833	A	A	A	A	A	G	G	C	G	G	-9	G	A	A	G	G	G	C	G	G	G	G	A	G	G	A	A	A	C	A	G	G	G	A	G	G	-9	A	A	A	C	A	G	C	G	A	G	G	G
1833	T	C	A	A	A	G	G	C	G	G	-9	G	A	G	G	G	G	C	G	G	G	G	G	G	G	G	G	A	C	G	G	G	G	A	G	G	-9	G	G	A	C	G	G	C	G	G	G	G	G
2048	A	A	A	A	A	A	G	A	A	A	A	G	A	A	A	A	A	A	G	A	A	G	A	A	A	A	A	A	A	A	G	G	A	A	G	A	A	A	G	A	A	A	A	-9	A	A	A	A	A
2048	A	A	A	G	G	A	G	A	A	A	A	G	A	A	G	G	A	A	G	A	A	G	A	A	G	A	A	A	A	A	G	G	G	A	G	G	A	A	G	A	A	A	G	-9	G	A	G	G	G
2048	A	A	G	G	G	G	G	C	A	A	A	G	A	A	G	G	G	C	G	A	G	G	G	A	G	A	A	G	C	G	G	G	G	G	G	G	G	G	G	A	C	A	G	-9	G	A	G	G	G
2048	T	C	G	G	G	G	G	C	G	A	G	G	A	G	G	G	G	C	G	G	G	G	G	G	G	G	G	G	C	G	G	G	G	G	G	G	G	G	G	T	C	G	G	-9	G	G	G	G	G
CO09551_7W	A	A	A	A	A	G	-9	A	G	A	A	A	A	A	A	A	G	A	G	A	A	A	A	A	G	A	A	A	C	A	G	A	G	A	A	A	A	A	A	A	A	A	A	C	A	A	A	A	A
CO09551_7W	A	A	A	G	G	G	-9	A	G	A	A	G	A	A	A	G	G	A	G	A	A	G	A	A	G	A	A	G	C	A	G	A	G	G	A	A	G	G	A	A	A	A	A	C	A	A	A	A	A
CO09551_7W	A	A	A	G	G	G	-9	C	G	G	G	G	A	A	A	G	G	C	G	A	A	G	A	A	G	G	A	G	C	A	G	G	G	G	G	A	G	G	G	T	C	A	G	C	G	A	G	G	G
CO09551_7W	T	A	G	G	G	G	-9	C	G	G	G	G	G	G	G	G	G	C	G	A	G	G	G	A	G	G	G	G	C	G	G	G	G	G	G	G	G	G	G	T	C	G	G	C	G	G	G	G	G
CO97043_14W	A	A	A	A	A	A	A	A	A	A	A	A	A	A	A	A	A	A	A	A	G	A	A	A	G	A	A	A	A	A	A	G	A	A	G	A	A	A	A	A	A	A	A	C	A	A	A	A	A
CO97043_14W	A	A	A	G	G	A	G	A	A	A	A	A	A	A	A	G	G	C	G	G	G	G	A	A	G	A	A	A	A	A	G	G	G	G	G	G	A	A	A	A	C	A	G	C	A	A	G	G	G
CO97043_14W	A	A	G	G	G	G	G	C	G	A	A	A	A	G	A	G	G	C	G	G	G	G	A	G	G	A	G	A	C	A	G	G	G	G	G	G	A	G	G	A	C	A	G	C	G	A	G	G	G
CO97043_14W	T	C	G	G	G	G	G	C	G	A	G	G	A	G	G	G	G	C	G	G	G	G	A	G	G	A	G	G	C	A	G	G	G	G	G	G	G	G	G	A	C	G	G	C	G	G	G	G	G
Gemchip	A	A	A	A	A	A	G	A	G	A	A	A	A	A	A	G	A	A	A	A	A	A	A	A	G	A	A	A	C	A	G	A	A	A	A	A	A	A	A	A	A	A	A	C	A	A	A	A	G
Gemchip	A	A	A	G	A	G	G	A	G	G	A	G	A	A	A	G	G	A	G	A	A	G	A	A	G	A	A	G	C	A	G	G	G	G	G	A	G	G	G	A	A	A	A	C	A	A	A	A	G
Gemchip	A	A	A	G	G	G	G	A	G	G	G	G	G	A	A	G	G	C	G	A	G	G	A	A	G	A	A	G	C	A	G	G	G	G	G	G	G	G	G	T	A	A	G	C	G	A	A	G	G
Gemchip	A	A	G	G	G	G	G	A	G	G	G	G	G	A	G	G	G	C	G	G	G	G	G	G	G	G	A	G	C	G	G	G	G	G	G	G	G	G	G	T	C	A	G	C	G	G	A	G	G
B9482-3	A	A	A	A	A	A	A	A	A	A	A	A	A	A	A	A	A	A	A	A	A	G	A	A	A	A	A	A	C	A	G	A	A	A	A	A	G	A	A	A	A	A	A	C	A	A	A	A	G
B9482-3	T	C	A	A	A	G	G	A	A	A	G	G	A	A	A	G	G	A	A	A	G	G	A	A	G	A	A	A	C	A	G	G	G	A	G	A	G	A	A	A	A	A	A	C	A	A	A	A	G
B9482-3	T	C	A	A	A	G	G	C	G	A	G	G	G	A	A	G	G	C	G	G	G	G	A	G	G	G	A	G	C	A	G	G	G	G	G	G	G	G	G	T	A	A	A	C	G	A	A	G	G
B9482-3	T	C	G	G	G	G	G	C	G	G	G	G	G	G	G	G	G	C	G	G	G	G	A	G	G	G	G	G	C	A	G	G	G	G	G	G	G	G	G	T	C	A	G	C	G	G	G	G	G
Norin1	A	-9	A	A	A	A	G	A	A	A	A	A	A	A	A	G	A	A	A	A	A	G	A	A	A	A	A	A	A	A	G	G	A	A	G	-9	A	A	A	A	A	A	A	C	A	A	A	A	A
Norin1	A	-9	A	A	A	A	G	A	A	A	A	A	A	A	A	G	A	A	A	A	G	G	A	A	G	A	A	G	C	A	G	G	A	A	G	-9	A	G	A	A	A	A	A	C	A	A	A	A	G
Norin1	A	-9	G	G	G	G	G	A	A	A	G	G	G	A	G	G	A	C	G	G	G	G	A	G	G	A	A	G	C	A	G	G	G	G	G	-9	G	G	G	A	C	G	G	C	G	A	G	G	G
Norin1	T	-9	G	G	G	G	G	C	A	A	G	G	G	A	G	G	A	C	G	G	G	G	A	G	G	G	A	G	C	A	G	G	G	G	G	-9	G	G	G	T	C	G	G	G	G	G	G	G	G
PentlandCrown	A	A	A	A	A	A	A	A	A	A	A	A	A	A	A	A	G	A	A	A	G	G	A	A	A	A	A	A	A	A	G	A	A	A	A	A	G	A	A	A	C	A	G	C	A	A	A	A	A
PentlandCrown	A	A	A	G	G	G	G	C	A	A	A	G	A	A	A	A	G	A	G	G	G	G	A	G	G	A	A	A	C	A	G	G	G	G	G	A	G	A	G	A	C	A	G	C	G	A	A	G	A
PentlandCrown	A	A	G	G	G	G	G	C	G	A	A	G	A	G	A	G	G	C	G	G	G	G	A	G	G	G	A	G	C	A	G	G	G	G	G	G	G	G	G	A	C	A	G	C	G	A	G	G	G
PentlandCrown	T	A	G	G	G	G	G	C	G	G	A	G	A	G	G	G	G	C	G	G	G	G	A	G	G	G	A	G	C	A	G	G	G	G	G	G	G	G	G	A	C	G	G	C	G	G	G	G	G
PentlandDell	A	A	A	A	A	G	G	A	A	A	A	A	A	A	A	G	A	A	G	A	A	G	A	A	A	A	A	G	C	A	A	A	G	G	A	A	A	G	G	A	A	A	A	C	A	A	A	A	A
PentlandDell	A	A	A	A	A	G	G	A	G	G	A	G	A	A	G	G	A	A	G	A	G	G	A	A	G	A	A	G	C	A	G	G	G	G	G	G	A	G	G	A	A	A	G	C	G	A	G	G	G
PentlandDell	A	A	A	G	G	G	G	C	G	G	A	G	A	A	G	G	G	C	G	A	G	G	A	A	G	G	A	G	C	A	G	G	G	G	G	G	A	G	G	A	C	A	G	C	G	A	G	G	G
PentlandDell	A	A	A	G	G	G	G	C	G	G	G	G	A	A	G	G	G	C	G	G	G	G	A	G	G	G	A	G	C	G	G	G	G	G	G	G	G	G	G	T	C	G	G	C	G	G	G	G	G
Kexin4	A	A	A	A	A	A	A	A	A	A	A	A	A	A	A	A	A	C	G	A	A	G	A	A	G	A	A	A	C	A	A	G	G	A	G	A	A	A	A	A	A	A	G	C	G	A	A	G	A
Kexin4	A	A	A	A	A	A	A	A	G	A	A	G	A	A	A	A	A	C	G	A	G	G	A	A	G	A	A	A	C	A	G	G	G	A	G	G	A	A	A	A	A	A	G	C	G	A	A	G	G
Kexin4	A	A	G	G	G	G	G	A	G	A	A	G	A	G	A	G	G	C	G	G	G	G	A	G	G	A	A	G	C	A	G	G	G	A	G	G	A	G	A	A	C	A	G	C	G	A	G	G	G
Kexin4	A	A	G	G	G	G	G	C	G	G	A	G	G	G	G	G	G	C	G	G	G	G	A	G	G	A	G	G	C	A	G	G	G	G	G	G	G	G	G	A	C	A	G	C	G	G	G	G	G
RussetNorkotah	A	A	A	A	A	A	A	A	A	A	A	G	A	A	A	A	A	A	A	A	A	G	A	A	A	A	A	A	A	A	G	G	A	A	G	A	A	A	A	A	A	A	-9	C	A	A	A	A	A
RussetNorkotah	A	A	A	G	G	A	G	A	G	A	A	G	A	A	A	G	A	A	G	G	A	G	A	A	A	G	A	A	C	A	G	G	A	G	G	A	A	A	G	A	A	A	-9	C	A	A	A	A	G
RussetNorkotah	A	A	G	G	G	G	G	A	G	A	G	G	G	A	A	G	A	A	G	G	G	G	A	G	A	G	A	G	C	A	G	G	G	G	G	A	G	G	G	A	C	A	-9	C	G	A	A	G	G
RussetNorkotah	A	A	G	G	G	G	G	C	G	A	G	G	G	G	G	G	G	C	G	G	G	G	A	G	G	G	G	G	C	A	G	G	G	G	G	G	G	G	G	T	C	G	-9	G	G	G	G	G	G
Spunta	A	A	A	A	A	A	A	A	A	A	A	G	A	A	A	A	G	A	A	A	G	A	A	A	A	A	A	A	A	A	G	G	A	A	G	A	A	A	A	A	A	A	A	C	A	A	A	A	G
Spunta	A	A	A	G	G	A	G	C	A	A	A	G	G	A	A	G	G	C	G	A	G	A	A	A	A	A	A	A	C	A	G	G	G	A	G	A	A	G	A	A	C	A	G	C	G	A	A	G	G
Spunta	T	C	G	G	G	G	G	C	A	A	A	G	G	A	A	G	G	C	G	A	G	G	A	A	G	G	G	G	C	A	G	G	G	G	G	G	G	G	G	A	C	A	G	C	G	A	A	G	G
Spunta	T	C	G	G	G	G	G	C	G	G	G	G	G	G	A	G	G	C	G	G	G	G	A	G	G	G	G	G	C	A	G	G	G	G	G	G	G	G	G	T	C	G	G	C	G	G	G	G	G
PapaNegras	A	-9	A	G	G	G	G	A	A	A	A	G	A	A	A	G	A	C	G	-9	G	A	A	A	G	A	A	A	A	A	A	G	G	G	G	A	A	A	G	A	A	A	G	C	G	A	A	G	A
PapaNegras	A	-9	A	G	G	G	G	C	G	A	A	G	G	A	A	G	G	C	G	-9	G	A	A	A	G	A	A	G	A	A	A	G	G	G	G	G	A	G	G	A	A	A	G	C	G	A	A	G	G
PapaNegras	A	-9	A	G	G	G	G	C	G	A	A	G	G	A	A	G	G	C	G	-9	G	G	A	A	G	A	A	G	A	A	G	G	G	G	G	G	G	G	G	A	C	G	G	C	G	A	A	G	G
PapaNegras	T	-9	A	G	G	G	G	C	G	A	A	G	G	G	A	G	G	C	G	-9	G	G	A	G	G	A	A	G	C	G	G	G	G	G	G	G	G	G	G	T	C	G	G	C	G	G	G	G	G
MayQueen	A	A	A	A	A	A	A	A	A	A	A	A	A	A	A	G	A	C	G	A	G	A	A	A	G	A	A	A	A	A	G	G	A	A	G	A	-9	A	A	A	C	A	G	C	G	A	A	G	A
MayQueen	A	A	A	G	G	G	G	C	A	A	A	G	A	A	A	G	G	C	G	G	G	G	A	A	G	A	A	G	A	A	G	G	G	G	G	G	-9	G	A	A	C	A	G	C	G	A	A	G	G
MayQueen	A	A	A	G	G	G	G	C	G	G	A	G	G	A	G	G	G	C	G	G	G	G	A	G	G	A	A	G	C	A	G	G	G	G	G	G	-9	G	G	A	C	G	G	C	G	A	G	G	G
MayQueen	T	C	G	G	G	G	G	C	G	G	A	G	G	A	G	G	G	C	G	G	G	G	A	G	G	A	G	G	C	A	G	G	G	G	G	G	-9	G	G	A	C	G	G	C	G	G	G	G	G
Jowon	A	A	A	A	A	A	G	A	A	A	-9	G	-9	A	A	G	A	A	G	A	A	G	A	A	G	A	A	A	C	A	G	G	A	A	G	A	A	A	A	A	A	A	A	C	A	-9	A	A	A
Jowon	A	A	A	A	A	G	G	A	A	A	-9	G	-9	A	G	G	A	C	G	A	G	G	A	A	G	A	A	A	C	A	G	G	G	A	G	G	A	A	A	A	A	A	G	C	G	-9	A	G	G
Jowon	A	A	A	G	G	G	G	A	G	A	-9	G	-9	A	G	G	G	C	G	A	G	G	A	A	G	A	A	A	C	A	G	G	G	A	G	G	A	G	G	A	A	A	G	C	G	-9	A	G	G
Jowon	A	A	G	G	G	G	G	C	G	G	-9	G	-9	A	G	G	G	C	G	G	G	G	A	G	G	A	A	A	C	A	G	G	G	G	G	G	G	G	G	T	C	A	G	C	G	-9	A	G	G
Chubaek	A	A	A	A	A	A	G	A	A	A	A	A	-9	A	A	A	A	A	A	A	A	G	-9	A	G	A	A	A	A	A	G	G	A	G	G	-9	A	A	A	A	A	A	A	C	A	A	A	A	G
Chubaek	A	A	G	G	G	A	G	C	A	A	G	G	-9	A	A	G	G	A	A	A	G	G	-9	A	G	A	A	G	C	A	G	G	A	G	G	-9	A	G	A	A	A	A	A	C	A	A	A	A	G
Chubaek	A	C	G	G	G	A	G	C	A	A	G	G	-9	A	A	G	G	A	G	A	G	G	-9	A	G	A	A	G	C	A	G	G	A	G	G	-9	G	G	A	A	C	A	G	C	A	G	G	A	G
Chubaek	T	C	G	G	G	G	G	C	G	G	G	G	-9	G	G	G	G	C	G	A	G	G	-9	A	G	A	A	G	C	A	G	G	G	G	G	-9	G	G	G	T	C	A	G	C	G	G	G	G	G
Hongyoung	A	A	A	-9	A	A	G	A	A	A	A	G	A	A	A	A	G	A	G	A	A	G	A	A	G	A	A	A	C	A	A	A	G	G	A	A	A	A	G	A	A	A	A	C	A	A	A	A	A
Hongyoung	A	A	A	-9	A	G	G	C	A	A	A	G	A	A	G	G	G	A	G	A	A	G	A	A	G	A	A	G	C	A	A	A	G	G	A	A	A	G	G	A	A	A	A	C	A	A	A	A	G
Hongyoung	A	A	A	-9	A	G	G	C	G	G	G	G	A	A	G	G	G	C	G	G	G	G	A	G	G	A	G	G	C	A	G	G	G	G	G	G	G	G	G	T	C	G	G	C	A	G	G	G	G
Hongyoung	T	A	G	-9	G	G	G	C	G	G	G	G	A	G	G	G	G	C	G	G	G	G	A	G	G	A	G	G	C	A	G	G	G	G	G	G	G	G	G	T	C	G	G	C	A	G	G	G	G
Jopoong	A	A	-9	A	A	A	G	A	A	A	A	G	-9	A	A	G	A	-9	A	A	G	G	A	A	G	A	A	A	C	A	G	G	-9	A	G	A	A	A	A	A	A	A	A	C	A	A	A	A	G
Jopoong	A	A	-9	G	G	G	G	A	G	A	G	G	-9	A	A	G	G	-9	A	A	G	G	A	A	G	A	A	A	C	A	G	G	-9	G	G	A	G	A	A	A	A	A	A	C	A	A	G	A	G
Jopoong	A	A	-9	G	G	G	G	C	G	G	G	G	-9	A	G	G	G	-9	G	A	G	G	A	A	G	A	A	A	C	A	G	G	-9	G	G	A	G	G	G	T	A	A	A	C	A	G	G	A	G
Jopoong	A	A	-9	G	G	G	G	C	G	G	G	G	-9	A	G	G	G	-9	G	A	G	G	A	A	G	A	A	G	C	A	G	G	-9	G	G	G	G	G	G	T	C	A	G	C	G	G	G	G	G
Seohong	A	A	A	A	A	A	G	A	A	A	G	A	-9	A	A	G	-9	A	A	-9	A	G	A	A	-9	A	A	-9	C	A	G	A	A	G	A	A	G	A	A	A	A	A	A	C	A	A	A	A	G
Seohong	A	A	A	G	G	A	G	A	G	A	G	G	-9	A	A	G	-9	A	A	-9	G	G	A	A	-9	G	A	-9	C	A	G	A	A	G	G	A	G	A	G	T	A	A	A	C	A	A	A	A	G
Seohong	A	A	G	G	G	G	G	A	G	G	G	G	-9	A	A	G	-9	A	A	-9	G	G	A	A	-9	G	A	-9	C	A	G	A	A	G	G	A	G	G	G	T	A	A	A	C	A	A	A	A	G
Seohong	T	C	G	G	G	G	G	C	G	G	G	G	-9	A	A	G	-9	A	G	-9	G	G	A	G	-9	G	G	-9	C	A	G	A	G	G	G	A	G	G	G	T	A	A	A	C	A	G	G	A	G
Haryeong	A	A	-9	A	A	-9	G	A	A	A	A	A	-9	A	A	A	A	A	G	A	A	G	-9	A	G	A	A	A	A	A	G	G	G	-9	G	A	A	A	A	A	A	A	G	C	G	-9	A	G	G
Haryeong	A	A	-9	G	G	-9	G	A	A	A	A	G	-9	A	A	G	G	C	G	A	G	G	-9	A	G	A	A	A	C	A	G	G	G	-9	G	G	A	A	A	A	C	A	G	C	G	-9	A	G	G
Haryeong	A	A	-9	G	G	-9	G	C	G	A	A	G	-9	A	A	G	G	C	G	A	G	G	-9	A	G	A	G	A	C	G	G	G	G	-9	G	G	A	G	G	A	C	A	G	C	G	-9	G	G	G
Haryeong	A	A	-9	G	G	-9	G	C	G	A	A	G	-9	G	G	G	G	C	G	G	G	G	-9	G	G	A	G	G	C	G	G	G	G	-9	G	G	G	G	G	A	C	G	G	C	G	-9	G	G	G
Daeseo	A	A	A	A	A	A	A	A	G	A	A	A	A	A	A	A	G	A	G	A	A	G	A	A	G	A	A	A	A	A	G	A	G	A	A	A	A	A	A	A	A	A	A	C	A	A	A	A	A
Daeseo	A	A	A	G	G	G	G	A	G	A	A	A	A	A	A	G	G	C	G	A	A	G	A	A	G	A	A	A	C	A	G	G	G	A	G	G	A	A	G	A	C	A	G	C	G	A	A	G	G
Daeseo	T	C	A	G	G	G	G	A	G	A	G	G	A	A	A	G	G	C	G	G	G	G	A	G	G	A	A	A	C	A	G	G	G	G	G	G	A	G	G	A	C	A	G	C	G	A	A	G	G
Daeseo	T	C	G	G	G	G	G	C	G	G	G	G	G	G	G	G	G	C	G	G	G	G	G	G	G	G	G	G	C	G	G	G	G	G	G	G	G	G	G	T	C	A	G	C	G	G	G	G	G
Goun	A	A	A	A	A	A	A	A	A	A	A	A	A	-9	A	A	G	A	G	A	-9	G	A	A	G	A	A	-9	A	A	G	A	A	A	A	-9	A	A	A	A	A	A	A	C	A	A	A	A	G
Goun	A	A	A	G	G	G	G	A	A	A	G	G	A	-9	A	A	G	A	G	A	-9	G	A	A	G	A	A	-9	C	A	G	G	G	G	G	-9	A	A	A	A	C	A	G	C	A	A	A	A	G
Goun	A	A	A	G	G	G	G	C	G	A	G	G	A	-9	A	G	G	C	G	A	-9	G	A	A	G	A	A	-9	C	A	G	G	G	G	G	-9	A	G	G	A	C	A	G	C	G	G	A	G	G
Goun	T	C	G	G	G	G	G	C	G	A	G	G	A	-9	G	G	G	C	G	G	-9	G	A	G	G	G	A	-9	C	A	G	G	G	G	G	-9	G	G	G	T	C	A	G	C	G	G	A	G	G
Sinnamjak	A	A	A	A	A	A	G	A	A	A	A	G	A	A	A	G	A	A	A	A	G	A	A	A	G	A	A	A	C	A	G	G	A	A	G	A	A	A	A	A	A	A	A	C	A	A	A	A	A
Sinnamjak	A	A	A	G	G	A	G	A	A	A	A	G	A	A	G	G	A	C	G	A	G	G	A	A	G	A	A	A	C	A	G	G	G	A	G	G	A	A	A	A	A	A	G	C	G	A	A	G	G
Sinnamjak	A	A	G	G	G	G	G	A	G	A	G	G	A	A	G	G	A	C	G	G	G	G	A	G	G	A	A	G	C	A	G	G	G	A	G	G	A	G	G	A	A	A	G	C	G	A	A	G	G
Sinnamjak	T	C	G	G	G	G	G	C	G	A	G	G	G	A	G	G	A	C	G	G	G	G	A	G	G	G	A	G	C	A	G	G	G	G	G	G	G	G	G	A	C	G	G	G	G	G	A	G	G
Daegwang	A	A	A	-9	A	A	A	A	A	A	-9	A	A	A	A	A	A	A	G	A	A	G	A	A	G	A	A	A	C	A	G	A	G	A	A	A	A	-9	A	A	A	A	A	C	A	A	A	A	A
Daegwang	A	A	A	-9	A	G	G	A	A	A	-9	A	A	A	A	G	G	C	G	A	A	G	A	A	G	A	A	A	C	A	G	G	G	A	G	G	A	-9	A	A	A	A	G	C	G	A	A	G	G
Daegwang	T	C	A	-9	G	G	G	C	G	A	-9	G	A	A	A	G	G	C	G	G	G	G	A	G	G	G	A	A	C	A	G	G	G	A	G	G	A	-9	G	A	C	A	G	C	G	A	A	G	G
Daegwang	T	C	G	-9	G	G	G	C	G	A	-9	G	A	G	G	G	G	C	G	G	G	G	A	G	G	G	A	A	C	A	G	G	G	G	G	G	G	-9	G	T	C	A	G	C	G	G	G	G	G
Chugang	A	A	A	-9	A	A	G	A	A	A	A	A	A	A	A	A	A	A	A	A	A	A	A	A	G	A	A	A	A	A	G	G	A	G	G	A	A	A	A	A	A	A	A	C	A	A	A	A	G
Chugang	A	A	A	-9	A	G	G	A	G	A	G	G	A	A	A	G	G	A	A	A	G	G	A	A	G	A	A	G	C	A	G	G	A	G	G	A	G	G	A	A	A	A	A	C	A	A	A	A	G
Chugang	A	A	A	-9	G	G	G	C	G	A	G	G	A	A	G	G	G	A	G	A	G	G	A	A	G	A	A	G	C	A	G	G	A	G	G	A	G	G	A	A	C	A	G	C	A	G	G	A	G
Chugang	A	A	G	-9	G	G	G	C	G	G	G	G	G	G	G	G	G	C	G	A	G	G	A	A	G	A	A	G	C	A	G	G	G	G	G	A	G	G	G	T	C	G	G	C	G	G	G	G	G
Daekwan1-129	A	A	A	A	A	G	A	A	A	A	A	A	A	A	A	A	A	A	A	A	A	G	A	A	A	A	A	A	C	A	A	A	G	A	A	A	A	A	A	A	A	A	G	C	A	A	A	G	A
Daekwan1-129	A	A	A	G	G	G	G	C	A	A	A	A	A	A	A	G	G	C	G	A	G	G	A	A	G	G	A	A	C	A	G	G	G	A	G	G	A	A	A	A	C	A	G	C	G	A	A	G	G
Daekwan1-129	T	C	A	G	G	G	G	C	G	A	A	A	A	A	A	G	G	C	G	A	G	G	A	A	G	G	A	A	C	A	G	G	G	G	G	G	A	A	G	A	C	A	G	C	G	G	A	G	G
Daekwan1-129	T	C	G	G	G	G	G	C	G	A	G	G	G	G	A	G	G	C	G	G	G	G	A	G	G	G	A	A	C	A	G	G	G	G	G	G	G	G	G	A	C	G	G	C	G	G	A	G	G
Namjak	A	A	A	A	A	A	G	A	A	A	A	A	A	A	A	G	A	A	A	A	A	A	A	A	-9	A	A	G	C	A	G	A	A	A	A	A	A	G	A	A	A	A	A	C	A	A	A	A	A
Namjak	A	A	A	A	A	G	G	A	A	A	A	G	A	A	G	G	A	A	G	A	A	G	A	A	-9	A	A	G	C	A	G	G	G	G	G	A	G	G	G	A	A	A	A	C	A	A	A	A	G
Namjak	A	A	A	G	G	G	G	C	A	A	G	G	A	A	G	G	G	C	G	A	G	G	A	A	-9	G	A	G	C	A	G	G	G	G	G	G	G	G	G	A	C	A	G	C	G	A	A	G	G
Namjak	T	C	G	G	G	G	G	C	A	A	G	G	G	A	G	G	G	C	G	G	G	G	A	G	-9	G	A	G	C	A	G	G	G	G	G	G	G	G	G	T	C	G	G	G	G	G	G	G	G
Namseon	A	A	A	A	A	A	G	A	A	A	A	G	A	A	A	G	G	A	A	A	G	A	A	A	G	A	A	A	C	A	G	G	A	A	G	A	G	A	A	A	A	A	-9	C	A	A	A	A	G
Namseon	A	A	A	G	G	A	G	A	G	A	A	G	A	A	A	G	G	C	A	A	G	G	A	A	G	A	A	A	C	A	G	G	G	A	G	A	G	A	A	A	A	A	-9	C	A	A	A	A	G
Namseon	A	A	G	G	G	G	G	C	G	A	G	G	G	A	G	G	G	C	G	G	G	G	A	G	G	A	A	G	C	A	G	G	G	G	G	G	G	G	A	T	C	A	-9	C	G	A	G	G	G
Namseon	T	C	G	G	G	G	G	C	G	G	G	G	G	A	G	G	G	C	G	G	G	G	A	G	G	A	A	G	C	A	G	G	G	G	G	G	G	G	G	T	C	G	-9	C	G	G	G	G	G
Chudong	A	A	A	A	A	A	G	A	A	A	A	A	A	A	A	G	G	A	A	A	A	A	A	A	A	A	A	A	A	A	G	A	A	G	A	A	A	A	A	A	A	A	A	C	A	A	A	A	G
Chudong	A	A	A	A	A	A	G	A	A	A	A	G	A	A	A	G	G	A	G	A	G	G	A	A	G	A	A	G	C	A	G	G	G	G	G	A	G	G	G	A	A	A	A	C	A	A	A	A	G
Chudong	A	A	G	G	G	G	G	C	G	A	G	G	G	A	G	G	G	C	G	A	G	G	A	A	G	G	A	G	C	A	G	G	G	G	G	A	G	G	G	T	C	A	G	C	G	A	G	G	G
Chudong	A	A	G	G	G	G	G	C	G	G	G	G	G	A	G	G	G	C	G	G	G	G	A	G	G	G	G	G	C	A	G	G	G	G	G	G	G	G	G	T	C	G	G	C	G	G	G	G	G
Daekwan2-41	A	A	A	-9	A	A	A	A	A	A	A	A	A	A	A	A	G	A	A	A	A	G	A	A	G	A	A	A	A	A	G	A	G	A	A	A	A	A	A	A	A	A	A	C	A	A	A	A	A
Daekwan2-41	A	A	A	-9	A	G	G	A	A	A	A	A	A	A	A	G	G	A	A	A	G	G	A	A	G	A	A	A	C	A	G	A	G	A	A	A	A	A	A	A	A	A	A	C	A	A	A	A	G
Daekwan2-41	A	A	A	-9	G	G	G	C	A	A	G	G	A	A	A	G	G	C	G	G	G	G	A	G	G	A	A	G	C	A	G	G	G	G	G	G	G	G	G	T	C	A	G	C	G	A	A	G	G
Daekwan2-41	T	C	G	-9	G	G	G	C	G	A	G	G	G	G	G	G	G	C	G	G	G	G	G	G	G	G	A	G	C	G	G	G	G	G	G	G	G	G	G	T	C	A	G	C	G	G	A	G	G
Chuyoung	A	A	A	A	A	A	G	A	A	A	A	G	A	A	A	G	A	A	A	A	G	A	A	A	G	A	A	A	C	A	G	G	A	G	G	A	A	A	A	A	A	A	A	C	A	A	A	A	G
Chuyoung	A	A	A	G	G	A	G	C	A	A	A	G	A	A	G	G	G	A	A	A	G	G	A	A	G	A	A	A	C	A	G	G	A	G	G	A	G	A	A	A	A	A	A	C	A	A	A	A	G
Chuyoung	A	A	G	G	G	G	G	C	G	A	G	G	A	A	G	G	G	C	G	A	G	G	A	A	G	A	A	A	C	A	G	G	G	G	G	A	G	G	G	A	C	A	G	C	G	A	A	G	G
Chuyoung	T	C	G	G	G	G	G	C	G	G	G	G	G	A	G	G	G	C	G	A	G	G	A	A	G	G	G	G	C	A	G	G	G	G	G	G	G	G	G	T	C	G	G	C	G	G	A	G	G
Eunseon	A	A	A	A	A	A	G	A	A	A	A	A	A	A	A	A	-9	A	A	A	A	A	A	A	G	A	A	A	A	A	G	G	A	A	G	-9	A	A	A	A	A	A	-9	C	A	A	A	A	G
Eunseon	A	A	A	A	A	A	G	A	A	A	G	A	A	A	A	G	-9	A	A	A	G	G	A	A	G	A	A	A	C	A	G	G	A	A	G	-9	A	A	A	A	A	A	-9	C	A	A	A	A	G
Eunseon	A	A	G	G	G	G	G	C	A	A	G	G	A	A	G	G	-9	C	G	G	G	G	A	A	G	A	A	G	C	A	G	G	G	G	G	-9	G	G	G	T	C	A	-9	C	A	A	G	A	G
Eunseon	T	C	G	G	G	G	G	C	G	A	G	G	G	G	G	G	-9	C	G	G	G	G	A	G	G	A	A	G	C	A	G	G	G	G	G	-9	G	G	G	T	C	G	-9	C	A	G	G	G	G
Bangul	A	A	A	-9	A	G	G	A	A	A	A	A	A	A	A	A	G	A	A	A	A	A	A	A	G	A	A	A	A	A	G	G	A	A	G	A	A	A	A	A	A	A	A	C	A	A	A	A	A
Bangul	A	A	A	-9	A	G	G	C	A	A	A	A	A	A	A	G	G	C	G	A	G	G	A	A	G	A	A	A	A	A	G	G	G	G	G	A	A	A	G	A	C	A	G	C	G	A	A	G	G
Bangul	A	A	A	-9	G	G	G	C	G	A	A	A	G	A	A	G	G	C	G	A	G	G	A	A	G	A	A	A	C	A	G	G	G	G	G	G	G	G	G	A	C	A	G	C	G	A	G	G	G
Bangul	T	C	A	-9	G	G	G	C	G	G	G	G	G	G	G	G	G	C	G	G	G	G	G	G	G	A	G	G	C	G	G	G	G	G	G	G	G	G	G	T	C	G	G	C	G	G	G	G	G
Saebong	A	A	A	A	A	G	A	A	A	A	A	A	A	A	A	A	A	C	G	A	A	G	A	A	G	A	A	A	A	A	G	G	G	A	G	G	A	A	A	A	C	A	G	C	G	A	A	G	A
Saebong	A	A	A	G	G	G	A	A	G	A	A	A	A	A	A	G	G	C	G	G	G	G	A	G	G	A	A	G	C	A	G	G	G	A	G	G	A	G	A	A	C	A	G	C	G	A	A	G	G
Saebong	A	A	A	G	G	G	G	A	G	A	A	G	G	A	A	G	G	C	G	G	G	G	A	G	G	A	A	G	C	A	G	G	G	A	G	G	A	G	A	A	C	A	G	C	G	G	A	G	G
Saebong	T	C	G	G	G	G	G	C	G	A	A	G	G	G	G	G	G	C	G	G	G	G	G	G	G	A	G	G	C	G	G	G	G	A	G	G	G	G	G	A	C	G	G	C	G	G	G	G	G
Jeseo	A	A	A	A	A	A	G	A	A	A	A	A	A	A	A	A	G	A	G	A	A	A	A	A	G	A	A	A	A	A	G	A	A	G	A	-9	A	A	A	A	A	A	A	C	A	A	A	A	A
Jeseo	A	A	A	G	G	G	G	C	A	A	G	G	A	A	G	G	G	A	G	A	A	G	A	A	G	A	A	A	C	A	G	G	A	G	G	-9	A	A	A	A	C	A	G	C	A	A	A	A	G
Jeseo	A	A	A	G	G	G	G	C	A	A	G	G	A	A	G	G	G	A	G	A	G	G	A	A	G	A	A	A	C	A	G	G	G	G	G	-9	G	G	G	A	C	A	G	C	A	A	G	A	G
Jeseo	A	A	G	G	G	G	G	C	G	A	G	G	A	G	G	G	G	C	G	A	G	G	A	A	G	G	A	G	C	A	G	G	G	G	G	-9	G	G	G	T	C	A	G	C	G	G	G	G	G
Dami	A	A	-9	A	A	A	A	A	A	A	A	A	A	A	A	G	A	A	G	A	A	G	A	A	A	A	A	A	A	A	G	A	A	A	A	A	A	A	A	A	A	A	A	C	A	A	A	A	G
Dami	A	A	-9	G	G	G	G	A	A	A	A	G	A	A	A	G	G	A	G	A	G	G	A	A	A	G	A	A	C	A	G	G	G	G	G	A	A	G	G	A	A	A	A	C	A	A	A	A	G
Dami	A	A	-9	G	G	G	G	C	G	A	G	G	G	A	A	G	G	A	G	G	G	G	A	G	G	G	A	A	C	A	G	G	G	G	G	A	A	G	G	A	C	A	G	C	G	A	G	G	G
Dami	T	C	-9	G	G	G	G	C	G	G	G	G	G	A	G	G	G	C	G	G	G	G	A	G	G	G	G	A	C	A	G	G	G	G	G	G	G	G	G	T	C	A	G	G	G	G	G	G	G
Geumseon	A	A	A	A	A	A	G	A	A	A	A	G	A	A	A	G	G	A	A	A	A	A	A	A	A	A	A	A	C	A	G	G	A	A	G	A	A	A	A	A	A	A	A	C	A	A	A	A	A
Geumseon	A	A	A	A	A	G	G	C	A	A	A	G	A	A	G	G	G	A	G	A	G	G	A	A	G	A	A	A	C	A	G	G	A	G	G	A	G	A	G	A	C	A	G	C	A	A	A	A	G
Geumseon	A	A	A	G	G	G	G	C	A	A	A	G	A	A	G	G	G	C	G	A	G	G	A	A	G	A	A	A	C	A	G	G	G	G	G	A	G	G	G	A	C	G	G	C	G	A	A	G	G
Geumseon	T	C	G	G	G	G	G	C	G	A	G	G	G	A	G	G	G	C	G	G	G	G	G	G	G	G	G	G	C	G	G	G	G	G	G	G	G	G	G	T	C	G	G	C	G	G	G	G	G
Jungmo9001	A	A	A	A	A	A	G	A	A	A	A	A	A	A	A	A	A	A	A	A	A	G	A	A	G	A	A	A	A	A	G	G	A	A	G	A	A	A	A	A	A	A	A	C	A	A	A	A	G
Jungmo9001	A	A	A	A	A	A	G	A	A	A	A	A	G	A	A	G	A	A	G	A	A	G	A	A	G	A	A	G	C	A	G	G	A	A	G	A	A	G	A	A	C	A	G	C	A	A	A	A	G
Jungmo9001	A	A	G	G	G	G	G	C	A	A	G	G	G	A	A	G	G	C	G	A	G	G	A	A	G	A	A	G	C	A	G	G	G	G	G	G	A	G	A	A	C	A	G	C	G	A	G	G	G
Jungmo9001	T	C	G	G	G	G	G	C	G	A	G	G	G	G	A	G	G	C	G	G	G	G	G	G	G	A	G	G	C	G	G	G	G	G	G	G	G	G	G	A	C	G	G	C	G	G	G	G	G
Daekwan1-123	A	A	A	A	A	A	A	A	A	A	A	A	A	A	A	A	A	A	A	A	A	G	A	A	A	A	A	A	A	A	G	G	A	A	G	-9	A	A	A	A	A	A	A	C	A	A	A	A	G
Daekwan1-123	A	A	A	A	A	A	G	C	A	A	A	G	A	A	A	G	A	A	G	G	G	G	A	G	A	G	A	A	C	A	G	G	A	G	G	-9	A	A	G	A	A	A	A	C	A	A	A	A	G
Daekwan1-123	A	A	A	A	A	G	G	C	G	A	G	G	A	A	G	G	A	C	G	G	G	G	A	G	A	G	A	A	C	A	G	G	G	G	G	-9	A	G	G	A	A	A	G	G	G	A	G	G	G
Daekwan1-123	T	C	G	G	G	G	G	C	G	A	G	G	G	G	G	G	G	C	G	G	G	G	A	G	G	G	G	G	C	A	G	G	G	G	G	-9	G	G	G	A	C	G	G	G	G	G	G	G	G
[truncated: 5,000 more columns]
