# Supplementary material for: Analysis of genetic diversity and population structure among cultivated potato clones from Korea and global breeding programs
Source: Sci Rep. 2022 Jun 21;12:10462. doi: 10.1038/s41598-022-12874-2 (PMC9213424; doi:10.1038/s41598-022-12874-2)
Supplement: Supplementary file 6 — Supplementary Information 6. [file 41598_2022_12874_MOESM6_ESM.xlsx]

## Sheet: GenomeStudio
No	Name	call rate(%)	maf	Hongseon1	Hongseon2	Hongseon3	Doobaek1	Doobaek2	Doobaek3	Daeji1	Daeji2	Daeji3	Namseo1	Namseo2	Namseo3	Jayoung1	Jayoung2	Jayoung3	Sepoong1	Sepoong2	Sepoong3	Sumi1	Sumi2	Sumi3	Jinseon1	Jinseon2	Jinseon3	Jowon1	Jowon2	Jowon3	Chubaek1	Chubaek2	Chubaek3	Hongyoung1	Hongyoung2	Hongyoung3	Jopoong1	Jopoong2	Jopoong3	Seohong1	Seohong2	Seohong3	Haryeong1	Haryeong2	Haryeong3	Daeseo1	Daeseo2	Daeseo3	Goun1
0	solcap_snp_c1_10555	0	0.046875	BBBB	BBBB	BBBB	BBBB	BBBB	BBBB	ABBB	ABBB	ABBB	ABBB	ABBB	ABBB	BBBB	BBBB	BBBB	BBBB	BBBB	BBBB	BBBB	BBBB	BBBB	BBBB	BBBB	BBBB	BBBB	BBBB	BBBB	BBBB	BBBB	BBBB	BBBB	BBBB	BBBB	BBBB	BBBB	BBBB	BBBB	BBBB	BBBB	BBBB	BBBB	BBBB	ABBB	ABBB	ABBB	BBBB
1	solcap_snp_c1_10738	0	0.046875	AAAA	AAAA	AAAA	AAAB	AAAB	AAAB	AAAA	AAAA	AAAA	AAAA	AAAA	AAAA	AAAB	AAAB	AAAB	AAAA	AAAA	AAAA	AAAA	AAAA	AAAA	AAAA	AAAA	AAAA	AAAA	AAAA	AAAA	AAAA	AAAA	AAAA	AAAA	AAAA	AAAA	AAAA	AAAA	AAAA	AAAA	AAAA	AAAA	AAAA	AAAA	AAAA	AAAB	AAAB	AAAB	AAAA
2	solcap_snp_c1_1074	0	0.046875	BBBB	BBBB	BBBB	ABBB	ABBB	ABBB	BBBB	BBBB	BBBB	BBBB	BBBB	BBBB	ABBB	ABBB	ABBB	BBBB	BBBB	BBBB	BBBB	BBBB	BBBB	BBBB	BBBB	BBBB	BBBB	BBBB	BBBB	BBBB	BBBB	BBBB	BBBB	BBBB	BBBB	BBBB	BBBB	BBBB	BBBB	BBBB	BBBB	BBBB	BBBB	BBBB	ABBB	ABBB	ABBB	BBBB
3	solcap_snp_c1_10783	0	0.046875	BBBB	BBBB	BBBB	ABBB	ABBB	ABBB	BBBB	BBBB	BBBB	BBBB	BBBB	BBBB	BBBB	BBBB	BBBB	BBBB	BBBB	BBBB	BBBB	BBBB	BBBB	BBBB	BBBB	BBBB	BBBB	BBBB	BBBB	BBBB	BBBB	BBBB	BBBB	BBBB	BBBB	BBBB	BBBB	BBBB	BBBB	BBBB	BBBB	BBBB	BBBB	BBBB	ABBB	ABBB	ABBB	ABBB
4	solcap_snp_c1_10881	0	0.046875	AAAA	AAAA	AAAA	AAAB	AAAB	AAAB	AAAA	AAAA	AAAA	AAAA	AAAA	AAAA	AAAB	AAAB	AAAB	AAAA	AAAA	AAAA	AAAA	AAAA	AAAA	AAAA	AAAA	AAAA	AAAA	AAAA	AAAA	AAAA	AAAA	AAAA	AAAA	AAAA	AAAA	AAAA	AAAA	AAAA	AAAA	AAAA	AAAA	AAAA	AAAA	AAAA	AAAB	AAAB	AAAB	AAAA
5	solcap_snp_c1_11639	0	0.046875	AAAA	AAAA	AAAA	AAAA	AAAA	AAAA	AAAB	AAAB	AAAB	AAAA	AAAA	AAAA	AAAA	AAAA	AAAA	AAAA	AAAA	AAAA	AAAA	AAAA	AAAA	AAAB	AAAB	AAAB	AAAA	AAAA	AAAA	AAAA	AAAA	AAAA	AAAA	AAAA	AAAA	AAAB	AAAB	AAAB	AAAA	AAAA	AAAA	AAAA	AAAA	AAAA	AAAA	AAAA	AAAA	AAAA
6	solcap_snp_c1_11802	0	0.046875	AAAA	AAAA	AAAA	AAAB	AAAB	AAAB	AAAA	AAAA	AAAA	AAAB	AAAB	AAAB	AAAA	AAAA	AAAA	AAAB	AAAB	AAAB	AAAA	AAAA	AAAA	AAAA	AAAA	AAAA	AAAA	AAAA	AAAA	AAAA	AAAA	AAAA	AAAA	AAAA	AAAA	AAAA	AAAA	AAAA	AAAA	AAAA	AAAA	AAAA	AAAA	AAAA	AAAA	AAAA	AAAA	AAAA
7	solcap_snp_c1_11804	0	0.046875	AAAA	AAAA	AAAA	AAAB	AAAB	AAAB	AAAA	AAAA	AAAA	AAAB	AAAB	AAAB	AAAA	AAAA	AAAA	AAAB	AAAB	AAAB	AAAA	AAAA	AAAA	AAAA	AAAA	AAAA	AAAA	AAAA	AAAA	AAAA	AAAA	AAAA	AAAA	AAAA	AAAA	AAAA	AAAA	AAAA	AAAA	AAAA	AAAA	AAAA	AAAA	AAAA	AAAA	AAAA	AAAA	AAAA
8	solcap_snp_c1_12022	0	0.046875	AAAA	AAAA	AAAA	AAAA	AAAA	AAAA	AAAB	AAAB	AAAB	AAAA	AAAA	AAAA	AAAB	AAAB	AAAB	AAAA	AAAA	AAAA	AAAA	AAAA	AAAA	AAAA	AAAA	AAAA	AAAA	AAAA	AAAA	AAAA	AAAA	AAAA	AAAA	AAAA	AAAA	AAAA	AAAA	AAAA	AAAA	AAAA	AAAA	AAAB	AAAB	AAAB	AAAA	AAAA	AAAA	AAAA
9	solcap_snp_c1_12023	0	0.046875	BBBB	BBBB	BBBB	BBBB	BBBB	BBBB	ABBB	ABBB	ABBB	BBBB	BBBB	BBBB	ABBB	ABBB	ABBB	BBBB	BBBB	BBBB	BBBB	BBBB	BBBB	BBBB	BBBB	BBBB	BBBB	BBBB	BBBB	BBBB	BBBB	BBBB	BBBB	BBBB	BBBB	BBBB	BBBB	BBBB	BBBB	BBBB	BBBB	ABBB	ABBB	ABBB	BBBB	BBBB	BBBB	BBBB
10	solcap_snp_c1_12025	0	0.046875	BBBB	BBBB	BBBB	BBBB	BBBB	BBBB	ABBB	ABBB	ABBB	BBBB	BBBB	BBBB	ABBB	ABBB	ABBB	BBBB	BBBB	BBBB	BBBB	BBBB	BBBB	BBBB	BBBB	BBBB	BBBB	BBBB	BBBB	BBBB	BBBB	BBBB	BBBB	BBBB	BBBB	BBBB	BBBB	BBBB	BBBB	BBBB	BBBB	ABBB	ABBB	ABBB	BBBB	BBBB	BBBB	BBBB
11	solcap_snp_c1_12180	0	0.046875	AAAA	AAAA	AAAA	AAAB	AAAB	AAAB	AAAA	AAAA	AAAA	AAAA	AAAA	AAAA	AAAB	AAAB	AAAB	AAAA	AAAA	AAAA	AAAA	AAAA	AAAA	AAAA	AAAA	AAAA	AAAA	AAAA	AAAA	AAAA	AAAA	AAAA	AAAA	AAAA	AAAA	AAAA	AAAA	AAAA	AAAA	AAAA	AAAA	AAAA	AAAA	AAAA	AAAB	AAAB	AAAB	AAAA
12	solcap_snp_c1_13296	0	0.046875	BBBB	BBBB	BBBB	BBBB	BBBB	BBBB	ABBB	ABBB	ABBB	BBBB	BBBB	BBBB	ABBB	ABBB	ABBB	ABBB	ABBB	ABBB	BBBB	BBBB	BBBB	BBBB	BBBB	BBBB	BBBB	BBBB	BBBB	BBBB	BBBB	BBBB	BBBB	BBBB	BBBB	BBBB	BBBB	BBBB	BBBB	BBBB	BBBB	BBBB	BBBB	BBBB	BBBB	BBBB	BBBB	BBBB
13	solcap_snp_c1_13782	0	0.046875	BBBB	BBBB	BBBB	ABBB	ABBB	ABBB	BBBB	BBBB	BBBB	BBBB	BBBB	BBBB	ABBB	ABBB	ABBB	BBBB	BBBB	BBBB	BBBB	BBBB	BBBB	BBBB	BBBB	BBBB	BBBB	BBBB	BBBB	BBBB	BBBB	BBBB	BBBB	BBBB	BBBB	BBBB	BBBB	BBBB	BBBB	BBBB	BBBB	BBBB	BBBB	BBBB	ABBB	ABBB	ABBB	BBBB
14	solcap_snp_c1_13783	0	0.046875	AAAA	AAAA	AAAA	AAAB	AAAB	AAAB	AAAA	AAAA	AAAA	AAAA	AAAA	AAAA	AAAA	AAAA	AAAA	AAAA	AAAA	AAAA	AAAA	AAAA	AAAA	AAAB	AAAB	AAAB	AAAA	AAAA	AAAA	AAAA	AAAA	AAAA	AAAA	AAAA	AAAA	AAAA	AAAA	AAAA	AAAA	AAAA	AAAA	AAAA	AAAA	AAAA	AAAB	AAAB	AAAB	AAAA
15	solcap_snp_c1_1386	0	0.046875	AAAA	AAAA	AAAA	AABB	AABB	AABB	AAAA	AAAA	AAAA	AAAA	AAAA	AAAA	AAAA	AAAA	AAAA	AAAA	AAAA	AAAA	AAAA	AAAA	AAAA	AAAA	AAAA	AAAA	AAAA	AAAA	AAAA	AAAA	AAAA	AAAA	AAAA	AAAA	AAAA	AAAA	AAAA	AAAA	AAAB	AAAB	AAAB	AAAA	AAAA	AAAA	AAAA	AAAA	AAAA	AAAA
16	solcap_snp_c1_13941	0	0.046875	AAAA	AAAA	AAAA	AAAB	AAAB	AAAB	AAAA	AAAA	AAAA	AAAA	AAAA	AAAA	AAAB	AAAB	AAAB	AAAA	AAAA	AAAA	AAAA	AAAA	AAAA	AAAA	AAAA	AAAA	AAAA	AAAA	AAAA	AAAA	AAAA	AAAA	AAAA	AAAA	AAAA	AAAA	AAAA	AAAA	AAAA	AAAA	AAAA	AAAA	AAAA	AAAA	AAAB	AAAB	AAAB	AAAA
17	solcap_snp_c1_14219	0	0.046875	BBBB	BBBB	BBBB	BBBB	BBBB	BBBB	BBBB	BBBB	BBBB	BBBB	BBBB	BBBB	ABBB	ABBB	ABBB	BBBB	BBBB	BBBB	BBBB	BBBB	BBBB	BBBB	BBBB	BBBB	BBBB	BBBB	BBBB	BBBB	BBBB	BBBB	AABB	AABB	AABB	BBBB	BBBB	BBBB	BBBB	BBBB	BBBB	BBBB	BBBB	BBBB	BBBB	BBBB	BBBB	BBBB
18	solcap_snp_c1_14663	0	0.046875	AAAA	AAAA	AAAA	AAAB	AAAB	AAAB	AAAA	AAAA	AAAA	AAAA	AAAA	AAAA	AABB	AABB	AABB	AAAA	AAAA	AAAA	AAAA	AAAA	AAAA	AAAA	AAAA	AAAA	AAAA	AAAA	AAAA	AAAA	AAAA	AAAA	AAAA	AAAA	AAAA	AAAA	AAAA	AAAA	AAAA	AAAA	AAAA	AAAA	AAAA	AAAA	AAAA	AAAA	AAAA	AAAA
19	solcap_snp_c1_14959	0	0.046875	AAAA	AAAA	AAAA	AAAB	AAAB	AAAB	AAAA	AAAA	AAAA	AAAB	AAAB	AAAB	AAAA	AAAA	AAAA	AAAA	AAAA	AAAA	AAAA	AAAA	AAAA	AAAA	AAAA	AAAA	AAAA	AAAA	AAAA	AAAA	AAAA	AAAA	AAAA	AAAA	AAAA	AAAA	AAAA	AAAA	AAAA	AAAA	AAAA	AAAB	AAAB	AAAB	AAAA	AAAA	AAAA	AAAA
20	solcap_snp_c1_14969	0	0.046875	AAAA	AAAA	AAAA	AAAB	AAAB	AAAB	AAAA	AAAA	AAAA	AAAA	AAAA	AAAA	AAAA	AAAA	AAAA	AAAA	AAAA	AAAA	AAAA	AAAA	AAAA	AAAB	AAAB	AAAB	AAAA	AAAA	AAAA	AAAA	AAAA	AAAA	AAAA	AAAA	AAAA	AAAA	AAAA	AAAA	AAAA	AAAA	AAAA	AAAA	AAAA	AAAA	AAAB	AAAB	AAAB	AAAA
21	solcap_snp_c1_15351	0	0.046875	AAAA	AAAA	AAAA	AAAB	AAAB	AAAB	AAAA	AAAA	AAAA	AAAA	AAAA	AAAA	AAAA	AAAA	AAAA	AAAA	AAAA	AAAA	AAAA	AAAA	AAAA	AAAB	AAAB	AAAB	AAAA	AAAA	AAAA	AAAA	AAAA	AAAA	AAAA	AAAA	AAAA	AAAA	AAAA	AAAA	AAAA	AAAA	AAAA	AAAA	AAAA	AAAA	AAAB	AAAB	AAAB	AAAA
22	solcap_snp_c1_15374	0	0.046875	AAAA	AAAA	AAAA	AAAB	AAAB	AAAB	AAAA	AAAA	AAAA	AAAA	AAAA	AAAA	AAAA	AAAA	AAAA	AAAA	AAAA	AAAA	AAAA	AAAA	AAAA	AAAA	AAAA	AAAA	AAAA	AAAA	AAAA	AAAA	AAAA	AAAA	AAAA	AAAA	AAAA	AAAA	AAAA	AAAA	AAAA	AAAA	AAAA	AAAA	AAAA	AAAA	AAAB	AAAB	AAAB	AAAB
23	solcap_snp_c1_16052	0	0.046875	BBBB	BBBB	BBBB	ABBB	ABBB	ABBB	BBBB	BBBB	BBBB	BBBB	BBBB	BBBB	ABBB	ABBB	ABBB	BBBB	BBBB	BBBB	BBBB	BBBB	BBBB	BBBB	BBBB	BBBB	BBBB	BBBB	BBBB	BBBB	BBBB	BBBB	BBBB	BBBB	BBBB	BBBB	BBBB	BBBB	BBBB	BBBB	BBBB	BBBB	BBBB	BBBB	ABBB	ABBB	ABBB	BBBB
24	solcap_snp_c1_16111	0	0.046875	BBBB	BBBB	BBBB	ABBB	ABBB	ABBB	BBBB	BBBB	BBBB	ABBB	ABBB	ABBB	BBBB	BBBB	BBBB	BBBB	BBBB	BBBB	BBBB	BBBB	BBBB	BBBB	BBBB	BBBB	BBBB	BBBB	BBBB	BBBB	BBBB	BBBB	BBBB	BBBB	BBBB	BBBB	BBBB	BBBB	BBBB	BBBB	BBBB	BBBB	BBBB	BBBB	ABBB	ABBB	ABBB	BBBB
25	solcap_snp_c1_16514	0	0.046875	AAAA	AAAA	AAAA	AAAB	AAAB	AAAB	AAAA	AAAA	AAAA	AAAA	AAAA	AAAA	AAAA	AAAA	AAAA	AAAA	AAAA	AAAA	AAAA	AAAA	AAAA	AAAA	AAAA	AAAA	AAAA	AAAA	AAAA	AAAA	AAAA	AAAA	AAAA	AAAA	AAAA	AAAA	AAAA	AAAA	AAAA	AAAA	AAAA	AAAA	AAAA	AAAA	AAAB	AAAB	AAAB	AAAB
26	solcap_snp_c1_16636	0	0.046875	BBBB	BBBB	BBBB	ABBB	ABBB	ABBB	BBBB	BBBB	BBBB	BBBB	BBBB	BBBB	BBBB	BBBB	BBBB	BBBB	BBBB	BBBB	BBBB	BBBB	BBBB	BBBB	BBBB	BBBB	BBBB	BBBB	BBBB	BBBB	BBBB	BBBB	BBBB	BBBB	BBBB	BBBB	BBBB	BBBB	BBBB	BBBB	BBBB	BBBB	BBBB	BBBB	ABBB	ABBB	ABBB	ABBB
27	solcap_snp_c1_1684	0	0.046875	BBBB	BBBB	BBBB	BBBB	BBBB	BBBB	BBBB	BBBB	BBBB	BBBB	BBBB	BBBB	BBBB	BBBB	BBBB	BBBB	BBBB	BBBB	BBBB	BBBB	BBBB	BBBB	BBBB	BBBB	BBBB	BBBB	BBBB	BBBB	BBBB	BBBB	BBBB	BBBB	BBBB	ABBB	ABBB	ABBB	BBBB	BBBB	BBBB	ABBB	ABBB	ABBB	ABBB	ABBB	ABBB	BBBB
28	solcap_snp_c1_1875	0	0.046875	ABBB	ABBB	ABBB	BBBB	BBBB	BBBB	BBBB	BBBB	BBBB	ABBB	ABBB	ABBB	BBBB	BBBB	BBBB	BBBB	BBBB	BBBB	BBBB	BBBB	BBBB	BBBB	BBBB	BBBB	BBBB	BBBB	BBBB	BBBB	BBBB	BBBB	BBBB	BBBB	BBBB	BBBB	BBBB	BBBB	BBBB	BBBB	BBBB	BBBB	BBBB	BBBB	ABBB	ABBB	ABBB	BBBB
29	solcap_snp_c1_1908	0	0.046875	AAAA	AAAA	AAAA	AAAB	AAAB	AAAB	AAAA	AAAA	AAAA	AAAA	AAAA	AAAA	AAAB	AAAB	AAAB	AAAA	AAAA	AAAA	AAAA	AAAA	AAAA	AAAA	AAAA	AAAA	AAAA	AAAA	AAAA	AAAA	AAAA	AAAA	AAAA	AAAA	AAAA	AAAA	AAAA	AAAA	AAAA	AAAA	AAAA	AAAA	AAAA	AAAA	AAAB	AAAB	AAAB	AAAA
30	solcap_snp_c1_1914	0	0.046875	AAAA	AAAA	AAAA	AAAB	AAAB	AAAB	AAAA	AAAA	AAAA	AAAA	AAAA	AAAA	AAAB	AAAB	AAAB	AAAA	AAAA	AAAA	AAAA	AAAA	AAAA	AAAA	AAAA	AAAA	AAAA	AAAA	AAAA	AAAA	AAAA	AAAA	AAAA	AAAA	AAAA	AAAA	AAAA	AAAA	AAAA	AAAA	AAAA	AAAA	AAAA	AAAA	AAAB	AAAB	AAAB	AAAA
31	solcap_snp_c1_1954	0	0.046875	AAAA	AAAA	AAAA	AAAA	AAAA	AAAA	AAAA	AAAA	AAAA	AAAB	AAAB	AAAB	AAAA	AAAA	AAAA	AAAA	AAAA	AAAA	AAAA	AAAA	AAAA	AAAA	AAAA	AAAA	AAAA	AAAA	AAAA	AAAA	AAAA	AAAA	AAAA	AAAA	AAAA	AAAA	AAAA	AAAA	AAAA	AAAA	AAAA	AAAA	AAAA	AAAA	AAAB	AAAB	AAAB	AAAB
32	solcap_snp_c1_197	0	0.046875	AAAA	AAAA	AAAA	AAAB	AAAB	AAAB	AAAA	AAAA	AAAA	AAAA	AAAA	AAAA	AAAB	AAAB	AAAB	AAAA	AAAA	AAAA	AAAA	AAAA	AAAA	AAAA	AAAA	AAAA	AAAA	AAAA	AAAA	AAAA	AAAA	AAAA	AAAA	AAAA	AAAA	AAAA	AAAA	AAAA	AAAA	AAAA	AAAA	AAAA	AAAA	AAAA	AAAB	AAAB	AAAB	AAAA
33	solcap_snp_c1_2051	0	0.046875	AAAA	AAAA	AAAA	AAAB	AAAB	AAAB	AAAA	AAAA	AAAA	AAAA	AAAA	AAAA	AAAB	AAAB	AAAB	AAAA	AAAA	AAAA	AAAA	AAAA	AAAA	AAAA	AAAA	AAAA	AAAA	AAAA	AAAA	AAAA	AAAA	AAAA	AAAA	AAAA	AAAA	AAAA	AAAA	AAAA	AAAA	AAAA	AAAA	AAAA	AAAA	AAAA	AAAB	AAAB	AAAB	AAAA
34	solcap_snp_c1_2126	0	0.046875	AAAA	AAAA	AAAA	AAAB	AAAB	AAAB	AAAA	AAAA	AAAA	AAAB	AAAB	AAAB	AAAA	AAAA	AAAA	AAAA	AAAA	AAAA	AAAA	AAAA	AAAA	AAAA	AAAA	AAAA	AAAA	AAAA	AAAA	AAAA	AAAA	AAAA	AAAA	AAAA	AAAA	AAAA	AAAA	AAAA	AAAA	AAAA	AAAA	AAAB	AAAB	AAAB	AAAA	AAAA	AAAA	AAAA
35	solcap_snp_c1_3199	0	0.046875	AAAA	AAAA	AAAA	AAAA	AAAA	AAAA	AAAA	AAAA	AAAA	AAAA	AAAA	AAAA	AAAA	AAAA	AAAA	AAAA	AAAA	AAAA	AAAA	AAAA	AAAA	AAAA	AAAA	AAAA	AAAA	AAAA	AAAA	AAAA	AAAA	AAAA	AAAA	AAAA	AAAA	AAAB	AAAB	AAAB	AAAA	AAAA	AAAA	AAAB	AAAB	AAAB	AAAB	AAAB	AAAB	AAAA
36	solcap_snp_c1_3343	0	0.046875	BBBB	BBBB	BBBB	ABBB	ABBB	ABBB	BBBB	BBBB	BBBB	BBBB	BBBB	BBBB	ABBB	ABBB	ABBB	BBBB	BBBB	BBBB	BBBB	BBBB	BBBB	BBBB	BBBB	BBBB	BBBB	BBBB	BBBB	BBBB	BBBB	BBBB	BBBB	BBBB	BBBB	BBBB	BBBB	BBBB	BBBB	BBBB	BBBB	BBBB	BBBB	BBBB	ABBB	ABBB	ABBB	BBBB
37	solcap_snp_c1_3663	0	0.046875	AAAA	AAAA	AAAA	AAAB	AAAB	AAAB	AAAA	AAAA	AAAA	AAAA	AAAA	AAAA	AAAB	AAAB	AAAB	AAAA	AAAA	AAAA	AAAA	AAAA	AAAA	AAAA	AAAA	AAAA	AAAA	AAAA	AAAA	AAAA	AAAA	AAAA	AAAA	AAAA	AAAA	AAAA	AAAA	AAAA	AAAA	AAAA	AAAA	AAAA	AAAA	AAAA	AAAB	AAAB	AAAB	AAAA
38	solcap_snp_c1_3850	0	0.046875	AAAA	AAAA	AAAA	AAAB	AAAB	AAAB	AAAA	AAAA	AAAA	AAAB	AAAB	AAAB	AAAA	AAAA	AAAA	AAAA	AAAA	AAAA	AAAA	AAAA	AAAA	AAAA	AAAA	AAAA	AAAA	AAAA	AAAA	AAAA	AAAA	AAAA	AAAA	AAAA	AAAA	AAAA	AAAA	AAAA	AAAA	AAAA	AAAA	AAAA	AAAA	AAAA	AAAB	AAAB	AAAB	AAAA
39	solcap_snp_c1_3895	0	0.046875	AAAA	AAAA	AAAA	AAAB	AAAB	AAAB	AAAA	AAAA	AAAA	AAAB	AAAB	AAAB	AAAA	AAAA	AAAA	AAAA	AAAA	AAAA	AAAA	AAAA	AAAA	AAAA	AAAA	AAAA	AAAA	AAAA	AAAA	AAAA	AAAA	AAAA	AAAA	AAAA	AAAA	AAAA	AAAA	AAAA	AAAA	AAAA	AAAA	AAAA	AAAA	AAAA	AAAB	AAAB	AAAB	AAAA
40	solcap_snp_c1_4044	0	0.046875	BBBB	BBBB	BBBB	ABBB	ABBB	ABBB	BBBB	BBBB	BBBB	BBBB	BBBB	BBBB	BBBB	BBBB	BBBB	BBBB	BBBB	BBBB	BBBB	BBBB	BBBB	ABBB	ABBB	ABBB	BBBB	BBBB	BBBB	BBBB	BBBB	BBBB	BBBB	BBBB	BBBB	BBBB	BBBB	BBBB	BBBB	BBBB	BBBB	BBBB	BBBB	BBBB	ABBB	ABBB	ABBB	BBBB
41	solcap_snp_c1_433	0	0.046875	AAAA	AAAA	AAAA	AAAA	AAAA	AAAA	AAAA	AAAA	AAAA	AAAA	AAAA	AAAA	AAAB	AAAB	AAAB	AAAA	AAAA	AAAA	AAAA	AAAA	AAAA	AAAB	AAAB	AAAB	AAAA	AAAA	AAAA	AAAA	AAAA	AAAA	AAAA	AAAA	AAAA	AAAA	AAAA	AAAA	AAAA	AAAA	AAAA	AAAA	AAAA	AAAA	AAAB	AAAB	AAAB	AAAA
42	solcap_snp_c1_459	0	0.046875	AAAA	AAAA	AAAA	AAAB	AAAB	AAAB	AAAA	AAAA	AAAA	AAAA	AAAA	AAAA	AAAB	AAAB	AAAB	AAAA	AAAA	AAAA	AAAA	AAAA	AAAA	AAAA	AAAA	AAAA	AAAA	AAAA	AAAA	AAAA	AAAA	AAAA	AAAA	AAAA	AAAA	AAAA	AAAA	AAAA	AAAA	AAAA	AAAA	AAAA	AAAA	AAAA	AAAB	AAAB	AAAB	AAAA
43	solcap_snp_c1_465	0	0.046875	AAAA	AAAA	AAAA	AAAB	AAAB	AAAB	AAAA	AAAA	AAAA	AAAA	AAAA	AAAA	AAAB	AAAB	AAAB	AAAA	AAAA	AAAA	AAAA	AAAA	AAAA	AAAA	AAAA	AAAA	AAAA	AAAA	AAAA	AAAA	AAAA	AAAA	AAAA	AAAA	AAAA	AAAA	AAAA	AAAA	AAAA	AAAA	AAAA	AAAA	AAAA	AAAA	AAAB	AAAB	AAAB	AAAA
44	solcap_snp_c1_4680	0	0.046875	BBBB	BBBB	BBBB	ABBB	ABBB	ABBB	BBBB	BBBB	BBBB	BBBB	BBBB	BBBB	ABBB	ABBB	ABBB	BBBB	BBBB	BBBB	BBBB	BBBB	BBBB	BBBB	BBBB	BBBB	BBBB	BBBB	BBBB	BBBB	BBBB	BBBB	BBBB	BBBB	BBBB	BBBB	BBBB	BBBB	BBBB	BBBB	BBBB	BBBB	BBBB	BBBB	ABBB	ABBB	ABBB	BBBB
45	solcap_snp_c1_4775	0	0.046875	BBBB	BBBB	BBBB	ABBB	ABBB	ABBB	BBBB	BBBB	BBBB	BBBB	BBBB	BBBB	ABBB	ABBB	ABBB	BBBB	BBBB	BBBB	BBBB	BBBB	BBBB	BBBB	BBBB	BBBB	BBBB	BBBB	BBBB	BBBB	BBBB	BBBB	BBBB	BBBB	BBBB	BBBB	BBBB	BBBB	BBBB	BBBB	BBBB	BBBB	BBBB	BBBB	ABBB	ABBB	ABBB	BBBB
46	solcap_snp_c1_4776	0	0.046875	AAAA	AAAA	AAAA	AAAB	AAAB	AAAB	AAAA	AAAA	AAAA	AAAA	AAAA	AAAA	AAAB	AAAB	AAAB	AAAA	AAAA	AAAA	AAAA	AAAA	AAAA	AAAA	AAAA	AAAA	AAAA	AAAA	AAAA	AAAA	AAAA	AAAA	AAAA	AAAA	AAAA	AAAA	AAAA	AAAA	AAAA	AAAA	AAAA	AAAA	AAAA	AAAA	AAAB	AAAB	AAAB	AAAA
47	solcap_snp_c1_4777	0	0.046875	BBBB	BBBB	BBBB	ABBB	ABBB	ABBB	BBBB	BBBB	BBBB	BBBB	BBBB	BBBB	ABBB	ABBB	ABBB	BBBB	BBBB	BBBB	BBBB	BBBB	BBBB	BBBB	BBBB	BBBB	BBBB	BBBB	BBBB	BBBB	BBBB	BBBB	BBBB	BBBB	BBBB	BBBB	BBBB	BBBB	BBBB	BBBB	BBBB	BBBB	BBBB	BBBB	ABBB	ABBB	ABBB	BBBB
48	solcap_snp_c1_4778	0	0.046875	BBBB	BBBB	BBBB	ABBB	ABBB	ABBB	BBBB	BBBB	BBBB	BBBB	BBBB	BBBB	ABBB	ABBB	ABBB	BBBB	BBBB	BBBB	BBBB	BBBB	BBBB	BBBB	BBBB	BBBB	BBBB	BBBB	BBBB	BBBB	BBBB	BBBB	BBBB	BBBB	BBBB	BBBB	BBBB	BBBB	BBBB	BBBB	BBBB	BBBB	BBBB	BBBB	ABBB	ABBB	ABBB	BBBB
49	solcap_snp_c1_4779	0	0.046875	AAAA	AAAA	AAAA	AAAB	AAAB	AAAB	AAAA	AAAA	AAAA	AAAA	AAAA	AAAA	AAAB	AAAB	AAAB	AAAA	AAAA	AAAA	AAAA	AAAA	AAAA	AAAA	AAAA	AAAA	AAAA	AAAA	AAAA	AAAA	AAAA	AAAA	AAAA	AAAA	AAAA	AAAA	AAAA	AAAA	AAAA	AAAA	AAAA	AAAA	AAAA	AAAA	AAAB	AAAB	AAAB	AAAA
50	solcap_snp_c1_4781	0	0.046875	BBBB	BBBB	BBBB	ABBB	ABBB	ABBB	BBBB	BBBB	BBBB	BBBB	BBBB	BBBB	ABBB	ABBB	ABBB	BBBB	BBBB	BBBB	BBBB	BBBB	BBBB	BBBB	BBBB	BBBB	BBBB	BBBB	BBBB	BBBB	BBBB	BBBB	BBBB	BBBB	BBBB	BBBB	BBBB	BBBB	BBBB	BBBB	BBBB	BBBB	BBBB	BBBB	ABBB	ABBB	ABBB	BBBB
51	solcap_snp_c1_4782	0	0.046875	BBBB	BBBB	BBBB	ABBB	ABBB	ABBB	BBBB	BBBB	BBBB	BBBB	BBBB	BBBB	ABBB	ABBB	ABBB	BBBB	BBBB	BBBB	BBBB	BBBB	BBBB	BBBB	BBBB	BBBB	BBBB	BBBB	BBBB	BBBB	BBBB	BBBB	BBBB	BBBB	BBBB	BBBB	BBBB	BBBB	BBBB	BBBB	BBBB	BBBB	BBBB	BBBB	ABBB	ABBB	ABBB	BBBB
52	solcap_snp_c1_4784	0	0.046875	AAAA	AAAA	AAAA	AAAB	AAAB	AAAB	AAAA	AAAA	AAAA	AAAA	AAAA	AAAA	AAAB	AAAB	AAAB	AAAA	AAAA	AAAA	AAAA	AAAA	AAAA	AAAA	AAAA	AAAA	AAAA	AAAA	AAAA	AAAA	AAAA	AAAA	AAAA	AAAA	AAAA	AAAA	AAAA	AAAA	AAAA	AAAA	AAAA	AAAA	AAAA	AAAA	AAAB	AAAB	AAAB	AAAA
53	solcap_snp_c1_5365	0	0.046875	BBBB	BBBB	BBBB	ABBB	ABBB	ABBB	BBBB	BBBB	BBBB	BBBB	BBBB	BBBB	ABBB	ABBB	ABBB	BBBB	BBBB	BBBB	BBBB	BBBB	BBBB	BBBB	BBBB	BBBB	BBBB	BBBB	BBBB	BBBB	BBBB	BBBB	BBBB	BBBB	BBBB	BBBB	BBBB	BBBB	BBBB	BBBB	BBBB	BBBB	BBBB	BBBB	ABBB	ABBB	ABBB	BBBB
54	solcap_snp_c1_5750	0	0.046875	BBBB	BBBB	BBBB	BBBB	BBBB	BBBB	BBBB	BBBB	BBBB	BBBB	BBBB	BBBB	ABBB	ABBB	ABBB	ABBB	ABBB	ABBB	BBBB	BBBB	BBBB	BBBB	BBBB	BBBB	BBBB	BBBB	BBBB	BBBB	BBBB	BBBB	ABBB	ABBB	ABBB	BBBB	BBBB	BBBB	BBBB	BBBB	BBBB	BBBB	BBBB	BBBB	BBBB	BBBB	BBBB	BBBB
55	solcap_snp_c1_5797	0	0.046875	BBBB	BBBB	BBBB	BBBB	BBBB	BBBB	BBBB	BBBB	BBBB	BBBB	BBBB	BBBB	ABBB	ABBB	ABBB	BBBB	BBBB	BBBB	BBBB	BBBB	BBBB	ABBB	ABBB	ABBB	BBBB	BBBB	BBBB	BBBB	BBBB	BBBB	BBBB	BBBB	BBBB	BBBB	BBBB	BBBB	BBBB	BBBB	BBBB	BBBB	BBBB	BBBB	ABBB	ABBB	ABBB	BBBB
56	solcap_snp_c1_6037	0	0.046875	BBBB	BBBB	BBBB	BBBB	BBBB	BBBB	BBBB	BBBB	BBBB	ABBB	ABBB	ABBB	BBBB	BBBB	BBBB	ABBB	ABBB	ABBB	BBBB	BBBB	BBBB	BBBB	BBBB	BBBB	BBBB	BBBB	BBBB	BBBB	BBBB	BBBB	BBBB	BBBB	BBBB	BBBB	BBBB	BBBB	BBBB	BBBB	BBBB	ABBB	ABBB	ABBB	BBBB	BBBB	BBBB	BBBB
57	solcap_snp_c1_6318	0	0.046875	BBBB	BBBB	BBBB	BBBB	BBBB	BBBB	BBBB	BBBB	BBBB	BBBB	BBBB	BBBB	ABBB	ABBB	ABBB	BBBB	BBBB	BBBB	BBBB	BBBB	BBBB	ABBB	ABBB	ABBB	BBBB	BBBB	BBBB	BBBB	BBBB	BBBB	BBBB	BBBB	BBBB	BBBB	BBBB	BBBB	BBBB	BBBB	BBBB	BBBB	BBBB	BBBB	ABBB	ABBB	ABBB	BBBB
58	solcap_snp_c1_6334	0	0.046875	BBBB	BBBB	BBBB	BBBB	BBBB	BBBB	BBBB	BBBB	BBBB	BBBB	BBBB	BBBB	ABBB	ABBB	ABBB	BBBB	BBBB	BBBB	BBBB	BBBB	BBBB	ABBB	ABBB	ABBB	BBBB	BBBB	BBBB	BBBB	BBBB	BBBB	BBBB	BBBB	BBBB	BBBB	BBBB	BBBB	BBBB	BBBB	BBBB	BBBB	BBBB	BBBB	ABBB	ABBB	ABBB	BBBB
59	solcap_snp_c1_6346	0	0.046875	AAAA	AAAA	AAAA	AAAB	AAAB	AAAB	AAAA	AAAA	AAAA	AAAB	AAAB	AAAB	AAAA	AAAA	AAAA	AAAA	AAAA	AAAA	AAAA	AAAA	AAAA	AAAA	AAAA	AAAA	AAAA	AAAA	AAAA	AAAA	AAAA	AAAA	AAAA	AAAA	AAAA	AAAA	AAAA	AAAA	AAAA	AAAA	AAAA	AAAB	AAAB	AAAB	AAAA	AAAA	AAAA	AAAA
60	solcap_snp_c1_7076	0	0.046875	BBBB	BBBB	BBBB	ABBB	ABBB	ABBB	BBBB	BBBB	BBBB	BBBB	BBBB	BBBB	BBBB	BBBB	BBBB	BBBB	BBBB	BBBB	BBBB	BBBB	BBBB	BBBB	BBBB	BBBB	BBBB	BBBB	BBBB	BBBB	BBBB	BBBB	BBBB	BBBB	BBBB	BBBB	BBBB	BBBB	BBBB	BBBB	BBBB	BBBB	BBBB	BBBB	ABBB	ABBB	ABBB	ABBB
61	solcap_snp_c1_7077	0	0.046875	AAAA	AAAA	AAAA	AAAA	AAAA	AAAA	AAAA	AAAA	AAAA	AAAA	AAAA	AAAA	AAAB	AAAB	AAAB	AAAA	AAAA	AAAA	AAAA	AAAA	AAAA	AAAB	AAAB	AAAB	AAAA	AAAA	AAAA	AAAA	AAAA	AAAA	AAAA	AAAA	AAAA	AAAA	AAAA	AAAA	AAAA	AAAA	AAAA	AAAA	AAAA	AAAA	AAAB	AAAB	AAAB	AAAA
62	solcap_snp_c1_7078	0	0.046875	BBBB	BBBB	BBBB	ABBB	ABBB	ABBB	BBBB	BBBB	BBBB	BBBB	BBBB	BBBB	BBBB	BBBB	BBBB	BBBB	BBBB	BBBB	BBBB	BBBB	BBBB	BBBB	BBBB	BBBB	BBBB	BBBB	BBBB	BBBB	BBBB	BBBB	BBBB	BBBB	BBBB	BBBB	BBBB	BBBB	BBBB	BBBB	BBBB	BBBB	BBBB	BBBB	ABBB	ABBB	ABBB	ABBB
63	solcap_snp_c1_7082	0	0.046875	BBBB	BBBB	BBBB	ABBB	ABBB	ABBB	BBBB	BBBB	BBBB	BBBB	BBBB	BBBB	BBBB	BBBB	BBBB	BBBB	BBBB	BBBB	BBBB	BBBB	BBBB	BBBB	BBBB	BBBB	BBBB	BBBB	BBBB	BBBB	BBBB	BBBB	BBBB	BBBB	BBBB	BBBB	BBBB	BBBB	BBBB	BBBB	BBBB	BBBB	BBBB	BBBB	ABBB	ABBB	ABBB	ABBB
64	solcap_snp_c1_7994	0	0.046875	BBBB	BBBB	BBBB	BBBB	BBBB	BBBB	BBBB	BBBB	BBBB	BBBB	BBBB	BBBB	BBBB	BBBB	BBBB	ABBB	ABBB	ABBB	BBBB	BBBB	BBBB	BBBB	BBBB	BBBB	BBBB	BBBB	BBBB	BBBB	BBBB	BBBB	BBBB	BBBB	BBBB	BBBB	BBBB	BBBB	BBBB	BBBB	BBBB	AABB	AABB	AABB	BBBB	BBBB	BBBB	BBBB
65	solcap_snp_c1_812	0	0.046875	AAAA	AAAA	AAAA	AAAB	AAAB	AAAB	AAAA	AAAA	AAAA	AAAB	AAAB	AAAB	AAAA	AAAA	AAAA	AAAA	AAAA	AAAA	AAAA	AAAA	AAAA	AAAA	AAAA	AAAA	AAAA	AAAA	AAAA	AAAA	AAAA	AAAA	AAAA	AAAA	AAAA	AAAA	AAAA	AAAA	AAAA	AAAA	AAAA	AAAB	AAAB	AAAB	AAAA	AAAA	AAAA	AAAA
66	solcap_snp_c1_8136	0	0.046875	BBBB	BBBB	BBBB	ABBB	ABBB	ABBB	BBBB	BBBB	BBBB	BBBB	BBBB	BBBB	BBBB	BBBB	BBBB	BBBB	BBBB	BBBB	BBBB	BBBB	BBBB	BBBB	BBBB	BBBB	BBBB	BBBB	BBBB	BBBB	BBBB	BBBB	BBBB	BBBB	BBBB	BBBB	BBBB	BBBB	BBBB	BBBB	BBBB	BBBB	BBBB	BBBB	ABBB	ABBB	ABBB	ABBB
67	solcap_snp_c1_8194	0	0.046875	BBBB	BBBB	BBBB	ABBB	ABBB	ABBB	BBBB	BBBB	BBBB	BBBB	BBBB	BBBB	BBBB	BBBB	BBBB	BBBB	BBBB	BBBB	BBBB	BBBB	BBBB	ABBB	ABBB	ABBB	BBBB	BBBB	BBBB	BBBB	BBBB	BBBB	BBBB	BBBB	BBBB	BBBB	BBBB	BBBB	BBBB	BBBB	BBBB	BBBB	BBBB	BBBB	ABBB	ABBB	ABBB	BBBB
68	solcap_snp_c1_8508	0	0.046875	AAAA	AAAA	AAAA	AAAA	AAAA	AAAA	AAAA	AAAA	AAAA	AAAA	AAAA	AAAA	AAAA	AAAA	AAAA	AAAA	AAAA	AAAA	AAAB	AAAB	AAAB	AAAA	AAAA	AAAA	AAAA	AAAA	AAAA	AAAA	AAAA	AAAA	AAAA	AAAA	AAAA	AAAA	AAAA	AAAA	AABB	AABB	AABB	AAAA	AAAA	AAAA	AAAA	AAAA	AAAA	AAAA
69	solcap_snp_c1_8681	0	0.046875	AAAA	AAAA	AAAA	AAAB	AAAB	AAAB	AAAA	AAAA	AAAA	AAAA	AAAA	AAAA	AAAB	AAAB	AAAB	AAAA	AAAA	AAAA	AAAA	AAAA	AAAA	AAAA	AAAA	AAAA	AAAA	AAAA	AAAA	AAAA	AAAA	AAAA	AAAA	AAAA	AAAA	AAAA	AAAA	AAAA	AAAA	AAAA	AAAA	AAAA	AAAA	AAAA	AAAB	AAAB	AAAB	AAAA
70	solcap_snp_c1_8701	0	0.046875	BBBB	BBBB	BBBB	ABBB	ABBB	ABBB	BBBB	BBBB	BBBB	BBBB	BBBB	BBBB	BBBB	BBBB	BBBB	BBBB	BBBB	BBBB	BBBB	BBBB	BBBB	BBBB	BBBB	BBBB	BBBB	BBBB	BBBB	BBBB	BBBB	BBBB	BBBB	BBBB	BBBB	BBBB	BBBB	BBBB	BBBB	BBBB	BBBB	BBBB	BBBB	BBBB	ABBB	ABBB	ABBB	ABBB
71	solcap_snp_c1_8969	0	0.046875	BBBB	BBBB	BBBB	ABBB	ABBB	ABBB	BBBB	BBBB	BBBB	BBBB	BBBB	BBBB	ABBB	ABBB	ABBB	BBBB	BBBB	BBBB	BBBB	BBBB	BBBB	BBBB	BBBB	BBBB	BBBB	BBBB	BBBB	BBBB	BBBB	BBBB	BBBB	BBBB	BBBB	BBBB	BBBB	BBBB	BBBB	BBBB	BBBB	BBBB	BBBB	BBBB	ABBB	ABBB	ABBB	BBBB
72	solcap_snp_c1_8999	0	0.046875	BBBB	BBBB	BBBB	BBBB	BBBB	BBBB	BBBB	BBBB	BBBB	BBBB	BBBB	BBBB	ABBB	ABBB	ABBB	BBBB	BBBB	BBBB	BBBB	BBBB	BBBB	ABBB	ABBB	ABBB	BBBB	BBBB	BBBB	BBBB	BBBB	BBBB	BBBB	BBBB	BBBB	BBBB	BBBB	BBBB	BBBB	BBBB	BBBB	BBBB	BBBB	BBBB	ABBB	ABBB	ABBB	BBBB
73	solcap_snp_c1_9865	0	0.046875	BBBB	BBBB	BBBB	BBBB	BBBB	BBBB	BBBB	BBBB	BBBB	BBBB	BBBB	BBBB	BBBB	BBBB	BBBB	BBBB	BBBB	BBBB	BBBB	BBBB	BBBB	ABBB	ABBB	ABBB	BBBB	BBBB	BBBB	BBBB	BBBB	BBBB	BBBB	BBBB	BBBB	BBBB	BBBB	BBBB	BBBB	BBBB	BBBB	BBBB	BBBB	BBBB	ABBB	ABBB	ABBB	ABBB
74	solcap_snp_c1_9900	0	0.046875	BBBB	BBBB	BBBB	ABBB	ABBB	ABBB	BBBB	BBBB	BBBB	BBBB	BBBB	BBBB	BBBB	BBBB	BBBB	BBBB	BBBB	BBBB	BBBB	BBBB	BBBB	BBBB	BBBB	BBBB	BBBB	BBBB	BBBB	BBBB	BBBB	BBBB	BBBB	BBBB	BBBB	BBBB	BBBB	BBBB	BBBB	BBBB	BBBB	BBBB	BBBB	BBBB	ABBB	ABBB	ABBB	ABBB
75	solcap_snp_c2_11587	0	0.046875	AAAA	AAAA	AAAA	AAAA	AAAA	AAAA	AAAA	AAAA	AAAA	AAAA	AAAA	AAAA	AAAA	AAAA	AAAA	AAAA	AAAA	AAAA	AAAA	AAAA	AAAA	AAAA	AAAA	AAAA	AABB	AABB	AABB	AAAA	AAAA	AAAA	AAAA	AAAA	AAAA	AAAA	AAAA	AAAA	AAAA	AAAA	AAAA	AAAA	AAAA	AAAA	AAAB	AAAB	AAAB	AAAA
76	solcap_snp_c2_12529	0	0.046875	BBBB	BBBB	BBBB	ABBB	ABBB	ABBB	BBBB	BBBB	BBBB	BBBB	BBBB	BBBB	BBBB	BBBB	BBBB	BBBB	BBBB	BBBB	BBBB	BBBB	BBBB	BBBB	BBBB	BBBB	BBBB	BBBB	BBBB	BBBB	BBBB	BBBB	BBBB	BBBB	BBBB	BBBB	BBBB	BBBB	BBBB	BBBB	BBBB	BBBB	BBBB	BBBB	ABBB	ABBB	ABBB	ABBB
77	solcap_snp_c2_13065	0	0.046875	BBBB	BBBB	BBBB	ABBB	ABBB	ABBB	BBBB	BBBB	BBBB	BBBB	BBBB	BBBB	BBBB	BBBB	BBBB	BBBB	BBBB	BBBB	BBBB	BBBB	BBBB	ABBB	ABBB	ABBB	BBBB	BBBB	BBBB	BBBB	BBBB	BBBB	BBBB	BBBB	BBBB	BBBB	BBBB	BBBB	BBBB	BBBB	BBBB	BBBB	BBBB	BBBB	ABBB	ABBB	ABBB	BBBB
78	solcap_snp_c2_13139	0	0.046875	BBBB	BBBB	BBBB	BBBB	BBBB	BBBB	BBBB	BBBB	BBBB	BBBB	BBBB	BBBB	ABBB	ABBB	ABBB	BBBB	BBBB	BBBB	BBBB	BBBB	BBBB	BBBB	BBBB	BBBB	BBBB	BBBB	BBBB	BBBB	BBBB	BBBB	ABBB	ABBB	ABBB	BBBB	BBBB	BBBB	ABBB	ABBB	ABBB	BBBB	BBBB	BBBB	BBBB	BBBB	BBBB	BBBB
79	solcap_snp_c2_14419	0	0.046875	BBBB	BBBB	BBBB	ABBB	ABBB	ABBB	BBBB	BBBB	BBBB	BBBB	BBBB	BBBB	ABBB	ABBB	ABBB	BBBB	BBBB	BBBB	BBBB	BBBB	BBBB	BBBB	BBBB	BBBB	BBBB	BBBB	BBBB	BBBB	BBBB	BBBB	BBBB	BBBB	BBBB	BBBB	BBBB	BBBB	BBBB	BBBB	BBBB	BBBB	BBBB	BBBB	ABBB	ABBB	ABBB	BBBB
80	solcap_snp_c2_14425	0	0.046875	AAAA	AAAA	AAAA	AAAB	AAAB	AAAB	AAAA	AAAA	AAAA	AAAA	AAAA	AAAA	AAAB	AAAB	AAAB	AAAA	AAAA	AAAA	AAAA	AAAA	AAAA	AAAA	AAAA	AAAA	AAAA	AAAA	AAAA	AAAA	AAAA	AAAA	AAAA	AAAA	AAAA	AAAA	AAAA	AAAA	AAAA	AAAA	AAAA	AAAA	AAAA	AAAA	AAAB	AAAB	AAAB	AAAA
81	solcap_snp_c2_14642	0	0.046875	BBBB	BBBB	BBBB	ABBB	ABBB	ABBB	BBBB	BBBB	BBBB	BBBB	BBBB	BBBB	ABBB	ABBB	ABBB	BBBB	BBBB	BBBB	BBBB	BBBB	BBBB	BBBB	BBBB	BBBB	BBBB	BBBB	BBBB	BBBB	BBBB	BBBB	BBBB	BBBB	BBBB	BBBB	BBBB	BBBB	BBBB	BBBB	BBBB	BBBB	BBBB	BBBB	ABBB	ABBB	ABBB	BBBB
82	solcap_snp_c2_15658	0	0.046875	AAAA	AAAA	AAAA	AAAA	AAAA	AAAA	AAAA	AAAA	AAAA	AAAB	AAAB	AAAB	AAAB	AAAB	AAAB	AAAA	AAAA	AAAA	AAAA	AAAA	AAAA	AAAA	AAAA	AAAA	AAAA	AAAA	AAAA	AAAA	AAAA	AAAA	AAAB	AAAB	AAAB	AAAA	AAAA	AAAA	AAAA	AAAA	AAAA	AAAA	AAAA	AAAA	AAAA	AAAA	AAAA	AAAA
83	solcap_snp_c2_16348	0	0.046875	BBBB	BBBB	BBBB	ABBB	ABBB	ABBB	BBBB	BBBB	BBBB	BBBB	BBBB	BBBB	BBBB	BBBB	BBBB	BBBB	BBBB	BBBB	BBBB	BBBB	BBBB	AABB	AABB	AABB	BBBB	BBBB	BBBB	BBBB	BBBB	BBBB	BBBB	BBBB	BBBB	BBBB	BBBB	BBBB	BBBB	BBBB	BBBB	BBBB	BBBB	BBBB	BBBB	BBBB	BBBB	BBBB
84	solcap_snp_c2_16771	0	0.046875	BBBB	BBBB	BBBB	ABBB	ABBB	ABBB	BBBB	BBBB	BBBB	BBBB	BBBB	BBBB	BBBB	BBBB	BBBB	BBBB	BBBB	BBBB	BBBB	BBBB	BBBB	BBBB	BBBB	BBBB	BBBB	BBBB	BBBB	BBBB	BBBB	BBBB	BBBB	BBBB	BBBB	BBBB	BBBB	BBBB	BBBB	BBBB	BBBB	BBBB	BBBB	BBBB	ABBB	ABBB	ABBB	ABBB
85	solcap_snp_c2_1681	0	0.046875	BBBB	BBBB	BBBB	BBBB	BBBB	BBBB	BBBB	BBBB	BBBB	BBBB	BBBB	BBBB	ABBB	ABBB	ABBB	BBBB	BBBB	BBBB	BBBB	BBBB	BBBB	ABBB	ABBB	ABBB	BBBB	BBBB	BBBB	BBBB	BBBB	BBBB	BBBB	BBBB	BBBB	BBBB	BBBB	BBBB	BBBB	BBBB	BBBB	BBBB	BBBB	BBBB	ABBB	ABBB	ABBB	BBBB
86	solcap_snp_c2_1715	0	0.046875	BBBB	BBBB	BBBB	BBBB	BBBB	BBBB	BBBB	BBBB	BBBB	BBBB	BBBB	BBBB	ABBB	ABBB	ABBB	BBBB	BBBB	BBBB	BBBB	BBBB	BBBB	ABBB	ABBB	ABBB	BBBB	BBBB	BBBB	BBBB	BBBB	BBBB	BBBB	BBBB	BBBB	BBBB	BBBB	BBBB	BBBB	BBBB	BBBB	BBBB	BBBB	BBBB	ABBB	ABBB	ABBB	BBBB
87	solcap_snp_c2_1716	0	0.046875	BBBB	BBBB	BBBB	BBBB	BBBB	BBBB	BBBB	BBBB	BBBB	BBBB	BBBB	BBBB	ABBB	ABBB	ABBB	BBBB	BBBB	BBBB	BBBB	BBBB	BBBB	ABBB	ABBB	ABBB	BBBB	BBBB	BBBB	BBBB	BBBB	BBBB	BBBB	BBBB	BBBB	BBBB	BBBB	BBBB	BBBB	BBBB	BBBB	BBBB	BBBB	BBBB	ABBB	ABBB	ABBB	BBBB
88	solcap_snp_c2_1721	0	0.046875	AAAA	AAAA	AAAA	AAAA	AAAA	AAAA	AAAA	AAAA	AAAA	AAAA	AAAA	AAAA	AAAB	AAAB	AAAB	AAAA	AAAA	AAAA	AAAA	AAAA	AAAA	AAAB	AAAB	AAAB	AAAA	AAAA	AAAA	AAAA	AAAA	AAAA	AAAA	AAAA	AAAA	AAAA	AAAA	AAAA	AAAA	AAAA	AAAA	AAAA	AAAA	AAAA	AAAB	AAAB	AAAB	AAAA
89	solcap_snp_c2_1725	0	0.046875	BBBB	BBBB	BBBB	ABBB	ABBB	ABBB	BBBB	BBBB	BBBB	BBBB	BBBB	BBBB	BBBB	BBBB	BBBB	BBBB	BBBB	BBBB	BBBB	BBBB	BBBB	BBBB	BBBB	BBBB	BBBB	BBBB	BBBB	BBBB	BBBB	BBBB	BBBB	BBBB	BBBB	BBBB	BBBB	BBBB	BBBB	BBBB	BBBB	BBBB	BBBB	BBBB	ABBB	ABBB	ABBB	ABBB
90	solcap_snp_c2_1835	0	0.046875	BBBB	BBBB	BBBB	BBBB	BBBB	BBBB	BBBB	BBBB	BBBB	BBBB	BBBB	BBBB	ABBB	ABBB	ABBB	BBBB	BBBB	BBBB	BBBB	BBBB	BBBB	ABBB	ABBB	ABBB	BBBB	BBBB	BBBB	BBBB	BBBB	BBBB	BBBB	BBBB	BBBB	BBBB	BBBB	BBBB	BBBB	BBBB	BBBB	BBBB	BBBB	BBBB	ABBB	ABBB	ABBB	BBBB
91	solcap_snp_c2_18524	0	0.046875	BBBB	BBBB	BBBB	BBBB	BBBB	BBBB	ABBB	ABBB	ABBB	ABBB	ABBB	ABBB	BBBB	BBBB	BBBB	ABBB	ABBB	ABBB	BBBB	BBBB	BBBB	BBBB	BBBB	BBBB	BBBB	BBBB	BBBB	BBBB	BBBB	BBBB	BBBB	BBBB	BBBB	BBBB	BBBB	BBBB	BBBB	BBBB	BBBB	BBBB	BBBB	BBBB	BBBB	BBBB	BBBB	BBBB
92	solcap_snp_c2_1887	0	0.046875	BBBB	BBBB	BBBB	ABBB	ABBB	ABBB	BBBB	BBBB	BBBB	BBBB	BBBB	BBBB	BBBB	BBBB	BBBB	BBBB	BBBB	BBBB	BBBB	BBBB	BBBB	BBBB	BBBB	BBBB	BBBB	BBBB	BBBB	BBBB	BBBB	BBBB	BBBB	BBBB	BBBB	BBBB	BBBB	BBBB	BBBB	BBBB	BBBB	BBBB	BBBB	BBBB	ABBB	ABBB	ABBB	ABBB
93	solcap_snp_c2_19430	0	0.046875	AAAA	AAAA	AAAA	AAAB	AAAB	AAAB	AAAA	AAAA	AAAA	AAAB	AAAB	AAAB	AAAA	AAAA	AAAA	AAAA	AAAA	AAAA	AAAA	AAAA	AAAA	AAAA	AAAA	AAAA	AAAA	AAAA	AAAA	AAAA	AAAA	AAAA	AAAA	AAAA	AAAA	AAAA	AAAA	AAAA	AAAA	AAAA	AAAA	AAAB	AAAB	AAAB	AAAA	AAAA	AAAA	AAAA
94	solcap_snp_c2_19627	0	0.046875	BBBB	BBBB	BBBB	ABBB	ABBB	ABBB	BBBB	BBBB	BBBB	ABBB	ABBB	ABBB	BBBB	BBBB	BBBB	BBBB	BBBB	BBBB	BBBB	BBBB	BBBB	BBBB	BBBB	BBBB	BBBB	BBBB	BBBB	BBBB	BBBB	BBBB	BBBB	BBBB	BBBB	BBBB	BBBB	BBBB	BBBB	BBBB	BBBB	ABBB	ABBB	ABBB	BBBB	BBBB	BBBB	BBBB
95	solcap_snp_c2_20129	0	0.046875	BBBB	BBBB	BBBB	BBBB	BBBB	BBBB	BBBB	BBBB	BBBB	BBBB	BBBB	BBBB	BBBB	BBBB	BBBB	BBBB	BBBB	BBBB	BBBB	BBBB	BBBB	ABBB	ABBB	ABBB	BBBB	BBBB	BBBB	BBBB	BBBB	BBBB	BBBB	BBBB	BBBB	BBBB	BBBB	BBBB	BBBB	BBBB	BBBB	ABBB	ABBB	ABBB	ABBB	ABBB	ABBB	BBBB
96	solcap_snp_c2_20130	0	0.046875	AAAA	AAAA	AAAA	AAAA	AAAA	AAAA	AAAA	AAAA	AAAA	AAAA	AAAA	AAAA	AAAB	AAAB	AAAB	AAAA	AAAA	AAAA	AAAA	AAAA	AAAA	AAAB	AAAB	AAAB	AAAA	AAAA	AAAA	AAAA	AAAA	AAAA	AAAA	AAAA	AAAA	AAAA	AAAA	AAAA	AAAA	AAAA	AAAA	AAAA	AAAA	AAAA	AAAB	AAAB	AAAB	AAAA
97	solcap_snp_c2_20135	0	0.046875	BBBB	BBBB	BBBB	BBBB	BBBB	BBBB	BBBB	BBBB	BBBB	BBBB	BBBB	BBBB	BBBB	BBBB	BBBB	BBBB	BBBB	BBBB	BBBB	BBBB	BBBB	ABBB	ABBB	ABBB	BBBB	BBBB	BBBB	BBBB	BBBB	BBBB	BBBB	BBBB	BBBB	BBBB	BBBB	BBBB	BBBB	BBBB	BBBB	ABBB	ABBB	ABBB	ABBB	ABBB	ABBB	BBBB
98	solcap_snp_c2_20177	0	0.046875	AAAA	AAAA	AAAA	AAAA	AAAA	AAAA	AAAA	AAAA	AAAA	AAAA	AAAA	AAAA	AAAB	AAAB	AAAB	AAAA	AAAA	AAAA	AAAA	AAAA	AAAA	AAAB	AAAB	AAAB	AAAA	AAAA	AAAA	AAAA	AAAA	AAAA	AAAA	AAAA	AAAA	AAAA	AAAA	AAAA	AAAA	AAAA	AAAA	AAAA	AAAA	AAAA	AAAB	AAAB	AAAB	AAAA
99	solcap_snp_c2_2170	0	0.046875	AAAA	AAAA	AAAA	AAAB	AAAB	AAAB	AAAA	AAAA	AAAA	AAAB	AAAB	AAAB	AAAA	AAAA	AAAA	AAAA	AAAA	AAAA	AAAA	AAAA	AAAA	AAAA	AAAA	AAAA	AAAA	AAAA	AAAA	AAAA	AAAA	AAAA	AAAA	AAAA	AAAA	AAAA	AAAA	AAAA	AAAA	AAAA	AAAA	AAAB	AAAB	AAAB	AAAA	AAAA	AAAA	AAAA
100	solcap_snp_c2_23844	0	0.046875	AAAA	AAAA	AAAA	AAAA	AAAA	AAAA	AAAA	AAAA	AAAA	AABB	AABB	AABB	AAAA	AAAA	AAAA	AAAA	AAAA	AAAA	AAAA	AAAA	AAAA	AAAB	AAAB	AAAB	AAAA	AAAA	AAAA	AAAA	AAAA	AAAA	AAAA	AAAA	AAAA	AAAA	AAAA	AAAA	AAAA	AAAA	AAAA	AAAA	AAAA	AAAA	AAAA	AAAA	AAAA	AAAA
101	solcap_snp_c2_24311	0	0.046875	BBBB	BBBB	BBBB	ABBB	ABBB	ABBB	BBBB	BBBB	BBBB	ABBB	ABBB	ABBB	BBBB	BBBB	BBBB	BBBB	BBBB	BBBB	BBBB	BBBB	BBBB	BBBB	BBBB	BBBB	BBBB	BBBB	BBBB	BBBB	BBBB	BBBB	ABBB	ABBB	ABBB	BBBB	BBBB	BBBB	BBBB	BBBB	BBBB	BBBB	BBBB	BBBB	BBBB	BBBB	BBBB	BBBB
102	solcap_snp_c2_24559	0	0.046875	BBBB	BBBB	BBBB	BBBB	BBBB	BBBB	BBBB	BBBB	BBBB	BBBB	BBBB	BBBB	ABBB	ABBB	ABBB	BBBB	BBBB	BBBB	BBBB	BBBB	BBBB	BBBB	BBBB	BBBB	BBBB	BBBB	BBBB	BBBB	BBBB	BBBB	ABBB	ABBB	ABBB	BBBB	BBBB	BBBB	BBBB	BBBB	BBBB	BBBB	BBBB	BBBB	ABBB	ABBB	ABBB	BBBB
103	solcap_snp_c2_2582	0	0.046875	BBBB	BBBB	BBBB	ABBB	ABBB	ABBB	BBBB	BBBB	BBBB	ABBB	ABBB	ABBB	BBBB	BBBB	BBBB	BBBB	BBBB	BBBB	BBBB	BBBB	BBBB	ABBB	ABBB	ABBB	BBBB	BBBB	BBBB	BBBB	BBBB	BBBB	BBBB	BBBB	BBBB	BBBB	BBBB	BBBB	BBBB	BBBB	BBBB	BBBB	BBBB	BBBB	BBBB	BBBB	BBBB	BBBB
104	solcap_snp_c2_25925	0	0.046875	BBBB	BBBB	BBBB	ABBB	ABBB	ABBB	BBBB	BBBB	BBBB	BBBB	BBBB	BBBB	BBBB	BBBB	BBBB	BBBB	BBBB	BBBB	BBBB	BBBB	BBBB	BBBB	BBBB	BBBB	BBBB	BBBB	BBBB	BBBB	BBBB	BBBB	BBBB	BBBB	BBBB	BBBB	BBBB	BBBB	BBBB	BBBB	BBBB	BBBB	BBBB	BBBB	ABBB	ABBB	ABBB	ABBB
105	solcap_snp_c2_26239	0	0.046875	BBBB	BBBB	BBBB	ABBB	ABBB	ABBB	ABBB	ABBB	ABBB	BBBB	BBBB	BBBB	BBBB	BBBB	BBBB	BBBB	BBBB	BBBB	BBBB	BBBB	BBBB	BBBB	BBBB	BBBB	BBBB	BBBB	BBBB	ABBB	ABBB	ABBB	BBBB	BBBB	BBBB	BBBB	BBBB	BBBB	BBBB	BBBB	BBBB	BBBB	BBBB	BBBB	BBBB	BBBB	BBBB	BBBB
106	solcap_snp_c2_26376	0	0.046875	AAAA	AAAA	AAAA	AAAB	AAAB	AAAB	AAAA	AAAA	AAAA	AAAA	AAAA	AAAA	AAAA	AAAA	AAAA	AAAA	AAAA	AAAA	AAAA	AAAA	AAAA	AAAB	AAAB	AAAB	AAAA	AAAA	AAAA	AAAA	AAAA	AAAA	AAAA	AAAA	AAAA	AAAA	AAAA	AAAA	AAAA	AAAA	AAAA	AAAA	AAAA	AAAA	AAAB	AAAB	AAAB	AAAA
107	solcap_snp_c2_26417	0	0.046875	BBBB	BBBB	BBBB	ABBB	ABBB	ABBB	BBBB	BBBB	BBBB	BBBB	BBBB	BBBB	BBBB	BBBB	BBBB	BBBB	BBBB	BBBB	BBBB	BBBB	BBBB	ABBB	ABBB	ABBB	BBBB	BBBB	BBBB	BBBB	BBBB	BBBB	BBBB	BBBB	BBBB	BBBB	BBBB	BBBB	BBBB	BBBB	BBBB	BBBB	BBBB	BBBB	ABBB	ABBB	ABBB	BBBB
108	solcap_snp_c2_26945	0	0.046875	BBBB	BBBB	BBBB	ABBB	ABBB	ABBB	BBBB	BBBB	BBBB	BBBB	BBBB	BBBB	BBBB	BBBB	BBBB	BBBB	BBBB	BBBB	BBBB	BBBB	BBBB	ABBB	ABBB	ABBB	BBBB	BBBB	BBBB	BBBB	BBBB	BBBB	BBBB	BBBB	BBBB	BBBB	BBBB	BBBB	ABBB	ABBB	ABBB	BBBB	BBBB	BBBB	BBBB	BBBB	BBBB	BBBB
109	solcap_snp_c2_26948	0	0.046875	AAAA	AAAA	AAAA	AAAB	AAAB	AAAB	AAAA	AAAA	AAAA	AAAA	AAAA	AAAA	AAAA	AAAA	AAAA	AAAA	AAAA	AAAA	AAAA	AAAA	AAAA	AAAB	AAAB	AAAB	AAAA	AAAA	AAAA	AAAA	AAAA	AAAA	AAAA	AAAA	AAAA	AAAA	AAAA	AAAA	AAAB	AAAB	AAAB	AAAA	AAAA	AAAA	AAAA	AAAA	AAAA	AAAA
110	solcap_snp_c2_2739	0	0.046875	BBBB	BBBB	BBBB	BBBB	BBBB	BBBB	BBBB	BBBB	BBBB	BBBB	BBBB	BBBB	ABBB	ABBB	ABBB	ABBB	ABBB	ABBB	BBBB	BBBB	BBBB	BBBB	BBBB	BBBB	BBBB	BBBB	BBBB	BBBB	BBBB	BBBB	ABBB	ABBB	ABBB	BBBB	BBBB	BBBB	BBBB	BBBB	BBBB	BBBB	BBBB	BBBB	BBBB	BBBB	BBBB	BBBB
111	solcap_snp_c2_27564	0	0.046875	BBBB	BBBB	BBBB	BBBB	BBBB	BBBB	BBBB	BBBB	BBBB	ABBB	ABBB	ABBB	BBBB	BBBB	BBBB	BBBB	BBBB	BBBB	ABBB	ABBB	ABBB	ABBB	ABBB	ABBB	BBBB	BBBB	BBBB	BBBB	BBBB	BBBB	BBBB	BBBB	BBBB	BBBB	BBBB	BBBB	BBBB	BBBB	BBBB	BBBB	BBBB	BBBB	BBBB	BBBB	BBBB	BBBB
112	solcap_snp_c2_28171	0	0.046875	BBBB	BBBB	BBBB	ABBB	ABBB	ABBB	BBBB	BBBB	BBBB	BBBB	BBBB	BBBB	BBBB	BBBB	BBBB	BBBB	BBBB	BBBB	BBBB	BBBB	BBBB	BBBB	BBBB	BBBB	BBBB	BBBB	BBBB	BBBB	BBBB	BBBB	BBBB	BBBB	BBBB	BBBB	BBBB	BBBB	BBBB	BBBB	BBBB	BBBB	BBBB	BBBB	ABBB	ABBB	ABBB	ABBB
113	solcap_snp_c2_28479	0	0.046875	AAAA	AAAA	AAAA	AAAA	AAAA	AAAA	AAAA	AAAA	AAAA	AAAA	AAAA	AAAA	AABB	AABB	AABB	AAAA	AAAA	AAAA	AAAA	AAAA	AAAA	AAAA	AAAA	AAAA	AAAA	AAAA	AAAA	AAAA	AAAA	AAAA	AAAB	AAAB	AAAB	AAAA	AAAA	AAAA	AAAA	AAAA	AAAA	AAAA	AAAA	AAAA	AAAA	AAAA	AAAA	AAAA
114	solcap_snp_c2_28508	0	0.046875	BBBB	BBBB	BBBB	ABBB	ABBB	ABBB	BBBB	BBBB	BBBB	ABBB	ABBB	ABBB	BBBB	BBBB	BBBB	BBBB	BBBB	BBBB	BBBB	BBBB	BBBB	BBBB	BBBB	BBBB	BBBB	BBBB	BBBB	BBBB	BBBB	BBBB	BBBB	BBBB	BBBB	BBBB	BBBB	BBBB	BBBB	BBBB	BBBB	ABBB	ABBB	ABBB	BBBB	BBBB	BBBB	BBBB
115	solcap_snp_c2_29446	0	0.046875	AAAA	AAAA	AAAA	AAAB	AAAB	AAAB	AAAA	AAAA	AAAA	AAAA	AAAA	AAAA	AAAB	AAAB	AAAB	AAAA	AAAA	AAAA	AAAA	AAAA	AAAA	AAAA	AAAA	AAAA	AAAA	AAAA	AAAA	AAAA	AAAA	AAAA	AAAA	AAAA	AAAA	AAAA	AAAA	AAAA	AAAA	AAAA	AAAA	AAAA	AAAA	AAAA	AAAB	AAAB	AAAB	AAAA
116	solcap_snp_c2_29644	0	0.046875	BBBB	BBBB	BBBB	BBBB	BBBB	BBBB	BBBB	BBBB	BBBB	BBBB	BBBB	BBBB	ABBB	ABBB	ABBB	BBBB	BBBB	BBBB	BBBB	BBBB	BBBB	ABBB	ABBB	ABBB	BBBB	BBBB	BBBB	BBBB	BBBB	BBBB	BBBB	BBBB	BBBB	BBBB	BBBB	BBBB	BBBB	BBBB	BBBB	BBBB	BBBB	BBBB	ABBB	ABBB	ABBB	BBBB
117	solcap_snp_c2_31082	0	0.046875	BBBB	BBBB	BBBB	ABBB	ABBB	ABBB	BBBB	BBBB	BBBB	BBBB	BBBB	BBBB	BBBB	BBBB	BBBB	BBBB	BBBB	BBBB	BBBB	BBBB	BBBB	BBBB	BBBB	BBBB	BBBB	BBBB	BBBB	BBBB	BBBB	BBBB	BBBB	BBBB	BBBB	BBBB	BBBB	BBBB	BBBB	BBBB	BBBB	BBBB	BBBB	BBBB	ABBB	ABBB	ABBB	ABBB
118	solcap_snp_c2_31115	0	0.046875	BBBB	BBBB	BBBB	ABBB	ABBB	ABBB	BBBB	BBBB	BBBB	BBBB	BBBB	BBBB	BBBB	BBBB	BBBB	BBBB	BBBB	BBBB	BBBB	BBBB	BBBB	BBBB	BBBB	BBBB	BBBB	BBBB	BBBB	BBBB	BBBB	BBBB	BBBB	BBBB	BBBB	BBBB	BBBB	BBBB	BBBB	BBBB	BBBB	BBBB	BBBB	BBBB	ABBB	ABBB	ABBB	ABBB
119	solcap_snp_c2_31140	0	0.046875	BBBB	BBBB	BBBB	ABBB	ABBB	ABBB	BBBB	BBBB	BBBB	BBBB	BBBB	BBBB	BBBB	BBBB	BBBB	BBBB	BBBB	BBBB	BBBB	BBBB	BBBB	BBBB	BBBB	BBBB	BBBB	BBBB	BBBB	BBBB	BBBB	BBBB	BBBB	BBBB	BBBB	BBBB	BBBB	BBBB	BBBB	BBBB	BBBB	BBBB	BBBB	BBBB	ABBB	ABBB	ABBB	ABBB
120	solcap_snp_c2_31887	0	0.046875	BBBB	BBBB	BBBB	ABBB	ABBB	ABBB	BBBB	BBBB	BBBB	BBBB	BBBB	BBBB	BBBB	BBBB	BBBB	BBBB	BBBB	BBBB	BBBB	BBBB	BBBB	BBBB	BBBB	BBBB	BBBB	BBBB	BBBB	BBBB	BBBB	BBBB	BBBB	BBBB	BBBB	BBBB	BBBB	BBBB	BBBB	BBBB	BBBB	BBBB	BBBB	BBBB	ABBB	ABBB	ABBB	ABBB
121	solcap_snp_c2_31931	0	0.046875	AAAA	AAAA	AAAA	AAAB	AAAB	AAAB	AAAA	AAAA	AAAA	AAAA	AAAA	AAAA	AAAA	AAAA	AAAA	AAAA	AAAA	AAAA	AAAA	AAAA	AAAA	AAAA	AAAA	AAAA	AAAA	AAAA	AAAA	AAAA	AAAA	AAAA	AAAA	AAAA	AAAA	AAAA	AAAA	AAAA	AAAA	AAAA	AAAA	AAAA	AAAA	AAAA	AAAB	AAAB	AAAB	AAAB
122	solcap_snp_c2_32073	0	0.046875	BBBB	BBBB	BBBB	BBBB	BBBB	BBBB	BBBB	BBBB	BBBB	BBBB	BBBB	BBBB	BBBB	BBBB	BBBB	BBBB	BBBB	BBBB	BBBB	BBBB	BBBB	BBBB	BBBB	BBBB	BBBB	BBBB	BBBB	BBBB	BBBB	BBBB	BBBB	BBBB	BBBB	BBBB	BBBB	BBBB	BBBB	BBBB	BBBB	ABBB	ABBB	ABBB	ABBB	ABBB	ABBB	ABBB
123	solcap_snp_c2_32074	0	0.046875	AAAA	AAAA	AAAA	AAAA	AAAA	AAAA	AAAA	AAAA	AAAA	AAAA	AAAA	AAAA	AAAA	AAAA	AAAA	AAAA	AAAA	AAAA	AAAA	AAAA	AAAA	AAAA	AAAA	AAAA	AAAA	AAAA	AAAA	AAAA	AAAA	AAAA	AAAA	AAAA	AAAA	AAAA	AAAA	AAAA	AAAA	AAAA	AAAA	AAAB	AAAB	AAAB	AAAB	AAAB	AAAB	AAAB
124	solcap_snp_c2_32342	0	0.046875	BBBB	BBBB	BBBB	BBBB	BBBB	BBBB	BBBB	BBBB	BBBB	BBBB	BBBB	BBBB	BBBB	BBBB	BBBB	BBBB	BBBB	BBBB	BBBB	BBBB	BBBB	ABBB	ABBB	ABBB	BBBB	BBBB	BBBB	BBBB	BBBB	BBBB	BBBB	BBBB	BBBB	BBBB	BBBB	BBBB	BBBB	BBBB	BBBB	BBBB	BBBB	BBBB	ABBB	ABBB	ABBB	ABBB
125	solcap_snp_c2_32991	0	0.046875	AAAA	AAAA	AAAA	AAAA	AAAA	AAAA	AAAA	AAAA	AAAA	AAAA	AAAA	AAAA	AAAA	AAAA	AAAA	AAAA	AAAA	AAAA	AAAA	AAAA	AAAA	AAAB	AAAB	AAAB	AAAA	AAAA	AAAA	AAAA	AAAA	AAAA	AAAA	AAAA	AAAA	AAAA	AAAA	AAAA	AAAA	AAAA	AAAA	AAAA	AAAA	AAAA	AAAB	AAAB	AAAB	AAAB
126	solcap_snp_c2_33489	0	0.046875	BBBB	BBBB	BBBB	BBBB	BBBB	BBBB	ABBB	ABBB	ABBB	BBBB	BBBB	BBBB	BBBB	BBBB	BBBB	BBBB	BBBB	BBBB	BBBB	BBBB	BBBB	ABBB	ABBB	ABBB	BBBB	BBBB	BBBB	BBBB	BBBB	BBBB	BBBB	BBBB	BBBB	BBBB	BBBB	BBBB	BBBB	BBBB	BBBB	BBBB	BBBB	BBBB	ABBB	ABBB	ABBB	BBBB
127	solcap_snp_c2_33635	0	0.046875	BBBB	BBBB	BBBB	BBBB	BBBB	BBBB	BBBB	BBBB	BBBB	BBBB	BBBB	BBBB	BBBB	BBBB	BBBB	ABBB	ABBB	ABBB	BBBB	BBBB	BBBB	BBBB	BBBB	BBBB	BBBB	BBBB	BBBB	BBBB	BBBB	BBBB	BBBB	BBBB	BBBB	BBBB	BBBB	BBBB	BBBB	BBBB	BBBB	ABBB	ABBB	ABBB	ABBB	ABBB	ABBB	BBBB
128	solcap_snp_c2_34065	0	0.046875	BBBB	BBBB	BBBB	ABBB	ABBB	ABBB	BBBB	BBBB	BBBB	ABBB	ABBB	ABBB	BBBB	BBBB	BBBB	BBBB	BBBB	BBBB	BBBB	BBBB	BBBB	BBBB	BBBB	BBBB	BBBB	BBBB	BBBB	BBBB	BBBB	BBBB	BBBB	BBBB	BBBB	BBBB	BBBB	BBBB	BBBB	BBBB	BBBB	ABBB	ABBB	ABBB	BBBB	BBBB	BBBB	BBBB
129	solcap_snp_c2_34430	0	0.046875	BBBB	BBBB	BBBB	ABBB	ABBB	ABBB	BBBB	BBBB	BBBB	ABBB	ABBB	ABBB	BBBB	BBBB	BBBB	BBBB	BBBB	BBBB	BBBB	BBBB	BBBB	BBBB	BBBB	BBBB	BBBB	BBBB	BBBB	BBBB	BBBB	BBBB	BBBB	BBBB	BBBB	BBBB	BBBB	BBBB	BBBB	BBBB	BBBB	BBBB	BBBB	BBBB	ABBB	ABBB	ABBB	BBBB
130	solcap_snp_c2_34447	0	0.046875	BBBB	BBBB	BBBB	ABBB	ABBB	ABBB	BBBB	BBBB	BBBB	ABBB	ABBB	ABBB	BBBB	BBBB	BBBB	BBBB	BBBB	BBBB	BBBB	BBBB	BBBB	BBBB	BBBB	BBBB	BBBB	BBBB	BBBB	BBBB	BBBB	BBBB	BBBB	BBBB	BBBB	BBBB	BBBB	BBBB	BBBB	BBBB	BBBB	BBBB	BBBB	BBBB	ABBB	ABBB	ABBB	BBBB
131	solcap_snp_c2_34563	0	0.046875	AAAA	AAAA	AAAA	AAAB	AAAB	AAAB	AAAA	AAAA	AAAA	AAAB	AAAB	AAAB	AAAA	AAAA	AAAA	AAAA	AAAA	AAAA	AAAA	AAAA	AAAA	AAAA	AAAA	AAAA	AAAA	AAAA	AAAA	AAAA	AAAA	AAAA	AAAA	AAAA	AAAA	AAAA	AAAA	AAAA	AAAA	AAAA	AAAA	AAAB	AAAB	AAAB	AAAA	AAAA	AAAA	AAAA
132	solcap_snp_c2_35329	0	0.046875	BBBB	BBBB	BBBB	ABBB	ABBB	ABBB	BBBB	BBBB	BBBB	BBBB	BBBB	BBBB	ABBB	ABBB	ABBB	BBBB	BBBB	BBBB	BBBB	BBBB	BBBB	BBBB	BBBB	BBBB	BBBB	BBBB	BBBB	BBBB	BBBB	BBBB	BBBB	BBBB	BBBB	BBBB	BBBB	BBBB	BBBB	BBBB	BBBB	BBBB	BBBB	BBBB	ABBB	ABBB	ABBB	BBBB
133	solcap_snp_c2_35341	0	0.046875	AAAA	AAAA	AAAA	AAAB	AAAB	AAAB	AAAA	AAAA	AAAA	AAAA	AAAA	AAAA	AAAB	AAAB	AAAB	AAAA	AAAA	AAAA	AAAA	AAAA	AAAA	AAAA	AAAA	AAAA	AAAA	AAAA	AAAA	AAAA	AAAA	AAAA	AAAA	AAAA	AAAA	AAAA	AAAA	AAAA	AAAA	AAAA	AAAA	AAAA	AAAA	AAAA	AAAB	AAAB	AAAB	AAAA
134	solcap_snp_c2_35354	0	0.046875	AAAA	AAAA	AAAA	AAAA	AAAA	AAAA	AAAB	AAAB	AAAB	AAAA	AAAA	AAAA	AAAA	AAAA	AAAA	AAAA	AAAA	AAAA	AAAA	AAAA	AAAA	AAAA	AAAA	AAAA	AAAA	AAAA	AAAA	AAAA	AAAA	AAAA	AAAA	AAAA	AAAA	AAAA	AAAA	AAAA	AAAB	AAAB	AAAB	AAAA	AAAA	AAAA	AAAB	AAAB	AAAB	AAAA
135	solcap_snp_c2_35551	0	0.046875	AAAA	AAAA	AAAA	AAAB	AAAB	AAAB	AAAA	AAAA	AAAA	AAAA	AAAA	AAAA	AAAB	AAAB	AAAB	AAAA	AAAA	AAAA	AAAA	AAAA	AAAA	AAAA	AAAA	AAAA	AAAA	AAAA	AAAA	AAAA	AAAA	AAAA	AAAA	AAAA	AAAA	AAAA	AAAA	AAAA	AAAA	AAAA	AAAA	AAAA	AAAA	AAAA	AAAB	AAAB	AAAB	AAAA
136	solcap_snp_c2_35572	0	0.046875	BBBB	BBBB	BBBB	BBBB	BBBB	BBBB	ABBB	ABBB	ABBB	ABBB	ABBB	ABBB	BBBB	BBBB	BBBB	BBBB	BBBB	BBBB	BBBB	BBBB	BBBB	BBBB	BBBB	BBBB	BBBB	BBBB	BBBB	BBBB	BBBB	BBBB	BBBB	BBBB	BBBB	BBBB	BBBB	BBBB	BBBB	BBBB	BBBB	BBBB	BBBB	BBBB	ABBB	ABBB	ABBB	BBBB
137	solcap_snp_c2_36021	0	0.046875	BBBB	BBBB	BBBB	BBBB	BBBB	BBBB	BBBB	BBBB	BBBB	ABBB	ABBB	ABBB	ABBB	ABBB	ABBB	BBBB	BBBB	BBBB	BBBB	BBBB	BBBB	ABBB	ABBB	ABBB	BBBB	BBBB	BBBB	BBBB	BBBB	BBBB	BBBB	BBBB	BBBB	BBBB	BBBB	BBBB	BBBB	BBBB	BBBB	BBBB	BBBB	BBBB	BBBB	BBBB	BBBB	BBBB
138	solcap_snp_c2_36034	0	0.046875	BBBB	BBBB	BBBB	BBBB	BBBB	BBBB	BBBB	BBBB	BBBB	ABBB	ABBB	ABBB	ABBB	ABBB	ABBB	BBBB	BBBB	BBBB	BBBB	BBBB	BBBB	ABBB	ABBB	ABBB	BBBB	BBBB	BBBB	BBBB	BBBB	BBBB	BBBB	BBBB	BBBB	BBBB	BBBB	BBBB	BBBB	BBBB	BBBB	BBBB	BBBB	BBBB	BBBB	BBBB	BBBB	BBBB
139	solcap_snp_c2_36470	0	0.046875	AAAA	AAAA	AAAA	AAAB	AAAB	AAAB	AAAA	AAAA	AAAA	AAAA	AAAA	AAAA	AAAB	AAAB	AAAB	AAAA	AAAA	AAAA	AAAA	AAAA	AAAA	AAAA	AAAA	AAAA	AAAA	AAAA	AAAA	AAAA	AAAA	AAAA	AAAA	AAAA	AAAA	AAAA	AAAA	AAAA	AAAA	AAAA	AAAA	AAAA	AAAA	AAAA	AAAB	AAAB	AAAB	AAAA
140	solcap_snp_c2_36617	0	0.046875	AAAA	AAAA	AAAA	AAAA	AAAA	AAAA	AAAA	AAAA	AAAA	AAAA	AAAA	AAAA	AAAA	AAAA	AAAA	AAAA	AAAA	AAAA	AAAA	AAAA	AAAA	AAAA	AAAA	AAAA	AAAA	AAAA	AAAA	AAAA	AAAA	AAAA	AAAA	AAAA	AAAA	AAAA	AAAA	AAAA	AAAB	AAAB	AAAB	AAAA	AAAA	AAAA	AAAB	AAAB	AAAB	AAAB
141	solcap_snp_c2_36672	0	0.046875	BBBB	BBBB	BBBB	BBBB	BBBB	BBBB	BBBB	BBBB	BBBB	BBBB	BBBB	BBBB	BBBB	BBBB	BBBB	BBBB	BBBB	BBBB	BBBB	BBBB	BBBB	BBBB	BBBB	BBBB	BBBB	BBBB	BBBB	BBBB	BBBB	BBBB	BBBB	BBBB	BBBB	BBBB	BBBB	BBBB	ABBB	ABBB	ABBB	BBBB	BBBB	BBBB	ABBB	ABBB	ABBB	ABBB
142	solcap_snp_c2_37194	0	0.046875	BBBB	BBBB	BBBB	BBBB	BBBB	BBBB	BBBB	BBBB	BBBB	BBBB	BBBB	BBBB	BBBB	BBBB	BBBB	ABBB	ABBB	ABBB	BBBB	BBBB	BBBB	BBBB	BBBB	BBBB	BBBB	BBBB	BBBB	BBBB	BBBB	BBBB	BBBB	BBBB	BBBB	BBBB	BBBB	BBBB	BBBB	BBBB	BBBB	ABBB	ABBB	ABBB	ABBB	ABBB	ABBB	BBBB
143	solcap_snp_c2_37227	0	0.046875	AAAA	AAAA	AAAA	AAAA	AAAA	AAAA	AAAA	AAAA	AAAA	AAAA	AAAA	AAAA	AAAA	AAAA	AAAA	AAAA	AAAA	AAAA	AAAA	AAAA	AAAA	AAAA	AAAA	AAAA	AAAB	AAAB	AAAB	AAAA	AAAA	AAAA	AAAB	AAAB	AAAB	AAAB	AAAB	AAAB	AAAA	AAAA	AAAA	AAAA	AAAA	AAAA	AAAA	AAAA	AAAA	AAAA
144	solcap_snp_c2_37411	0	0.046875	AAAA	AAAA	AAAA	AAAB	AAAB	AAAB	AAAA	AAAA	AAAA	AAAA	AAAA	AAAA	AAAB	AAAB	AAAB	AAAA	AAAA	AAAA	AAAA	AAAA	AAAA	AAAA	AAAA	AAAA	AAAA	AAAA	AAAA	AAAA	AAAA	AAAA	AAAA	AAAA	AAAA	AAAA	AAAA	AAAA	AAAA	AAAA	AAAA	AAAA	AAAA	AAAA	AAAB	AAAB	AAAB	AAAA
145	solcap_snp_c2_37412	0	0.046875	BBBB	BBBB	BBBB	ABBB	ABBB	ABBB	BBBB	BBBB	BBBB	BBBB	BBBB	BBBB	ABBB	ABBB	ABBB	BBBB	BBBB	BBBB	BBBB	BBBB	BBBB	BBBB	BBBB	BBBB	BBBB	BBBB	BBBB	BBBB	BBBB	BBBB	BBBB	BBBB	BBBB	BBBB	BBBB	BBBB	BBBB	BBBB	BBBB	BBBB	BBBB	BBBB	ABBB	ABBB	ABBB	BBBB
146	solcap_snp_c2_37431	0	0.046875	BBBB	BBBB	BBBB	ABBB	ABBB	ABBB	BBBB	BBBB	BBBB	BBBB	BBBB	BBBB	ABBB	ABBB	ABBB	BBBB	BBBB	BBBB	BBBB	BBBB	BBBB	BBBB	BBBB	BBBB	BBBB	BBBB	BBBB	BBBB	BBBB	BBBB	BBBB	BBBB	BBBB	BBBB	BBBB	BBBB	BBBB	BBBB	BBBB	BBBB	BBBB	BBBB	ABBB	ABBB	ABBB	BBBB
147	solcap_snp_c2_39037	0	0.046875	AAAA	AAAA	AAAA	AAAA	AAAA	AAAA	AAAA	AAAA	AAAA	AAAA	AAAA	AAAA	AAAB	AAAB	AAAB	AAAA	AAAA	AAAA	AAAA	AAAA	AAAA	AAAA	AAAA	AAAA	AAAA	AAAA	AAAA	AAAA	AAAA	AAAA	AAAA	AAAA	AAAA	AAAA	AAAA	AAAA	AAAB	AAAB	AAAB	AAAA	AAAA	AAAA	AAAB	AAAB	AAAB	AAAA
148	solcap_snp_c2_39439	0	0.046875	BBBB	BBBB	BBBB	BBBB	BBBB	BBBB	BBBB	BBBB	BBBB	BBBB	BBBB	BBBB	BBBB	BBBB	BBBB	BBBB	BBBB	BBBB	ABBB	ABBB	ABBB	BBBB	BBBB	BBBB	BBBB	BBBB	BBBB	BBBB	BBBB	BBBB	BBBB	BBBB	BBBB	ABBB	ABBB	ABBB	BBBB	BBBB	BBBB	BBBB	BBBB	BBBB	BBBB	BBBB	BBBB	ABBB
149	solcap_snp_c2_39800	0	0.046875	BBBB	BBBB	BBBB	BBBB	BBBB	BBBB	BBBB	BBBB	BBBB	ABBB	ABBB	ABBB	BBBB	BBBB	BBBB	BBBB	BBBB	BBBB	BBBB	BBBB	BBBB	ABBB	ABBB	ABBB	BBBB	BBBB	BBBB	BBBB	BBBB	BBBB	BBBB	BBBB	BBBB	ABBB	ABBB	ABBB	BBBB	BBBB	BBBB	BBBB	BBBB	BBBB	BBBB	BBBB	BBBB	BBBB
150	solcap_snp_c2_39802	0	0.046875	BBBB	BBBB	BBBB	BBBB	BBBB	BBBB	BBBB	BBBB	BBBB	ABBB	ABBB	ABBB	BBBB	BBBB	BBBB	BBBB	BBBB	BBBB	BBBB	BBBB	BBBB	ABBB	ABBB	ABBB	BBBB	BBBB	BBBB	BBBB	BBBB	BBBB	BBBB	BBBB	BBBB	ABBB	ABBB	ABBB	BBBB	BBBB	BBBB	BBBB	BBBB	BBBB	BBBB	BBBB	BBBB	BBBB
151	solcap_snp_c2_39807	0	0.046875	BBBB	BBBB	BBBB	BBBB	BBBB	BBBB	BBBB	BBBB	BBBB	ABBB	ABBB	ABBB	BBBB	BBBB	BBBB	BBBB	BBBB	BBBB	BBBB	BBBB	BBBB	ABBB	ABBB	ABBB	BBBB	BBBB	BBBB	BBBB	BBBB	BBBB	BBBB	BBBB	BBBB	ABBB	ABBB	ABBB	BBBB	BBBB	BBBB	BBBB	BBBB	BBBB	BBBB	BBBB	BBBB	BBBB
152	solcap_snp_c2_40760	0	0.046875	AAAA	AAAA	AAAA	AAAA	AAAA	AAAA	AAAB	AAAB	AAAB	AAAA	AAAA	AAAA	AAAB	AAAB	AAAB	AAAA	AAAA	AAAA	AAAA	AAAA	AAAA	AAAA	AAAA	AAAA	AAAA	AAAA	AAAA	AAAA	AAAA	AAAA	AAAA	AAAA	AAAA	AAAA	AAAA	AAAA	AAAB	AAAB	AAAB	AAAA	AAAA	AAAA	AAAA	AAAA	AAAA	AAAA
153	solcap_snp_c2_40764	0	0.046875	AAAA	AAAA	AAAA	AAAA	AAAA	AAAA	AAAB	AAAB	AAAB	AAAA	AAAA	AAAA	AAAB	AAAB	AAAB	AAAA	AAAA	AAAA	AAAA	AAAA	AAAA	AAAA	AAAA	AAAA	AAAA	AAAA	AAAA	AAAA	AAAA	AAAA	AAAA	AAAA	AAAA	AAAA	AAAA	AAAA	AAAB	AAAB	AAAB	AAAA	AAAA	AAAA	AAAA	AAAA	AAAA	AAAA
154	solcap_snp_c2_40823	0	0.046875	AAAA	AAAA	AAAA	AAAA	AAAA	AAAA	AAAB	AAAB	AAAB	AAAA	AAAA	AAAA	AAAB	AAAB	AAAB	AAAA	AAAA	AAAA	AAAA	AAAA	AAAA	AAAA	AAAA	AAAA	AAAA	AAAA	AAAA	AAAA	AAAA	AAAA	AAAA	AAAA	AAAA	AAAA	AAAA	AAAA	AAAA	AAAA	AAAA	AAAB	AAAB	AAAB	AAAA	AAAA	AAAA	AAAA
155	solcap_snp_c2_42129	0	0.046875	ABBB	ABBB	ABBB	BBBB	BBBB	BBBB	BBBB	BBBB	BBBB	BBBB	BBBB	BBBB	ABBB	ABBB	ABBB	BBBB	BBBB	BBBB	BBBB	BBBB	BBBB	BBBB	BBBB	BBBB	BBBB	BBBB	BBBB	BBBB	BBBB	BBBB	BBBB	BBBB	BBBB	BBBB	BBBB	BBBB	BBBB	BBBB	BBBB	BBBB	BBBB	BBBB	ABBB	ABBB	ABBB	BBBB
156	solcap_snp_c2_42350	0	0.046875	AAAA	AAAA	AAAA	AAAB	AAAB	AAAB	AAAA	AAAA	AAAA	AAAA	AAAA	AAAA	AAAA	AAAA	AAAA	AAAA	AAAA	AAAA	AAAA	AAAA	AAAA	AAAA	AAAA	AAAA	AAAB	AAAB	AAAB	AAAA	AAAA	AAAA	AAAA	AAAA	AAAA	AAAB	AAAB	AAAB	AAAA	AAAA	AAAA	AAAA	AAAA	AAAA	AAAA	AAAA	AAAA	AAAA
157	solcap_snp_c2_42452	0	0.046875	AAAA	AAAA	AAAA	AAAB	AAAB	AAAB	AAAA	AAAA	AAAA	AAAA	AAAA	AAAA	AAAA	AAAA	AAAA	AAAA	AAAA	AAAA	AAAA	AAAA	AAAA	AAAB	AAAB	AAAB	AAAA	AAAA	AAAA	AAAA	AAAA	AAAA	AAAA	AAAA	AAAA	AAAA	AAAA	AAAA	AAAA	AAAA	AAAA	AAAA	AAAA	AAAA	AAAB	AAAB	AAAB	AAAA
158	solcap_snp_c2_42461	0	0.046875	AAAA	AAAA	AAAA	AAAB	AAAB	AAAB	AAAA	AAAA	AAAA	AAAA	AAAA	AAAA	AAAB	AAAB	AAAB	AAAA	AAAA	AAAA	AAAA	AAAA	AAAA	AAAA	AAAA	AAAA	AAAA	AAAA	AAAA	AAAA	AAAA	AAAA	AAAA	AAAA	AAAA	AAAA	AAAA	AAAA	AAAA	AAAA	AAAA	AAAA	AAAA	AAAA	AAAB	AAAB	AAAB	AAAA
159	solcap_snp_c2_42473	0	0.046875	BBBB	BBBB	BBBB	ABBB	ABBB	ABBB	BBBB	BBBB	BBBB	BBBB	BBBB	BBBB	BBBB	BBBB	BBBB	BBBB	BBBB	BBBB	BBBB	BBBB	BBBB	ABBB	ABBB	ABBB	BBBB	BBBB	BBBB	BBBB	BBBB	BBBB	BBBB	BBBB	BBBB	BBBB	BBBB	BBBB	BBBB	BBBB	BBBB	BBBB	BBBB	BBBB	ABBB	ABBB	ABBB	BBBB
160	solcap_snp_c2_43031	0	0.046875	BBBB	BBBB	BBBB	ABBB	ABBB	ABBB	BBBB	BBBB	BBBB	BBBB	BBBB	BBBB	BBBB	BBBB	BBBB	BBBB	BBBB	BBBB	BBBB	BBBB	BBBB	ABBB	ABBB	ABBB	BBBB	BBBB	BBBB	BBBB	BBBB	BBBB	BBBB	BBBB	BBBB	BBBB	BBBB	BBBB	ABBB	ABBB	ABBB	BBBB	BBBB	BBBB	BBBB	BBBB	BBBB	BBBB
161	solcap_snp_c2_43084	0	0.046875	BBBB	BBBB	BBBB	ABBB	ABBB	ABBB	BBBB	BBBB	BBBB	ABBB	ABBB	ABBB	BBBB	BBBB	BBBB	BBBB	BBBB	BBBB	BBBB	BBBB	BBBB	BBBB	BBBB	BBBB	BBBB	BBBB	BBBB	BBBB	BBBB	BBBB	ABBB	ABBB	ABBB	BBBB	BBBB	BBBB	BBBB	BBBB	BBBB	BBBB	BBBB	BBBB	BBBB	BBBB	BBBB	BBBB
162	solcap_snp_c2_43096	0	0.046875	BBBB	BBBB	BBBB	ABBB	ABBB	ABBB	BBBB	BBBB	BBBB	ABBB	ABBB	ABBB	BBBB	BBBB	BBBB	BBBB	BBBB	BBBB	BBBB	BBBB	BBBB	BBBB	BBBB	BBBB	BBBB	BBBB	BBBB	BBBB	BBBB	BBBB	ABBB	ABBB	ABBB	BBBB	BBBB	BBBB	BBBB	BBBB	BBBB	BBBB	BBBB	BBBB	BBBB	BBBB	BBBB	BBBB
163	solcap_snp_c2_43097	0	0.046875	AAAA	AAAA	AAAA	AAAB	AAAB	AAAB	AAAA	AAAA	AAAA	AAAB	AAAB	AAAB	AAAA	AAAA	AAAA	AAAA	AAAA	AAAA	AAAA	AAAA	AAAA	AAAA	AAAA	AAAA	AAAA	AAAA	AAAA	AAAA	AAAA	AAAA	AAAB	AAAB	AAAB	AAAA	AAAA	AAAA	AAAA	AAAA	AAAA	AAAA	AAAA	AAAA	AAAA	AAAA	AAAA	AAAA
164	solcap_snp_c2_43155	0	0.046875	AAAA	AAAA	AAAA	AAAB	AAAB	AAAB	AAAA	AAAA	AAAA	AAAA	AAAA	AAAA	AAAB	AAAB	AAAB	AAAA	AAAA	AAAA	AAAA	AAAA	AAAA	AAAA	AAAA	AAAA	AAAA	AAAA	AAAA	AAAA	AAAA	AAAA	AAAA	AAAA	AAAA	AAAA	AAAA	AAAA	AAAA	AAAA	AAAA	AAAA	AAAA	AAAA	AAAB	AAAB	AAAB	AAAA
165	solcap_snp_c2_43171	0	0.046875	AAAA	AAAA	AAAA	AAAB	AAAB	AAAB	AAAA	AAAA	AAAA	AAAA	AAAA	AAAA	AAAB	AAAB	AAAB	AAAA	AAAA	AAAA	AAAA	AAAA	AAAA	AAAA	AAAA	AAAA	AAAA	AAAA	AAAA	AAAA	AAAA	AAAA	AAAA	AAAA	AAAA	AAAA	AAAA	AAAA	AAAA	AAAA	AAAA	AAAA	AAAA	AAAA	AAAB	AAAB	AAAB	AAAA
166	solcap_snp_c2_44227	0	0.046875	AAAA	AAAA	AAAA	AAAB	AAAB	AAAB	AAAA	AAAA	AAAA	AAAB	AAAB	AAAB	AAAA	AAAA	AAAA	AAAA	AAAA	AAAA	AAAA	AAAA	AAAA	AAAA	AAAA	AAAA	AAAA	AAAA	AAAA	AAAA	AAAA	AAAA	AAAA	AAAA	AAAA	AAAA	AAAA	AAAA	AAAA	AAAA	AAAA	AAAA	AAAA	AAAA	AAAB	AAAB	AAAB	AAAA
167	solcap_snp_c2_44560	0	0.046875	BBBB	BBBB	BBBB	BBBB	BBBB	BBBB	ABBB	ABBB	ABBB	BBBB	BBBB	BBBB	BBBB	BBBB	BBBB	BBBB	BBBB	BBBB	BBBB	BBBB	BBBB	BBBB	BBBB	BBBB	BBBB	BBBB	BBBB	BBBB	BBBB	BBBB	BBBB	BBBB	BBBB	BBBB	BBBB	BBBB	BBBB	BBBB	BBBB	BBBB	BBBB	BBBB	ABBB	ABBB	ABBB	ABBB
168	solcap_snp_c2_45182	0	0.046875	BBBB	BBBB	BBBB	ABBB	ABBB	ABBB	BBBB	BBBB	BBBB	BBBB	BBBB	BBBB	BBBB	BBBB	BBBB	BBBB	BBBB	BBBB	BBBB	BBBB	BBBB	BBBB	BBBB	BBBB	BBBB	BBBB	BBBB	BBBB	BBBB	BBBB	BBBB	BBBB	BBBB	BBBB	BBBB	BBBB	BBBB	BBBB	BBBB	BBBB	BBBB	BBBB	ABBB	ABBB	ABBB	ABBB
169	solcap_snp_c2_45477	0	0.046875	BBBB	BBBB	BBBB	BBBB	BBBB	BBBB	BBBB	BBBB	BBBB	BBBB	BBBB	BBBB	BBBB	BBBB	BBBB	BBBB	BBBB	BBBB	BBBB	BBBB	BBBB	ABBB	ABBB	ABBB	BBBB	BBBB	BBBB	BBBB	BBBB	BBBB	BBBB	BBBB	BBBB	BBBB	BBBB	BBBB	BBBB	BBBB	BBBB	BBBB	BBBB	BBBB	ABBB	ABBB	ABBB	ABBB
170	solcap_snp_c2_46155	0	0.046875	BBBB	BBBB	BBBB	ABBB	ABBB	ABBB	BBBB	BBBB	BBBB	BBBB	BBBB	BBBB	BBBB	BBBB	BBBB	BBBB	BBBB	BBBB	BBBB	BBBB	BBBB	BBBB	BBBB	BBBB	BBBB	BBBB	BBBB	BBBB	BBBB	BBBB	BBBB	BBBB	BBBB	BBBB	BBBB	BBBB	BBBB	BBBB	BBBB	BBBB	BBBB	BBBB	ABBB	ABBB	ABBB	ABBB
171	solcap_snp_c2_46439	0	0.046875	ABBB	ABBB	ABBB	BBBB	BBBB	BBBB	BBBB	BBBB	BBBB	BBBB	BBBB	BBBB	BBBB	BBBB	BBBB	AABB	AABB	AABB	BBBB	BBBB	BBBB	BBBB	BBBB	BBBB	BBBB	BBBB	BBBB	BBBB	BBBB	BBBB	BBBB	BBBB	BBBB	BBBB	BBBB	BBBB	BBBB	BBBB	BBBB	BBBB	BBBB	BBBB	BBBB	BBBB	BBBB	BBBB
172	solcap_snp_c2_47197	0	0.046875	AAAB	AAAB	AAAB	AAAB	AAAB	AAAB	AAAA	AAAA	AAAA	AAAA	AAAA	AAAA	AAAA	AAAA	AAAA	AAAA	AAAA	AAAA	AAAA	AAAA	AAAA	AAAA	AAAA	AAAA	AAAA	AAAA	AAAA	AAAA	AAAA	AAAA	AAAA	AAAA	AAAA	AAAA	AAAA	AAAA	AAAA	AAAA	AAAA	AAAA	AAAA	AAAA	AAAB	AAAB	AAAB	AAAA
173	solcap_snp_c2_47583	0	0.046875	AAAA	AAAA	AAAA	AAAB	AAAB	AAAB	AAAA	AAAA	AAAA	AAAA	AAAA	AAAA	AAAA	AAAA	AAAA	AAAA	AAAA	AAAA	AAAA	AAAA	AAAA	AAAA	AAAA	AAAA	AAAA	AAAA	AAAA	AAAA	AAAA	AAAA	AAAA	AAAA	AAAA	AAAA	AAAA	AAAA	AAAA	AAAA	AAAA	AAAA	AAAA	AAAA	AAAB	AAAB	AAAB	AAAB
174	solcap_snp_c2_47801	0	0.046875	BBBB	BBBB	BBBB	BBBB	BBBB	BBBB	BBBB	BBBB	BBBB	BBBB	BBBB	BBBB	ABBB	ABBB	ABBB	BBBB	BBBB	BBBB	BBBB	BBBB	BBBB	ABBB	ABBB	ABBB	BBBB	BBBB	BBBB	BBBB	BBBB	BBBB	BBBB	BBBB	BBBB	BBBB	BBBB	BBBB	BBBB	BBBB	BBBB	BBBB	BBBB	BBBB	ABBB	ABBB	ABBB	BBBB
175	solcap_snp_c2_47802	0	0.046875	BBBB	BBBB	BBBB	BBBB	BBBB	BBBB	BBBB	BBBB	BBBB	BBBB	BBBB	BBBB	ABBB	ABBB	ABBB	BBBB	BBBB	BBBB	BBBB	BBBB	BBBB	ABBB	ABBB	ABBB	BBBB	BBBB	BBBB	BBBB	BBBB	BBBB	BBBB	BBBB	BBBB	BBBB	BBBB	BBBB	BBBB	BBBB	BBBB	BBBB	BBBB	BBBB	ABBB	ABBB	ABBB	BBBB
176	solcap_snp_c2_47843	0	0.046875	BBBB	BBBB	BBBB	ABBB	ABBB	ABBB	BBBB	BBBB	BBBB	BBBB	BBBB	BBBB	BBBB	BBBB	BBBB	BBBB	BBBB	BBBB	BBBB	BBBB	BBBB	BBBB	BBBB	BBBB	BBBB	BBBB	BBBB	BBBB	BBBB	BBBB	BBBB	BBBB	BBBB	BBBB	BBBB	BBBB	BBBB	BBBB	BBBB	BBBB	BBBB	BBBB	ABBB	ABBB	ABBB	ABBB
177	solcap_snp_c2_47924	0	0.046875	BBBB	BBBB	BBBB	ABBB	ABBB	ABBB	BBBB	BBBB	BBBB	ABBB	ABBB	ABBB	BBBB	BBBB	BBBB	BBBB	BBBB	BBBB	BBBB	BBBB	BBBB	BBBB	BBBB	BBBB	BBBB	BBBB	BBBB	BBBB	BBBB	BBBB	BBBB	BBBB	BBBB	BBBB	BBBB	BBBB	BBBB	BBBB	BBBB	ABBB	ABBB	ABBB	BBBB	BBBB	BBBB	BBBB
178	solcap_snp_c2_4798	0	0.046875	BBBB	BBBB	BBBB	BBBB	BBBB	BBBB	BBBB	BBBB	BBBB	BBBB	BBBB	BBBB	BBBB	BBBB	BBBB	BBBB	BBBB	BBBB	BBBB	BBBB	BBBB	BBBB	BBBB	BBBB	BBBB	BBBB	BBBB	BBBB	BBBB	BBBB	BBBB	BBBB	BBBB	ABBB	ABBB	ABBB	BBBB	BBBB	BBBB	ABBB	ABBB	ABBB	ABBB	ABBB	ABBB	BBBB
179	solcap_snp_c2_48597	0	0.046875	AAAA	AAAA	AAAA	AAAA	AAAA	AAAA	AAAA	AAAA	AAAA	AAAA	AAAA	AAAA	AAAB	AAAB	AAAB	AAAA	AAAA	AAAA	AAAA	AAAA	AAAA	AAAA	AAAA	AAAA	AAAA	AAAA	AAAA	AAAA	AAAA	AAAA	AAAA	AAAA	AAAA	AAAA	AAAA	AAAA	AAAB	AAAB	AAAB	AAAA	AAAA	AAAA	AAAB	AAAB	AAAB	AAAA
180	solcap_snp_c2_48674	0	0.046875	AAAA	AAAA	AAAA	AAAA	AAAA	AAAA	AAAA	AAAA	AAAA	AAAA	AAAA	AAAA	AAAB	AAAB	AAAB	AAAA	AAAA	AAAA	AAAA	AAAA	AAAA	AAAA	AAAA	AAAA	AAAA	AAAA	AAAA	AAAA	AAAA	AAAA	AAAA	AAAA	AAAA	AAAA	AAAA	AAAA	AAAB	AAAB	AAAB	AAAA	AAAA	AAAA	AAAB	AAAB	AAAB	AAAA
181	solcap_snp_c2_48928	0	0.046875	BBBB	BBBB	BBBB	ABBB	ABBB	ABBB	BBBB	BBBB	BBBB	ABBB	ABBB	ABBB	BBBB	BBBB	BBBB	BBBB	BBBB	BBBB	BBBB	BBBB	BBBB	BBBB	BBBB	BBBB	BBBB	BBBB	BBBB	BBBB	BBBB	BBBB	ABBB	ABBB	ABBB	BBBB	BBBB	BBBB	BBBB	BBBB	BBBB	BBBB	BBBB	BBBB	BBBB	BBBB	BBBB	BBBB
182	solcap_snp_c2_48929	0	0.046875	BBBB	BBBB	BBBB	ABBB	ABBB	ABBB	BBBB	BBBB	BBBB	ABBB	ABBB	ABBB	BBBB	BBBB	BBBB	BBBB	BBBB	BBBB	BBBB	BBBB	BBBB	BBBB	BBBB	BBBB	BBBB	BBBB	BBBB	BBBB	BBBB	BBBB	ABBB	ABBB	ABBB	BBBB	BBBB	BBBB	BBBB	BBBB	BBBB	BBBB	BBBB	BBBB	BBBB	BBBB	BBBB	BBBB
183	solcap_snp_c2_4962	0	0.046875	AAAA	AAAA	AAAA	AAAA	AAAA	AAAA	AAAB	AAAB	AAAB	AAAB	AAAB	AAAB	AAAA	AAAA	AAAA	AAAB	AAAB	AAAB	AAAA	AAAA	AAAA	AAAA	AAAA	AAAA	AAAA	AAAA	AAAA	AAAA	AAAA	AAAA	AAAA	AAAA	AAAA	AAAA	AAAA	AAAA	AAAA	AAAA	AAAA	AAAA	AAAA	AAAA	AAAA	AAAA	AAAA	AAAA
184	solcap_snp_c2_49906	0	0.046875	BBBB	BBBB	BBBB	ABBB	ABBB	ABBB	BBBB	BBBB	BBBB	ABBB	ABBB	ABBB	BBBB	BBBB	BBBB	BBBB	BBBB	BBBB	BBBB	BBBB	BBBB	BBBB	BBBB	BBBB	BBBB	BBBB	BBBB	BBBB	BBBB	BBBB	BBBB	BBBB	BBBB	BBBB	BBBB	BBBB	BBBB	BBBB	BBBB	BBBB	BBBB	BBBB	ABBB	ABBB	ABBB	BBBB
185	solcap_snp_c2_49938	0	0.046875	AAAA	AAAA	AAAA	AAAB	AAAB	AAAB	AAAA	AAAA	AAAA	AAAA	AAAA	AAAA	AAAA	AAAA	AAAA	AAAA	AAAA	AAAA	AAAA	AAAA	AAAA	AAAA	AAAA	AAAA	AAAA	AAAA	AAAA	AAAA	AAAA	AAAA	AAAA	AAAA	AAAA	AAAA	AAAA	AAAA	AAAA	AAAA	AAAA	AAAA	AAAA	AAAA	AAAB	AAAB	AAAB	AAAB
186	solcap_snp_c2_50245	0	0.046875	AAAA	AAAA	AAAA	AAAB	AAAB	AAAB	AAAA	AAAA	AAAA	AAAA	AAAA	AAAA	AAAA	AAAA	AAAA	AAAA	AAAA	AAAA	AAAA	AAAA	AAAA	AAAB	AAAB	AAAB	AAAA	AAAA	AAAA	AAAA	AAAA	AAAA	AAAA	AAAA	AAAA	AAAA	AAAA	AAAA	AAAA	AAAA	AAAA	AAAA	AAAA	AAAA	AAAB	AAAB	AAAB	AAAA
187	solcap_snp_c2_50783	0	0.046875	AAAA	AAAA	AAAA	AAAA	AAAA	AAAA	AAAA	AAAA	AAAA	AAAA	AAAA	AAAA	AAAA	AAAA	AAAA	AAAA	AAAA	AAAA	AAAA	AAAA	AAAA	AABB	AABB	AABB	AAAA	AAAA	AAAA	AAAA	AAAA	AAAA	AAAA	AAAA	AAAA	AAAA	AAAA	AAAA	AAAA	AAAA	AAAA	AAAA	AAAA	AAAA	AAAB	AAAB	AAAB	AAAA
188	solcap_snp_c2_50795	0	0.046875	BBBB	BBBB	BBBB	BBBB	BBBB	BBBB	BBBB	BBBB	BBBB	BBBB	BBBB	BBBB	BBBB	BBBB	BBBB	BBBB	BBBB	BBBB	BBBB	BBBB	BBBB	AABB	AABB	AABB	BBBB	BBBB	BBBB	BBBB	BBBB	BBBB	BBBB	BBBB	BBBB	BBBB	BBBB	BBBB	BBBB	BBBB	BBBB	BBBB	BBBB	BBBB	ABBB	ABBB	ABBB	BBBB
189	solcap_snp_c2_51957	0	0.046875	BBBB	BBBB	BBBB	BBBB	BBBB	BBBB	BBBB	BBBB	BBBB	BBBB	BBBB	BBBB	BBBB	BBBB	BBBB	BBBB	BBBB	BBBB	ABBB	ABBB	ABBB	BBBB	BBBB	BBBB	BBBB	BBBB	BBBB	BBBB	BBBB	BBBB	BBBB	BBBB	BBBB	BBBB	BBBB	BBBB	AABB	AABB	AABB	BBBB	BBBB	BBBB	BBBB	BBBB	BBBB	BBBB
190	solcap_snp_c2_5235	0	0.046875	BBBB	BBBB	BBBB	ABBB	ABBB	ABBB	BBBB	BBBB	BBBB	BBBB	BBBB	BBBB	ABBB	ABBB	ABBB	BBBB	BBBB	BBBB	BBBB	BBBB	BBBB	BBBB	BBBB	BBBB	BBBB	BBBB	BBBB	BBBB	BBBB	BBBB	BBBB	BBBB	BBBB	BBBB	BBBB	BBBB	BBBB	BBBB	BBBB	BBBB	BBBB	BBBB	ABBB	ABBB	ABBB	BBBB
191	solcap_snp_c2_5236	0	0.046875	AAAA	AAAA	AAAA	AAAB	AAAB	AAAB	AAAA	AAAA	AAAA	AAAA	AAAA	AAAA	AAAB	AAAB	AAAB	AAAA	AAAA	AAAA	AAAA	AAAA	AAAA	AAAA	AAAA	AAAA	AAAA	AAAA	AAAA	AAAA	AAAA	AAAA	AAAA	AAAA	AAAA	AAAA	AAAA	AAAA	AAAA	AAAA	AAAA	AAAA	AAAA	AAAA	AAAB	AAAB	AAAB	AAAA
192	solcap_snp_c2_52524	0	0.046875	BBBB	BBBB	BBBB	ABBB	ABBB	ABBB	BBBB	BBBB	BBBB	BBBB	BBBB	BBBB	BBBB	BBBB	BBBB	BBBB	BBBB	BBBB	BBBB	BBBB	BBBB	ABBB	ABBB	ABBB	BBBB	BBBB	BBBB	BBBB	BBBB	BBBB	BBBB	BBBB	BBBB	BBBB	BBBB	BBBB	BBBB	BBBB	BBBB	BBBB	BBBB	BBBB	ABBB	ABBB	ABBB	BBBB
193	solcap_snp_c2_52798	0	0.046875	BBBB	BBBB	BBBB	BBBB	BBBB	BBBB	BBBB	BBBB	BBBB	BBBB	BBBB	BBBB	ABBB	ABBB	ABBB	BBBB	BBBB	BBBB	BBBB	BBBB	BBBB	BBBB	BBBB	BBBB	BBBB	BBBB	BBBB	BBBB	BBBB	BBBB	AABB	AABB	AABB	BBBB	BBBB	BBBB	BBBB	BBBB	BBBB	BBBB	BBBB	BBBB	BBBB	BBBB	BBBB	BBBB
194	solcap_snp_c2_5289	0	0.046875	BBBB	BBBB	BBBB	ABBB	ABBB	ABBB	BBBB	BBBB	BBBB	BBBB	BBBB	BBBB	ABBB	ABBB	ABBB	BBBB	BBBB	BBBB	BBBB	BBBB	BBBB	BBBB	BBBB	BBBB	BBBB	BBBB	BBBB	BBBB	BBBB	BBBB	BBBB	BBBB	BBBB	BBBB	BBBB	BBBB	BBBB	BBBB	BBBB	BBBB	BBBB	BBBB	ABBB	ABBB	ABBB	BBBB
195	solcap_snp_c2_5388	0	0.046875	BBBB	BBBB	BBBB	BBBB	BBBB	BBBB	BBBB	BBBB	BBBB	BBBB	BBBB	BBBB	BBBB	BBBB	BBBB	BBBB	BBBB	BBBB	BBBB	BBBB	BBBB	BBBB	BBBB	BBBB	BBBB	BBBB	BBBB	BBBB	BBBB	BBBB	ABBB	ABBB	ABBB	BBBB	BBBB	BBBB	BBBB	BBBB	BBBB	BBBB	BBBB	BBBB	ABBB	ABBB	ABBB	ABBB
196	solcap_snp_c2_54134	0	0.046875	BBBB	BBBB	BBBB	ABBB	ABBB	ABBB	BBBB	BBBB	BBBB	ABBB	ABBB	ABBB	BBBB	BBBB	BBBB	BBBB	BBBB	BBBB	BBBB	BBBB	BBBB	BBBB	BBBB	BBBB	BBBB	BBBB	BBBB	BBBB	BBBB	BBBB	BBBB	BBBB	BBBB	BBBB	BBBB	BBBB	BBBB	BBBB	BBBB	BBBB	BBBB	BBBB	ABBB	ABBB	ABBB	BBBB
197	solcap_snp_c2_54140	0	0.046875	BBBB	BBBB	BBBB	ABBB	ABBB	ABBB	BBBB	BBBB	BBBB	ABBB	ABBB	ABBB	BBBB	BBBB	BBBB	BBBB	BBBB	BBBB	BBBB	BBBB	BBBB	BBBB	BBBB	BBBB	BBBB	BBBB	BBBB	BBBB	BBBB	BBBB	BBBB	BBBB	BBBB	BBBB	BBBB	BBBB	BBBB	BBBB	BBBB	BBBB	BBBB	BBBB	ABBB	ABBB	ABBB	BBBB
198	solcap_snp_c2_54804	0	0.046875	BBBB	BBBB	BBBB	BBBB	BBBB	BBBB	BBBB	BBBB	BBBB	BBBB	BBBB	BBBB	BBBB	BBBB	BBBB	BBBB	BBBB	BBBB	BBBB	BBBB	BBBB	BBBB	BBBB	BBBB	ABBB	ABBB	ABBB	BBBB	BBBB	BBBB	BBBB	BBBB	BBBB	ABBB	ABBB	ABBB	BBBB	BBBB	BBBB	BBBB	BBBB	BBBB	ABBB	ABBB	ABBB	BBBB
199	solcap_snp_c2_54872	0	0.046875	BBBB	BBBB	BBBB	ABBB	ABBB	ABBB	BBBB	BBBB	BBBB	BBBB	BBBB	BBBB	BBBB	BBBB	BBBB	BBBB	BBBB	BBBB	BBBB	BBBB	BBBB	ABBB	ABBB	ABBB	BBBB	BBBB	BBBB	BBBB	BBBB	BBBB	BBBB	BBBB	BBBB	BBBB	BBBB	BBBB	BBBB	BBBB	BBBB	BBBB	BBBB	BBBB	ABBB	ABBB	ABBB	BBBB
200	solcap_snp_c2_55009	0	0.046875	BBBB	BBBB	BBBB	BBBB	BBBB	BBBB	BBBB	BBBB	BBBB	BBBB	BBBB	BBBB	AABB	AABB	AABB	BBBB	BBBB	BBBB	BBBB	BBBB	BBBB	BBBB	BBBB	BBBB	BBBB	BBBB	BBBB	BBBB	BBBB	BBBB	BBBB	BBBB	BBBB	BBBB	BBBB	BBBB	ABBB	ABBB	ABBB	BBBB	BBBB	BBBB	BBBB	BBBB	BBBB	BBBB
201	solcap_snp_c2_55239	0	0.046875	BBBB	BBBB	BBBB	ABBB	ABBB	ABBB	BBBB	BBBB	BBBB	BBBB	BBBB	BBBB	BBBB	BBBB	BBBB	BBBB	BBBB	BBBB	BBBB	BBBB	BBBB	ABBB	ABBB	ABBB	BBBB	BBBB	BBBB	BBBB	BBBB	BBBB	BBBB	BBBB	BBBB	BBBB	BBBB	BBBB	BBBB	BBBB	BBBB	BBBB	BBBB	BBBB	ABBB	ABBB	ABBB	BBBB
202	solcap_snp_c2_55762	0	0.046875	BBBB	BBBB	BBBB	BBBB	BBBB	BBBB	BBBB	BBBB	BBBB	BBBB	BBBB	BBBB	ABBB	ABBB	ABBB	BBBB	BBBB	BBBB	BBBB	BBBB	BBBB	BBBB	BBBB	BBBB	BBBB	BBBB	BBBB	BBBB	BBBB	BBBB	BBBB	BBBB	BBBB	BBBB	BBBB	BBBB	ABBB	ABBB	ABBB	BBBB	BBBB	BBBB	ABBB	ABBB	ABBB	BBBB
203	solcap_snp_c2_56611	0	0.046875	AAAA	AAAA	AAAA	AAAB	AAAB	AAAB	AAAA	AAAA	AAAA	AAAA	AAAA	AAAA	AAAB	AAAB	AAAB	AAAA	AAAA	AAAA	AAAA	AAAA	AAAA	AAAA	AAAA	AAAA	AAAA	AAAA	AAAA	AAAA	AAAA	AAAA	AAAA	AAAA	AAAA	AAAA	AAAA	AAAA	AAAA	AAAA	AAAA	AAAA	AAAA	AAAA	AAAB	AAAB	AAAB	AAAA
204	solcap_snp_c2_5691	0	0.046875	BBBB	BBBB	BBBB	BBBB	BBBB	BBBB	BBBB	BBBB	BBBB	BBBB	BBBB	BBBB	BBBB	BBBB	BBBB	ABBB	ABBB	ABBB	BBBB	BBBB	BBBB	BBBB	BBBB	BBBB	BBBB	BBBB	BBBB	BBBB	BBBB	BBBB	BBBB	BBBB	BBBB	BBBB	BBBB	BBBB	BBBB	BBBB	BBBB	ABBB	ABBB	ABBB	ABBB	ABBB	ABBB	BBBB
205	solcap_snp_c2_57259	0	0.046875	BBBB	BBBB	BBBB	ABBB	ABBB	ABBB	BBBB	BBBB	BBBB	BBBB	BBBB	BBBB	BBBB	BBBB	BBBB	BBBB	BBBB	BBBB	BBBB	BBBB	BBBB	BBBB	BBBB	BBBB	BBBB	BBBB	BBBB	BBBB	BBBB	BBBB	BBBB	BBBB	BBBB	BBBB	BBBB	BBBB	BBBB	BBBB	BBBB	BBBB	BBBB	BBBB	ABBB	ABBB	ABBB	ABBB
206	solcap_snp_c2_57265	0	0.046875	AAAA	AAAA	AAAA	AAAB	AAAB	AAAB	AAAA	AAAA	AAAA	AAAA	AAAA	AAAA	AAAA	AAAA	AAAA	AAAA	AAAA	AAAA	AAAA	AAAA	AAAA	AAAA	AAAA	AAAA	AAAA	AAAA	AAAA	AAAA	AAAA	AAAA	AAAA	AAAA	AAAA	AAAA	AAAA	AAAA	AAAA	AAAA	AAAA	AAAA	AAAA	AAAA	AAAB	AAAB	AAAB	AAAB
207	solcap_snp_c2_57587	0	0.046875	AAAA	AAAA	AAAA	AAAB	AAAB	AAAB	AAAA	AAAA	AAAA	AAAB	AAAB	AAAB	AAAA	AAAA	AAAA	AAAA	AAAA	AAAA	AAAA	AAAA	AAAA	AAAA	AAAA	AAAA	AAAA	AAAA	AAAA	AAAA	AAAA	AAAA	AAAA	AAAA	AAAA	AAAA	AAAA	AAAA	AAAA	AAAA	AAAA	AAAB	AAAB	AAAB	AAAA	AAAA	AAAA	AAAA
208	solcap_snp_c2_57592	0	0.046875	AAAA	AAAA	AAAA	AAAB	AAAB	AAAB	AAAA	AAAA	AAAA	AAAB	AAAB	AAAB	AAAA	AAAA	AAAA	AAAA	AAAA	AAAA	AAAA	AAAA	AAAA	AAAA	AAAA	AAAA	AAAA	AAAA	AAAA	AAAA	AAAA	AAAA	AAAA	AAAA	AAAA	AAAA	AAAA	AAAA	AAAA	AAAA	AAAA	AAAB	AAAB	AAAB	AAAA	AAAA	AAAA	AAAA
209	solcap_snp_c2_57638	0	0.046875	BBBB	BBBB	BBBB	ABBB	ABBB	ABBB	BBBB	BBBB	BBBB	BBBB	BBBB	BBBB	ABBB	ABBB	ABBB	BBBB	BBBB	BBBB	BBBB	BBBB	BBBB	BBBB	BBBB	BBBB	BBBB	BBBB	BBBB	BBBB	BBBB	BBBB	BBBB	BBBB	BBBB	BBBB	BBBB	BBBB	BBBB	BBBB	BBBB	BBBB	BBBB	BBBB	ABBB	ABBB	ABBB	BBBB
210	solcap_snp_c2_57850	0	0.046875	BBBB	BBBB	BBBB	ABBB	ABBB	ABBB	BBBB	BBBB	BBBB	ABBB	ABBB	ABBB	BBBB	BBBB	BBBB	BBBB	BBBB	BBBB	BBBB	BBBB	BBBB	BBBB	BBBB	BBBB	BBBB	BBBB	BBBB	BBBB	BBBB	BBBB	BBBB	BBBB	BBBB	BBBB	BBBB	BBBB	BBBB	BBBB	BBBB	ABBB	ABBB	ABBB	BBBB	BBBB	BBBB	BBBB
211	solcap_snp_c2_58394	0	0.046875	AAAA	AAAA	AAAA	AAAB	AAAB	AAAB	AAAA	AAAA	AAAA	AAAA	AAAA	AAAA	AAAB	AAAB	AAAB	AAAA	AAAA	AAAA	AAAA	AAAA	AAAA	AAAA	AAAA	AAAA	AAAA	AAAA	AAAA	AAAA	AAAA	AAAA	AAAA	AAAA	AAAA	AAAA	AAAA	AAAA	AAAA	AAAA	AAAA	AAAA	AAAA	AAAA	AAAB	AAAB	AAAB	AAAA
212	solcap_snp_c2_6488	0	0.046875	BBBB	BBBB	BBBB	BBBB	BBBB	BBBB	BBBB	BBBB	BBBB	BBBB	BBBB	BBBB	BBBB	BBBB	BBBB	BBBB	BBBB	BBBB	BBBB	BBBB	BBBB	BBBB	BBBB	BBBB	BBBB	BBBB	BBBB	BBBB	BBBB	BBBB	BBBB	BBBB	BBBB	BBBB	BBBB	BBBB	BBBB	BBBB	BBBB	ABBB	ABBB	ABBB	ABBB	ABBB	ABBB	ABBB
213	solcap_snp_c2_6500	0	0.046875	BBBB	BBBB	BBBB	BBBB	BBBB	BBBB	BBBB	BBBB	BBBB	BBBB	BBBB	BBBB	BBBB	BBBB	BBBB	BBBB	BBBB	BBBB	BBBB	BBBB	BBBB	BBBB	BBBB	BBBB	BBBB	BBBB	BBBB	BBBB	BBBB	BBBB	BBBB	BBBB	BBBB	BBBB	BBBB	BBBB	BBBB	BBBB	BBBB	ABBB	ABBB	ABBB	ABBB	ABBB	ABBB	ABBB
214	solcap_snp_c2_658	0	0.046875	AAAA	AAAA	AAAA	AAAB	AAAB	AAAB	AAAA	AAAA	AAAA	AAAA	AAAA	AAAA	AAAB	AAAB	AAAB	AAAA	AAAA	AAAA	AAAA	AAAA	AAAA	AAAA	AAAA	AAAA	AAAA	AAAA	AAAA	AAAA	AAAA	AAAA	AAAA	AAAA	AAAA	AAAA	AAAA	AAAA	AAAA	AAAA	AAAA	AAAA	AAAA	AAAA	AAAB	AAAB	AAAB	AAAA
215	solcap_snp_c2_660	0	0.046875	BBBB	BBBB	BBBB	ABBB	ABBB	ABBB	BBBB	BBBB	BBBB	BBBB	BBBB	BBBB	ABBB	ABBB	ABBB	BBBB	BBBB	BBBB	BBBB	BBBB	BBBB	BBBB	BBBB	BBBB	BBBB	BBBB	BBBB	BBBB	BBBB	BBBB	BBBB	BBBB	BBBB	BBBB	BBBB	BBBB	BBBB	BBBB	BBBB	BBBB	BBBB	BBBB	ABBB	ABBB	ABBB	BBBB
216	solcap_snp_c2_662	0	0.046875	AAAA	AAAA	AAAA	AAAB	AAAB	AAAB	AAAA	AAAA	AAAA	AAAA	AAAA	AAAA	AAAB	AAAB	AAAB	AAAA	AAAA	AAAA	AAAA	AAAA	AAAA	AAAA	AAAA	AAAA	AAAA	AAAA	AAAA	AAAA	AAAA	AAAA	AAAA	AAAA	AAAA	AAAA	AAAA	AAAA	AAAA	AAAA	AAAA	AAAA	AAAA	AAAA	AAAB	AAAB	AAAB	AAAA
217	solcap_snp_c2_7935	0	0.046875	AAAA	AAAA	AAAA	AAAA	AAAA	AAAA	AAAA	AAAA	AAAA	AAAA	AAAA	AAAA	AAAA	AAAA	AAAA	AAAA	AAAA	AAAA	AAAA	AAAA	AAAA	AAAA	AAAA	AAAA	AAAA	AAAA	AAAA	AAAA	AAAA	AAAA	AAAA	AAAA	AAAA	AAAA	AAAA	AAAA	AAAA	AAAA	AAAA	AAAB	AAAB	AAAB	AAAB	AAAB	AAAB	AAAB
218	solcap_snp_c2_7985	0	0.046875	BBBB	BBBB	BBBB	BBBB	BBBB	BBBB	BBBB	BBBB	BBBB	BBBB	BBBB	BBBB	BBBB	BBBB	BBBB	BBBB	BBBB	BBBB	BBBB	BBBB	BBBB	BBBB	BBBB	BBBB	BBBB	BBBB	BBBB	BBBB	BBBB	BBBB	BBBB	BBBB	BBBB	BBBB	BBBB	BBBB	BBBB	BBBB	BBBB	ABBB	ABBB	ABBB	ABBB	ABBB	ABBB	ABBB
219	solcap_snp_c2_7988	0	0.046875	AAAA	AAAA	AAAA	AAAA	AAAA	AAAA	AAAA	AAAA	AAAA	AAAA	AAAA	AAAA	AAAA	AAAA	AAAA	AAAA	AAAA	AAAA	AAAA	AAAA	AAAA	AAAA	AAAA	AAAA	AAAA	AAAA	AAAA	AAAA	AAAA	AAAA	AAAA	AAAA	AAAA	AAAB	AAAB	AAAB	AAAA	AAAA	AAAA	AAAA	AAAA	AAAA	AAAB	AAAB	AAAB	AAAB
220	solcap_snp_c2_8508	0	0.046875	BBBB	BBBB	BBBB	ABBB	ABBB	ABBB	BBBB	BBBB	BBBB	BBBB	BBBB	BBBB	ABBB	ABBB	ABBB	BBBB	BBBB	BBBB	BBBB	BBBB	BBBB	BBBB	BBBB	BBBB	BBBB	BBBB	BBBB	BBBB	BBBB	BBBB	BBBB	BBBB	BBBB	BBBB	BBBB	BBBB	BBBB	BBBB	BBBB	BBBB	BBBB	BBBB	ABBB	ABBB	ABBB	BBBB
221	solcap_snp_c2_8515	0	0.046875	BBBB	BBBB	BBBB	ABBB	ABBB	ABBB	BBBB	BBBB	BBBB	BBBB	BBBB	BBBB	ABBB	ABBB	ABBB	BBBB	BBBB	BBBB	BBBB	BBBB	BBBB	BBBB	BBBB	BBBB	BBBB	BBBB	BBBB	BBBB	BBBB	BBBB	BBBB	BBBB	BBBB	BBBB	BBBB	BBBB	BBBB	BBBB	BBBB	BBBB	BBBB	BBBB	ABBB	ABBB	ABBB	BBBB
222	solcap_snp_c2_8582	0	0.046875	BBBB	BBBB	BBBB	ABBB	ABBB	ABBB	BBBB	BBBB	BBBB	BBBB	BBBB	BBBB	ABBB	ABBB	ABBB	BBBB	BBBB	BBBB	BBBB	BBBB	BBBB	BBBB	BBBB	BBBB	BBBB	BBBB	BBBB	BBBB	BBBB	BBBB	BBBB	BBBB	BBBB	BBBB	BBBB	BBBB	BBBB	BBBB	BBBB	BBBB	BBBB	BBBB	ABBB	ABBB	ABBB	BBBB
223	solcap_snp_c2_992	0	0.046875	AAAA	AAAA	AAAA	AAAB	AAAB	AAAB	AAAA	AAAA	AAAA	AAAB	AAAB	AAAB	AAAA	AAAA	AAAA	AAAA	AAAA	AAAA	AAAA	AAAA	AAAA	AAAA	AAAA	AAAA	AAAA	AAAA	AAAA	AAAA	AAAA	AAAA	AAAA	AAAA	AAAA	AAAA	AAAA	AAAA	AAAA	AAAA	AAAA	AAAA	AAAA	AAAA	AAAB	AAAB	AAAB	AAAA
224	solcap_snp_c1_13658	0	0.0520833	AAAA	AAAA	AAAA	AAAB	AAAB	AAAB	AAAA	AAAA	AAAA	AAAA	AAAA	AAAA	AAAA	AAAA	AAAA	AAAA	AAAA	AAAA	AAAA	AAAA	AAAA	AAAA	AAAA	AAAA	AAAA	AAAA	AAAA	AAAA	AAAA	AAAA	AAAA	AAAA	AAAA	AAAA	AAAA	AAAA	AAAA	AAAA	AAAA	AAAA	AAAA	AAAA	AAAB	AAAB	AAAB	AAAB
225	solcap_snp_c2_23780	0	0.0520833	BBBB	BBBB	BBBB	ABBB	ABBB	ABBB	BBBB	BBBB	BBBB	BBBB	BBBB	BBBB	BBBB	BBBB	BBBB	BBBB	BBBB	BBBB	BBBB	BBBB	BBBB	BBBB	BBBB	BBBB	ABBB	ABBB	ABBB	BBBB	BBBB	BBBB	BBBB	BBBB	BBBB	BBBB	BBBB	BBBB	BBBB	BBBB	BBBB	ABBB	AABB	ABBB	BBBB	BBBB	BBBB	BBBB
226	solcap_snp_c2_36650	0	0.0520833	ABBB	ABBB	ABBB	BBBB	BBBB	BBBB	BBBB	BBBB	BBBB	BBBB	BBBB	BBBB	BBBB	BBBB	BBBB	BBBB	BBBB	BBBB	BBBB	BBBB	BBBB	ABBB	ABBB	AABB	BBBB	BBBB	BBBB	BBBB	BBBB	BBBB	ABBB	ABBB	ABBB	BBBB	BBBB	BBBB	BBBB	BBBB	BBBB	BBBB	BBBB	BBBB	BBBB	BBBB	BBBB	BBBB
227	solcap_snp_c2_31360	0	0.0572917	BBBB	BBBB	BBBB	BBBB	BBBB	BBBB	BBBB	BBBB	BBBB	ABBB	ABBB	ABBB	BBBB	BBBB	BBBB	BBBB	BBBB	BBBB	BBBB	BBBB	BBBB	ABBB	ABBB	BBBB	ABBB	ABBB	ABBB	BBBB	BBBB	BBBB	BBBB	BBBB	BBBB	ABBB	ABBB	ABBB	BBBB	BBBB	BBBB	BBBB	BBBB	BBBB	BBBB	BBBB	BBBB	BBBB
228	solcap_snp_c2_47964	0	0.0572917	BBBB	BBBB	BBBB	ABBB	ABBB	ABBB	BBBB	BBBB	BBBB	ABBB	ABBB	ABBB	BBBB	BBBB	BBBB	BBBB	BBBB	BBBB	BBBB	BBBB	BBBB	ABBB	ABBB	ABBB	BBBB	BBBB	BBBB	BBBB	BBBB	BBBB	BBBB	BBBB	BBBB	BBBB	BBBB	BBBB	BBBB	BBBB	BBBB	BBBB	BBBB	BBBB	ABBB	ABBB	BBBB	BBBB
229	solcap_snp_c2_51534	0	0.0572917	BBBB	BBBB	BBBB	ABBB	ABBB	AABB	BBBB	BBBB	BBBB	BBBB	BBBB	BBBB	BBBB	BBBB	BBBB	ABBB	BBBB	BBBB	BBBB	BBBB	BBBB	ABBB	ABBB	ABBB	BBBB	BBBB	BBBB	BBBB	BBBB	BBBB	BBBB	BBBB	BBBB	BBBB	BBBB	BBBB	BBBB	BBBB	BBBB	BBBB	BBBB	BBBB	ABBB	ABBB	ABBB	BBBB
230	solcap_snp_c1_10168	0	0.0625	AAAB	AAAB	AAAB	AAAA	AAAA	AAAA	AAAA	AAAA	AAAA	AABB	AABB	AABB	AAAA	AAAA	AAAA	AAAA	AAAA	AAAA	AAAA	AAAA	AAAA	AAAA	AAAA	AAAA	AAAB	AAAB	AAAB	AAAA	AAAA	AAAA	AAAA	AAAA	AAAA	AAAA	AAAA	AAAA	AAAA	AAAA	AAAA	AAAA	AAAA	AAAA	AAAA	AAAA	AAAA	AAAA
231	solcap_snp_c1_1019	0	0.0625	AAAA	AAAA	AAAA	AAAB	AAAB	AAAB	AAAA	AAAA	AAAA	AAAA	AAAA	AAAA	AAAA	AAAA	AAAA	AAAA	AAAA	AAAA	AAAA	AAAA	AAAA	AAAB	AAAB	AAAB	AAAA	AAAA	AAAA	AAAA	AAAA	AAAA	AAAA	AAAA	AAAA	AAAA	AAAA	AAAA	AAAA	AAAA	AAAA	AAAA	AAAA	AAAA	AAAB	AAAB	AAAB	AAAB
232	solcap_snp_c1_1023	0	0.0625	BBBB	BBBB	BBBB	ABBB	ABBB	ABBB	BBBB	BBBB	BBBB	BBBB	BBBB	BBBB	BBBB	BBBB	BBBB	BBBB	BBBB	BBBB	BBBB	BBBB	BBBB	ABBB	ABBB	ABBB	BBBB	BBBB	BBBB	BBBB	BBBB	BBBB	BBBB	BBBB	BBBB	BBBB	BBBB	BBBB	BBBB	BBBB	BBBB	BBBB	BBBB	BBBB	ABBB	ABBB	ABBB	ABBB
233	solcap_snp_c1_10467	0	0.0625	BBBB	BBBB	BBBB	ABBB	ABBB	ABBB	BBBB	BBBB	BBBB	BBBB	BBBB	BBBB	BBBB	BBBB	BBBB	BBBB	BBBB	BBBB	BBBB	BBBB	BBBB	BBBB	BBBB	BBBB	BBBB	BBBB	BBBB	BBBB	BBBB	BBBB	BBBB	BBBB	BBBB	BBBB	BBBB	BBBB	BBBB	BBBB	BBBB	ABBB	ABBB	ABBB	ABBB	ABBB	ABBB	ABBB
234	solcap_snp_c1_1051	0	0.0625	AAAA	AAAA	AAAA	AAAA	AAAA	AAAA	AAAA	AAAA	AAAA	AAAA	AAAA	AAAA	AAAB	AAAB	AAAB	AAAA	AAAA	AAAA	AAAA	AAAA	AAAA	AAAA	AAAA	AAAA	AAAA	AAAA	AAAA	AAAA	AAAA	AAAA	AAAA	AAAA	AAAA	AAAA	AAAA	AAAA	AAAB	AAAB	AAAB	AAAA	AAAA	AAAA	AABB	AABB	AABB	AAAA
235	solcap_snp_c1_10528	0	0.0625	BBBB	BBBB	BBBB	BBBB	BBBB	BBBB	BBBB	BBBB	BBBB	ABBB	ABBB	ABBB	BBBB	BBBB	BBBB	ABBB	ABBB	ABBB	BBBB	BBBB	BBBB	ABBB	ABBB	ABBB	BBBB	BBBB	BBBB	BBBB	BBBB	BBBB	BBBB	BBBB	BBBB	ABBB	ABBB	ABBB	BBBB	BBBB	BBBB	BBBB	BBBB	BBBB	BBBB	BBBB	BBBB	BBBB
236	solcap_snp_c1_10539	0	0.0625	BBBB	BBBB	BBBB	BBBB	BBBB	BBBB	BBBB	BBBB	BBBB	ABBB	ABBB	ABBB	BBBB	BBBB	BBBB	ABBB	ABBB	ABBB	BBBB	BBBB	BBBB	ABBB	ABBB	ABBB	BBBB	BBBB	BBBB	BBBB	BBBB	BBBB	BBBB	BBBB	BBBB	ABBB	ABBB	ABBB	BBBB	BBBB	BBBB	BBBB	BBBB	BBBB	BBBB	BBBB	BBBB	BBBB
237	solcap_snp_c1_1059	0	0.0625	BBBB	BBBB	BBBB	ABBB	ABBB	ABBB	BBBB	BBBB	BBBB	BBBB	BBBB	BBBB	BBBB	BBBB	BBBB	BBBB	BBBB	BBBB	BBBB	BBBB	BBBB	ABBB	ABBB	ABBB	BBBB	BBBB	BBBB	BBBB	BBBB	BBBB	BBBB	BBBB	BBBB	BBBB	BBBB	BBBB	BBBB	BBBB	BBBB	BBBB	BBBB	BBBB	ABBB	ABBB	ABBB	ABBB
238	solcap_snp_c1_10901	0	0.0625	AAAB	AAAB	AAAB	AAAA	AAAA	AAAA	AAAA	AAAA	AAAA	AAAB	AAAB	AAAB	AAAA	AAAA	AAAA	AAAA	AAAA	AAAA	AAAA	AAAA	AAAA	AAAA	AAAA	AAAA	AAAB	AAAB	AAAB	AAAA	AAAA	AAAA	AAAA	AAAA	AAAA	AAAA	AAAA	AAAA	AAAA	AAAA	AAAA	AAAB	AAAB	AAAB	AAAA	AAAA	AAAA	AAAA
239	solcap_snp_c1_1093	0	0.0625	BBBB	BBBB	BBBB	ABBB	ABBB	ABBB	BBBB	BBBB	BBBB	BBBB	BBBB	BBBB	ABBB	ABBB	ABBB	ABBB	ABBB	ABBB	BBBB	BBBB	BBBB	BBBB	BBBB	BBBB	BBBB	BBBB	BBBB	BBBB	BBBB	BBBB	BBBB	BBBB	BBBB	BBBB	BBBB	BBBB	BBBB	BBBB	BBBB	BBBB	BBBB	BBBB	ABBB	ABBB	ABBB	BBBB
240	solcap_snp_c1_110	0	0.0625	AAAA	AAAA	AAAA	AAAA	AAAA	AAAA	AAAA	AAAA	AAAA	AAAA	AAAA	AAAA	AAAB	AAAB	AAAB	AAAA	AAAA	AAAA	AAAA	AAAA	AAAA	AAAB	AAAB	AAAB	AAAA	AAAA	AAAA	AAAA	AAAA	AAAA	AAAA	AAAA	AAAA	AAAA	AAAA	AAAA	AAAA	AAAA	AAAA	AAAB	AAAB	AAAB	AAAB	AAAB	AAAB	AAAA
241	solcap_snp_c1_11066	0	0.0625	BBBB	BBBB	BBBB	BBBB	BBBB	BBBB	BBBB	BBBB	BBBB	ABBB	ABBB	ABBB	BBBB	BBBB	BBBB	BBBB	BBBB	BBBB	BBBB	BBBB	BBBB	ABBB	ABBB	ABBB	BBBB	BBBB	BBBB	BBBB	BBBB	BBBB	BBBB	BBBB	BBBB	BBBB	BBBB	BBBB	BBBB	BBBB	BBBB	BBBB	BBBB	BBBB	ABBB	ABBB	ABBB	ABBB
242	solcap_snp_c1_11078	0	0.0625	BBBB	BBBB	BBBB	BBBB	BBBB	BBBB	ABBB	ABBB	ABBB	BBBB	BBBB	BBBB	BBBB	BBBB	BBBB	BBBB	BBBB	BBBB	ABBB	ABBB	ABBB	BBBB	BBBB	BBBB	BBBB	BBBB	BBBB	BBBB	BBBB	BBBB	BBBB	BBBB	BBBB	BBBB	BBBB	BBBB	ABBB	ABBB	ABBB	BBBB	BBBB	BBBB	ABBB	ABBB	ABBB	BBBB
243	solcap_snp_c1_11135	0	0.0625	AAAA	AAAA	AAAA	AAAA	AAAA	AAAA	AAAA	AAAA	AAAA	AAAA	AAAA	AAAA	AAAB	AAAB	AAAB	AAAA	AAAA	AAAA	AAAA	AAAA	AAAA	AAAA	AAAA	AAAA	AAAA	AAAA	AAAA	AAAA	AAAA	AAAA	AABB	AABB	AABB	AAAA	AAAA	AAAA	AAAA	AAAA	AAAA	AAAB	AAAB	AAAB	AAAA	AAAA	AAAA	AAAA
244	solcap_snp_c1_11364	0	0.0625	BBBB	BBBB	BBBB	BBBB	BBBB	BBBB	BBBB	BBBB	BBBB	BBBB	BBBB	BBBB	ABBB	ABBB	ABBB	BBBB	BBBB	BBBB	BBBB	BBBB	BBBB	BBBB	BBBB	BBBB	BBBB	BBBB	BBBB	BBBB	BBBB	BBBB	BBBB	BBBB	BBBB	BBBB	BBBB	BBBB	ABBB	ABBB	ABBB	BBBB	BBBB	BBBB	ABBB	ABBB	ABBB	ABBB
245	solcap_snp_c1_11365	0	0.0625	AAAA	AAAA	AAAA	AAAA	AAAA	AAAA	AAAA	AAAA	AAAA	AAAA	AAAA	AAAA	AAAB	AAAB	AAAB	AAAA	AAAA	AAAA	AAAA	AAAA	AAAA	AAAA	AAAA	AAAA	AAAA	AAAA	AAAA	AAAA	AAAA	AAAA	AAAA	AAAA	AAAA	AAAA	AAAA	AAAA	AAAB	AAAB	AAAB	AAAA	AAAA	AAAA	AAAB	AAAB	AAAB	AAAB
246	solcap_snp_c1_11552	0	0.0625	BBBB	BBBB	BBBB	ABBB	ABBB	ABBB	BBBB	BBBB	BBBB	BBBB	BBBB	BBBB	ABBB	ABBB	ABBB	BBBB	BBBB	BBBB	BBBB	BBBB	BBBB	BBBB	BBBB	BBBB	BBBB	BBBB	BBBB	BBBB	BBBB	BBBB	BBBB	BBBB	BBBB	BBBB	BBBB	BBBB	BBBB	BBBB	BBBB	ABBB	ABBB	ABBB	ABBB	ABBB	ABBB	BBBB
247	solcap_snp_c1_11596	0	0.0625	BBBB	BBBB	BBBB	ABBB	ABBB	ABBB	BBBB	BBBB	BBBB	BBBB	BBBB	BBBB	ABBB	ABBB	ABBB	BBBB	BBBB	BBBB	BBBB	BBBB	BBBB	BBBB	BBBB	BBBB	BBBB	BBBB	BBBB	BBBB	BBBB	BBBB	BBBB	BBBB	BBBB	BBBB	BBBB	BBBB	BBBB	BBBB	BBBB	ABBB	ABBB	ABBB	ABBB	ABBB	ABBB	BBBB
248	solcap_snp_c1_11791	0	0.0625	AAAA	AAAA	AAAA	AAAA	AAAA	AAAA	AAAA	AAAA	AAAA	AAAB	AAAB	AAAB	AAAA	AAAA	AAAA	AAAB	AAAB	AAAB	AAAA	AAAA	AAAA	AAAA	AAAA	AAAA	AAAA	AAAA	AAAA	AAAA	AAAA	AAAA	AAAB	AAAB	AAAB	AAAA	AAAA	AAAA	AAAA	AAAA	AAAA	AAAB	AAAB	AAAB	AAAA	AAAA	AAAA	AAAA
249	solcap_snp_c1_11806	0	0.0625	BBBB	BBBB	BBBB	ABBB	ABBB	ABBB	BBBB	BBBB	BBBB	ABBB	ABBB	ABBB	ABBB	ABBB	ABBB	ABBB	ABBB	ABBB	BBBB	BBBB	BBBB	BBBB	BBBB	BBBB	BBBB	BBBB	BBBB	BBBB	BBBB	BBBB	BBBB	BBBB	BBBB	BBBB	BBBB	BBBB	BBBB	BBBB	BBBB	BBBB	BBBB	BBBB	BBBB	BBBB	BBBB	BBBB
250	solcap_snp_c1_12381	0	0.0625	BBBB	BBBB	BBBB	ABBB	ABBB	ABBB	BBBB	BBBB	BBBB	BBBB	BBBB	BBBB	ABBB	ABBB	ABBB	BBBB	BBBB	BBBB	BBBB	BBBB	BBBB	BBBB	BBBB	BBBB	BBBB	BBBB	BBBB	BBBB	BBBB	BBBB	BBBB	BBBB	BBBB	BBBB	BBBB	BBBB	BBBB	BBBB	BBBB	ABBB	ABBB	ABBB	ABBB	ABBB	ABBB	BBBB
251	solcap_snp_c1_13025	0	0.0625	BBBB	BBBB	BBBB	ABBB	ABBB	ABBB	BBBB	BBBB	BBBB	AABB	AABB	AABB	BBBB	BBBB	BBBB	BBBB	BBBB	BBBB	BBBB	BBBB	BBBB	BBBB	BBBB	BBBB	BBBB	BBBB	BBBB	BBBB	BBBB	BBBB	BBBB	BBBB	BBBB	BBBB	BBBB	BBBB	BBBB	BBBB	BBBB	BBBB	BBBB	BBBB	ABBB	ABBB	ABBB	BBBB
252	solcap_snp_c1_13186	0	0.0625	AAAA	AAAA	AAAA	AAAB	AAAB	AAAB	AAAA	AAAA	AAAA	AAAA	AAAA	AAAA	AAAB	AAAB	AAAB	AAAA	AAAA	AAAA	AAAA	AAAA	AAAA	AAAA	AAAA	AAAA	AAAA	AAAA	AAAA	AAAA	AAAA	AAAA	AAAA	AAAA	AAAA	AAAA	AAAA	AAAA	AAAA	AAAA	AAAA	AAAB	AAAB	AAAB	AAAB	AAAB	AAAB	AAAA
253	solcap_snp_c1_13189	0	0.0625	AAAA	AAAA	AAAA	AAAB	AAAB	AAAB	AAAA	AAAA	AAAA	AAAA	AAAA	AAAA	AAAB	AAAB	AAAB	AAAA	AAAA	AAAA	AAAA	AAAA	AAAA	AAAA	AAAA	AAAA	AAAA	AAAA	AAAA	AAAA	AAAA	AAAA	AAAA	AAAA	AAAA	AAAA	AAAA	AAAA	AAAA	AAAA	AAAA	AAAB	AAAB	AAAB	AAAB	AAAB	AAAB	AAAA
254	solcap_snp_c1_13240	0	0.0625	BBBB	BBBB	BBBB	ABBB	ABBB	ABBB	BBBB	BBBB	BBBB	BBBB	BBBB	BBBB	ABBB	ABBB	ABBB	BBBB	BBBB	BBBB	BBBB	BBBB	BBBB	BBBB	BBBB	BBBB	BBBB	BBBB	BBBB	BBBB	BBBB	BBBB	BBBB	BBBB	BBBB	BBBB	BBBB	BBBB	BBBB	BBBB	BBBB	ABBB	ABBB	ABBB	ABBB	ABBB	ABBB	BBBB
255	solcap_snp_c1_13586	0	0.0625	BBBB	BBBB	BBBB	BBBB	BBBB	BBBB	BBBB	BBBB	BBBB	BBBB	BBBB	BBBB	BBBB	BBBB	BBBB	ABBB	ABBB	ABBB	BBBB	BBBB	BBBB	BBBB	BBBB	BBBB	BBBB	BBBB	BBBB	BBBB	BBBB	BBBB	BBBB	BBBB	BBBB	BBBB	BBBB	BBBB	BBBB	BBBB	BBBB	AABB	AABB	AABB	ABBB	ABBB	ABBB	BBBB
256	solcap_snp_c1_13920	0	0.0625	BBBB	BBBB	BBBB	ABBB	ABBB	ABBB	BBBB	BBBB	BBBB	BBBB	BBBB	BBBB	ABBB	ABBB	ABBB	BBBB	BBBB	BBBB	BBBB	BBBB	BBBB	BBBB	BBBB	BBBB	BBBB	BBBB	BBBB	BBBB	BBBB	BBBB	BBBB	BBBB	BBBB	BBBB	BBBB	BBBB	BBBB	BBBB	BBBB	ABBB	ABBB	ABBB	ABBB	ABBB	ABBB	BBBB
257	solcap_snp_c1_1422	0	0.0625	AAAA	AAAA	AAAA	AAAA	AAAA	AAAA	AAAA	AAAA	AAAA	AAAB	AAAB	AAAB	AAAA	AAAA	AAAA	AAAB	AAAB	AAAB	AAAA	AAAA	AAAA	AAAB	AAAB	AAAB	AAAA	AAAA	AAAA	AAAA	AAAA	AAAA	AAAA	AAAA	AAAA	AAAB	AAAB	AAAB	AAAA	AAAA	AAAA	AAAA	AAAA	AAAA	AAAA	AAAA	AAAA	AAAA
258	solcap_snp_c1_14392	0	0.0625	BBBB	BBBB	BBBB	ABBB	ABBB	ABBB	BBBB	BBBB	BBBB	BBBB	BBBB	BBBB	BBBB	BBBB	BBBB	BBBB	BBBB	BBBB	BBBB	BBBB	BBBB	ABBB	ABBB	ABBB	BBBB	BBBB	BBBB	BBBB	BBBB	BBBB	BBBB	BBBB	BBBB	BBBB	BBBB	BBBB	BBBB	BBBB	BBBB	BBBB	BBBB	BBBB	ABBB	ABBB	ABBB	ABBB
259	solcap_snp_c1_14419	0	0.0625	AAAA	AAAA	AAAA	AAAB	AAAB	AAAB	AAAA	AAAA	AAAA	AAAA	AAAA	AAAA	AAAB	AAAB	AAAB	AAAA	AAAA	AAAA	AAAA	AAAA	AAAA	AAAA	AAAA	AAAA	AAAA	AAAA	AAAA	AAAA	AAAA	AAAA	AAAA	AAAA	AAAA	AAAA	AAAA	AAAA	AAAA	AAAA	AAAA	AAAB	AAAB	AAAB	AAAB	AAAB	AAAB	AAAA
260	solcap_snp_c1_14841	0	0.0625	BBBB	BBBB	BBBB	BBBB	BBBB	BBBB	BBBB	BBBB	BBBB	ABBB	ABBB	ABBB	ABBB	ABBB	ABBB	BBBB	BBBB	BBBB	ABBB	ABBB	ABBB	BBBB	BBBB	BBBB	BBBB	BBBB	BBBB	BBBB	BBBB	BBBB	BBBB	BBBB	BBBB	BBBB	BBBB	BBBB	ABBB	ABBB	ABBB	BBBB	BBBB	BBBB	BBBB	BBBB	BBBB	BBBB
261	solcap_snp_c1_14913	0	0.0625	BBBB	BBBB	BBBB	BBBB	BBBB	BBBB	BBBB	BBBB	BBBB	BBBB	BBBB	BBBB	BBBB	BBBB	BBBB	ABBB	ABBB	ABBB	BBBB	BBBB	BBBB	BBBB	BBBB	BBBB	BBBB	BBBB	BBBB	BBBB	BBBB	BBBB	ABBB	ABBB	ABBB	BBBB	BBBB	BBBB	BBBB	BBBB	BBBB	AABB	AABB	AABB	BBBB	BBBB	BBBB	BBBB
262	solcap_snp_c1_14929	0	0.0625	AAAA	AAAA	AAAA	AAAB	AAAB	AAAB	AAAA	AAAA	AAAA	AAAA	AAAA	AAAA	AAAA	AAAA	AAAA	AAAA	AAAA	AAAA	AAAA	AAAA	AAAA	AAAA	AAAA	AAAA	AAAA	AAAA	AAAA	AAAA	AAAA	AAAA	AAAA	AAAA	AAAA	AAAA	AAAA	AAAA	AAAA	AAAA	AAAA	AAAB	AAAB	AAAB	AAAB	AAAB	AAAB	AAAB
263	solcap_snp_c1_15523	0	0.0625	AAAA	AAAA	AAAA	AAAB	AAAB	AAAB	AAAA	AAAA	AAAA	AAAB	AAAB	AAAB	AAAB	AAAB	AAAB	AAAB	AAAB	AAAB	AAAA	AAAA	AAAA	AAAA	AAAA	AAAA	AAAA	AAAA	AAAA	AAAA	AAAA	AAAA	AAAA	AAAA	AAAA	AAAA	AAAA	AAAA	AAAA	AAAA	AAAA	AAAA	AAAA	AAAA	AAAA	AAAA	AAAA	AAAA
264	solcap_snp_c1_15694	0	0.0625	BBBB	BBBB	BBBB	BBBB	BBBB	BBBB	BBBB	BBBB	BBBB	BBBB	BBBB	BBBB	BBBB	BBBB	BBBB	AABB	AABB	AABB	BBBB	BBBB	BBBB	BBBB	BBBB	BBBB	ABBB	ABBB	ABBB	BBBB	BBBB	BBBB	BBBB	BBBB	BBBB	BBBB	BBBB	BBBB	BBBB	BBBB	BBBB	ABBB	ABBB	ABBB	BBBB	BBBB	BBBB	BBBB
265	solcap_snp_c1_15695	0	0.0625	AAAA	AAAA	AAAA	AAAA	AAAA	AAAA	AAAA	AAAA	AAAA	AAAA	AAAA	AAAA	AAAB	AAAB	AAAB	AAAA	AAAA	AAAA	AAAA	AAAA	AAAA	AAAA	AAAA	AAAA	AAAA	AAAA	AAAA	AAAA	AAAA	AAAA	AAAA	AAAA	AAAA	AAAA	AAAA	AAAA	AABB	AABB	AABB	AAAB	AAAB	AAAB	AAAA	AAAA	AAAA	AAAA
266	solcap_snp_c1_15739	0	0.0625	AAAA	AAAA	AAAA	AAAB	AAAB	AAAB	AAAA	AAAA	AAAA	AAAA	AAAA	AAAA	AAAB	AAAB	AAAB	AAAA	AAAA	AAAA	AAAA	AAAA	AAAA	AAAA	AAAA	AAAA	AAAA	AAAA	AAAA	AAAA	AAAA	AAAA	AAAA	AAAA	AAAA	AAAA	AAAA	AAAA	AAAA	AAAA	AAAA	AAAB	AAAB	AAAB	AAAB	AAAB	AAAB	AAAA
267	solcap_snp_c1_15839	0	0.0625	AAAA	AAAA	AAAA	AAAB	AAAB	AAAB	AAAA	AAAA	AAAA	AAAA	AAAA	AAAA	AAAA	AAAA	AAAA	AAAA	AAAA	AAAA	AAAA	AAAA	AAAA	AAAA	AAAA	AAAA	AAAA	AAAA	AAAA	AAAA	AAAA	AAAA	AAAA	AAAA	AAAA	AAAA	AAAA	AAAA	AAAA	AAAA	AAAA	AAAB	AAAB	AAAB	AAAB	AAAB	AAAB	AAAB
268	solcap_snp_c1_15870	0	0.0625	AAAA	AAAA	AAAA	AAAA	AAAA	AAAA	AAAA	AAAA	AAAA	AAAA	AAAA	AAAA	AAAB	AAAB	AAAB	AAAB	AAAB	AAAB	AAAA	AAAA	AAAA	AAAA	AAAA	AAAA	AAAB	AAAB	AAAB	AAAA	AAAA	AAAA	AAAB	AAAB	AAAB	AAAA	AAAA	AAAA	AAAA	AAAA	AAAA	AAAA	AAAA	AAAA	AAAA	AAAA	AAAA	AAAA
269	solcap_snp_c1_16250	0	0.0625	BBBB	BBBB	BBBB	ABBB	ABBB	ABBB	BBBB	BBBB	BBBB	BBBB	BBBB	BBBB	ABBB	ABBB	ABBB	BBBB	BBBB	BBBB	BBBB	BBBB	BBBB	BBBB	BBBB	BBBB	BBBB	BBBB	BBBB	BBBB	BBBB	BBBB	BBBB	BBBB	BBBB	BBBB	BBBB	BBBB	BBBB	BBBB	BBBB	ABBB	ABBB	ABBB	ABBB	ABBB	ABBB	BBBB
270	solcap_snp_c1_16301	0	0.0625	BBBB	BBBB	BBBB	BBBB	BBBB	BBBB	BBBB	BBBB	BBBB	BBBB	BBBB	BBBB	ABBB	ABBB	ABBB	BBBB	BBBB	BBBB	BBBB	BBBB	BBBB	BBBB	BBBB	BBBB	BBBB	BBBB	BBBB	BBBB	BBBB	BBBB	ABBB	ABBB	ABBB	BBBB	BBBB	BBBB	ABBB	ABBB	ABBB	ABBB	ABBB	ABBB	BBBB	BBBB	BBBB	BBBB
271	solcap_snp_c1_16726	0	0.0625	BBBB	BBBB	BBBB	BBBB	BBBB	BBBB	BBBB	BBBB	BBBB	BBBB	BBBB	BBBB	ABBB	ABBB	ABBB	BBBB	BBBB	BBBB	BBBB	BBBB	BBBB	BBBB	BBBB	BBBB	BBBB	BBBB	BBBB	BBBB	BBBB	BBBB	BBBB	BBBB	BBBB	BBBB	BBBB	BBBB	ABBB	ABBB	ABBB	BBBB	BBBB	BBBB	ABBB	ABBB	ABBB	ABBB
272	solcap_snp_c1_287	0	0.0625	BBBB	BBBB	BBBB	ABBB	ABBB	ABBB	BBBB	BBBB	BBBB	AABB	AABB	AABB	BBBB	BBBB	BBBB	BBBB	BBBB	BBBB	BBBB	BBBB	BBBB	BBBB	BBBB	BBBB	BBBB	BBBB	BBBB	BBBB	BBBB	BBBB	BBBB	BBBB	BBBB	BBBB	BBBB	BBBB	BBBB	BBBB	BBBB	BBBB	BBBB	BBBB	ABBB	ABBB	ABBB	BBBB
273	solcap_snp_c1_3098	0	0.0625	BBBB	BBBB	BBBB	BBBB	BBBB	BBBB	ABBB	ABBB	ABBB	ABBB	ABBB	ABBB	BBBB	BBBB	BBBB	BBBB	BBBB	BBBB	BBBB	BBBB	BBBB	BBBB	BBBB	BBBB	BBBB	BBBB	BBBB	BBBB	BBBB	BBBB	AABB	AABB	AABB	BBBB	BBBB	BBBB	BBBB	BBBB	BBBB	BBBB	BBBB	BBBB	BBBB	BBBB	BBBB	BBBB
274	solcap_snp_c1_3154	0	0.0625	BBBB	BBBB	BBBB	ABBB	ABBB	ABBB	BBBB	BBBB	BBBB	BBBB	BBBB	BBBB	BBBB	BBBB	BBBB	BBBB	BBBB	BBBB	BBBB	BBBB	BBBB	BBBB	BBBB	BBBB	BBBB	BBBB	BBBB	BBBB	BBBB	BBBB	BBBB	BBBB	BBBB	ABBB	ABBB	ABBB	BBBB	BBBB	BBBB	BBBB	BBBB	BBBB	ABBB	ABBB	ABBB	ABBB
275	solcap_snp_c1_3393	0	0.0625	AAAA	AAAA	AAAA	AAAB	AAAB	AAAB	AAAA	AAAA	AAAA	AAAA	AAAA	AAAA	AAAA	AAAA	AAAA	AAAA	AAAA	AAAA	AAAA	AAAA	AAAA	AAAB	AAAB	AAAB	AAAA	AAAA	AAAA	AAAA	AAAA	AAAA	AAAB	AAAB	AAAB	AAAA	AAAA	AAAA	AAAA	AAAA	AAAA	AAAA	AAAA	AAAA	AAAB	AAAB	AAAB	AAAA
276	solcap_snp_c1_4231	0	0.0625	BBBB	BBBB	BBBB	BBBB	BBBB	BBBB	ABBB	ABBB	ABBB	BBBB	BBBB	BBBB	BBBB	BBBB	BBBB	BBBB	BBBB	BBBB	BBBB	BBBB	BBBB	BBBB	BBBB	BBBB	ABBB	ABBB	ABBB	BBBB	BBBB	BBBB	BBBB	BBBB	BBBB	BBBB	BBBB	BBBB	BBBB	BBBB	BBBB	BBBB	BBBB	BBBB	ABBB	ABBB	ABBB	ABBB
277	solcap_snp_c1_4666	0	0.0625	BBBB	BBBB	BBBB	BBBB	BBBB	BBBB	ABBB	ABBB	ABBB	BBBB	BBBB	BBBB	BBBB	BBBB	BBBB	ABBB	ABBB	ABBB	BBBB	BBBB	BBBB	ABBB	ABBB	ABBB	BBBB	BBBB	BBBB	BBBB	BBBB	BBBB	BBBB	BBBB	BBBB	BBBB	BBBB	BBBB	BBBB	BBBB	BBBB	BBBB	BBBB	BBBB	ABBB	ABBB	ABBB	BBBB
278	solcap_snp_c1_4859	0	0.0625	BBBB	BBBB	BBBB	ABBB	ABBB	ABBB	BBBB	BBBB	BBBB	BBBB	BBBB	BBBB	ABBB	ABBB	ABBB	BBBB	BBBB	BBBB	BBBB	BBBB	BBBB	BBBB	BBBB	BBBB	BBBB	BBBB	BBBB	BBBB	BBBB	BBBB	BBBB	BBBB	BBBB	BBBB	BBBB	BBBB	ABBB	ABBB	ABBB	BBBB	BBBB	BBBB	ABBB	ABBB	ABBB	BBBB
279	solcap_snp_c1_4862	0	0.0625	BBBB	BBBB	BBBB	ABBB	ABBB	ABBB	BBBB	BBBB	BBBB	BBBB	BBBB	BBBB	ABBB	ABBB	ABBB	BBBB	BBBB	BBBB	BBBB	BBBB	BBBB	BBBB	BBBB	BBBB	BBBB	BBBB	BBBB	BBBB	BBBB	BBBB	BBBB	BBBB	BBBB	BBBB	BBBB	BBBB	ABBB	ABBB	ABBB	BBBB	BBBB	BBBB	ABBB	ABBB	ABBB	BBBB
280	solcap_snp_c1_4885	0	0.0625	AAAA	AAAA	AAAA	AAAB	AAAB	AAAB	AAAA	AAAA	AAAA	AAAA	AAAA	AAAA	AAAB	AAAB	AAAB	AAAA	AAAA	AAAA	AAAA	AAAA	AAAA	AAAA	AAAA	AAAA	AAAA	AAAA	AAAA	AAAA	AAAA	AAAA	AAAA	AAAA	AAAA	AAAA	AAAA	AAAA	AAAB	AAAB	AAAB	AAAA	AAAA	AAAA	AAAB	AAAB	AAAB	AAAA
281	solcap_snp_c1_5198	0	0.0625	BBBB	BBBB	BBBB	BBBB	BBBB	BBBB	BBBB	BBBB	BBBB	BBBB	BBBB	BBBB	ABBB	ABBB	ABBB	BBBB	BBBB	BBBB	BBBB	BBBB	BBBB	BBBB	BBBB	BBBB	BBBB	BBBB	BBBB	BBBB	BBBB	BBBB	ABBB	ABBB	ABBB	BBBB	BBBB	BBBB	BBBB	BBBB	BBBB	BBBB	BBBB	BBBB	ABBB	ABBB	ABBB	ABBB
282	solcap_snp_c1_5224	0	0.0625	AAAA	AAAA	AAAA	AAAB	AAAB	AAAB	AAAA	AAAA	AAAA	AAAA	AAAA	AAAA	AAAA	AAAA	AAAA	AAAA	AAAA	AAAA	AAAA	AAAA	AAAA	AAAA	AAAA	AAAA	AAAA	AAAA	AAAA	AAAA	AAAA	AAAA	AAAA	AAAA	AAAA	AAAA	AAAA	AAAA	AAAA	AAAA	AAAA	AAAB	AAAB	AAAB	AAAB	AAAB	AAAB	AAAB
283	solcap_snp_c1_5228	0	0.0625	BBBB	BBBB	BBBB	ABBB	ABBB	ABBB	BBBB	BBBB	BBBB	BBBB	BBBB	BBBB	BBBB	BBBB	BBBB	BBBB	BBBB	BBBB	BBBB	BBBB	BBBB	BBBB	BBBB	BBBB	BBBB	BBBB	BBBB	BBBB	BBBB	BBBB	BBBB	BBBB	BBBB	BBBB	BBBB	BBBB	BBBB	BBBB	BBBB	ABBB	ABBB	ABBB	ABBB	ABBB	ABBB	ABBB
284	solcap_snp_c1_5580	0	0.0625	AAAA	AAAA	AAAA	AAAB	AAAB	AAAB	AAAA	AAAA	AAAA	AAAA	AAAA	AAAA	AAAA	AAAA	AAAA	AAAA	AAAA	AAAA	AAAA	AAAA	AAAA	AAAB	AAAB	AAAB	AAAA	AAAA	AAAA	AAAA	AAAA	AAAA	AAAA	AAAA	AAAA	AAAA	AAAA	AAAA	AAAA	AAAA	AAAA	AAAA	AAAA	AAAA	AAAB	AAAB	AAAB	AAAB
285	solcap_snp_c1_5871	0	0.0625	AAAA	AAAA	AAAA	AAAB	AAAB	AAAB	AAAA	AAAA	AAAA	AAAA	AAAA	AAAA	AAAB	AAAB	AAAB	AAAA	AAAA	AAAA	AAAA	AAAA	AAAA	AAAA	AAAA	AAAA	AAAA	AAAA	AAAA	AAAA	AAAA	AAAA	AAAA	AAAA	AAAA	AAAA	AAAA	AAAA	AAAA	AAAA	AAAA	AAAB	AAAB	AAAB	AAAB	AAAB	AAAB	AAAA
286	solcap_snp_c1_6298	0	0.0625	AAAA	AAAA	AAAA	AAAB	AAAB	AAAB	AAAA	AAAA	AAAA	AAAA	AAAA	AAAA	AAAA	AAAA	AAAA	AAAA	AAAA	AAAA	AAAA	AAAA	AAAA	AAAB	AAAB	AAAB	AAAA	AAAA	AAAA	AAAA	AAAA	AAAA	AAAA	AAAA	AAAA	AAAA	AAAA	AAAA	AAAA	AAAA	AAAA	AAAB	AAAB	AAAB	AAAB	AAAB	AAAB	AAAA
287	solcap_snp_c1_6308	0	0.0625	AAAA	AAAA	AAAA	AAAB	AAAB	AAAB	AAAA	AAAA	AAAA	AAAA	AAAA	AAAA	AAAA	AAAA	AAAA	AAAA	AAAA	AAAA	AAAA	AAAA	AAAA	AAAA	AAAA	AAAA	AAAA	AAAA	AAAA	AAAA	AAAA	AAAA	AAAA	AAAA	AAAA	AAAA	AAAA	AAAA	AAAA	AAAA	AAAA	AAAB	AAAB	AAAB	AAAB	AAAB	AAAB	AAAB
288	solcap_snp_c1_6355	0	0.0625	AAAA	AAAA	AAAA	AAAA	AAAA	AAAA	AAAA	AAAA	AAAA	AAAA	AAAA	AAAA	AAAB	AAAB	AAAB	AABB	AABB	AABB	AAAA	AAAA	AAAA	AAAA	AAAA	AAAA	AAAA	AAAA	AAAA	AAAA	AAAA	AAAA	AAAA	AAAA	AAAA	AAAA	AAAA	AAAA	AAAA	AAAA	AAAA	AAAA	AAAA	AAAA	AAAB	AAAB	AAAB	AAAA
289	solcap_snp_c1_7136	0	0.0625	BBBB	BBBB	BBBB	BBBB	BBBB	BBBB	BBBB	BBBB	BBBB	ABBB	ABBB	ABBB	BBBB	BBBB	BBBB	BBBB	BBBB	BBBB	BBBB	BBBB	BBBB	ABBB	ABBB	ABBB	BBBB	BBBB	BBBB	BBBB	BBBB	BBBB	BBBB	BBBB	BBBB	BBBB	BBBB	BBBB	BBBB	BBBB	BBBB	BBBB	BBBB	BBBB	ABBB	ABBB	ABBB	ABBB
290	solcap_snp_c1_7142	0	0.0625	BBBB	BBBB	BBBB	BBBB	BBBB	BBBB	BBBB	BBBB	BBBB	ABBB	ABBB	ABBB	BBBB	BBBB	BBBB	BBBB	BBBB	BBBB	BBBB	BBBB	BBBB	ABBB	ABBB	ABBB	BBBB	BBBB	BBBB	BBBB	BBBB	BBBB	BBBB	BBBB	BBBB	BBBB	BBBB	BBBB	BBBB	BBBB	BBBB	BBBB	BBBB	BBBB	ABBB	ABBB	ABBB	ABBB
291	solcap_snp_c1_7143	0	0.0625	AAAA	AAAA	AAAA	AAAA	AAAA	AAAA	AAAA	AAAA	AAAA	AAAB	AAAB	AAAB	AAAA	AAAA	AAAA	AAAA	AAAA	AAAA	AAAA	AAAA	AAAA	AAAB	AAAB	AAAB	AAAA	AAAA	AAAA	AAAA	AAAA	AAAA	AAAA	AAAA	AAAA	AAAA	AAAA	AAAA	AAAA	AAAA	AAAA	AAAA	AAAA	AAAA	AAAB	AAAB	AAAB	AAAB
292	solcap_snp_c1_7515	0	0.0625	AAAA	AAAA	AAAA	AAAB	AAAB	AAAB	AAAA	AAAA	AAAA	AAAA	AAAA	AAAA	AAAA	AAAA	AAAA	AAAA	AAAA	AAAA	AAAA	AAAA	AAAA	AAAA	AAAA	AAAA	AAAA	AAAA	AAAA	AAAA	AAAA	AAAA	AAAA	AAAA	AAAA	AAAB	AAAB	AAAB	AAAA	AAAA	AAAA	AAAA	AAAA	AAAA	AAAB	AAAB	AAAB	AAAB
293	solcap_snp_c1_7516	0	0.0625	BBBB	BBBB	BBBB	ABBB	ABBB	ABBB	BBBB	BBBB	BBBB	BBBB	BBBB	BBBB	BBBB	BBBB	BBBB	BBBB	BBBB	BBBB	BBBB	BBBB	BBBB	BBBB	BBBB	BBBB	BBBB	BBBB	BBBB	BBBB	BBBB	BBBB	BBBB	BBBB	BBBB	ABBB	ABBB	ABBB	BBBB	BBBB	BBBB	BBBB	BBBB	BBBB	ABBB	ABBB	ABBB	ABBB
294	solcap_snp_c1_7666	0	0.0625	BBBB	BBBB	BBBB	ABBB	ABBB	ABBB	BBBB	BBBB	BBBB	BBBB	BBBB	BBBB	BBBB	BBBB	BBBB	BBBB	BBBB	BBBB	BBBB	BBBB	BBBB	ABBB	ABBB	ABBB	BBBB	BBBB	BBBB	BBBB	BBBB	BBBB	BBBB	BBBB	BBBB	BBBB	BBBB	BBBB	BBBB	BBBB	BBBB	BBBB	BBBB	BBBB	ABBB	ABBB	ABBB	ABBB
295	solcap_snp_c1_7834	0	0.0625	BBBB	BBBB	BBBB	ABBB	ABBB	ABBB	BBBB	BBBB	BBBB	BBBB	BBBB	BBBB	ABBB	ABBB	ABBB	BBBB	BBBB	BBBB	BBBB	BBBB	BBBB	BBBB	BBBB	BBBB	BBBB	BBBB	BBBB	BBBB	BBBB	BBBB	BBBB	BBBB	BBBB	BBBB	BBBB	BBBB	ABBB	ABBB	ABBB	BBBB	BBBB	BBBB	ABBB	ABBB	ABBB	BBBB
296	solcap_snp_c1_7870	0	0.0625	BBBB	BBBB	BBBB	ABBB	ABBB	ABBB	BBBB	BBBB	BBBB	BBBB	BBBB	BBBB	ABBB	ABBB	ABBB	BBBB	BBBB	BBBB	BBBB	BBBB	BBBB	BBBB	BBBB	BBBB	BBBB	BBBB	BBBB	BBBB	BBBB	BBBB	BBBB	BBBB	BBBB	BBBB	BBBB	BBBB	ABBB	ABBB	ABBB	BBBB	BBBB	BBBB	ABBB	ABBB	ABBB	BBBB
297	solcap_snp_c1_7876	0	0.0625	BBBB	BBBB	BBBB	ABBB	ABBB	ABBB	BBBB	BBBB	BBBB	BBBB	BBBB	BBBB	ABBB	ABBB	ABBB	BBBB	BBBB	BBBB	BBBB	BBBB	BBBB	BBBB	BBBB	BBBB	BBBB	BBBB	BBBB	BBBB	BBBB	BBBB	BBBB	BBBB	BBBB	BBBB	BBBB	BBBB	ABBB	ABBB	ABBB	BBBB	BBBB	BBBB	ABBB	ABBB	ABBB	BBBB
298	solcap_snp_c1_7963	0	0.0625	BBBB	BBBB	BBBB	BBBB	BBBB	BBBB	ABBB	ABBB	ABBB	BBBB	BBBB	BBBB	ABBB	ABBB	ABBB	BBBB	BBBB	BBBB	BBBB	BBBB	BBBB	BBBB	BBBB	BBBB	BBBB	BBBB	BBBB	BBBB	BBBB	BBBB	AABB	AABB	AABB	BBBB	BBBB	BBBB	BBBB	BBBB	BBBB	BBBB	BBBB	BBBB	BBBB	BBBB	BBBB	BBBB
299	solcap_snp_c1_7989	0	0.0625	AAAA	AAAA	AAAA	AAAB	AAAB	AAAB	AAAA	AAAA	AAAA	AAAA	AAAA	AAAA	AAAA	AAAA	AAAA	AAAA	AAAA	AAAA	AAAA	AAAA	AAAA	AAAA	AAAA	AAAA	AAAA	AAAA	AAAA	AAAA	AAAA	AAAA	AAAA	AAAA	AAAA	AAAA	AAAA	AAAA	AAAA	AAAA	AAAA	AAAB	AAAB	AAAB	AAAB	AAAB	AAAB	AAAB
300	solcap_snp_c1_7992	0	0.0625	AAAA	AAAA	AAAA	AAAB	AAAB	AAAB	AAAA	AAAA	AAAA	AAAA	AAAA	AAAA	AAAA	AAAA	AAAA	AAAA	AAAA	AAAA	AAAA	AAAA	AAAA	AAAA	AAAA	AAAA	AAAA	AAAA	AAAA	AAAA	AAAA	AAAA	AAAA	AAAA	AAAA	AAAB	AAAB	AAAB	AAAA	AAAA	AAAA	AAAA	AAAA	AAAA	AAAB	AAAB	AAAB	AAAB
301	solcap_snp_c1_8300	0	0.0625	BBBB	BBBB	BBBB	BBBB	BBBB	BBBB	BBBB	BBBB	BBBB	BBBB	BBBB	BBBB	ABBB	ABBB	ABBB	BBBB	BBBB	BBBB	BBBB	BBBB	BBBB	BBBB	BBBB	BBBB	BBBB	BBBB	BBBB	BBBB	BBBB	BBBB	AABB	AABB	AABB	BBBB	BBBB	BBBB	BBBB	BBBB	BBBB	ABBB	ABBB	ABBB	BBBB	BBBB	BBBB	BBBB
302	solcap_snp_c1_8518	0	0.0625	BBBB	BBBB	BBBB	ABBB	ABBB	ABBB	BBBB	BBBB	BBBB	BBBB	BBBB	BBBB	BBBB	BBBB	BBBB	BBBB	BBBB	BBBB	ABBB	ABBB	ABBB	BBBB	BBBB	BBBB	BBBB	BBBB	BBBB	BBBB	BBBB	BBBB	BBBB	BBBB	BBBB	BBBB	BBBB	BBBB	AABB	AABB	AABB	BBBB	BBBB	BBBB	BBBB	BBBB	BBBB	BBBB
303	solcap_snp_c1_8574	0	0.0625	BBBB	BBBB	BBBB	BBBB	BBBB	BBBB	BBBB	BBBB	BBBB	ABBB	ABBB	ABBB	ABBB	ABBB	ABBB	BBBB	BBBB	BBBB	BBBB	BBBB	BBBB	ABBB	ABBB	ABBB	ABBB	ABBB	ABBB	BBBB	BBBB	BBBB	BBBB	BBBB	BBBB	BBBB	BBBB	BBBB	BBBB	BBBB	BBBB	BBBB	BBBB	BBBB	BBBB	BBBB	BBBB	BBBB
304	solcap_snp_c1_8593	0	0.0625	BBBB	BBBB	BBBB	BBBB	BBBB	BBBB	BBBB	BBBB	BBBB	ABBB	ABBB	ABBB	BBBB	BBBB	BBBB	BBBB	BBBB	BBBB	BBBB	BBBB	BBBB	ABBB	ABBB	ABBB	BBBB	BBBB	BBBB	BBBB	BBBB	BBBB	BBBB	BBBB	BBBB	BBBB	BBBB	BBBB	BBBB	BBBB	BBBB	BBBB	BBBB	BBBB	ABBB	ABBB	ABBB	ABBB
305	solcap_snp_c1_9779	0	0.0625	BBBB	BBBB	BBBB	BBBB	BBBB	BBBB	BBBB	BBBB	BBBB	BBBB	BBBB	BBBB	BBBB	BBBB	BBBB	BBBB	BBBB	BBBB	ABBB	ABBB	ABBB	BBBB	BBBB	BBBB	BBBB	BBBB	BBBB	BBBB	BBBB	BBBB	BBBB	BBBB	BBBB	BBBB	BBBB	BBBB	AABB	AABB	AABB	ABBB	ABBB	ABBB	BBBB	BBBB	BBBB	BBBB
306	solcap_snp_c1_9785	0	0.0625	AAAA	AAAA	AAAA	AAAA	AAAA	AAAA	AAAA	AAAA	AAAA	AAAA	AAAA	AAAA	AAAA	AAAA	AAAA	AAAA	AAAA	AAAA	AAAB	AAAB	AAAB	AAAA	AAAA	AAAA	AAAA	AAAA	AAAA	AAAA	AAAA	AAAA	AAAA	AAAA	AAAA	AAAA	AAAA	AAAA	AABB	AABB	AABB	AAAB	AAAB	AAAB	AAAA	AAAA	AAAA	AAAA
307	solcap_snp_c1_9786	0	0.0625	BBBB	BBBB	BBBB	BBBB	BBBB	BBBB	BBBB	BBBB	BBBB	BBBB	BBBB	BBBB	BBBB	BBBB	BBBB	BBBB	BBBB	BBBB	ABBB	ABBB	ABBB	BBBB	BBBB	BBBB	BBBB	BBBB	BBBB	BBBB	BBBB	BBBB	BBBB	BBBB	BBBB	BBBB	BBBB	BBBB	AABB	AABB	AABB	ABBB	ABBB	ABBB	BBBB	BBBB	BBBB	BBBB
308	solcap_snp_c1_9837	0	0.0625	BBBB	BBBB	BBBB	BBBB	BBBB	BBBB	BBBB	BBBB	BBBB	BBBB	BBBB	BBBB	BBBB	BBBB	BBBB	ABBB	ABBB	ABBB	ABBB	ABBB	ABBB	ABBB	ABBB	ABBB	BBBB	BBBB	BBBB	BBBB	BBBB	BBBB	BBBB	BBBB	BBBB	BBBB	BBBB	BBBB	ABBB	ABBB	ABBB	BBBB	BBBB	BBBB	BBBB	BBBB	BBBB	BBBB
309	solcap_snp_c1_99	0	0.0625	BBBB	BBBB	BBBB	BBBB	BBBB	BBBB	BBBB	BBBB	BBBB	BBBB	BBBB	BBBB	ABBB	ABBB	ABBB	BBBB	BBBB	BBBB	BBBB	BBBB	BBBB	ABBB	ABBB	ABBB	BBBB	BBBB	BBBB	BBBB	BBBB	BBBB	BBBB	BBBB	BBBB	BBBB	BBBB	BBBB	BBBB	BBBB	BBBB	ABBB	ABBB	ABBB	ABBB	ABBB	ABBB	BBBB
310	solcap_snp_c1_9944	0	0.0625	BBBB	BBBB	BBBB	ABBB	ABBB	ABBB	BBBB	BBBB	BBBB	BBBB	BBBB	BBBB	ABBB	ABBB	ABBB	BBBB	BBBB	BBBB	BBBB	BBBB	BBBB	BBBB	BBBB	BBBB	BBBB	BBBB	BBBB	BBBB	BBBB	BBBB	BBBB	BBBB	BBBB	BBBB	BBBB	BBBB	BBBB	BBBB	BBBB	ABBB	ABBB	ABBB	ABBB	ABBB	ABBB	BBBB
311	solcap_snp_c2_10694	0	0.0625	BBBB	BBBB	BBBB	BBBB	BBBB	BBBB	BBBB	BBBB	BBBB	BBBB	BBBB	BBBB	AABB	AABB	AABB	BBBB	BBBB	BBBB	BBBB	BBBB	BBBB	ABBB	ABBB	ABBB	BBBB	BBBB	BBBB	BBBB	BBBB	BBBB	ABBB	ABBB	ABBB	BBBB	BBBB	BBBB	BBBB	BBBB	BBBB	BBBB	BBBB	BBBB	BBBB	BBBB	BBBB	BBBB
312	solcap_snp_c2_1098	0	0.0625	AAAA	AAAA	AAAA	AAAB	AAAB	AAAB	AAAA	AAAA	AAAA	AABB	AABB	AABB	AAAA	AAAA	AAAA	AAAA	AAAA	AAAA	AAAA	AAAA	AAAA	AAAA	AAAA	AAAA	AAAA	AAAA	AAAA	AAAA	AAAA	AAAA	AAAA	AAAA	AAAA	AAAA	AAAA	AAAA	AAAA	AAAA	AAAA	AAAA	AAAA	AAAA	AAAB	AAAB	AAAB	AAAA
313	solcap_snp_c2_11590	0	0.0625	BBBB	BBBB	BBBB	ABBB	ABBB	ABBB	BBBB	BBBB	BBBB	BBBB	BBBB	BBBB	BBBB	BBBB	BBBB	BBBB	BBBB	BBBB	BBBB	BBBB	BBBB	BBBB	BBBB	BBBB	BBBB	BBBB	BBBB	BBBB	BBBB	BBBB	BBBB	BBBB	BBBB	BBBB	BBBB	BBBB	BBBB	BBBB	BBBB	BBBB	BBBB	BBBB	AABB	AABB	AABB	ABBB
314	solcap_snp_c2_1181	0	0.0625	AAAA	AAAA	AAAA	AABB	AABB	AABB	AAAA	AAAA	AAAA	AAAB	AAAB	AAAB	AAAA	AAAA	AAAA	AAAA	AAAA	AAAA	AAAA	AAAA	AAAA	AAAA	AAAA	AAAA	AAAA	AAAA	AAAA	AAAA	AAAA	AAAA	AAAA	AAAA	AAAA	AAAA	AAAA	AAAA	AAAA	AAAA	AAAA	AAAA	AAAA	AAAA	AAAB	AAAB	AAAB	AAAA
315	solcap_snp_c2_13060	0	0.0625	AAAA	AAAA	AAAA	AAAB	AAAB	AAAB	AAAA	AAAA	AAAA	AAAA	AAAA	AAAA	AAAA	AAAA	AAAA	AAAA	AAAA	AAAA	AAAA	AAAA	AAAA	AAAA	AAAA	AAAA	AAAA	AAAA	AAAA	AAAA	AAAA	AAAA	AAAA	AAAA	AAAA	AAAA	AAAA	AAAA	AAAA	AAAA	AAAA	AAAB	AAAB	AAAB	AAAB	AAAB	AAAB	AAAB
316	solcap_snp_c2_13163	0	0.0625	BBBB	BBBB	BBBB	BBBB	BBBB	BBBB	ABBB	ABBB	ABBB	BBBB	BBBB	BBBB	BBBB	BBBB	BBBB	BBBB	BBBB	BBBB	BBBB	BBBB	BBBB	BBBB	BBBB	BBBB	ABBB	ABBB	ABBB	BBBB	BBBB	BBBB	BBBB	BBBB	BBBB	BBBB	BBBB	BBBB	BBBB	BBBB	BBBB	BBBB	BBBB	BBBB	ABBB	ABBB	ABBB	ABBB
317	solcap_snp_c2_13193	0	0.0625	BBBB	BBBB	BBBB	BBBB	BBBB	BBBB	ABBB	ABBB	ABBB	BBBB	BBBB	BBBB	BBBB	BBBB	BBBB	BBBB	BBBB	BBBB	BBBB	BBBB	BBBB	BBBB	BBBB	BBBB	ABBB	ABBB	ABBB	BBBB	BBBB	BBBB	BBBB	BBBB	BBBB	BBBB	BBBB	BBBB	BBBB	BBBB	BBBB	BBBB	BBBB	BBBB	ABBB	ABBB	ABBB	ABBB
318	solcap_snp_c2_13322	0	0.0625	BBBB	BBBB	BBBB	BBBB	BBBB	BBBB	ABBB	ABBB	ABBB	BBBB	BBBB	BBBB	BBBB	BBBB	BBBB	BBBB	BBBB	BBBB	BBBB	BBBB	BBBB	BBBB	BBBB	BBBB	ABBB	ABBB	ABBB	BBBB	BBBB	BBBB	BBBB	BBBB	BBBB	BBBB	BBBB	BBBB	BBBB	BBBB	BBBB	BBBB	BBBB	BBBB	ABBB	ABBB	ABBB	ABBB
319	solcap_snp_c2_15068	0	0.0625	AAAA	AAAA	AAAA	AAAB	AAAB	AAAB	AAAA	AAAA	AAAA	AAAA	AAAA	AAAA	AAAB	AAAB	AAAB	AAAA	AAAA	AAAA	AAAA	AAAA	AAAA	AAAA	AAAA	AAAA	AAAA	AAAA	AAAA	AAAA	AAAA	AAAA	AAAA	AAAA	AAAA	AAAA	AAAA	AAAA	AAAB	AAAB	AAAB	AAAA	AAAA	AAAA	AAAB	AAAB	AAAB	AAAA
320	solcap_snp_c2_16567	0	0.0625	AAAA	AAAA	AAAA	AAAB	AAAB	AAAB	AAAA	AAAA	AAAA	AAAA	AAAA	AAAA	AAAA	AAAA	AAAA	AAAB	AAAB	AAAB	AAAA	AAAA	AAAA	AAAA	AAAA	AAAA	AAAA	AAAA	AAAA	AAAA	AAAA	AAAA	AAAA	AAAA	AAAA	AAAA	AAAA	AAAA	AAAA	AAAA	AAAA	AAAA	AAAA	AAAA	AAAB	AAAB	AAAB	AAAB
321	solcap_snp_c2_16996	0	0.0625	AAAA	AAAA	AAAA	AAAA	AAAA	AAAA	AAAA	AAAA	AAAA	AAAA	AAAA	AAAA	AAAB	AAAB	AAAB	AAAA	AAAA	AAAA	AAAA	AAAA	AAAA	AAAA	AAAA	AAAA	AAAA	AAAA	AAAA	AAAA	AAAA	AAAA	AABB	AABB	AABB	AAAA	AAAA	AAAA	AAAA	AAAA	AAAA	AAAB	AAAB	AAAB	AAAA	AAAA	AAAA	AAAA
322	solcap_snp_c2_16997	0	0.0625	BBBB	BBBB	BBBB	BBBB	BBBB	BBBB	BBBB	BBBB	BBBB	BBBB	BBBB	BBBB	ABBB	ABBB	ABBB	BBBB	BBBB	BBBB	BBBB	BBBB	BBBB	BBBB	BBBB	BBBB	BBBB	BBBB	BBBB	BBBB	BBBB	BBBB	AABB	AABB	AABB	BBBB	BBBB	BBBB	BBBB	BBBB	BBBB	ABBB	ABBB	ABBB	BBBB	BBBB	BBBB	BBBB
323	solcap_snp_c2_17061	0	0.0625	BBBB	BBBB	BBBB	ABBB	ABBB	ABBB	BBBB	BBBB	BBBB	BBBB	BBBB	BBBB	BBBB	BBBB	BBBB	BBBB	BBBB	BBBB	BBBB	BBBB	BBBB	ABBB	ABBB	ABBB	BBBB	BBBB	BBBB	BBBB	BBBB	BBBB	BBBB	BBBB	BBBB	BBBB	BBBB	BBBB	BBBB	BBBB	BBBB	BBBB	BBBB	BBBB	ABBB	ABBB	ABBB	ABBB
324	solcap_snp_c2_17552	0	0.0625	BBBB	BBBB	BBBB	BBBB	BBBB	BBBB	ABBB	ABBB	ABBB	BBBB	BBBB	BBBB	BBBB	BBBB	BBBB	BBBB	BBBB	BBBB	BBBB	BBBB	BBBB	BBBB	BBBB	BBBB	ABBB	ABBB	ABBB	BBBB	BBBB	BBBB	BBBB	BBBB	BBBB	ABBB	ABBB	ABBB	BBBB	BBBB	BBBB	ABBB	ABBB	ABBB	BBBB	BBBB	BBBB	BBBB
325	solcap_snp_c2_17929	0	0.0625	BBBB	BBBB	BBBB	ABBB	ABBB	ABBB	BBBB	BBBB	BBBB	BBBB	BBBB	BBBB	ABBB	ABBB	ABBB	BBBB	BBBB	BBBB	BBBB	BBBB	BBBB	BBBB	BBBB	BBBB	BBBB	BBBB	BBBB	BBBB	BBBB	BBBB	BBBB	BBBB	BBBB	BBBB	BBBB	BBBB	BBBB	BBBB	BBBB	ABBB	ABBB	ABBB	ABBB	ABBB	ABBB	BBBB
326	solcap_snp_c2_17931	0	0.0625	BBBB	BBBB	BBBB	ABBB	ABBB	ABBB	BBBB	BBBB	BBBB	BBBB	BBBB	BBBB	ABBB	ABBB	ABBB	BBBB	BBBB	BBBB	BBBB	BBBB	BBBB	BBBB	BBBB	BBBB	BBBB	BBBB	BBBB	BBBB	BBBB	BBBB	BBBB	BBBB	BBBB	BBBB	BBBB	BBBB	BBBB	BBBB	BBBB	ABBB	ABBB	ABBB	ABBB	ABBB	ABBB	BBBB
327	solcap_snp_c2_18490	0	0.0625	BBBB	BBBB	BBBB	BBBB	BBBB	BBBB	BBBB	BBBB	BBBB	BBBB	BBBB	BBBB	ABBB	ABBB	ABBB	BBBB	BBBB	BBBB	BBBB	BBBB	BBBB	ABBB	ABBB	ABBB	BBBB	BBBB	BBBB	BBBB	BBBB	BBBB	BBBB	BBBB	BBBB	BBBB	BBBB	BBBB	BBBB	BBBB	BBBB	ABBB	ABBB	ABBB	ABBB	ABBB	ABBB	BBBB
328	solcap_snp_c2_18505	0	0.0625	BBBB	BBBB	BBBB	BBBB	BBBB	BBBB	BBBB	BBBB	BBBB	BBBB	BBBB	BBBB	ABBB	ABBB	ABBB	BBBB	BBBB	BBBB	BBBB	BBBB	BBBB	ABBB	ABBB	ABBB	BBBB	BBBB	BBBB	BBBB	BBBB	BBBB	BBBB	BBBB	BBBB	BBBB	BBBB	BBBB	BBBB	BBBB	BBBB	ABBB	ABBB	ABBB	ABBB	ABBB	ABBB	BBBB
329	solcap_snp_c2_18834	0	0.0625	AAAA	AAAA	AAAA	AAAB	AAAB	AAAB	AAAA	AAAA	AAAA	AAAA	AAAA	AAAA	AAAA	AAAA	AAAA	AAAA	AAAA	AAAA	AAAA	AAAA	AAAA	AAAA	AAAA	AAAA	AAAA	AAAA	AAAA	AAAA	AAAA	AAAA	AAAA	AAAA	AAAA	AAAA	AAAA	AAAA	AAAA	AAAA	AAAA	AAAB	AAAB	AAAB	AAAB	AAAB	AAAB	AAAB
330	solcap_snp_c2_19466	0	0.0625	BBBB	BBBB	BBBB	BBBB	BBBB	BBBB	BBBB	BBBB	BBBB	BBBB	BBBB	BBBB	BBBB	BBBB	BBBB	BBBB	BBBB	BBBB	BBBB	BBBB	BBBB	ABBB	ABBB	ABBB	BBBB	BBBB	BBBB	BBBB	BBBB	BBBB	BBBB	BBBB	BBBB	BBBB	BBBB	BBBB	BBBB	BBBB	BBBB	BBBB	BBBB	BBBB	AABB	AABB	AABB	ABBB
331	solcap_snp_c2_19475	0	0.0625	BBBB	BBBB	BBBB	BBBB	BBBB	BBBB	BBBB	BBBB	BBBB	BBBB	BBBB	BBBB	BBBB	BBBB	BBBB	BBBB	BBBB	BBBB	BBBB	BBBB	BBBB	ABBB	ABBB	ABBB	BBBB	BBBB	BBBB	BBBB	BBBB	BBBB	BBBB	BBBB	BBBB	BBBB	BBBB	BBBB	BBBB	BBBB	BBBB	BBBB	BBBB	BBBB	AABB	AABB	AABB	ABBB
332	solcap_snp_c2_19741	0	0.0625	BBBB	BBBB	BBBB	ABBB	ABBB	ABBB	BBBB	BBBB	BBBB	BBBB	BBBB	BBBB	BBBB	BBBB	BBBB	BBBB	BBBB	BBBB	BBBB	BBBB	BBBB	BBBB	BBBB	BBBB	BBBB	BBBB	BBBB	BBBB	BBBB	BBBB	BBBB	BBBB	BBBB	BBBB	BBBB	BBBB	BBBB	BBBB	BBBB	ABBB	ABBB	ABBB	ABBB	ABBB	ABBB	ABBB
333	solcap_snp_c2_19749	0	0.0625	AAAA	AAAA	AAAA	AAAB	AAAB	AAAB	AAAA	AAAA	AAAA	AAAA	AAAA	AAAA	AAAA	AAAA	AAAA	AAAA	AAAA	AAAA	AAAA	AAAA	AAAA	AAAA	AAAA	AAAA	AAAA	AAAA	AAAA	AAAA	AAAA	AAAA	AAAA	AAAA	AAAA	AAAA	AAAA	AAAA	AAAA	AAAA	AAAA	AAAB	AAAB	AAAB	AAAB	AAAB	AAAB	AAAB
334	solcap_snp_c2_19759	0	0.0625	BBBB	BBBB	BBBB	ABBB	ABBB	ABBB	BBBB	BBBB	BBBB	BBBB	BBBB	BBBB	BBBB	BBBB	BBBB	BBBB	BBBB	BBBB	BBBB	BBBB	BBBB	BBBB	BBBB	BBBB	BBBB	BBBB	BBBB	BBBB	BBBB	BBBB	BBBB	BBBB	BBBB	BBBB	BBBB	BBBB	BBBB	BBBB	BBBB	ABBB	ABBB	ABBB	ABBB	ABBB	ABBB	ABBB
335	solcap_snp_c2_21581	0	0.0625	AAAB	AAAB	AAAB	AAAA	AAAA	AAAA	AAAB	AAAB	AAAB	AAAB	AAAB	AAAB	AAAA	AAAA	AAAA	AAAA	AAAA	AAAA	AAAA	AAAA	AAAA	AAAA	AAAA	AAAA	AAAA	AAAA	AAAA	AAAB	AAAB	AAAB	AAAA	AAAA	AAAA	AAAA	AAAA	AAAA	AAAA	AAAA	AAAA	AAAA	AAAA	AAAA	AAAA	AAAA	AAAA	AAAA
336	solcap_snp_c2_22183	0	0.0625	AAAA	AAAA	AAAA	AAAA	AAAA	AAAA	AAAA	AAAA	AAAA	AAAA	AAAA	AAAA	AAAA	AAAA	AAAA	AAAA	AAAA	AAAA	AAAA	AAAA	AAAA	AAAA	AAAA	AAAA	AAAB	AAAB	AAAB	AAAA	AAAA	AAAA	AAAA	AAAA	AAAA	AAAA	AAAA	AAAA	AAAA	AAAA	AAAA	AAAB	AAAB	AAAB	AAAB	AAAB	AAAB	AAAB
337	solcap_snp_c2_22530	0	0.0625	BBBB	BBBB	BBBB	BBBB	BBBB	BBBB	BBBB	BBBB	BBBB	ABBB	ABBB	ABBB	BBBB	BBBB	BBBB	BBBB	BBBB	BBBB	BBBB	BBBB	BBBB	ABBB	ABBB	ABBB	BBBB	BBBB	BBBB	BBBB	BBBB	BBBB	BBBB	BBBB	BBBB	BBBB	BBBB	BBBB	BBBB	BBBB	BBBB	BBBB	BBBB	BBBB	ABBB	ABBB	ABBB	ABBB
338	solcap_snp_c2_22754	0	0.0625	BBBB	BBBB	BBBB	BBBB	BBBB	BBBB	BBBB	BBBB	BBBB	BBBB	BBBB	BBBB	BBBB	BBBB	BBBB	BBBB	BBBB	BBBB	ABBB	ABBB	ABBB	BBBB	BBBB	BBBB	ABBB	ABBB	ABBB	BBBB	BBBB	BBBB	BBBB	BBBB	BBBB	ABBB	ABBB	ABBB	ABBB	ABBB	ABBB	BBBB	BBBB	BBBB	BBBB	BBBB	BBBB	BBBB
339	solcap_snp_c2_23135	0	0.0625	BBBB	BBBB	BBBB	ABBB	ABBB	ABBB	BBBB	BBBB	BBBB	BBBB	BBBB	BBBB	ABBB	ABBB	ABBB	BBBB	BBBB	BBBB	BBBB	BBBB	BBBB	BBBB	BBBB	BBBB	BBBB	BBBB	BBBB	BBBB	BBBB	BBBB	BBBB	BBBB	BBBB	BBBB	BBBB	BBBB	BBBB	BBBB	BBBB	ABBB	ABBB	ABBB	ABBB	ABBB	ABBB	BBBB
340	solcap_snp_c2_23395	0	0.0625	BBBB	BBBB	BBBB	ABBB	ABBB	ABBB	BBBB	BBBB	BBBB	BBBB	BBBB	BBBB	BBBB	BBBB	BBBB	BBBB	BBBB	BBBB	BBBB	BBBB	BBBB	BBBB	BBBB	BBBB	BBBB	BBBB	BBBB	BBBB	BBBB	BBBB	BBBB	BBBB	BBBB	ABBB	ABBB	ABBB	BBBB	BBBB	BBBB	BBBB	BBBB	BBBB	ABBB	ABBB	ABBB	ABBB
341	solcap_snp_c2_23400	0	0.0625	AAAA	AAAA	AAAA	AAAB	AAAB	AAAB	AAAA	AAAA	AAAA	AAAA	AAAA	AAAA	AAAA	AAAA	AAAA	AAAA	AAAA	AAAA	AAAA	AAAA	AAAA	AAAA	AAAA	AAAA	AAAA	AAAA	AAAA	AAAA	AAAA	AAAA	AAAA	AAAA	AAAA	AAAB	AAAB	AAAB	AAAA	AAAA	AAAA	AAAA	AAAA	AAAA	AAAB	AAAB	AAAB	AAAB
342	solcap_snp_c2_24432	0	0.0625	BBBB	BBBB	BBBB	BBBB	BBBB	BBBB	BBBB	BBBB	BBBB	BBBB	BBBB	BBBB	ABBB	ABBB	ABBB	BBBB	BBBB	BBBB	BBBB	BBBB	BBBB	BBBB	BBBB	BBBB	BBBB	BBBB	BBBB	BBBB	BBBB	BBBB	BBBB	BBBB	BBBB	BBBB	BBBB	BBBB	BBBB	BBBB	BBBB	ABBB	ABBB	ABBB	ABBB	ABBB	ABBB	ABBB
343	solcap_snp_c2_24535	0	0.0625	AAAA	AAAA	AAAA	AAAA	AAAA	AAAA	AAAA	AAAA	AAAA	AAAA	AAAA	AAAA	AAAA	AAAA	AAAA	AAAA	AAAA	AAAA	AAAA	AAAA	AAAA	AAAB	AAAB	AAAB	AAAB	AAAB	AAAB	AAAA	AAAA	AAAA	AABB	AABB	AABB	AAAA	AAAA	AAAA	AAAA	AAAA	AAAA	AAAA	AAAA	AAAA	AAAA	AAAA	AAAA	AAAA
344	solcap_snp_c2_24536	0	0.0625	AAAA	AAAA	AAAA	AAAA	AAAA	AAAA	AAAA	AAAA	AAAA	AAAA	AAAA	AAAA	AAAA	AAAA	AAAA	AAAA	AAAA	AAAA	AAAA	AAAA	AAAA	AAAB	AAAB	AAAB	AAAB	AAAB	AAAB	AAAA	AAAA	AAAA	AABB	AABB	AABB	AAAA	AAAA	AAAA	AAAA	AAAA	AAAA	AAAA	AAAA	AAAA	AAAA	AAAA	AAAA	AAAA
345	solcap_snp_c2_25211	0	0.0625	AAAA	AAAA	AAAA	AAAB	AAAB	AAAB	AAAA	AAAA	AAAA	AAAA	AAAA	AAAA	AAAA	AAAA	AAAA	AAAA	AAAA	AAAA	AAAA	AAAA	AAAA	AAAA	AAAA	AAAA	AAAA	AAAA	AAAA	AAAA	AAAA	AAAA	AAAA	AAAA	AAAA	AAAA	AAAA	AAAA	AAAA	AAAA	AAAA	AAAB	AAAB	AAAB	AAAB	AAAB	AAAB	AAAB
346	solcap_snp_c2_25233	0	0.0625	BBBB	BBBB	BBBB	ABBB	ABBB	ABBB	BBBB	BBBB	BBBB	BBBB	BBBB	BBBB	BBBB	BBBB	BBBB	BBBB	BBBB	BBBB	BBBB	BBBB	BBBB	BBBB	BBBB	BBBB	BBBB	BBBB	BBBB	BBBB	BBBB	BBBB	BBBB	BBBB	BBBB	BBBB	BBBB	BBBB	BBBB	BBBB	BBBB	ABBB	ABBB	ABBB	ABBB	ABBB	ABBB	ABBB
347	solcap_snp_c2_25253	0	0.0625	AAAA	AAAA	AAAA	AAAB	AAAB	AAAB	AAAA	AAAA	AAAA	AAAA	AAAA	AAAA	AAAA	AAAA	AAAA	AAAA	AAAA	AAAA	AAAA	AAAA	AAAA	AAAA	AAAA	AAAA	AAAA	AAAA	AAAA	AAAA	AAAA	AAAA	AAAA	AAAA	AAAA	AAAA	AAAA	AAAA	AAAA	AAAA	AAAA	AAAB	AAAB	AAAB	AAAB	AAAB	AAAB	AAAB
348	solcap_snp_c2_26004	0	0.0625	AAAA	AAAA	AAAA	AAAB	AAAB	AAAB	AAAA	AAAA	AAAA	AAAA	AAAA	AAAA	AAAA	AAAA	AAAA	AAAA	AAAA	AAAA	AAAA	AAAA	AAAA	AAAA	AAAA	AAAA	AAAA	AAAA	AAAA	AAAA	AAAA	AAAA	AAAA	AAAA	AAAA	AAAA	AAAA	AAAA	AAAA	AAAA	AAAA	AAAB	AAAB	AAAB	AAAB	AAAB	AAAB	AAAB
349	solcap_snp_c2_26009	0	0.0625	BBBB	BBBB	BBBB	ABBB	ABBB	ABBB	BBBB	BBBB	BBBB	BBBB	BBBB	BBBB	BBBB	BBBB	BBBB	BBBB	BBBB	BBBB	BBBB	BBBB	BBBB	BBBB	BBBB	BBBB	BBBB	BBBB	BBBB	BBBB	BBBB	BBBB	BBBB	BBBB	BBBB	BBBB	BBBB	BBBB	BBBB	BBBB	BBBB	ABBB	ABBB	ABBB	ABBB	ABBB	ABBB	ABBB
350	solcap_snp_c2_26013	0	0.0625	BBBB	BBBB	BBBB	ABBB	ABBB	ABBB	BBBB	BBBB	BBBB	BBBB	BBBB	BBBB	BBBB	BBBB	BBBB	BBBB	BBBB	BBBB	BBBB	BBBB	BBBB	BBBB	BBBB	BBBB	BBBB	BBBB	BBBB	BBBB	BBBB	BBBB	BBBB	BBBB	BBBB	BBBB	BBBB	BBBB	BBBB	BBBB	BBBB	ABBB	ABBB	ABBB	ABBB	ABBB	ABBB	ABBB
351	solcap_snp_c2_26182	0	0.0625	AAAA	AAAA	AAAA	AAAA	AAAA	AAAA	AAAA	AAAA	AAAA	AAAA	AAAA	AAAA	AAAA	AAAA	AAAA	AAAB	AAAB	AAAB	AAAA	AAAA	AAAA	AABB	AABB	AABB	AAAA	AAAA	AAAA	AAAA	AAAA	AAAA	AAAA	AAAA	AAAA	AAAA	AAAA	AAAA	AAAA	AAAA	AAAA	AAAA	AAAA	AAAA	AAAB	AAAB	AAAB	AAAA
352	solcap_snp_c2_26369	0	0.0625	AAAA	AAAA	AAAA	AAAA	AAAA	AAAA	AAAA	AAAA	AAAA	AAAA	AAAA	AAAA	AAAB	AAAB	AAAB	AAAA	AAAA	AAAA	AAAA	AAAA	AAAA	AAAB	AAAB	AAAB	AAAA	AAAA	AAAA	AAAA	AAAA	AAAA	AAAA	AAAA	AAAA	AAAA	AAAA	AAAA	AAAA	AAAA	AAAA	AAAB	AAAB	AAAB	AAAB	AAAB	AAAB	AAAA
353	solcap_snp_c2_26426	0	0.0625	AAAA	AAAA	AAAA	AAAA	AAAA	AAAA	AAAA	AAAA	AAAA	AAAA	AAAA	AAAA	AAAB	AAAB	AAAB	AAAA	AAAA	AAAA	AAAA	AAAA	AAAA	AAAB	AAAB	AAAB	AAAA	AAAA	AAAA	AAAA	AAAA	AAAA	AAAA	AAAA	AAAA	AAAA	AAAA	AAAA	AAAA	AAAA	AAAA	AAAB	AAAB	AAAB	AAAB	AAAB	AAAB	AAAA
354	solcap_snp_c2_26654	0	0.0625	BBBB	BBBB	BBBB	BBBB	BBBB	BBBB	BBBB	BBBB	BBBB	BBBB	BBBB	BBBB	ABBB	ABBB	ABBB	BBBB	BBBB	BBBB	BBBB	BBBB	BBBB	BBBB	BBBB	BBBB	BBBB	BBBB	BBBB	BBBB	BBBB	BBBB	AABB	AABB	AABB	BBBB	BBBB	BBBB	BBBB	BBBB	BBBB	ABBB	ABBB	ABBB	BBBB	BBBB	BBBB	BBBB
355	solcap_snp_c2_27048	0	0.0625	BBBB	BBBB	BBBB	ABBB	ABBB	ABBB	BBBB	BBBB	BBBB	BBBB	BBBB	BBBB	BBBB	BBBB	BBBB	BBBB	BBBB	BBBB	BBBB	BBBB	BBBB	ABBB	ABBB	ABBB	BBBB	BBBB	BBBB	BBBB	BBBB	BBBB	BBBB	BBBB	BBBB	BBBB	BBBB	BBBB	ABBB	ABBB	ABBB	ABBB	ABBB	ABBB	BBBB	BBBB	BBBB	BBBB
356	solcap_snp_c2_27719	0	0.0625	BBBB	BBBB	BBBB	BBBB	BBBB	BBBB	BBBB	BBBB	BBBB	ABBB	ABBB	ABBB	ABBB	ABBB	ABBB	BBBB	BBBB	BBBB	BBBB	BBBB	BBBB	ABBB	ABBB	ABBB	ABBB	ABBB	ABBB	BBBB	BBBB	BBBB	BBBB	BBBB	BBBB	BBBB	BBBB	BBBB	BBBB	BBBB	BBBB	BBBB	BBBB	BBBB	BBBB	BBBB	BBBB	BBBB
357	solcap_snp_c2_27928	0	0.0625	ABBB	ABBB	ABBB	BBBB	BBBB	BBBB	BBBB	BBBB	BBBB	BBBB	BBBB	BBBB	BBBB	BBBB	BBBB	BBBB	BBBB	BBBB	ABBB	ABBB	ABBB	BBBB	BBBB	BBBB	BBBB	BBBB	BBBB	ABBB	ABBB	ABBB	BBBB	BBBB	BBBB	ABBB	ABBB	ABBB	BBBB	BBBB	BBBB	BBBB	BBBB	BBBB	BBBB	BBBB	BBBB	BBBB
358	solcap_snp_c2_29089	0	0.0625	BBBB	BBBB	BBBB	BBBB	BBBB	BBBB	BBBB	BBBB	BBBB	BBBB	BBBB	BBBB	BBBB	BBBB	BBBB	BBBB	BBBB	BBBB	BBBB	BBBB	BBBB	ABBB	ABBB	ABBB	BBBB	BBBB	BBBB	BBBB	BBBB	BBBB	BBBB	BBBB	BBBB	BBBB	BBBB	BBBB	BBBB	BBBB	BBBB	BBBB	BBBB	BBBB	AABB	AABB	AABB	ABBB
359	solcap_snp_c2_29090	0	0.0625	AAAA	AAAA	AAAA	AAAA	AAAA	AAAA	AAAA	AAAA	AAAA	AAAA	AAAA	AAAA	AAAA	AAAA	AAAA	AAAA	AAAA	AAAA	AAAA	AAAA	AAAA	AAAB	AAAB	AAAB	AAAA	AAAA	AAAA	AAAA	AAAA	AAAA	AAAA	AAAA	AAAA	AAAA	AAAA	AAAA	AAAA	AAAA	AAAA	AAAA	AAAA	AAAA	AABB	AABB	AABB	AAAB
360	solcap_snp_c2_29091	0	0.0625	BBBB	BBBB	BBBB	BBBB	BBBB	BBBB	BBBB	BBBB	BBBB	BBBB	BBBB	BBBB	BBBB	BBBB	BBBB	BBBB	BBBB	BBBB	BBBB	BBBB	BBBB	ABBB	ABBB	ABBB	BBBB	BBBB	BBBB	BBBB	BBBB	BBBB	BBBB	BBBB	BBBB	BBBB	BBBB	BBBB	BBBB	BBBB	BBBB	BBBB	BBBB	BBBB	AABB	AABB	AABB	ABBB
361	solcap_snp_c2_29112	0	0.0625	AAAA	AAAA	AAAA	AAAA	AAAA	AAAA	AAAA	AAAA	AAAA	AAAA	AAAA	AAAA	AAAA	AAAA	AAAA	AAAA	AAAA	AAAA	AAAA	AAAA	AAAA	AAAB	AAAB	AAAB	AAAA	AAAA	AAAA	AAAA	AAAA	AAAA	AAAA	AAAA	AAAA	AAAA	AAAA	AAAA	AAAA	AAAA	AAAA	AAAA	AAAA	AAAA	AABB	AABB	AABB	AAAB
362	solcap_snp_c2_29205	0	0.0625	BBBB	BBBB	BBBB	BBBB	BBBB	BBBB	BBBB	BBBB	BBBB	ABBB	ABBB	ABBB	BBBB	BBBB	BBBB	ABBB	ABBB	ABBB	BBBB	BBBB	BBBB	BBBB	BBBB	BBBB	ABBB	ABBB	ABBB	BBBB	BBBB	BBBB	BBBB	BBBB	BBBB	BBBB	BBBB	BBBB	BBBB	BBBB	BBBB	ABBB	ABBB	ABBB	BBBB	BBBB	BBBB	BBBB
363	solcap_snp_c2_29441	0	0.0625	BBBB	BBBB	BBBB	ABBB	ABBB	ABBB	BBBB	BBBB	BBBB	ABBB	ABBB	ABBB	ABBB	ABBB	ABBB	BBBB	BBBB	BBBB	BBBB	BBBB	BBBB	BBBB	BBBB	BBBB	BBBB	BBBB	BBBB	BBBB	BBBB	BBBB	BBBB	BBBB	BBBB	BBBB	BBBB	BBBB	BBBB	BBBB	BBBB	BBBB	BBBB	BBBB	ABBB	ABBB	ABBB	BBBB
364	solcap_snp_c2_29468	0	0.0625	AAAA	AAAA	AAAA	AAAA	AAAA	AAAA	AAAA	AAAA	AAAA	AAAA	AAAA	AAAA	AAAA	AAAA	AAAA	AAAB	AAAB	AAAB	AAAB	AAAB	AAAB	AAAB	AAAB	AAAB	AAAA	AAAA	AAAA	AAAA	AAAA	AAAA	AAAA	AAAA	AAAA	AAAA	AAAA	AAAA	AAAB	AAAB	AAAB	AAAA	AAAA	AAAA	AAAA	AAAA	AAAA	AAAA
365	solcap_snp_c2_29833	0	0.0625	BBBB	BBBB	BBBB	ABBB	ABBB	ABBB	BBBB	BBBB	BBBB	BBBB	BBBB	BBBB	BBBB	BBBB	BBBB	BBBB	BBBB	BBBB	BBBB	BBBB	BBBB	ABBB	ABBB	ABBB	BBBB	BBBB	BBBB	BBBB	BBBB	BBBB	BBBB	BBBB	BBBB	BBBB	BBBB	BBBB	BBBB	BBBB	BBBB	ABBB	ABBB	ABBB	ABBB	ABBB	ABBB	BBBB
366	solcap_snp_c2_30272	0	0.0625	BBBB	BBBB	BBBB	ABBB	ABBB	ABBB	BBBB	BBBB	BBBB	ABBB	ABBB	ABBB	BBBB	BBBB	BBBB	BBBB	BBBB	BBBB	BBBB	BBBB	BBBB	BBBB	BBBB	BBBB	BBBB	BBBB	BBBB	BBBB	BBBB	BBBB	BBBB	BBBB	BBBB	ABBB	ABBB	ABBB	BBBB	BBBB	BBBB	ABBB	ABBB	ABBB	BBBB	BBBB	BBBB	BBBB
367	solcap_snp_c2_30799	0	0.0625	BBBB	BBBB	BBBB	ABBB	ABBB	ABBB	BBBB	BBBB	BBBB	BBBB	BBBB	BBBB	ABBB	ABBB	ABBB	BBBB	BBBB	BBBB	BBBB	BBBB	BBBB	BBBB	BBBB	BBBB	BBBB	BBBB	BBBB	BBBB	BBBB	BBBB	BBBB	BBBB	BBBB	BBBB	BBBB	BBBB	BBBB	BBBB	BBBB	ABBB	ABBB	ABBB	ABBB	ABBB	ABBB	BBBB
368	solcap_snp_c2_30911	0	0.0625	AAAA	AAAA	AAAA	AAAB	AAAB	AAAB	AAAA	AAAA	AAAA	AAAA	AAAA	AAAA	AAAA	AAAA	AAAA	AAAA	AAAA	AAAA	AAAA	AAAA	AAAA	AAAA	AAAA	AAAA	AAAA	AAAA	AAAA	AAAA	AAAA	AAAA	AAAA	AAAA	AAAA	AAAA	AAAA	AAAA	AAAA	AAAA	AAAA	AAAB	AAAB	AAAB	AAAB	AAAB	AAAB	AAAB
369	solcap_snp_c2_32193	0	0.0625	ABBB	ABBB	ABBB	BBBB	BBBB	BBBB	BBBB	BBBB	BBBB	ABBB	ABBB	ABBB	BBBB	BBBB	BBBB	ABBB	ABBB	ABBB	BBBB	BBBB	BBBB	BBBB	BBBB	BBBB	BBBB	BBBB	BBBB	BBBB	BBBB	BBBB	BBBB	BBBB	BBBB	ABBB	ABBB	ABBB	BBBB	BBBB	BBBB	BBBB	BBBB	BBBB	BBBB	BBBB	BBBB	BBBB
370	solcap_snp_c2_32340	0	0.0625	AAAA	AAAA	AAAA	AAAA	AAAA	AAAA	AAAA	AAAA	AAAA	AAAA	AAAA	AAAA	AAAA	AAAA	AAAA	AAAA	AAAA	AAAA	AAAA	AAAA	AAAA	AAAA	AAAA	AAAA	AAAA	AAAA	AAAA	AAAA	AAAA	AAAA	AAAA	AAAA	AAAA	AAAA	AAAA	AAAA	AAAA	AAAA	AAAA	BBBB	BBBB	BBBB	AAAA	AAAA	AAAA	AAAA
371	solcap_snp_c2_32667	0	0.0625	BBBB	BBBB	BBBB	BBBB	BBBB	BBBB	BBBB	BBBB	BBBB	BBBB	BBBB	BBBB	BBBB	BBBB	BBBB	BBBB	BBBB	BBBB	ABBB	ABBB	ABBB	BBBB	BBBB	BBBB	BBBB	BBBB	BBBB	BBBB	BBBB	BBBB	BBBB	BBBB	BBBB	BBBB	BBBB	BBBB	AABB	AABB	AABB	ABBB	ABBB	ABBB	BBBB	BBBB	BBBB	BBBB
372	solcap_snp_c2_32702	0	0.0625	AAAA	AAAA	AAAA	AAAA	AAAA	AAAA	AAAA	AAAA	AAAA	AAAA	AAAA	AAAA	AAAA	AAAA	AAAA	AAAA	AAAA	AAAA	AAAB	AAAB	AAAB	AAAA	AAAA	AAAA	AAAA	AAAA	AAAA	AAAA	AAAA	AAAA	AAAA	AAAA	AAAA	AAAA	AAAA	AAAA	AABB	AABB	AABB	AAAB	AAAB	AAAB	AAAA	AAAA	AAAA	AAAA
373	solcap_snp_c2_32704	0	0.0625	AAAA	AAAA	AAAA	AAAA	AAAA	AAAA	AAAA	AAAA	AAAA	AAAA	AAAA	AAAA	AAAA	AAAA	AAAA	AAAA	AAAA	AAAA	AAAB	AAAB	AAAB	AAAA	AAAA	AAAA	AAAA	AAAA	AAAA	AAAA	AAAA	AAAA	AAAA	AAAA	AAAA	AAAA	AAAA	AAAA	AABB	AABB	AABB	AAAB	AAAB	AAAB	AAAA	AAAA	AAAA	AAAA
374	solcap_snp_c2_32803	0	0.0625	BBBB	BBBB	BBBB	ABBB	ABBB	ABBB	BBBB	BBBB	BBBB	BBBB	BBBB	BBBB	BBBB	BBBB	BBBB	ABBB	ABBB	ABBB	BBBB	BBBB	BBBB	BBBB	BBBB	BBBB	BBBB	BBBB	BBBB	BBBB	BBBB	BBBB	BBBB	BBBB	BBBB	ABBB	ABBB	ABBB	BBBB	BBBB	BBBB	BBBB	BBBB	BBBB	ABBB	ABBB	ABBB	BBBB
375	solcap_snp_c2_33473	0	0.0625	BBBB	BBBB	BBBB	ABBB	ABBB	ABBB	BBBB	BBBB	BBBB	ABBB	ABBB	ABBB	BBBB	BBBB	BBBB	BBBB	BBBB	BBBB	BBBB	BBBB	BBBB	BBBB	BBBB	BBBB	BBBB	BBBB	BBBB	BBBB	BBBB	BBBB	BBBB	BBBB	BBBB	BBBB	BBBB	BBBB	BBBB	BBBB	BBBB	BBBB	BBBB	BBBB	ABBB	ABBB	ABBB	ABBB
376	solcap_snp_c2_33911	0	0.0625	BBBB	BBBB	BBBB	BBBB	BBBB	BBBB	BBBB	BBBB	BBBB	BBBB	BBBB	BBBB	BBBB	BBBB	BBBB	BBBB	BBBB	BBBB	BBBB	BBBB	BBBB	ABBB	ABBB	ABBB	BBBB	BBBB	BBBB	BBBB	BBBB	BBBB	BBBB	BBBB	BBBB	BBBB	BBBB	BBBB	BBBB	BBBB	BBBB	BBBB	BBBB	BBBB	AABB	AABB	AABB	ABBB
377	solcap_snp_c2_33913	0	0.0625	AAAA	AAAA	AAAA	AAAA	AAAA	AAAA	AAAA	AAAA	AAAA	AAAA	AAAA	AAAA	AAAA	AAAA	AAAA	AAAA	AAAA	AAAA	AAAA	AAAA	AAAA	AAAB	AAAB	AAAB	AAAA	AAAA	AAAA	AAAA	AAAA	AAAA	AAAA	AAAA	AAAA	AAAA	AAAA	AAAA	AAAA	AAAA	AAAA	AAAA	AAAA	AAAA	AABB	AABB	AABB	AAAB
378	solcap_snp_c2_35050	0	0.0625	BBBB	BBBB	BBBB	ABBB	ABBB	ABBB	BBBB	BBBB	BBBB	BBBB	BBBB	BBBB	BBBB	BBBB	BBBB	BBBB	BBBB	BBBB	BBBB	BBBB	BBBB	BBBB	BBBB	BBBB	BBBB	BBBB	BBBB	BBBB	BBBB	BBBB	BBBB	BBBB	BBBB	BBBB	BBBB	BBBB	BBBB	BBBB	BBBB	ABBB	ABBB	ABBB	ABBB	ABBB	ABBB	ABBB
379	solcap_snp_c2_35052	0	0.0625	AAAA	AAAA	AAAA	AAAB	AAAB	AAAB	AAAA	AAAA	AAAA	AAAA	AAAA	AAAA	AAAA	AAAA	AAAA	AAAA	AAAA	AAAA	AAAA	AAAA	AAAA	AAAA	AAAA	AAAA	AAAA	AAAA	AAAA	AAAA	AAAA	AAAA	AAAA	AAAA	AAAA	AAAA	AAAA	AAAA	AAAA	AAAA	AAAA	AAAB	AAAB	AAAB	AAAB	AAAB	AAAB	AAAB
380	solcap_snp_c2_35054	0	0.0625	BBBB	BBBB	BBBB	ABBB	ABBB	ABBB	BBBB	BBBB	BBBB	BBBB	BBBB	BBBB	BBBB	BBBB	BBBB	BBBB	BBBB	BBBB	BBBB	BBBB	BBBB	BBBB	BBBB	BBBB	BBBB	BBBB	BBBB	BBBB	BBBB	BBBB	BBBB	BBBB	BBBB	BBBB	BBBB	BBBB	BBBB	BBBB	BBBB	ABBB	ABBB	ABBB	ABBB	ABBB	ABBB	ABBB
381	solcap_snp_c2_35056	0	0.0625	AAAA	AAAA	AAAA	AAAB	AAAB	AAAB	AAAA	AAAA	AAAA	AAAA	AAAA	AAAA	AAAA	AAAA	AAAA	AAAA	AAAA	AAAA	AAAA	AAAA	AAAA	AAAA	AAAA	AAAA	AAAA	AAAA	AAAA	AAAA	AAAA	AAAA	AAAA	AAAA	AAAA	AAAA	AAAA	AAAA	AAAA	AAAA	AAAA	AAAB	AAAB	AAAB	AAAB	AAAB	AAAB	AAAB
382	solcap_snp_c2_35067	0	0.0625	BBBB	BBBB	BBBB	ABBB	ABBB	ABBB	BBBB	BBBB	BBBB	BBBB	BBBB	BBBB	BBBB	BBBB	BBBB	BBBB	BBBB	BBBB	BBBB	BBBB	BBBB	BBBB	BBBB	BBBB	BBBB	BBBB	BBBB	BBBB	BBBB	BBBB	BBBB	BBBB	BBBB	BBBB	BBBB	BBBB	BBBB	BBBB	BBBB	ABBB	ABBB	ABBB	ABBB	ABBB	ABBB	ABBB
383	solcap_snp_c2_35422	0	0.0625	BBBB	BBBB	BBBB	BBBB	BBBB	BBBB	BBBB	BBBB	BBBB	ABBB	ABBB	ABBB	BBBB	BBBB	BBBB	ABBB	ABBB	ABBB	BBBB	BBBB	BBBB	ABBB	ABBB	ABBB	BBBB	BBBB	BBBB	BBBB	BBBB	BBBB	BBBB	BBBB	BBBB	ABBB	ABBB	ABBB	BBBB	BBBB	BBBB	BBBB	BBBB	BBBB	BBBB	BBBB	BBBB	BBBB
384	solcap_snp_c2_37209	0	0.0625	AAAA	AAAA	AAAA	AAAA	AAAA	AAAA	AAAA	AAAA	AAAA	AAAA	AAAA	AAAA	AAAA	AAAA	AAAA	AAAB	AAAB	AAAB	AAAA	AAAA	AAAA	AAAA	AAAA	AAAA	AAAA	AAAA	AAAA	AAAA	AAAA	AAAA	AAAA	AAAA	AAAA	AAAA	AAAA	AAAA	AAAA	AAAA	AAAA	AAAB	AAAB	AAAB	AABB	AABB	AABB	AAAA
385	solcap_snp_c2_37213	0	0.0625	BBBB	BBBB	BBBB	BBBB	BBBB	BBBB	BBBB	BBBB	BBBB	BBBB	BBBB	BBBB	BBBB	BBBB	BBBB	ABBB	ABBB	ABBB	BBBB	BBBB	BBBB	BBBB	BBBB	BBBB	BBBB	BBBB	BBBB	BBBB	BBBB	BBBB	ABBB	ABBB	ABBB	BBBB	BBBB	BBBB	BBBB	BBBB	BBBB	ABBB	ABBB	ABBB	ABBB	ABBB	ABBB	BBBB
386	solcap_snp_c2_37598	0	0.0625	BBBB	BBBB	BBBB	BBBB	BBBB	BBBB	BBBB	BBBB	BBBB	BBBB	BBBB	BBBB	BBBB	BBBB	BBBB	ABBB	ABBB	ABBB	ABBB	ABBB	ABBB	ABBB	ABBB	ABBB	BBBB	BBBB	BBBB	BBBB	BBBB	BBBB	BBBB	BBBB	BBBB	BBBB	BBBB	BBBB	ABBB	ABBB	ABBB	BBBB	BBBB	BBBB	BBBB	BBBB	BBBB	BBBB
387	solcap_snp_c2_38246	0	0.0625	BBBB	BBBB	BBBB	BBBB	BBBB	BBBB	BBBB	BBBB	BBBB	BBBB	BBBB	BBBB	BBBB	BBBB	BBBB	ABBB	ABBB	ABBB	ABBB	ABBB	ABBB	ABBB	ABBB	ABBB	BBBB	BBBB	BBBB	BBBB	BBBB	BBBB	BBBB	BBBB	BBBB	BBBB	BBBB	BBBB	ABBB	ABBB	ABBB	BBBB	BBBB	BBBB	BBBB	BBBB	BBBB	BBBB
388	solcap_snp_c2_38247	0	0.0625	AAAA	AAAA	AAAA	AAAA	AAAA	AAAA	AAAA	AAAA	AAAA	AAAA	AAAA	AAAA	AAAA	AAAA	AAAA	AAAB	AAAB	AAAB	AAAB	AAAB	AAAB	AAAB	AAAB	AAAB	AAAA	AAAA	AAAA	AAAA	AAAA	AAAA	AAAA	AAAA	AAAA	AAAA	AAAA	AAAA	AAAB	AAAB	AAAB	AAAA	AAAA	AAAA	AAAA	AAAA	AAAA	AAAA
389	solcap_snp_c2_38379	0	0.0625	BBBB	BBBB	BBBB	BBBB	BBBB	BBBB	BBBB	BBBB	BBBB	BBBB	BBBB	BBBB	BBBB	BBBB	BBBB	ABBB	ABBB	ABBB	ABBB	ABBB	ABBB	ABBB	ABBB	ABBB	BBBB	BBBB	BBBB	BBBB	BBBB	BBBB	BBBB	BBBB	BBBB	BBBB	BBBB	BBBB	ABBB	ABBB	ABBB	BBBB	BBBB	BBBB	BBBB	BBBB	BBBB	BBBB
390	solcap_snp_c2_388	0	0.0625	BBBB	BBBB	BBBB	BBBB	BBBB	BBBB	BBBB	BBBB	BBBB	BBBB	BBBB	BBBB	ABBB	ABBB	ABBB	BBBB	BBBB	BBBB	BBBB	BBBB	BBBB	ABBB	ABBB	ABBB	BBBB	BBBB	BBBB	BBBB	BBBB	BBBB	BBBB	BBBB	BBBB	BBBB	BBBB	BBBB	BBBB	BBBB	BBBB	ABBB	ABBB	ABBB	ABBB	ABBB	ABBB	BBBB
391	solcap_snp_c2_38935	0	0.0625	AAAA	AAAA	AAAA	AAAB	AAAB	AAAB	AAAA	AAAA	AAAA	AAAA	AAAA	AAAA	AAAB	AAAB	AAAB	AAAA	AAAA	AAAA	AAAA	AAAA	AAAA	AAAA	AAAA	AAAA	AAAA	AAAA	AAAA	AAAA	AAAA	AAAA	AAAA	AAAA	AAAA	AAAA	AAAA	AAAA	AAAA	AAAA	AAAA	AAAB	AAAB	AAAB	AAAB	AAAB	AAAB	AAAA
392	solcap_snp_c2_39101	0	0.0625	BBBB	BBBB	BBBB	ABBB	ABBB	ABBB	BBBB	BBBB	BBBB	BBBB	BBBB	BBBB	BBBB	BBBB	BBBB	BBBB	BBBB	BBBB	BBBB	BBBB	BBBB	ABBB	ABBB	ABBB	BBBB	BBBB	BBBB	BBBB	BBBB	BBBB	BBBB	BBBB	BBBB	BBBB	BBBB	BBBB	BBBB	BBBB	BBBB	BBBB	BBBB	BBBB	ABBB	ABBB	ABBB	ABBB
393	solcap_snp_c2_39282	0	0.0625	AAAA	AAAA	AAAA	AAAA	AAAA	AAAA	AAAA	AAAA	AAAA	AAAB	AAAB	AAAB	AAAA	AAAA	AAAA	AAAB	AAAB	AAAB	AAAA	AAAA	AAAA	AAAA	AAAA	AAAA	AAAA	AAAA	AAAA	AAAA	AAAA	AAAA	AAAA	AAAA	AAAA	AAAA	AAAA	AAAA	AAAB	AAAB	AAAB	AAAA	AAAA	AAAA	AAAB	AAAB	AAAB	AAAA
394	solcap_snp_c2_393	0	0.0625	AAAA	AAAA	AAAA	AAAA	AAAA	AAAA	AAAA	AAAA	AAAA	AAAA	AAAA	AAAA	AAAB	AAAB	AAAB	AAAA	AAAA	AAAA	AAAA	AAAA	AAAA	AAAB	AAAB	AAAB	AAAA	AAAA	AAAA	AAAA	AAAA	AAAA	AAAA	AAAA	AAAA	AAAA	AAAA	AAAA	AAAA	AAAA	AAAA	AAAB	AAAB	AAAB	AAAB	AAAB	AAAB	AAAA
395	solcap_snp_c2_39412	0	0.0625	BBBB	BBBB	BBBB	ABBB	ABBB	ABBB	BBBB	BBBB	BBBB	BBBB	BBBB	BBBB	BBBB	BBBB	BBBB	BBBB	BBBB	BBBB	BBBB	BBBB	BBBB	BBBB	BBBB	BBBB	BBBB	BBBB	BBBB	BBBB	BBBB	BBBB	BBBB	BBBB	BBBB	BBBB	BBBB	BBBB	BBBB	BBBB	BBBB	ABBB	ABBB	ABBB	ABBB	ABBB	ABBB	ABBB
396	solcap_snp_c2_3943	0	0.0625	AAAA	AAAA	AAAA	AAAA	AAAA	AAAA	AAAA	AAAA	AAAA	AAAB	AAAB	AAAB	AAAA	AAAA	AAAA	AAAB	AAAB	AAAB	AAAA	AAAA	AAAA	AAAA	AAAA	AAAA	AAAA	AAAA	AAAA	AAAA	AAAA	AAAA	AAAA	AAAA	AAAA	AAAA	AAAA	AAAA	AAAB	AAAB	AAAB	AAAB	AAAB	AAAB	AAAA	AAAA	AAAA	AAAA
397	solcap_snp_c2_39447	0	0.0625	AAAA	AAAA	AAAA	AAAA	AAAA	AAAA	AAAB	AAAB	AAAB	AAAA	AAAA	AAAA	AAAA	AAAA	AAAA	AAAA	AAAA	AAAA	AAAA	AAAA	AAAA	AAAB	AAAB	AAAB	AAAA	AAAA	AAAA	AAAA	AAAA	AAAA	AAAA	AAAA	AAAA	AAAB	AAAB	AAAB	AAAA	AAAA	AAAA	AAAB	AAAB	AAAB	AAAA	AAAA	AAAA	AAAA
398	solcap_snp_c2_3949	0	0.0625	AAAA	AAAA	AAAA	AAAA	AAAA	AAAA	AAAA	AAAA	AAAA	AAAB	AAAB	AAAB	AAAA	AAAA	AAAA	AAAB	AAAB	AAAB	AAAA	AAAA	AAAA	AAAA	AAAA	AAAA	AAAA	AAAA	AAAA	AAAA	AAAA	AAAA	AAAA	AAAA	AAAA	AAAA	AAAA	AAAA	AAAB	AAAB	AAAB	AAAB	AAAB	AAAB	AAAA	AAAA	AAAA	AAAA
399	solcap_snp_c2_3950	0	0.0625	BBBB	BBBB	BBBB	BBBB	BBBB	BBBB	BBBB	BBBB	BBBB	ABBB	ABBB	ABBB	BBBB	BBBB	BBBB	ABBB	ABBB	ABBB	BBBB	BBBB	BBBB	BBBB	BBBB	BBBB	BBBB	BBBB	BBBB	BBBB	BBBB	BBBB	BBBB	BBBB	BBBB	BBBB	BBBB	BBBB	ABBB	ABBB	ABBB	ABBB	ABBB	ABBB	BBBB	BBBB	BBBB	BBBB
400	solcap_snp_c2_401	0	0.0625	AAAA	AAAA	AAAA	AAAA	AAAA	AAAA	AAAA	AAAA	AAAA	AAAA	AAAA	AAAA	AAAB	AAAB	AAAB	AAAA	AAAA	AAAA	AAAA	AAAA	AAAA	AAAB	AAAB	AAAB	AAAA	AAAA	AAAA	AAAA	AAAA	AAAA	AAAA	AAAA	AAAA	AAAA	AAAA	AAAA	AAAA	AAAA	AAAA	AAAB	AAAB	AAAB	AAAB	AAAB	AAAB	AAAA
401	solcap_snp_c2_40260	0	0.0625	BBBB	BBBB	BBBB	BBBB	BBBB	BBBB	BBBB	BBBB	BBBB	BBBB	BBBB	BBBB	ABBB	ABBB	ABBB	BBBB	BBBB	BBBB	BBBB	BBBB	BBBB	ABBB	ABBB	ABBB	BBBB	BBBB	BBBB	BBBB	BBBB	BBBB	BBBB	BBBB	BBBB	BBBB	BBBB	BBBB	BBBB	BBBB	BBBB	BBBB	BBBB	BBBB	ABBB	ABBB	ABBB	ABBB
402	solcap_snp_c2_40290	0	0.0625	AAAA	AAAA	AAAA	AAAA	AAAA	AAAA	AAAA	AAAA	AAAA	AAAA	AAAA	AAAA	AAAA	AAAA	AAAA	AAAB	AAAB	AAAB	AAAA	AAAA	AAAA	AAAB	AAAB	AAAB	AAAB	AAAB	AAAB	AAAA	AAAA	AAAA	AAAA	AAAA	AAAA	AAAA	AAAA	AAAA	AAAA	AAAA	AAAA	AAAB	AAAB	AAAB	AAAA	AAAA	AAAA	AAAA
403	solcap_snp_c2_40777	0	0.0625	BBBB	BBBB	BBBB	ABBB	ABBB	ABBB	BBBB	BBBB	BBBB	BBBB	BBBB	BBBB	ABBB	ABBB	ABBB	BBBB	BBBB	BBBB	BBBB	BBBB	BBBB	BBBB	BBBB	BBBB	BBBB	BBBB	BBBB	BBBB	BBBB	BBBB	BBBB	BBBB	BBBB	BBBB	BBBB	BBBB	BBBB	BBBB	BBBB	ABBB	ABBB	ABBB	ABBB	ABBB	ABBB	BBBB
404	solcap_snp_c2_40779	0	0.0625	BBBB	BBBB	BBBB	ABBB	ABBB	ABBB	BBBB	BBBB	BBBB	BBBB	BBBB	BBBB	ABBB	ABBB	ABBB	BBBB	BBBB	BBBB	BBBB	BBBB	BBBB	BBBB	BBBB	BBBB	BBBB	BBBB	BBBB	BBBB	BBBB	BBBB	BBBB	BBBB	BBBB	BBBB	BBBB	BBBB	BBBB	BBBB	BBBB	ABBB	ABBB	ABBB	ABBB	ABBB	ABBB	BBBB
405	solcap_snp_c2_41533	0	0.0625	BBBB	BBBB	BBBB	ABBB	ABBB	ABBB	BBBB	BBBB	BBBB	BBBB	BBBB	BBBB	ABBB	ABBB	ABBB	BBBB	BBBB	BBBB	BBBB	BBBB	BBBB	BBBB	BBBB	BBBB	BBBB	BBBB	BBBB	BBBB	BBBB	BBBB	BBBB	BBBB	BBBB	BBBB	BBBB	BBBB	BBBB	BBBB	BBBB	ABBB	ABBB	ABBB	ABBB	ABBB	ABBB	BBBB
406	solcap_snp_c2_41905	0	0.0625	BBBB	BBBB	BBBB	ABBB	ABBB	ABBB	BBBB	BBBB	BBBB	BBBB	BBBB	BBBB	BBBB	BBBB	BBBB	BBBB	BBBB	BBBB	BBBB	BBBB	BBBB	BBBB	BBBB	BBBB	BBBB	BBBB	BBBB	BBBB	BBBB	BBBB	BBBB	BBBB	BBBB	BBBB	BBBB	BBBB	BBBB	BBBB	BBBB	ABBB	ABBB	ABBB	ABBB	ABBB	ABBB	ABBB
407	solcap_snp_c2_41975	0	0.0625	AAAA	AAAA	AAAA	AAAB	AAAB	AAAB	AAAA	AAAA	AAAA	AAAA	AAAA	AAAA	AAAB	AAAB	AAAB	AAAA	AAAA	AAAA	AAAA	AAAA	AAAA	AAAA	AAAA	AAAA	AAAA	AAAA	AAAA	AAAA	AAAA	AAAA	AAAA	AAAA	AAAA	AAAA	AAAA	AAAA	AAAA	AAAA	AAAA	AAAB	AAAB	AAAB	AAAB	AAAB	AAAB	AAAA
408	solcap_snp_c2_42042	0	0.0625	BBBB	BBBB	BBBB	ABBB	ABBB	ABBB	BBBB	BBBB	BBBB	BBBB	BBBB	BBBB	ABBB	ABBB	ABBB	BBBB	BBBB	BBBB	BBBB	BBBB	BBBB	BBBB	BBBB	BBBB	BBBB	BBBB	BBBB	BBBB	BBBB	BBBB	BBBB	BBBB	BBBB	BBBB	BBBB	BBBB	BBBB	BBBB	BBBB	ABBB	ABBB	ABBB	ABBB	ABBB	ABBB	BBBB
409	solcap_snp_c2_42058	0	0.0625	BBBB	BBBB	BBBB	ABBB	ABBB	ABBB	BBBB	BBBB	BBBB	BBBB	BBBB	BBBB	ABBB	ABBB	ABBB	BBBB	BBBB	BBBB	BBBB	BBBB	BBBB	BBBB	BBBB	BBBB	BBBB	BBBB	BBBB	BBBB	BBBB	BBBB	BBBB	BBBB	BBBB	BBBB	BBBB	BBBB	BBBB	BBBB	BBBB	ABBB	ABBB	ABBB	ABBB	ABBB	ABBB	BBBB
410	solcap_snp_c2_42189	0	0.0625	AAAA	AAAA	AAAA	AAAB	AAAB	AAAB	AAAA	AAAA	AAAA	AAAA	AAAA	AAAA	AAAB	AAAB	AAAB	AAAA	AAAA	AAAA	AAAA	AAAA	AAAA	AAAA	AAAA	AAAA	AAAA	AAAA	AAAA	AAAA	AAAA	AAAA	AAAA	AAAA	AAAA	AAAA	AAAA	AAAA	AAAA	AAAA	AAAA	AAAB	AAAB	AAAB	AAAB	AAAB	AAAB	AAAA
411	solcap_snp_c2_430	0	0.0625	AAAA	AAAA	AAAA	AAAA	AAAA	AAAA	AAAA	AAAA	AAAA	AAAA	AAAA	AAAA	AAAB	AAAB	AAAB	AAAA	AAAA	AAAA	AAAA	AAAA	AAAA	AAAB	AAAB	AAAB	AAAA	AAAA	AAAA	AAAA	AAAA	AAAA	AAAA	AAAA	AAAA	AAAA	AAAA	AAAA	AAAA	AAAA	AAAA	AAAB	AAAB	AAAB	AAAB	AAAB	AAAB	AAAA
412	solcap_snp_c2_43058	0	0.0625	BBBB	BBBB	BBBB	BBBB	BBBB	BBBB	BBBB	BBBB	BBBB	BBBB	BBBB	BBBB	ABBB	ABBB	ABBB	BBBB	BBBB	BBBB	BBBB	BBBB	BBBB	ABBB	ABBB	ABBB	BBBB	BBBB	BBBB	BBBB	BBBB	BBBB	BBBB	BBBB	BBBB	BBBB	BBBB	BBBB	BBBB	BBBB	BBBB	BBBB	BBBB	BBBB	ABBB	ABBB	ABBB	ABBB
413	solcap_snp_c2_43107	0	0.0625	BBBB	BBBB	BBBB	BBBB	BBBB	BBBB	BBBB	BBBB	BBBB	BBBB	BBBB	BBBB	ABBB	ABBB	ABBB	BBBB	BBBB	BBBB	BBBB	BBBB	BBBB	ABBB	ABBB	ABBB	BBBB	BBBB	BBBB	BBBB	BBBB	BBBB	BBBB	BBBB	BBBB	BBBB	BBBB	BBBB	BBBB	BBBB	BBBB	BBBB	BBBB	BBBB	ABBB	ABBB	ABBB	ABBB
414	solcap_snp_c2_4316	0	0.0625	AAAA	AAAA	AAAA	AAAA	AAAA	AAAA	AAAA	AAAA	AAAA	AAAA	AAAA	AAAA	AAAB	AAAB	AAAB	AAAA	AAAA	AAAA	AAAA	AAAA	AAAA	AAAA	AAAA	AAAA	AAAA	AAAA	AAAA	AAAA	AAAA	AAAA	AABB	AABB	AABB	AAAA	AAAA	AAAA	AAAA	AAAA	AAAA	AAAA	AAAA	AAAA	AAAB	AAAB	AAAB	AAAA
415	solcap_snp_c2_43261	0	0.0625	AAAA	AAAA	AAAA	AAAA	AAAA	AAAA	AAAB	AAAB	AAAB	AAAA	AAAA	AAAA	AAAA	AAAA	AAAA	AAAB	AAAB	AAAB	AAAA	AAAA	AAAA	AAAA	AAAA	AAAA	AAAB	AAAB	AAAB	AAAA	AAAA	AAAA	AAAA	AAAA	AAAA	AAAA	AAAA	AAAA	AAAA	AAAA	AAAA	AAAB	AAAB	AAAB	AAAA	AAAA	AAAA	AAAA
416	solcap_snp_c2_43643	0	0.0625	AAAA	AAAA	AAAA	AAAA	AAAA	AAAA	AAAA	AAAA	AAAA	AAAB	AAAB	AAAB	AAAA	AAAA	AAAA	AAAA	AAAA	AAAA	AAAA	AAAA	AAAA	AAAB	AAAB	AAAB	AAAA	AAAA	AAAA	AAAA	AAAA	AAAA	AAAA	AAAA	AAAA	AAAA	AAAA	AAAA	AAAA	AAAA	AAAA	AAAA	AAAA	AAAA	AAAB	AAAB	AAAB	AAAB
417	solcap_snp_c2_4366	0	0.0625	BBBB	BBBB	BBBB	ABBB	ABBB	ABBB	BBBB	BBBB	BBBB	BBBB	BBBB	BBBB	BBBB	BBBB	BBBB	BBBB	BBBB	BBBB	BBBB	BBBB	BBBB	BBBB	BBBB	BBBB	BBBB	BBBB	BBBB	BBBB	BBBB	BBBB	BBBB	BBBB	BBBB	BBBB	BBBB	BBBB	BBBB	BBBB	BBBB	BBBB	BBBB	BBBB	AABB	AABB	AABB	ABBB
418	solcap_snp_c2_44385	0	0.0625	BBBB	BBBB	BBBB	BBBB	BBBB	BBBB	BBBB	BBBB	BBBB	BBBB	BBBB	BBBB	BBBB	BBBB	BBBB	ABBB	ABBB	ABBB	BBBB	BBBB	BBBB	BBBB	BBBB	BBBB	BBBB	BBBB	BBBB	BBBB	BBBB	BBBB	ABBB	ABBB	ABBB	BBBB	BBBB	BBBB	BBBB	BBBB	BBBB	AABB	AABB	AABB	BBBB	BBBB	BBBB	BBBB
419	solcap_snp_c2_44775	0	0.0625	BBBB	BBBB	BBBB	ABBB	ABBB	ABBB	BBBB	BBBB	BBBB	BBBB	BBBB	BBBB	ABBB	ABBB	ABBB	BBBB	BBBB	BBBB	BBBB	BBBB	BBBB	BBBB	BBBB	BBBB	BBBB	BBBB	BBBB	BBBB	BBBB	BBBB	BBBB	BBBB	BBBB	BBBB	BBBB	BBBB	BBBB	BBBB	BBBB	ABBB	ABBB	ABBB	ABBB	ABBB	ABBB	BBBB
420	solcap_snp_c2_44779	0	0.0625	BBBB	BBBB	BBBB	ABBB	ABBB	ABBB	BBBB	BBBB	BBBB	BBBB	BBBB	BBBB	ABBB	ABBB	ABBB	BBBB	BBBB	BBBB	BBBB	BBBB	BBBB	BBBB	BBBB	BBBB	BBBB	BBBB	BBBB	BBBB	BBBB	BBBB	BBBB	BBBB	BBBB	BBBB	BBBB	BBBB	BBBB	BBBB	BBBB	ABBB	ABBB	ABBB	ABBB	ABBB	ABBB	BBBB
421	solcap_snp_c2_45240	0	0.0625	AAAA	AAAA	AAAA	AAAA	AAAA	AAAA	AAAB	AAAB	AAAB	AAAA	AAAA	AAAA	AAAA	AAAA	AAAA	AAAB	AAAB	AAAB	AAAA	AAAA	AAAA	AAAA	AAAA	AAAA	AAAA	AAAA	AAAA	AAAB	AAAB	AAAB	AAAA	AAAA	AAAA	AAAA	AAAA	AAAA	AAAA	AAAA	AAAA	AAAB	AAAB	AAAB	AAAA	AAAA	AAAA	AAAA
422	solcap_snp_c2_46905	0	0.0625	BBBB	BBBB	BBBB	ABBB	ABBB	ABBB	BBBB	BBBB	BBBB	BBBB	BBBB	BBBB	ABBB	ABBB	ABBB	BBBB	BBBB	BBBB	BBBB	BBBB	BBBB	BBBB	BBBB	BBBB	BBBB	BBBB	BBBB	BBBB	BBBB	BBBB	BBBB	BBBB	BBBB	BBBB	BBBB	BBBB	BBBB	BBBB	BBBB	ABBB	ABBB	ABBB	ABBB	ABBB	ABBB	BBBB
423	solcap_snp_c2_46915	0	0.0625	AAAA	AAAA	AAAA	AAAB	AAAB	AAAB	AAAA	AAAA	AAAA	AAAA	AAAA	AAAA	AAAB	AAAB	AAAB	AAAA	AAAA	AAAA	AAAA	AAAA	AAAA	AAAA	AAAA	AAAA	AAAA	AAAA	AAAA	AAAA	AAAA	AAAA	AAAA	AAAA	AAAA	AAAA	AAAA	AAAA	AAAA	AAAA	AAAA	AAAB	AAAB	AAAB	AAAB	AAAB	AAAB	AAAA
424	solcap_snp_c2_48193	0	0.0625	BBBB	BBBB	BBBB	ABBB	ABBB	ABBB	BBBB	BBBB	BBBB	BBBB	BBBB	BBBB	ABBB	ABBB	ABBB	BBBB	BBBB	BBBB	BBBB	BBBB	BBBB	BBBB	BBBB	BBBB	BBBB	BBBB	BBBB	BBBB	BBBB	BBBB	BBBB	BBBB	BBBB	BBBB	BBBB	BBBB	BBBB	BBBB	BBBB	ABBB	ABBB	ABBB	ABBB	ABBB	ABBB	BBBB
425	solcap_snp_c2_48194	0	0.0625	BBBB	BBBB	BBBB	ABBB	ABBB	ABBB	BBBB	BBBB	BBBB	BBBB	BBBB	BBBB	ABBB	ABBB	ABBB	BBBB	BBBB	BBBB	BBBB	BBBB	BBBB	BBBB	BBBB	BBBB	BBBB	BBBB	BBBB	BBBB	BBBB	BBBB	BBBB	BBBB	BBBB	BBBB	BBBB	BBBB	BBBB	BBBB	BBBB	ABBB	ABBB	ABBB	ABBB	ABBB	ABBB	BBBB
426	solcap_snp_c2_48199	0	0.0625	BBBB	BBBB	BBBB	ABBB	ABBB	ABBB	BBBB	BBBB	BBBB	BBBB	BBBB	BBBB	ABBB	ABBB	ABBB	BBBB	BBBB	BBBB	BBBB	BBBB	BBBB	BBBB	BBBB	BBBB	BBBB	BBBB	BBBB	BBBB	BBBB	BBBB	BBBB	BBBB	BBBB	BBBB	BBBB	BBBB	BBBB	BBBB	BBBB	ABBB	ABBB	ABBB	ABBB	ABBB	ABBB	BBBB
427	solcap_snp_c2_48477	0	0.0625	AAAA	AAAA	AAAA	AAAB	AAAB	AAAB	AAAA	AAAA	AAAA	AAAA	AAAA	AAAA	AAAA	AAAA	AAAA	AAAA	AAAA	AAAA	AAAA	AAAA	AAAA	AAAA	AAAA	AAAA	AAAA	AAAA	AAAA	AAAA	AAAA	AAAA	AAAA	AAAA	AAAA	AAAA	AAAA	AAAA	AAAA	AAAA	AAAA	AAAB	AAAB	AAAB	AAAB	AAAB	AAAB	AAAB
428	solcap_snp_c2_48672	0	0.0625	AAAA	AAAA	AAAA	AAAB	AAAB	AAAB	AAAA	AAAA	AAAA	AAAA	AAAA	AAAA	AAAA	AAAA	AAAA	AAAA	AAAA	AAAA	AAAA	AAAA	AAAA	AAAB	AAAB	AAAB	AAAA	AAAA	AAAA	AAAA	AAAA	AAAA	AAAA	AAAA	AAAA	AAAA	AAAA	AAAA	AAAA	AAAA	AAAA	AAAA	AAAA	AAAA	AAAB	AAAB	AAAB	AAAB
429	solcap_snp_c2_49722	0	0.0625	BBBB	BBBB	BBBB	BBBB	BBBB	BBBB	ABBB	ABBB	ABBB	BBBB	BBBB	BBBB	BBBB	BBBB	BBBB	BBBB	BBBB	BBBB	BBBB	BBBB	BBBB	BBBB	BBBB	BBBB	AABB	AABB	AABB	BBBB	BBBB	BBBB	BBBB	BBBB	BBBB	BBBB	BBBB	BBBB	BBBB	BBBB	BBBB	ABBB	ABBB	ABBB	BBBB	BBBB	BBBB	BBBB
430	solcap_snp_c2_50415	0	0.0625	BBBB	BBBB	BBBB	ABBB	ABBB	ABBB	BBBB	BBBB	BBBB	BBBB	BBBB	BBBB	ABBB	ABBB	ABBB	BBBB	BBBB	BBBB	BBBB	BBBB	BBBB	BBBB	BBBB	BBBB	BBBB	BBBB	BBBB	BBBB	BBBB	BBBB	BBBB	BBBB	BBBB	BBBB	BBBB	BBBB	BBBB	BBBB	BBBB	ABBB	ABBB	ABBB	ABBB	ABBB	ABBB	BBBB
431	solcap_snp_c2_50432	0	0.0625	BBBB	BBBB	BBBB	BBBB	BBBB	BBBB	BBBB	BBBB	BBBB	AABB	AABB	AABB	BBBB	BBBB	BBBB	ABBB	ABBB	ABBB	BBBB	BBBB	BBBB	BBBB	BBBB	BBBB	ABBB	ABBB	ABBB	BBBB	BBBB	BBBB	BBBB	BBBB	BBBB	BBBB	BBBB	BBBB	BBBB	BBBB	BBBB	BBBB	BBBB	BBBB	BBBB	BBBB	BBBB	BBBB
432	solcap_snp_c2_5148	0	0.0625	BBBB	BBBB	BBBB	ABBB	ABBB	ABBB	BBBB	BBBB	BBBB	BBBB	BBBB	BBBB	ABBB	ABBB	ABBB	BBBB	BBBB	BBBB	BBBB	BBBB	BBBB	BBBB	BBBB	BBBB	BBBB	BBBB	BBBB	BBBB	BBBB	BBBB	BBBB	BBBB	BBBB	BBBB	BBBB	BBBB	BBBB	BBBB	BBBB	ABBB	ABBB	ABBB	ABBB	ABBB	ABBB	BBBB
433	solcap_snp_c2_5149	0	0.0625	BBBB	BBBB	BBBB	ABBB	ABBB	ABBB	BBBB	BBBB	BBBB	BBBB	BBBB	BBBB	ABBB	ABBB	ABBB	BBBB	BBBB	BBBB	BBBB	BBBB	BBBB	BBBB	BBBB	BBBB	BBBB	BBBB	BBBB	BBBB	BBBB	BBBB	BBBB	BBBB	BBBB	BBBB	BBBB	BBBB	BBBB	BBBB	BBBB	ABBB	ABBB	ABBB	ABBB	ABBB	ABBB	BBBB
434	solcap_snp_c2_53032	0	0.0625	BBBB	BBBB	BBBB	ABBB	ABBB	ABBB	BBBB	BBBB	BBBB	BBBB	BBBB	BBBB	ABBB	ABBB	ABBB	BBBB	BBBB	BBBB	BBBB	BBBB	BBBB	BBBB	BBBB	BBBB	BBBB	BBBB	BBBB	BBBB	BBBB	BBBB	BBBB	BBBB	BBBB	BBBB	BBBB	BBBB	BBBB	BBBB	BBBB	ABBB	ABBB	ABBB	ABBB	ABBB	ABBB	BBBB
435	solcap_snp_c2_53545	0	0.0625	AAAA	AAAA	AAAA	AAAB	AAAB	AAAB	AAAA	AAAA	AAAA	AAAA	AAAA	AAAA	AAAB	AAAB	AAAB	AAAA	AAAA	AAAA	AAAA	AAAA	AAAA	AAAA	AAAA	AAAA	AAAA	AAAA	AAAA	AAAA	AAAA	AAAA	AAAA	AAAA	AAAA	AAAA	AAAA	AAAA	AAAA	AAAA	AAAA	AAAB	AAAB	AAAB	AAAB	AAAB	AAAB	AAAA
436	solcap_snp_c2_54011	0	0.0625	BBBB	BBBB	BBBB	ABBB	ABBB	ABBB	BBBB	BBBB	BBBB	BBBB	BBBB	BBBB	BBBB	BBBB	BBBB	BBBB	BBBB	BBBB	BBBB	BBBB	BBBB	BBBB	BBBB	BBBB	BBBB	BBBB	BBBB	BBBB	BBBB	BBBB	BBBB	BBBB	BBBB	BBBB	BBBB	BBBB	ABBB	ABBB	ABBB	ABBB	ABBB	ABBB	ABBB	ABBB	ABBB	BBBB
437	solcap_snp_c2_55129	0	0.0625	ABBB	ABBB	ABBB	BBBB	BBBB	BBBB	BBBB	BBBB	BBBB	BBBB	BBBB	BBBB	ABBB	ABBB	ABBB	BBBB	BBBB	BBBB	BBBB	BBBB	BBBB	BBBB	BBBB	BBBB	BBBB	BBBB	BBBB	BBBB	BBBB	BBBB	AABB	AABB	AABB	BBBB	BBBB	BBBB	BBBB	BBBB	BBBB	BBBB	BBBB	BBBB	BBBB	BBBB	BBBB	BBBB
438	solcap_snp_c2_55277	0	0.0625	BBBB	BBBB	BBBB	BBBB	BBBB	BBBB	BBBB	BBBB	BBBB	BBBB	BBBB	BBBB	ABBB	ABBB	ABBB	BBBB	BBBB	BBBB	BBBB	BBBB	BBBB	BBBB	BBBB	BBBB	BBBB	BBBB	BBBB	BBBB	BBBB	BBBB	AABB	AABB	AABB	BBBB	BBBB	BBBB	ABBB	ABBB	ABBB	BBBB	BBBB	BBBB	BBBB	BBBB	BBBB	BBBB
439	solcap_snp_c2_55278	0	0.0625	AAAA	AAAA	AAAA	AAAA	AAAA	AAAA	AAAA	AAAA	AAAA	AAAA	AAAA	AAAA	AAAB	AAAB	AAAB	AAAA	AAAA	AAAA	AAAA	AAAA	AAAA	AAAA	AAAA	AAAA	AAAA	AAAA	AAAA	AAAA	AAAA	AAAA	AABB	AABB	AABB	AAAA	AAAA	AAAA	AAAB	AAAB	AAAB	AAAA	AAAA	AAAA	AAAA	AAAA	AAAA	AAAA
440	solcap_snp_c2_55709	0	0.0625	BBBB	BBBB	BBBB	BBBB	BBBB	BBBB	BBBB	BBBB	BBBB	BBBB	BBBB	BBBB	BBBB	BBBB	BBBB	ABBB	ABBB	ABBB	ABBB	ABBB	ABBB	ABBB	ABBB	ABBB	BBBB	BBBB	BBBB	BBBB	BBBB	BBBB	BBBB	BBBB	BBBB	BBBB	BBBB	BBBB	ABBB	ABBB	ABBB	BBBB	BBBB	BBBB	BBBB	BBBB	BBBB	BBBB
441	solcap_snp_c2_55852	0	0.0625	AAAA	AAAA	AAAA	AAAB	AAAB	AAAB	AAAA	AAAA	AAAA	AAAA	AAAA	AAAA	AAAB	AAAB	AAAB	AAAA	AAAA	AAAA	AAAA	AAAA	AAAA	AAAA	AAAA	AAAA	AAAA	AAAA	AAAA	AAAA	AAAA	AAAA	AAAA	AAAA	AAAA	AAAA	AAAA	AAAA	AAAA	AAAA	AAAA	AAAB	AAAB	AAAB	AAAB	AAAB	AAAB	AAAA
442	solcap_snp_c2_56602	0	0.0625	AAAA	AAAA	AAAA	AAAA	AAAA	AAAA	AAAA	AAAA	AAAA	AAAA	AAAA	AAAA	AAAA	AAAA	AAAA	AAAA	AAAA	AAAA	AAAA	AAAA	AAAA	AABB	AABB	AABB	AAAA	AAAA	AAAA	AAAA	AAAA	AAAA	AAAA	AAAA	AAAA	AAAA	AAAA	AAAA	AAAB	AAAB	AAAB	AAAA	AAAA	AAAA	AAAB	AAAB	AAAB	AAAA
443	solcap_snp_c2_56640	0	0.0625	BBBB	BBBB	BBBB	ABBB	ABBB	ABBB	BBBB	BBBB	BBBB	AABB	AABB	AABB	BBBB	BBBB	BBBB	BBBB	BBBB	BBBB	BBBB	BBBB	BBBB	BBBB	BBBB	BBBB	ABBB	ABBB	ABBB	BBBB	BBBB	BBBB	BBBB	BBBB	BBBB	BBBB	BBBB	BBBB	BBBB	BBBB	BBBB	BBBB	BBBB	BBBB	BBBB	BBBB	BBBB	BBBB
444	solcap_snp_c2_57028	0	0.0625	AAAA	AAAA	AAAA	AAAB	AAAB	AAAB	AAAA	AAAA	AAAA	AAAA	AAAA	AAAA	AAAA	AAAA	AAAA	AAAA	AAAA	AAAA	AAAA	AAAA	AAAA	AAAA	AAAA	AAAA	AAAA	AAAA	AAAA	AAAA	AAAA	AAAA	AAAA	AAAA	AAAA	AAAA	AAAA	AAAA	AAAA	AAAA	AAAA	AAAB	AAAB	AAAB	AAAB	AAAB	AAAB	AAAB
445	solcap_snp_c2_57256	0	0.0625	BBBB	BBBB	BBBB	ABBB	ABBB	ABBB	BBBB	BBBB	BBBB	BBBB	BBBB	BBBB	ABBB	ABBB	ABBB	BBBB	BBBB	BBBB	BBBB	BBBB	BBBB	BBBB	BBBB	BBBB	BBBB	BBBB	BBBB	BBBB	BBBB	BBBB	BBBB	BBBB	BBBB	BBBB	BBBB	BBBB	BBBB	BBBB	BBBB	BBBB	BBBB	BBBB	ABBB	ABBB	ABBB	ABBB
446	solcap_snp_c2_6793	0	0.0625	BBBB	BBBB	BBBB	BBBB	BBBB	BBBB	BBBB	BBBB	BBBB	ABBB	ABBB	ABBB	BBBB	BBBB	BBBB	ABBB	ABBB	ABBB	BBBB	BBBB	BBBB	BBBB	BBBB	BBBB	BBBB	BBBB	BBBB	BBBB	BBBB	BBBB	BBBB	BBBB	BBBB	ABBB	ABBB	ABBB	BBBB	BBBB	BBBB	BBBB	BBBB	BBBB	ABBB	ABBB	ABBB	BBBB
447	solcap_snp_c2_730	0	0.0625	ABBB	ABBB	ABBB	BBBB	BBBB	BBBB	BBBB	BBBB	BBBB	BBBB	BBBB	BBBB	BBBB	BBBB	BBBB	BBBB	BBBB	BBBB	ABBB	ABBB	ABBB	ABBB	ABBB	ABBB	BBBB	BBBB	BBBB	ABBB	ABBB	ABBB	BBBB	BBBB	BBBB	BBBB	BBBB	BBBB	BBBB	BBBB	BBBB	BBBB	BBBB	BBBB	BBBB	BBBB	BBBB	BBBB
448	solcap_snp_c2_8254	0	0.0625	AAAA	AAAA	AAAA	AABB	AABB	AABB	AAAA	AAAA	AAAA	AAAA	AAAA	AAAA	AAAB	AAAB	AAAB	AAAA	AAAA	AAAA	AAAA	AAAA	AAAA	AAAA	AAAA	AAAA	AAAA	AAAA	AAAA	AAAA	AAAA	AAAA	AAAA	AAAA	AAAA	AAAA	AAAA	AAAA	AAAA	AAAA	AAAA	AAAA	AAAA	AAAA	AAAB	AAAB	AAAB	AAAA
449	solcap_snp_c2_9378	0	0.0625	BBBB	BBBB	BBBB	ABBB	ABBB	ABBB	BBBB	BBBB	BBBB	BBBB	BBBB	BBBB	BBBB	BBBB	BBBB	BBBB	BBBB	BBBB	BBBB	BBBB	BBBB	BBBB	BBBB	BBBB	BBBB	BBBB	BBBB	BBBB	BBBB	BBBB	BBBB	BBBB	BBBB	ABBB	ABBB	ABBB	BBBB	BBBB	BBBB	BBBB	BBBB	BBBB	ABBB	ABBB	ABBB	ABBB
450	solcap_snp_c2_24552	0	0.0729167	AAAB	AAAB	AAAB	AAAA	AAAA	AAAA	AAAB	AAAB	AAAB	AAAA	AAAA	AAAA	AAAA	AAAA	AAAA	AAAB	AABB	AABB	AAAA	AAAA	AAAA	AAAA	AAAA	AAAA	AAAA	AAAA	AAAA	AAAA	AAAA	AAAA	AAAA	AAAA	AAAA	AAAA	AAAA	AAAA	AAAA	AAAA	AAAA	AAAA	AAAA	AAAA	AAAA	AAAA	AAAA	AAAB
451	solcap_snp_c2_27473	0	0.0729167	BBBB	BBBB	BBBB	ABBB	ABBB	ABBB	BBBB	BBBB	BBBB	BBBB	BBBB	BBBB	BBBB	BBBB	BBBB	ABBB	ABBB	ABBB	BBBB	BBBB	BBBB	BBBB	BBBB	BBBB	BBBB	BBBB	BBBB	BBBB	BBBB	BBBB	BBBB	BBBB	BBBB	BBBB	BBBB	BBBB	BBBB	BBBB	BBBB	AABB	AABB	ABBB	ABBB	ABBB	ABBB	BBBB
452	solcap_snp_c1_10441	0	0.078125	ABBB	ABBB	ABBB	BBBB	BBBB	BBBB	BBBB	BBBB	BBBB	ABBB	ABBB	ABBB	ABBB	ABBB	ABBB	BBBB	BBBB	BBBB	BBBB	BBBB	BBBB	BBBB	BBBB	BBBB	BBBB	BBBB	BBBB	BBBB	BBBB	BBBB	BBBB	BBBB	BBBB	BBBB	BBBB	BBBB	ABBB	ABBB	ABBB	ABBB	ABBB	ABBB	BBBB	BBBB	BBBB	BBBB
453	solcap_snp_c1_10496	0	0.078125	AAAA	AAAA	AAAA	AAAB	AAAB	AAAB	AAAA	AAAA	AAAA	AAAA	AAAA	AAAA	AAAB	AAAB	AAAB	AAAA	AAAA	AAAA	AAAA	AAAA	AAAA	AAAA	AAAA	AAAA	AAAA	AAAA	AAAA	AAAA	AAAA	AAAA	AAAA	AAAA	AAAA	AAAA	AAAA	AAAA	AAAA	AAAA	AAAA	AABB	AABB	AABB	AAAB	AAAB	AAAB	AAAA
454	solcap_snp_c1_10777	0	0.078125	ABBB	ABBB	ABBB	BBBB	BBBB	BBBB	BBBB	BBBB	BBBB	ABBB	ABBB	ABBB	BBBB	BBBB	BBBB	BBBB	BBBB	BBBB	BBBB	BBBB	BBBB	ABBB	ABBB	ABBB	BBBB	BBBB	BBBB	ABBB	ABBB	ABBB	BBBB	BBBB	BBBB	ABBB	ABBB	ABBB	BBBB	BBBB	BBBB	BBBB	BBBB	BBBB	BBBB	BBBB	BBBB	BBBB
455	solcap_snp_c1_11521	0	0.078125	BBBB	BBBB	BBBB	BBBB	BBBB	BBBB	ABBB	ABBB	ABBB	BBBB	BBBB	BBBB	BBBB	BBBB	BBBB	ABBB	ABBB	ABBB	BBBB	BBBB	BBBB	AABB	AABB	AABB	BBBB	BBBB	BBBB	BBBB	BBBB	BBBB	BBBB	BBBB	BBBB	BBBB	BBBB	BBBB	BBBB	BBBB	BBBB	ABBB	ABBB	ABBB	BBBB	BBBB	BBBB	BBBB
456	solcap_snp_c1_11544	0	0.078125	AAAA	AAAA	AAAA	AAAB	AAAB	AAAB	AAAA	AAAA	AAAA	AAAB	AAAB	AAAB	AAAA	AAAA	AAAA	AAAA	AAAA	AAAA	AAAA	AAAA	AAAA	AAAA	AAAA	AAAA	AAAA	AAAA	AAAA	AAAA	AAAA	AAAA	AAAA	AAAA	AAAA	AAAA	AAAA	AAAA	AAAA	AAAA	AAAA	AAAB	AAAB	AAAB	AAAB	AAAB	AAAB	AAAB
457	solcap_snp_c1_11546	0	0.078125	BBBB	BBBB	BBBB	ABBB	ABBB	ABBB	BBBB	BBBB	BBBB	ABBB	ABBB	ABBB	BBBB	BBBB	BBBB	BBBB	BBBB	BBBB	BBBB	BBBB	BBBB	BBBB	BBBB	BBBB	BBBB	BBBB	BBBB	BBBB	BBBB	BBBB	BBBB	BBBB	BBBB	BBBB	BBBB	BBBB	BBBB	BBBB	BBBB	ABBB	ABBB	ABBB	ABBB	ABBB	ABBB	ABBB
458	solcap_snp_c1_12508	0	0.078125	BBBB	BBBB	BBBB	ABBB	ABBB	ABBB	BBBB	BBBB	BBBB	BBBB	BBBB	BBBB	ABBB	ABBB	ABBB	BBBB	BBBB	BBBB	BBBB	BBBB	BBBB	BBBB	BBBB	BBBB	BBBB	BBBB	BBBB	BBBB	BBBB	BBBB	BBBB	BBBB	BBBB	BBBB	BBBB	BBBB	ABBB	ABBB	ABBB	ABBB	ABBB	ABBB	ABBB	ABBB	ABBB	BBBB
459	solcap_snp_c1_12877	0	0.078125	ABBB	ABBB	ABBB	BBBB	BBBB	BBBB	BBBB	BBBB	BBBB	BBBB	BBBB	BBBB	ABBB	ABBB	ABBB	BBBB	BBBB	BBBB	BBBB	BBBB	BBBB	BBBB	BBBB	BBBB	BBBB	BBBB	BBBB	BBBB	BBBB	BBBB	AABB	AABB	AABB	BBBB	BBBB	BBBB	BBBB	BBBB	BBBB	BBBB	BBBB	BBBB	ABBB	ABBB	ABBB	BBBB
460	solcap_snp_c1_13079	0	0.078125	BBBB	BBBB	BBBB	ABBB	ABBB	ABBB	BBBB	BBBB	BBBB	BBBB	BBBB	BBBB	ABBB	ABBB	ABBB	BBBB	BBBB	BBBB	BBBB	BBBB	BBBB	BBBB	BBBB	BBBB	BBBB	BBBB	BBBB	BBBB	BBBB	BBBB	BBBB	BBBB	BBBB	BBBB	BBBB	BBBB	ABBB	ABBB	ABBB	BBBB	BBBB	BBBB	ABBB	ABBB	ABBB	ABBB
461	solcap_snp_c1_13246	0	0.078125	AAAA	AAAA	AAAA	AAAA	AAAA	AAAA	AAAB	AAAB	AAAB	AAAB	AAAB	AAAB	AAAA	AAAA	AAAA	AAAA	AAAA	AAAA	AAAA	AAAA	AAAA	AAAA	AAAA	AAAA	AAAA	AAAA	AAAA	AAAA	AAAA	AAAA	AAAB	AAAB	AAAB	AAAA	AAAA	AAAA	AAAB	AAAB	AAAB	AAAA	AAAA	AAAA	AAAA	AAAA	AAAA	AAAB
462	solcap_snp_c1_1383	0	0.078125	AAAB	AAAB	AAAB	AAAA	AAAA	AAAA	AAAA	AAAA	AAAA	AAAB	AAAB	AAAB	AAAA	AAAA	AAAA	AAAB	AAAB	AAAB	AAAA	AAAA	AAAA	AAAB	AAAB	AAAB	AAAA	AAAA	AAAA	AAAA	AAAA	AAAA	AAAA	AAAA	AAAA	AAAB	AAAB	AAAB	AAAA	AAAA	AAAA	AAAA	AAAA	AAAA	AAAA	AAAA	AAAA	AAAA
463	solcap_snp_c1_1391	0	0.078125	AAAB	AAAB	AAAB	AAAA	AAAA	AAAA	AAAA	AAAA	AAAA	AAAB	AAAB	AAAB	AAAA	AAAA	AAAA	AAAB	AAAB	AAAB	AAAA	AAAA	AAAA	AAAB	AAAB	AAAB	AAAA	AAAA	AAAA	AAAA	AAAA	AAAA	AAAA	AAAA	AAAA	AAAB	AAAB	AAAB	AAAA	AAAA	AAAA	AAAA	AAAA	AAAA	AAAA	AAAA	AAAA	AAAA
464	solcap_snp_c1_1394	0	0.078125	ABBB	ABBB	ABBB	BBBB	BBBB	BBBB	BBBB	BBBB	BBBB	ABBB	ABBB	ABBB	BBBB	BBBB	BBBB	ABBB	ABBB	ABBB	BBBB	BBBB	BBBB	ABBB	ABBB	ABBB	BBBB	BBBB	BBBB	BBBB	BBBB	BBBB	BBBB	BBBB	BBBB	ABBB	ABBB	ABBB	BBBB	BBBB	BBBB	BBBB	BBBB	BBBB	BBBB	BBBB	BBBB	BBBB
465	solcap_snp_c1_14084	0	0.078125	AAAA	AAAA	AAAA	AAAB	AAAB	AAAB	AAAA	AAAA	AAAA	AAAA	AAAA	AAAA	AAAA	AAAA	AAAA	AAAA	AAAA	AAAA	AAAA	AAAA	AAAA	AAAB	AAAB	AAAB	AAAA	AAAA	AAAA	AAAA	AAAA	AAAA	AAAA	AAAA	AAAA	AAAA	AAAA	AAAA	AAAB	AAAB	AAAB	AAAA	AAAA	AAAA	AAAB	AAAB	AAAB	AAAB
466	solcap_snp_c1_15189	0	0.078125	AAAA	AAAA	AAAA	AAAB	AAAB	AAAB	AAAA	AAAA	AAAA	AAAA	AAAA	AAAA	AAAB	AAAB	AAAB	AAAA	AAAA	AAAA	AAAA	AAAA	AAAA	AAAA	AAAA	AAAA	AAAA	AAAA	AAAA	AAAA	AAAA	AAAA	AAAB	AAAB	AAAB	AAAA	AAAA	AAAA	AAAA	AAAA	AAAA	AAAB	AAAB	AAAB	AAAB	AAAB	AAAB	AAAA
467	solcap_snp_c1_15233	0	0.078125	AAAA	AAAA	AAAA	AAAA	AAAA	AAAA	AAAA	AAAA	AAAA	AAAA	AAAA	AAAA	AABB	AABB	AABB	AAAA	AAAA	AAAA	AAAA	AAAA	AAAA	AAAB	AAAB	AAAB	AAAA	AAAA	AAAA	AAAA	AAAA	AAAA	AAAA	AAAA	AAAA	AAAA	AAAA	AAAA	AAAA	AAAA	AAAA	AAAA	AAAA	AAAA	AAAB	AAAB	AAAB	AAAB
468	solcap_snp_c1_15534	0	0.078125	AAAA	AAAA	AAAA	AAAB	AAAB	AAAB	AAAA	AAAA	AAAA	AAAA	AAAA	AAAA	AAAB	AAAB	AAAB	AAAA	AAAA	AAAA	AAAA	AAAA	AAAA	AAAA	AAAA	AAAA	AAAA	AAAA	AAAA	AAAA	AAAA	AAAA	AAAA	AAAA	AAAA	AAAA	AAAA	AAAA	AAAA	AAAA	AAAA	AAAB	AAAB	AAAB	AAAB	AAAB	AAAB	AAAB
469	solcap_snp_c1_15783	0	0.078125	AAAA	AAAA	AAAA	AABB	AABB	AABB	AAAA	AAAA	AAAA	AAAA	AAAA	AAAA	AAAA	AAAA	AAAA	AAAA	AAAA	AAAA	AAAA	AAAA	AAAA	AAAA	AAAA	AAAA	AAAA	AAAA	AAAA	AAAA	AAAA	AAAA	AAAA	AAAA	AAAA	AAAA	AAAA	AAAA	AAAA	AAAA	AAAA	AAAB	AAAB	AAAB	AAAB	AAAB	AAAB	AAAB
470	solcap_snp_c1_15873	0	0.078125	AAAB	AAAB	AAAB	AAAA	AAAA	AAAA	AAAB	AAAB	AAAB	AAAA	AAAA	AAAA	AAAA	AAAA	AAAA	AAAA	AAAA	AAAA	AAAB	AAAB	AAAB	AAAA	AAAA	AAAA	AAAA	AAAA	AAAA	AAAA	AAAA	AAAA	AAAA	AAAA	AAAA	AAAB	AAAB	AAAB	AAAA	AAAA	AAAA	AAAA	AAAA	AAAA	AAAA	AAAA	AAAA	AAAB
471	solcap_snp_c1_16441	0	0.078125	BBBB	BBBB	BBBB	ABBB	ABBB	ABBB	BBBB	BBBB	BBBB	BBBB	BBBB	BBBB	ABBB	ABBB	ABBB	BBBB	BBBB	BBBB	BBBB	BBBB	BBBB	BBBB	BBBB	BBBB	BBBB	BBBB	BBBB	BBBB	BBBB	BBBB	BBBB	BBBB	BBBB	BBBB	BBBB	BBBB	BBBB	BBBB	BBBB	ABBB	ABBB	ABBB	ABBB	ABBB	ABBB	ABBB
472	solcap_snp_c1_16535	0	0.078125	BBBB	BBBB	BBBB	ABBB	ABBB	ABBB	BBBB	BBBB	BBBB	BBBB	BBBB	BBBB	ABBB	ABBB	ABBB	BBBB	BBBB	BBBB	BBBB	BBBB	BBBB	ABBB	ABBB	ABBB	BBBB	BBBB	BBBB	BBBB	BBBB	BBBB	BBBB	BBBB	BBBB	BBBB	BBBB	BBBB	BBBB	BBBB	BBBB	ABBB	ABBB	ABBB	ABBB	ABBB	ABBB	BBBB
473	solcap_snp_c1_16727	0	0.078125	BBBB	BBBB	BBBB	ABBB	ABBB	ABBB	BBBB	BBBB	BBBB	BBBB	BBBB	BBBB	ABBB	ABBB	ABBB	BBBB	BBBB	BBBB	BBBB	BBBB	BBBB	BBBB	BBBB	BBBB	BBBB	BBBB	BBBB	BBBB	BBBB	BBBB	BBBB	BBBB	BBBB	BBBB	BBBB	BBBB	BBBB	BBBB	BBBB	AABB	AABB	AABB	ABBB	ABBB	ABBB	BBBB
474	solcap_snp_c1_2009	0	0.078125	AAAA	AAAA	AAAA	AAAB	AAAB	AAAB	AAAA	AAAA	AAAA	AAAA	AAAA	AAAA	AAAB	AAAB	AAAB	AAAA	AAAA	AAAA	AAAA	AAAA	AAAA	AAAA	AAAA	AAAA	AAAA	AAAA	AAAA	AAAA	AAAA	AAAA	AABB	AABB	AABB	AAAA	AAAA	AAAA	AAAA	AAAA	AAAA	AAAA	AAAA	AAAA	AAAB	AAAB	AAAB	AAAA
475	solcap_snp_c1_2203	0	0.078125	BBBB	BBBB	BBBB	ABBB	ABBB	ABBB	BBBB	BBBB	BBBB	BBBB	BBBB	BBBB	BBBB	BBBB	BBBB	BBBB	BBBB	BBBB	BBBB	BBBB	BBBB	ABBB	ABBB	ABBB	BBBB	BBBB	BBBB	BBBB	BBBB	BBBB	BBBB	BBBB	BBBB	BBBB	BBBB	BBBB	ABBB	ABBB	ABBB	BBBB	BBBB	BBBB	ABBB	ABBB	ABBB	ABBB
476	solcap_snp_c1_2652	0	0.078125	BBBB	BBBB	BBBB	ABBB	ABBB	ABBB	BBBB	BBBB	BBBB	BBBB	BBBB	BBBB	ABBB	ABBB	ABBB	BBBB	BBBB	BBBB	BBBB	BBBB	BBBB	BBBB	BBBB	BBBB	BBBB	BBBB	BBBB	BBBB	BBBB	BBBB	BBBB	BBBB	BBBB	BBBB	BBBB	BBBB	ABBB	ABBB	ABBB	ABBB	ABBB	ABBB	ABBB	ABBB	ABBB	BBBB
477	solcap_snp_c1_2660	0	0.078125	BBBB	BBBB	BBBB	ABBB	ABBB	ABBB	BBBB	BBBB	BBBB	BBBB	BBBB	BBBB	ABBB	ABBB	ABBB	BBBB	BBBB	BBBB	BBBB	BBBB	BBBB	BBBB	BBBB	BBBB	BBBB	BBBB	BBBB	BBBB	BBBB	BBBB	BBBB	BBBB	BBBB	BBBB	BBBB	BBBB	ABBB	ABBB	ABBB	ABBB	ABBB	ABBB	ABBB	ABBB	ABBB	BBBB
478	solcap_snp_c1_2661	0	0.078125	AAAA	AAAA	AAAA	AAAB	AAAB	AAAB	AAAA	AAAA	AAAA	AAAA	AAAA	AAAA	AAAB	AAAB	AAAB	AAAA	AAAA	AAAA	AAAA	AAAA	AAAA	AAAA	AAAA	AAAA	AAAA	AAAA	AAAA	AAAA	AAAA	AAAA	AAAA	AAAA	AAAA	AAAA	AAAA	AAAA	AAAB	AAAB	AAAB	AAAB	AAAB	AAAB	AAAB	AAAB	AAAB	AAAA
479	solcap_snp_c1_2979	0	0.078125	AAAA	AAAA	AAAA	AAAA	AAAA	AAAA	AAAA	AAAA	AAAA	AAAA	AAAA	AAAA	AAAB	AAAB	AAAB	AAAA	AAAA	AAAA	AAAB	AAAB	AAAB	AAAA	AAAA	AAAA	AAAB	AAAB	AAAB	AAAB	AAAB	AAAB	AAAA	AAAA	AAAA	AAAB	AAAB	AAAB	AAAA	AAAA	AAAA	AAAA	AAAA	AAAA	AAAA	AAAA	AAAA	AAAA
480	solcap_snp_c1_364	0	0.078125	AAAA	AAAA	AAAA	AAAA	AAAA	AAAA	AAAA	AAAA	AAAA	AAAA	AAAA	AAAA	AAAA	AAAA	AAAA	AAAB	AAAB	AAAB	AAAA	AAAA	AAAA	AAAA	AAAA	AAAA	AAAA	AAAA	AAAA	AAAA	AAAA	AAAA	AAAA	AAAA	AAAA	AAAB	AAAB	AAAB	AAAA	AAAA	AAAA	AAAB	AAAB	AAAB	AAAB	AAAB	AAAB	AAAB
481	solcap_snp_c1_3691	0	0.078125	AABB	AABB	AABB	AAAA	AAAA	AAAA	AAAA	AAAA	AAAA	AAAB	AAAB	AAAB	AAAA	AAAA	AAAA	AAAA	AAAA	AAAA	AAAA	AAAA	AAAA	AAAA	AAAA	AAAA	AAAB	AAAB	AAAB	AAAA	AAAA	AAAA	AAAA	AAAA	AAAA	AAAA	AAAA	AAAA	AAAA	AAAA	AAAA	AAAB	AAAB	AAAB	AAAA	AAAA	AAAA	AAAA
482	solcap_snp_c1_4502	0	0.078125	AAAB	AAAB	AAAB	AAAA	AAAA	AAAA	AAAB	AAAB	AAAB	AAAA	AAAA	AAAA	AAAA	AAAA	AAAA	AAAA	AAAA	AAAA	AAAA	AAAA	AAAA	AAAB	AAAB	AAAB	AAAB	AAAB	AAAB	AAAB	AAAB	AAAB	AAAA	AAAA	AAAA	AAAA	AAAA	AAAA	AAAA	AAAA	AAAA	AAAA	AAAA	AAAA	AAAA	AAAA	AAAA	AAAA
483	solcap_snp_c1_4792	0	0.078125	ABBB	ABBB	ABBB	BBBB	BBBB	BBBB	ABBB	ABBB	ABBB	BBBB	BBBB	BBBB	BBBB	BBBB	BBBB	BBBB	BBBB	BBBB	ABBB	ABBB	ABBB	BBBB	BBBB	BBBB	BBBB	BBBB	BBBB	BBBB	BBBB	BBBB	BBBB	BBBB	BBBB	ABBB	ABBB	ABBB	BBBB	BBBB	BBBB	BBBB	BBBB	BBBB	BBBB	BBBB	BBBB	ABBB
484	solcap_snp_c1_4826	0	0.078125	BBBB	BBBB	BBBB	ABBB	ABBB	ABBB	BBBB	BBBB	BBBB	BBBB	BBBB	BBBB	ABBB	ABBB	ABBB	BBBB	BBBB	BBBB	BBBB	BBBB	BBBB	BBBB	BBBB	BBBB	BBBB	BBBB	BBBB	BBBB	BBBB	BBBB	BBBB	BBBB	BBBB	BBBB	BBBB	BBBB	ABBB	ABBB	ABBB	ABBB	ABBB	ABBB	ABBB	ABBB	ABBB	BBBB
485	solcap_snp_c1_4850	0	0.078125	BBBB	BBBB	BBBB	BBBB	BBBB	BBBB	AABB	AABB	AABB	BBBB	BBBB	BBBB	BBBB	BBBB	BBBB	BBBB	BBBB	BBBB	BBBB	BBBB	BBBB	ABBB	ABBB	ABBB	ABBB	ABBB	ABBB	BBBB	BBBB	BBBB	BBBB	BBBB	BBBB	ABBB	ABBB	ABBB	BBBB	BBBB	BBBB	BBBB	BBBB	BBBB	BBBB	BBBB	BBBB	BBBB
486	solcap_snp_c1_5446	0	0.078125	AAAB	AAAB	AAAB	AAAA	AAAA	AAAA	AAAB	AAAB	AAAB	AABB	AABB	AABB	AAAA	AAAA	AAAA	AAAA	AAAA	AAAA	AAAA	AAAA	AAAA	AAAA	AAAA	AAAA	AAAA	AAAA	AAAA	AAAB	AAAB	AAAB	AAAA	AAAA	AAAA	AAAA	AAAA	AAAA	AAAA	AAAA	AAAA	AAAA	AAAA	AAAA	AAAA	AAAA	AAAA	AAAA
487	solcap_snp_c1_5499	0	0.078125	BBBB	BBBB	BBBB	BBBB	BBBB	BBBB	BBBB	BBBB	BBBB	BBBB	BBBB	BBBB	ABBB	ABBB	ABBB	BBBB	BBBB	BBBB	BBBB	BBBB	BBBB	ABBB	ABBB	ABBB	BBBB	BBBB	BBBB	BBBB	BBBB	BBBB	AABB	AABB	AABB	BBBB	BBBB	BBBB	BBBB	BBBB	BBBB	ABBB	ABBB	ABBB	BBBB	BBBB	BBBB	BBBB
488	solcap_snp_c1_5566	0	0.078125	BBBB	BBBB	BBBB	BBBB	BBBB	BBBB	BBBB	BBBB	BBBB	BBBB	BBBB	BBBB	ABBB	ABBB	ABBB	ABBB	ABBB	ABBB	BBBB	BBBB	BBBB	BBBB	BBBB	BBBB	BBBB	BBBB	BBBB	BBBB	BBBB	BBBB	AABB	AABB	AABB	BBBB	BBBB	BBBB	BBBB	BBBB	BBBB	ABBB	ABBB	ABBB	BBBB	BBBB	BBBB	BBBB
489	solcap_snp_c1_5567	0	0.078125	BBBB	BBBB	BBBB	BBBB	BBBB	BBBB	BBBB	BBBB	BBBB	BBBB	BBBB	BBBB	ABBB	ABBB	ABBB	ABBB	ABBB	ABBB	BBBB	BBBB	BBBB	BBBB	BBBB	BBBB	BBBB	BBBB	BBBB	BBBB	BBBB	BBBB	AABB	AABB	AABB	BBBB	BBBB	BBBB	BBBB	BBBB	BBBB	ABBB	ABBB	ABBB	BBBB	BBBB	BBBB	BBBB
490	solcap_snp_c1_6108	0	0.078125	AAAA	AAAA	AAAA	AAAA	AAAA	AAAA	AAAA	AAAA	AAAA	AAAA	AAAA	AAAA	AAAA	AAAA	AAAA	AAAA	AAAA	AAAA	AAAB	AAAB	AAAB	AAAB	AAAB	AAAB	AAAA	AAAA	AAAA	AAAA	AAAA	AAAA	AAAA	AAAA	AAAA	AAAA	AAAA	AAAA	AAAB	AAAB	AAAB	AAAA	AAAA	AAAA	AAAB	AAAB	AAAB	AAAB
491	solcap_snp_c1_6109	0	0.078125	AAAA	AAAA	AAAA	AAAA	AAAA	AAAA	AAAA	AAAA	AAAA	AAAA	AAAA	AAAA	AAAA	AAAA	AAAA	AAAA	AAAA	AAAA	AAAB	AAAB	AAAB	AAAB	AAAB	AAAB	AAAA	AAAA	AAAA	AAAA	AAAA	AAAA	AAAA	AAAA	AAAA	AAAA	AAAA	AAAA	AAAB	AAAB	AAAB	AAAA	AAAA	AAAA	AAAB	AAAB	AAAB	AAAB
492	solcap_snp_c1_6898	0	0.078125	ABBB	ABBB	ABBB	BBBB	BBBB	BBBB	BBBB	BBBB	BBBB	ABBB	ABBB	ABBB	BBBB	BBBB	BBBB	BBBB	BBBB	BBBB	ABBB	ABBB	ABBB	BBBB	BBBB	BBBB	BBBB	BBBB	BBBB	BBBB	BBBB	BBBB	BBBB	BBBB	BBBB	ABBB	ABBB	ABBB	BBBB	BBBB	BBBB	BBBB	BBBB	BBBB	BBBB	BBBB	BBBB	ABBB
493	solcap_snp_c1_711	0	0.078125	BBBB	BBBB	BBBB	ABBB	ABBB	ABBB	BBBB	BBBB	BBBB	BBBB	BBBB	BBBB	BBBB	BBBB	BBBB	BBBB	BBBB	BBBB	BBBB	BBBB	BBBB	ABBB	ABBB	ABBB	BBBB	BBBB	BBBB	BBBB	BBBB	BBBB	BBBB	BBBB	BBBB	BBBB	BBBB	BBBB	BBBB	BBBB	BBBB	BBBB	BBBB	BBBB	AABB	AABB	AABB	ABBB
494	solcap_snp_c1_730	0	0.078125	AAAA	AAAA	AAAA	AAAB	AAAB	AAAB	AAAA	AAAA	AAAA	AAAA	AAAA	AAAA	AAAA	AAAA	AAAA	AAAA	AAAA	AAAA	AAAA	AAAA	AAAA	AAAB	AAAB	AAAB	AAAA	AAAA	AAAA	AAAA	AAAA	AAAA	AAAA	AAAA	AAAA	AAAA	AAAA	AAAA	AAAA	AAAA	AAAA	AAAA	AAAA	AAAA	AABB	AABB	AABB	AAAB
495	solcap_snp_c1_7495	0	0.078125	AAAA	AAAA	AAAA	AAAB	AAAB	AAAB	AAAA	AAAA	AAAA	AAAA	AAAA	AAAA	AAAA	AAAA	AAAA	AAAA	AAAA	AAAA	AAAA	AAAA	AAAA	AAAA	AAAA	AAAA	AAAA	AAAA	AAAA	AAAA	AAAA	AAAA	AAAA	AAAA	AAAA	AAAA	AAAA	AAAA	AAAA	AAAA	AAAA	AABB	AABB	AABB	AAAB	AAAB	AAAB	AAAB
496	solcap_snp_c1_7679	0	0.078125	BBBB	BBBB	BBBB	ABBB	ABBB	ABBB	ABBB	ABBB	ABBB	BBBB	BBBB	BBBB	BBBB	BBBB	BBBB	BBBB	BBBB	BBBB	BBBB	BBBB	BBBB	BBBB	BBBB	BBBB	BBBB	BBBB	BBBB	BBBB	BBBB	BBBB	BBBB	BBBB	BBBB	BBBB	BBBB	BBBB	BBBB	BBBB	BBBB	ABBB	ABBB	ABBB	ABBB	ABBB	ABBB	ABBB
497	solcap_snp_c1_7682	0	0.078125	AAAA	AAAA	AAAA	AAAB	AAAB	AAAB	AAAA	AAAA	AAAA	AAAA	AAAA	AAAA	AAAA	AAAA	AAAA	AAAB	AAAB	AAAB	AAAA	AAAA	AAAA	AAAA	AAAA	AAAA	AAAB	AAAB	AAAB	AAAA	AAAA	AAAA	AAAA	AAAA	AAAA	AAAA	AAAA	AAAA	AAAA	AAAA	AAAA	AAAA	AAAA	AAAA	AAAB	AAAB	AAAB	AAAB
498	solcap_snp_c1_7805	0	0.078125	AAAA	AAAA	AAAA	AAAA	AAAA	AAAA	AAAA	AAAA	AAAA	AAAB	AAAB	AAAB	AAAA	AAAA	AAAA	AAAB	AAAB	AAAB	AAAB	AAAB	AAAB	AAAA	AAAA	AAAA	AAAB	AAAB	AAAB	AAAB	AAAB	AAAB	AAAA	AAAA	AAAA	AAAA	AAAA	AAAA	AAAA	AAAA	AAAA	AAAA	AAAA	AAAA	AAAA	AAAA	AAAA	AAAA
499	solcap_snp_c1_8237	0	0.078125	AAAA	AAAA	AAAA	AAAA	AAAA	AAAA	AAAA	AAAA	AAAA	AAAA	AAAA	AAAA	AAAB	AAAB	AAAB	AAAA	AAAA	AAAA	AAAA	AAAA	AAAA	AAAB	AAAB	AAAB	AAAA	AAAA	AAAA	AAAA	AAAA	AAAA	AABB	AABB	AABB	AAAA	AAAA	AAAA	AAAA	AAAA	AAAA	AAAB	AAAB	AAAB	AAAA	AAAA	AAAA	AAAA
500	solcap_snp_c1_8490	0	0.078125	BBBB	BBBB	BBBB	ABBB	ABBB	ABBB	BBBB	BBBB	BBBB	BBBB	BBBB	BBBB	ABBB	ABBB	ABBB	BBBB	BBBB	BBBB	BBBB	BBBB	BBBB	BBBB	BBBB	BBBB	BBBB	BBBB	BBBB	BBBB	BBBB	BBBB	BBBB	BBBB	BBBB	BBBB	BBBB	BBBB	ABBB	ABBB	ABBB	ABBB	ABBB	ABBB	ABBB	ABBB	ABBB	BBBB
501	solcap_snp_c1_8581	0	0.078125	ABBB	ABBB	ABBB	BBBB	BBBB	BBBB	ABBB	ABBB	ABBB	BBBB	BBBB	BBBB	BBBB	BBBB	BBBB	BBBB	BBBB	BBBB	BBBB	BBBB	BBBB	ABBB	ABBB	ABBB	ABBB	ABBB	ABBB	ABBB	ABBB	ABBB	BBBB	BBBB	BBBB	BBBB	BBBB	BBBB	BBBB	BBBB	BBBB	BBBB	BBBB	BBBB	BBBB	BBBB	BBBB	BBBB
502	solcap_snp_c1_8603	0	0.078125	AAAB	AAAB	AAAB	AAAA	AAAA	AAAA	AAAA	AAAA	AAAA	AAAB	AAAB	AAAB	AAAA	AAAA	AAAA	AAAA	AAAA	AAAA	AAAA	AAAA	AAAA	AAAB	AAAB	AAAB	AAAB	AAAB	AAAB	AAAA	AAAA	AAAA	AAAA	AAAA	AAAA	AAAA	AAAA	AAAA	AAAA	AAAA	AAAA	AAAB	AAAB	AAAB	AAAA	AAAA	AAAA	AAAA
503	solcap_snp_c1_9059	0	0.078125	BBBB	BBBB	BBBB	ABBB	ABBB	ABBB	BBBB	BBBB	BBBB	BBBB	BBBB	BBBB	ABBB	ABBB	ABBB	BBBB	BBBB	BBBB	BBBB	BBBB	BBBB	BBBB	BBBB	BBBB	BBBB	BBBB	BBBB	BBBB	BBBB	BBBB	BBBB	BBBB	BBBB	BBBB	BBBB	BBBB	BBBB	BBBB	BBBB	ABBB	ABBB	ABBB	ABBB	ABBB	ABBB	ABBB
504	solcap_snp_c2_1100	0	0.078125	BBBB	BBBB	BBBB	BBBB	BBBB	BBBB	BBBB	BBBB	BBBB	ABBB	ABBB	ABBB	BBBB	BBBB	BBBB	ABBB	ABBB	ABBB	ABBB	ABBB	ABBB	BBBB	BBBB	BBBB	ABBB	ABBB	ABBB	ABBB	ABBB	ABBB	BBBB	BBBB	BBBB	BBBB	BBBB	BBBB	BBBB	BBBB	BBBB	BBBB	BBBB	BBBB	BBBB	BBBB	BBBB	BBBB
505	solcap_snp_c2_1102	0	0.078125	BBBB	BBBB	BBBB	BBBB	BBBB	BBBB	BBBB	BBBB	BBBB	ABBB	ABBB	ABBB	BBBB	BBBB	BBBB	ABBB	ABBB	ABBB	ABBB	ABBB	ABBB	BBBB	BBBB	BBBB	ABBB	ABBB	ABBB	ABBB	ABBB	ABBB	BBBB	BBBB	BBBB	BBBB	BBBB	BBBB	BBBB	BBBB	BBBB	BBBB	BBBB	BBBB	BBBB	BBBB	BBBB	BBBB
506	solcap_snp_c2_1103	0	0.078125	AAAA	AAAA	AAAA	AABB	AABB	AABB	AAAA	AAAA	AAAA	AABB	AABB	AABB	AAAA	AAAA	AAAA	AAAA	AAAA	AAAA	AAAA	AAAA	AAAA	AAAA	AAAA	AAAA	AAAA	AAAA	AAAA	AAAA	AAAA	AAAA	AAAA	AAAA	AAAA	AAAA	AAAA	AAAA	AAAA	AAAA	AAAA	AAAA	AAAA	AAAA	AAAB	AAAB	AAAB	AAAA
507	solcap_snp_c2_11294	0	0.078125	AABB	AABB	AABB	BBBB	BBBB	BBBB	BBBB	BBBB	BBBB	ABBB	ABBB	ABBB	BBBB	BBBB	BBBB	BBBB	BBBB	BBBB	BBBB	BBBB	BBBB	BBBB	BBBB	BBBB	ABBB	ABBB	ABBB	BBBB	BBBB	BBBB	BBBB	BBBB	BBBB	BBBB	BBBB	BBBB	BBBB	BBBB	BBBB	ABBB	ABBB	ABBB	BBBB	BBBB	BBBB	BBBB
508	solcap_snp_c2_11303	0	0.078125	AABB	AABB	AABB	BBBB	BBBB	BBBB	BBBB	BBBB	BBBB	ABBB	ABBB	ABBB	BBBB	BBBB	BBBB	BBBB	BBBB	BBBB	BBBB	BBBB	BBBB	BBBB	BBBB	BBBB	ABBB	ABBB	ABBB	BBBB	BBBB	BBBB	BBBB	BBBB	BBBB	BBBB	BBBB	BBBB	BBBB	BBBB	BBBB	ABBB	ABBB	ABBB	BBBB	BBBB	BBBB	BBBB
509	solcap_snp_c2_11309	0	0.078125	AABB	AABB	AABB	AAAA	AAAA	AAAA	AAAA	AAAA	AAAA	AAAB	AAAB	AAAB	AAAA	AAAA	AAAA	AAAA	AAAA	AAAA	AAAA	AAAA	AAAA	AAAA	AAAA	AAAA	AAAB	AAAB	AAAB	AAAA	AAAA	AAAA	AAAA	AAAA	AAAA	AAAA	AAAA	AAAA	AAAA	AAAA	AAAA	AAAB	AAAB	AAAB	AAAA	AAAA	AAAA	AAAA
510	solcap_snp_c2_11312	0	0.078125	AABB	AABB	AABB	BBBB	BBBB	BBBB	BBBB	BBBB	BBBB	ABBB	ABBB	ABBB	BBBB	BBBB	BBBB	BBBB	BBBB	BBBB	BBBB	BBBB	BBBB	BBBB	BBBB	BBBB	ABBB	ABBB	ABBB	BBBB	BBBB	BBBB	BBBB	BBBB	BBBB	BBBB	BBBB	BBBB	BBBB	BBBB	BBBB	ABBB	ABBB	ABBB	BBBB	BBBB	BBBB	BBBB
511	solcap_snp_c2_11315	0	0.078125	AABB	AABB	AABB	BBBB	BBBB	BBBB	BBBB	BBBB	BBBB	ABBB	ABBB	ABBB	BBBB	BBBB	BBBB	BBBB	BBBB	BBBB	BBBB	BBBB	BBBB	BBBB	BBBB	BBBB	ABBB	ABBB	ABBB	BBBB	BBBB	BBBB	BBBB	BBBB	BBBB	BBBB	BBBB	BBBB	BBBB	BBBB	BBBB	ABBB	ABBB	ABBB	BBBB	BBBB	BBBB	BBBB
512	solcap_snp_c2_1220	0	0.078125	BBBB	BBBB	BBBB	BBBB	BBBB	BBBB	BBBB	BBBB	BBBB	ABBB	ABBB	ABBB	BBBB	BBBB	BBBB	ABBB	ABBB	ABBB	ABBB	ABBB	ABBB	BBBB	BBBB	BBBB	ABBB	ABBB	ABBB	ABBB	ABBB	ABBB	BBBB	BBBB	BBBB	BBBB	BBBB	BBBB	BBBB	BBBB	BBBB	BBBB	BBBB	BBBB	BBBB	BBBB	BBBB	BBBB
513	solcap_snp_c2_12368	0	0.078125	BBBB	BBBB	BBBB	BBBB	BBBB	BBBB	ABBB	ABBB	ABBB	BBBB	BBBB	BBBB	ABBB	ABBB	ABBB	BBBB	BBBB	BBBB	BBBB	BBBB	BBBB	ABBB	ABBB	ABBB	BBBB	BBBB	BBBB	ABBB	ABBB	ABBB	BBBB	BBBB	BBBB	BBBB	BBBB	BBBB	BBBB	BBBB	BBBB	BBBB	BBBB	BBBB	ABBB	ABBB	ABBB	BBBB
514	solcap_snp_c2_13051	0	0.078125	AAAA	AAAA	AAAA	AAAA	AAAA	AAAA	AAAA	AAAA	AAAA	AAAA	AAAA	AAAA	AABB	AABB	AABB	AAAA	AAAA	AAAA	AAAA	AAAA	AAAA	AAAB	AAAB	AAAB	AAAA	AAAA	AAAA	AAAA	AAAA	AAAA	AABB	AABB	AABB	AAAA	AAAA	AAAA	AAAA	AAAA	AAAA	AAAA	AAAA	AAAA	AAAA	AAAA	AAAA	AAAA
515	solcap_snp_c2_13188	0	0.078125	BBBB	BBBB	BBBB	BBBB	BBBB	BBBB	ABBB	ABBB	ABBB	BBBB	BBBB	BBBB	ABBB	ABBB	ABBB	BBBB	BBBB	BBBB	BBBB	BBBB	BBBB	BBBB	BBBB	BBBB	BBBB	BBBB	BBBB	BBBB	BBBB	BBBB	AAAB	AAAB	AAAB	BBBB	BBBB	BBBB	BBBB	BBBB	BBBB	BBBB	BBBB	BBBB	BBBB	BBBB	BBBB	BBBB
516	solcap_snp_c2_13675	0	0.078125	BBBB	BBBB	BBBB	BBBB	BBBB	BBBB	BBBB	BBBB	BBBB	BBBB	BBBB	BBBB	ABBB	ABBB	ABBB	BBBB	BBBB	BBBB	BBBB	BBBB	BBBB	BBBB	BBBB	BBBB	BBBB	BBBB	BBBB	BBBB	BBBB	BBBB	BBBB	BBBB	BBBB	BBBB	BBBB	BBBB	AABB	AABB	AABB	BBBB	BBBB	BBBB	ABBB	ABBB	ABBB	ABBB
517	solcap_snp_c2_13676	0	0.078125	AAAA	AAAA	AAAA	AAAA	AAAA	AAAA	AAAA	AAAA	AAAA	AAAA	AAAA	AAAA	AAAB	AAAB	AAAB	AAAA	AAAA	AAAA	AAAA	AAAA	AAAA	AAAA	AAAA	AAAA	AAAA	AAAA	AAAA	AAAA	AAAA	AAAA	AAAA	AAAA	AAAA	AAAA	AAAA	AAAA	AABB	AABB	AABB	AAAA	AAAA	AAAA	AAAB	AAAB	AAAB	AAAB
518	solcap_snp_c2_14580	0	0.078125	BBBB	BBBB	BBBB	BBBB	BBBB	BBBB	ABBB	ABBB	ABBB	ABBB	ABBB	ABBB	BBBB	BBBB	BBBB	BBBB	BBBB	BBBB	BBBB	BBBB	BBBB	BBBB	BBBB	BBBB	BBBB	BBBB	BBBB	BBBB	BBBB	BBBB	ABBB	ABBB	ABBB	BBBB	BBBB	BBBB	BBBB	BBBB	BBBB	BBBB	BBBB	BBBB	ABBB	ABBB	ABBB	ABBB
519	solcap_snp_c2_14609	0	0.078125	AAAA	AAAA	AAAA	AAAA	AAAA	AAAA	AAAB	AAAB	AAAB	AAAB	AAAB	AAAB	AAAA	AAAA	AAAA	AAAA	AAAA	AAAA	AAAA	AAAA	AAAA	AAAA	AAAA	AAAA	AAAA	AAAA	AAAA	AAAA	AAAA	AAAA	AAAB	AAAB	AAAB	AAAA	AAAA	AAAA	AAAA	AAAA	AAAA	AAAA	AAAA	AAAA	AAAB	AAAB	AAAB	AAAB
520	solcap_snp_c2_14616	0	0.078125	AAAA	AAAA	AAAA	AAAA	AAAA	AAAA	AAAB	AAAB	AAAB	AAAB	AAAB	AAAB	AAAA	AAAA	AAAA	AAAA	AAAA	AAAA	AAAA	AAAA	AAAA	AAAA	AAAA	AAAA	AAAA	AAAA	AAAA	AAAA	AAAA	AAAA	AAAB	AAAB	AAAB	AAAA	AAAA	AAAA	AAAA	AAAA	AAAA	AAAA	AAAA	AAAA	AAAB	AAAB	AAAB	AAAB
521	solcap_snp_c2_15048	0	0.078125	AAAA	AAAA	AAAA	AAAB	AAAB	AAAB	AAAA	AAAA	AAAA	AAAA	AAAA	AAAA	AAAB	AAAB	AAAB	AAAA	AAAA	AAAA	AAAA	AAAA	AAAA	AAAA	AAAA	AAAA	AAAA	AAAA	AAAA	AAAA	AAAA	AAAA	AAAA	AAAA	AAAA	AAAA	AAAA	AAAA	AAAB	AAAB	AAAB	AAAB	AAAB	AAAB	AAAB	AAAB	AAAB	AAAA
522	solcap_snp_c2_15341	0	0.078125	AAAA	AAAA	AAAA	AAAA	AAAA	AAAA	AABB	AABB	AABB	AAAA	AAAA	AAAA	AAAA	AAAA	AAAA	AAAA	AAAA	AAAA	AAAA	AAAA	AAAA	AAAA	AAAA	AAAA	AAAB	AAAB	AAAB	AAAA	AAAA	AAAA	AAAA	AAAA	AAAA	AAAA	AAAA	AAAA	AAAA	AAAA	AAAA	AAAA	AAAA	AAAA	AAAB	AAAB	AAAB	AAAB
523	solcap_snp_c2_15874	0	0.078125	BBBB	BBBB	BBBB	AABB	AABB	AABB	BBBB	BBBB	BBBB	BBBB	BBBB	BBBB	BBBB	BBBB	BBBB	BBBB	BBBB	BBBB	BBBB	BBBB	BBBB	BBBB	BBBB	BBBB	BBBB	BBBB	BBBB	BBBB	BBBB	BBBB	BBBB	BBBB	BBBB	BBBB	BBBB	BBBB	BBBB	BBBB	BBBB	ABBB	ABBB	ABBB	ABBB	ABBB	ABBB	ABBB
524	solcap_snp_c2_16169	0	0.078125	BBBB	BBBB	BBBB	BBBB	BBBB	BBBB	BBBB	BBBB	BBBB	BBBB	BBBB	BBBB	ABBB	ABBB	ABBB	BBBB	BBBB	BBBB	BBBB	BBBB	BBBB	BBBB	BBBB	BBBB	BBBB	BBBB	BBBB	BBBB	BBBB	BBBB	ABBB	ABBB	ABBB	BBBB	BBBB	BBBB	BBBB	BBBB	BBBB	BBBB	BBBB	BBBB	AABB	AABB	AABB	ABBB
525	solcap_snp_c2_17304	0	0.078125	AAAA	AAAA	AAAA	AAAB	AAAB	AAAB	AAAB	AAAB	AAAB	AAAB	AAAB	AAAB	AAAA	AAAA	AAAA	AAAA	AAAA	AAAA	AAAA	AAAA	AAAA	AAAA	AAAA	AAAA	AAAA	AAAA	AAAA	AAAB	AAAB	AAAB	AAAA	AAAA	AAAA	AAAA	AAAA	AAAA	AAAA	AAAA	AAAA	AAAB	AAAB	AAAB	AAAA	AAAA	AAAA	AAAA
526	solcap_snp_c2_17317	0	0.078125	AAAA	AAAA	AAAA	AAAB	AAAB	AAAB	AAAB	AAAB	AAAB	AAAB	AAAB	AAAB	AAAA	AAAA	AAAA	AAAA	AAAA	AAAA	AAAA	AAAA	AAAA	AAAA	AAAA	AAAA	AAAA	AAAA	AAAA	AAAB	AAAB	AAAB	AAAA	AAAA	AAAA	AAAA	AAAA	AAAA	AAAA	AAAA	AAAA	AAAB	AAAB	AAAB	AAAA	AAAA	AAAA	AAAA
527	solcap_snp_c2_17319	0	0.078125	BBBB	BBBB	BBBB	ABBB	ABBB	ABBB	ABBB	ABBB	ABBB	ABBB	ABBB	ABBB	BBBB	BBBB	BBBB	BBBB	BBBB	BBBB	BBBB	BBBB	BBBB	BBBB	BBBB	BBBB	BBBB	BBBB	BBBB	ABBB	ABBB	ABBB	BBBB	BBBB	BBBB	BBBB	BBBB	BBBB	BBBB	BBBB	BBBB	ABBB	ABBB	ABBB	BBBB	BBBB	BBBB	BBBB
528	solcap_snp_c2_17927	0	0.078125	AAAA	AAAA	AAAA	AAAB	AAAB	AAAB	AAAA	AAAA	AAAA	AAAA	AAAA	AAAA	AAAB	AAAB	AAAB	AAAA	AAAA	AAAA	AAAA	AAAA	AAAA	AAAA	AAAA	AAAA	AAAA	AAAA	AAAA	AAAA	AAAA	AAAA	AAAA	AAAA	AAAA	AAAA	AAAA	AAAA	AAAA	AAAA	AAAA	AABB	AABB	AABB	AAAB	AAAB	AAAB	AAAA
529	solcap_snp_c2_17933	0	0.078125	AAAA	AAAA	AAAA	AAAB	AAAB	AAAB	AAAA	AAAA	AAAA	AAAA	AAAA	AAAA	AAAB	AAAB	AAAB	AAAA	AAAA	AAAA	AAAA	AAAA	AAAA	AAAA	AAAA	AAAA	AAAA	AAAA	AAAA	AAAA	AAAA	AAAA	AAAA	AAAA	AAAA	AAAA	AAAA	AAAA	AAAA	AAAA	AAAA	AABB	AABB	AABB	AAAB	AAAB	AAAB	AAAA
530	solcap_snp_c2_18459	0	0.078125	BBBB	BBBB	BBBB	BBBB	BBBB	BBBB	AABB	AABB	AABB	BBBB	BBBB	BBBB	BBBB	BBBB	BBBB	BBBB	BBBB	BBBB	BBBB	BBBB	BBBB	BBBB	BBBB	BBBB	ABBB	ABBB	ABBB	BBBB	BBBB	BBBB	BBBB	BBBB	BBBB	ABBB	ABBB	ABBB	BBBB	BBBB	BBBB	BBBB	BBBB	BBBB	BBBB	BBBB	BBBB	ABBB
531	solcap_snp_c2_18995	0	0.078125	BBBB	BBBB	BBBB	ABBB	ABBB	ABBB	BBBB	BBBB	BBBB	BBBB	BBBB	BBBB	ABBB	ABBB	ABBB	BBBB	BBBB	BBBB	BBBB	BBBB	BBBB	BBBB	BBBB	BBBB	BBBB	BBBB	BBBB	BBBB	BBBB	BBBB	BBBB	BBBB	BBBB	BBBB	BBBB	BBBB	BBBB	BBBB	BBBB	ABBB	ABBB	ABBB	ABBB	ABBB	ABBB	ABBB
532	solcap_snp_c2_19458	0	0.078125	BBBB	BBBB	BBBB	BBBB	BBBB	BBBB	BBBB	BBBB	BBBB	BBBB	BBBB	BBBB	BBBB	BBBB	BBBB	BBBB	BBBB	BBBB	BBBB	BBBB	BBBB	ABBB	ABBB	ABBB	BBBB	BBBB	BBBB	BBBB	BBBB	BBBB	BBBB	BBBB	BBBB	ABBB	ABBB	ABBB	BBBB	BBBB	BBBB	BBBB	BBBB	BBBB	AABB	AABB	AABB	ABBB
533	solcap_snp_c2_19854	0	0.078125	BBBB	BBBB	BBBB	ABBB	ABBB	ABBB	BBBB	BBBB	BBBB	BBBB	BBBB	BBBB	BBBB	BBBB	BBBB	BBBB	BBBB	BBBB	BBBB	BBBB	BBBB	BBBB	BBBB	BBBB	BBBB	BBBB	BBBB	BBBB	BBBB	BBBB	BBBB	BBBB	BBBB	BBBB	BBBB	BBBB	BBBB	BBBB	BBBB	AABB	AABB	AABB	ABBB	ABBB	ABBB	ABBB
534	solcap_snp_c2_20074	0	0.078125	BBBB	BBBB	BBBB	ABBB	ABBB	ABBB	BBBB	BBBB	BBBB	BBBB	BBBB	BBBB	BBBB	BBBB	BBBB	BBBB	BBBB	BBBB	BBBB	BBBB	BBBB	AABB	AABB	AABB	BBBB	BBBB	BBBB	BBBB	BBBB	BBBB	BBBB	BBBB	BBBB	BBBB	BBBB	BBBB	BBBB	BBBB	BBBB	ABBB	ABBB	ABBB	ABBB	ABBB	ABBB	BBBB
535	solcap_snp_c2_20097	0	0.078125	BBBB	BBBB	BBBB	BBBB	BBBB	BBBB	BBBB	BBBB	BBBB	ABBB	ABBB	ABBB	ABBB	ABBB	ABBB	AABB	AABB	AABB	BBBB	BBBB	BBBB	BBBB	BBBB	BBBB	BBBB	BBBB	BBBB	BBBB	BBBB	BBBB	BBBB	BBBB	BBBB	BBBB	BBBB	BBBB	ABBB	ABBB	ABBB	BBBB	BBBB	BBBB	BBBB	BBBB	BBBB	BBBB
536	solcap_snp_c2_20667	0	0.078125	AAAA	AAAA	AAAA	AAAB	AAAB	AAAB	AAAA	AAAA	AAAA	AAAA	AAAA	AAAA	AAAA	AAAA	AAAA	AABB	AABB	AABB	AAAA	AAAA	AAAA	AAAA	AAAA	AAAA	AAAB	AAAB	AAAB	AAAA	AAAA	AAAA	AAAA	AAAA	AAAA	AAAA	AAAA	AAAA	AAAA	AAAA	AAAA	AAAA	AAAA	AAAA	AAAB	AAAB	AAAB	AAAA
537	solcap_snp_c2_21580	0	0.078125	AAAB	AAAB	AAAB	AAAA	AAAA	AAAA	AAAB	AAAB	AAAB	AABB	AABB	AABB	AAAA	AAAA	AAAA	AAAA	AAAA	AAAA	AAAA	AAAA	AAAA	AAAA	AAAA	AAAA	AAAA	AAAA	AAAA	AAAB	AAAB	AAAB	AAAA	AAAA	AAAA	AAAA	AAAA	AAAA	AAAA	AAAA	AAAA	AAAA	AAAA	AAAA	AAAA	AAAA	AAAA	AAAA
538	solcap_snp_c2_21930	0	0.078125	ABBB	ABBB	ABBB	BBBB	BBBB	BBBB	BBBB	BBBB	BBBB	ABBB	ABBB	ABBB	BBBB	BBBB	BBBB	BBBB	BBBB	BBBB	ABBB	ABBB	ABBB	BBBB	BBBB	BBBB	BBBB	BBBB	BBBB	BBBB	BBBB	BBBB	BBBB	BBBB	BBBB	ABBB	ABBB	ABBB	BBBB	BBBB	BBBB	BBBB	BBBB	BBBB	BBBB	BBBB	BBBB	ABBB
539	solcap_snp_c2_21937	0	0.078125	ABBB	ABBB	ABBB	BBBB	BBBB	BBBB	BBBB	BBBB	BBBB	ABBB	ABBB	ABBB	BBBB	BBBB	BBBB	BBBB	BBBB	BBBB	ABBB	ABBB	ABBB	BBBB	BBBB	BBBB	BBBB	BBBB	BBBB	BBBB	BBBB	BBBB	BBBB	BBBB	BBBB	ABBB	ABBB	ABBB	BBBB	BBBB	BBBB	BBBB	BBBB	BBBB	BBBB	BBBB	BBBB	ABBB
540	solcap_snp_c2_23335	0	0.078125	AAAA	AAAA	AAAA	AAAB	AAAB	AAAB	AAAA	AAAA	AAAA	AAAA	AAAA	AAAA	AAAA	AAAA	AAAA	AAAA	AAAA	AAAA	AAAA	AAAA	AAAA	AAAA	AAAA	AAAA	AAAA	AAAA	AAAA	AAAA	AAAA	AAAA	AAAA	AAAA	AAAA	AAAA	AAAA	AAAA	AAAA	AAAA	AAAA	AABB	AABB	AABB	AAAB	AAAB	AAAB	AAAB
541	solcap_snp_c2_23336	0	0.078125	AAAA	AAAA	AAAA	AAAB	AAAB	AAAB	AAAA	AAAA	AAAA	AAAA	AAAA	AAAA	AAAA	AAAA	AAAA	AAAA	AAAA	AAAA	AAAA	AAAA	AAAA	AAAA	AAAA	AAAA	AAAA	AAAA	AAAA	AAAA	AAAA	AAAA	AAAA	AAAA	AAAA	AAAA	AAAA	AAAA	AAAA	AAAA	AAAA	AABB	AABB	AABB	AAAB	AAAB	AAAB	AAAB
542	solcap_snp_c2_23387	0	0.078125	BBBB	BBBB	BBBB	BBBB	BBBB	BBBB	BBBB	BBBB	BBBB	ABBB	ABBB	ABBB	BBBB	BBBB	BBBB	BBBB	BBBB	BBBB	BBBB	BBBB	BBBB	ABBB	ABBB	ABBB	BBBB	BBBB	BBBB	BBBB	BBBB	BBBB	BBBB	BBBB	BBBB	BBBB	BBBB	BBBB	BBBB	BBBB	BBBB	ABBB	ABBB	ABBB	AABB	AABB	AABB	BBBB
543	solcap_snp_c2_23388	0	0.078125	AAAA	AAAA	AAAA	AAAA	AAAA	AAAA	AAAA	AAAA	AAAA	AAAB	AAAB	AAAB	AAAA	AAAA	AAAA	AAAA	AAAA	AAAA	AAAA	AAAA	AAAA	AAAB	AAAB	AAAB	AAAA	AAAA	AAAA	AAAA	AAAA	AAAA	AAAA	AAAA	AAAA	AAAA	AAAA	AAAA	AAAA	AAAA	AAAA	AAAB	AAAB	AAAB	AABB	AABB	AABB	AAAA
544	solcap_snp_c2_23389	0	0.078125	AAAA	AAAA	AAAA	AAAA	AAAA	AAAA	AAAA	AAAA	AAAA	AAAB	AAAB	AAAB	AAAA	AAAA	AAAA	AAAA	AAAA	AAAA	AAAA	AAAA	AAAA	AAAB	AAAB	AAAB	AAAA	AAAA	AAAA	AAAA	AAAA	AAAA	AAAA	AAAA	AAAA	AAAA	AAAA	AAAA	AAAA	AAAA	AAAA	AAAB	AAAB	AAAB	AABB	AABB	AABB	AAAA
545	solcap_snp_c2_24557	0	0.078125	BBBB	BBBB	BBBB	AABB	AABB	AABB	BBBB	BBBB	BBBB	BBBB	BBBB	BBBB	BBBB	BBBB	BBBB	BBBB	BBBB	BBBB	BBBB	BBBB	BBBB	BBBB	BBBB	BBBB	BBBB	BBBB	BBBB	BBBB	BBBB	BBBB	BBBB	BBBB	BBBB	BBBB	BBBB	BBBB	BBBB	BBBB	BBBB	ABBB	ABBB	ABBB	ABBB	ABBB	ABBB	ABBB
546	solcap_snp_c2_2571	0	0.078125	BBBB	BBBB	BBBB	ABBB	ABBB	ABBB	BBBB	BBBB	BBBB	BBBB	BBBB	BBBB	BBBB	BBBB	BBBB	BBBB	BBBB	BBBB	BBBB	BBBB	BBBB	ABBB	ABBB	ABBB	BBBB	BBBB	BBBB	BBBB	BBBB	BBBB	BBBB	BBBB	BBBB	BBBB	BBBB	BBBB	BBBB	BBBB	BBBB	BBBB	BBBB	BBBB	AABB	AABB	AABB	ABBB
547	solcap_snp_c2_2591	0	0.078125	BBBB	BBBB	BBBB	ABBB	ABBB	ABBB	BBBB	BBBB	BBBB	BBBB	BBBB	BBBB	BBBB	BBBB	BBBB	BBBB	BBBB	BBBB	ABBB	ABBB	ABBB	BBBB	BBBB	BBBB	BBBB	BBBB	BBBB	BBBB	BBBB	BBBB	BBBB	BBBB	BBBB	BBBB	BBBB	BBBB	ABBB	ABBB	ABBB	BBBB	BBBB	BBBB	ABBB	ABBB	ABBB	ABBB
548	solcap_snp_c2_26166	0	0.078125	AAAA	AAAA	AAAA	AAAA	AAAA	AAAA	AAAA	AAAA	AAAA	AAAA	AAAA	AAAA	AAAA	AAAA	AAAA	AAAB	AAAB	AAAB	AAAA	AAAA	AAAA	AABB	AABB	AABB	AAAA	AAAA	AAAA	AAAA	AAAA	AAAA	AAAA	AAAA	AAAA	AAAA	AAAA	AAAA	AAAA	AAAA	AAAA	AAAA	AAAA	AAAA	AABB	AABB	AABB	AAAA
549	solcap_snp_c2_26197	0	0.078125	BBBB	BBBB	BBBB	BBBB	BBBB	BBBB	BBBB	BBBB	BBBB	BBBB	BBBB	BBBB	BBBB	BBBB	BBBB	ABBB	ABBB	ABBB	BBBB	BBBB	BBBB	AABB	AABB	AABB	BBBB	BBBB	BBBB	BBBB	BBBB	BBBB	BBBB	BBBB	BBBB	BBBB	BBBB	BBBB	BBBB	BBBB	BBBB	BBBB	BBBB	BBBB	AABB	AABB	AABB	BBBB
550	solcap_snp_c2_26747	0	0.078125	AAAA	AAAA	AAAA	AAAB	AAAB	AAAB	AAAA	AAAA	AAAA	AAAA	AAAA	AAAA	AAAB	AAAB	AAAB	AAAA	AAAA	AAAA	AAAA	AAAA	AAAA	AAAA	AAAA	AAAA	AAAA	AAAA	AAAA	AAAA	AAAA	AAAA	AAAA	AAAA	AAAA	AAAA	AAAA	AAAA	AAAB	AAAB	AAAB	AAAA	AAAA	AAAA	AAAB	AAAB	AAAB	AAAB
551	solcap_snp_c2_27387	0	0.078125	BBBB	BBBB	BBBB	BBBB	BBBB	BBBB	BBBB	BBBB	BBBB	BBBB	BBBB	BBBB	ABBB	ABBB	ABBB	BBBB	BBBB	BBBB	BBBB	BBBB	BBBB	ABBB	ABBB	ABBB	BBBB	BBBB	BBBB	BBBB	BBBB	BBBB	BBBB	BBBB	BBBB	BBBB	BBBB	BBBB	ABBB	ABBB	ABBB	ABBB	ABBB	ABBB	ABBB	ABBB	ABBB	BBBB
552	solcap_snp_c2_29739	0	0.078125	BBBB	BBBB	BBBB	ABBB	ABBB	ABBB	BBBB	BBBB	BBBB	BBBB	BBBB	BBBB	ABBB	ABBB	ABBB	BBBB	BBBB	BBBB	BBBB	BBBB	BBBB	BBBB	BBBB	BBBB	BBBB	BBBB	BBBB	BBBB	BBBB	BBBB	BBBB	BBBB	BBBB	BBBB	BBBB	BBBB	BBBB	BBBB	BBBB	ABBB	ABBB	ABBB	ABBB	ABBB	ABBB	ABBB
553	solcap_snp_c2_30508	0	0.078125	BBBB	BBBB	BBBB	BBBB	BBBB	BBBB	BBBB	BBBB	BBBB	ABBB	ABBB	ABBB	BBBB	BBBB	BBBB	BBBB	BBBB	BBBB	ABBB	ABBB	ABBB	ABBB	ABBB	ABBB	BBBB	BBBB	BBBB	BBBB	BBBB	BBBB	BBBB	BBBB	BBBB	BBBB	BBBB	BBBB	BBBB	BBBB	BBBB	BBBB	BBBB	BBBB	ABBB	ABBB	ABBB	ABBB
554	solcap_snp_c2_3052	0	0.078125	AAAA	AAAA	AAAA	AAAA	AAAA	AAAA	AAAA	AAAA	AAAA	AAAA	AAAA	AAAA	AAAB	AAAB	AAAB	AAAB	AAAB	AAAB	AAAA	AAAA	AAAA	AAAA	AAAA	AAAA	AAAA	AAAA	AAAA	AAAA	AAAA	AAAA	AAAA	AAAA	AAAA	AAAB	AAAB	AAAB	AABB	AABB	AABB	AAAA	AAAA	AAAA	AAAA	AAAA	AAAA	AAAA
555	solcap_snp_c2_31290	0	0.078125	AAAB	AAAB	AAAB	AAAA	AAAA	AAAA	AAAA	AAAA	AAAA	AAAA	AAAA	AAAA	AAAA	AAAA	AAAA	AAAA	AAAA	AAAA	AAAA	AAAA	AAAA	AAAA	AAAA	AAAA	AAAB	AAAB	AAAB	AAAA	AAAA	AAAA	AAAA	AAAA	AAAA	AAAB	AAAB	AAAB	AAAA	AAAA	AAAA	AAAA	AAAA	AAAA	AAAB	AAAB	AAAB	AAAB
556	solcap_snp_c2_31712	0	0.078125	BBBB	BBBB	BBBB	BBBB	BBBB	BBBB	ABBB	ABBB	ABBB	ABBB	ABBB	ABBB	BBBB	BBBB	BBBB	ABBB	ABBB	ABBB	BBBB	BBBB	BBBB	BBBB	BBBB	BBBB	BBBB	BBBB	BBBB	BBBB	BBBB	BBBB	BBBB	BBBB	BBBB	BBBB	BBBB	BBBB	BBBB	BBBB	BBBB	BBBB	BBBB	BBBB	ABBB	ABBB	ABBB	ABBB
557	solcap_snp_c2_31988	0	0.078125	BBBB	BBBB	BBBB	ABBB	ABBB	ABBB	BBBB	BBBB	BBBB	BBBB	BBBB	BBBB	BBBB	BBBB	BBBB	ABBB	ABBB	ABBB	BBBB	BBBB	BBBB	BBBB	BBBB	BBBB	BBBB	BBBB	BBBB	BBBB	BBBB	BBBB	BBBB	BBBB	BBBB	BBBB	BBBB	BBBB	BBBB	BBBB	BBBB	ABBB	ABBB	ABBB	ABBB	ABBB	ABBB	ABBB
558	solcap_snp_c2_33302	0	0.078125	BBBB	BBBB	BBBB	BBBB	BBBB	BBBB	BBBB	BBBB	BBBB	BBBB	BBBB	BBBB	AABB	AABB	AABB	BBBB	BBBB	BBBB	BBBB	BBBB	BBBB	ABBB	ABBB	ABBB	BBBB	BBBB	BBBB	BBBB	BBBB	BBBB	BBBB	BBBB	BBBB	BBBB	BBBB	BBBB	BBBB	BBBB	BBBB	BBBB	BBBB	BBBB	ABBB	ABBB	ABBB	ABBB
559	solcap_snp_c2_33346	0	0.078125	BBBB	BBBB	BBBB	BBBB	BBBB	BBBB	BBBB	BBBB	BBBB	BBBB	BBBB	BBBB	AABB	AABB	AABB	BBBB	BBBB	BBBB	BBBB	BBBB	BBBB	ABBB	ABBB	ABBB	BBBB	BBBB	BBBB	BBBB	BBBB	BBBB	BBBB	BBBB	BBBB	BBBB	BBBB	BBBB	BBBB	BBBB	BBBB	BBBB	BBBB	BBBB	ABBB	ABBB	ABBB	ABBB
560	solcap_snp_c2_33365	0	0.078125	BBBB	BBBB	BBBB	BBBB	BBBB	BBBB	BBBB	BBBB	BBBB	BBBB	BBBB	BBBB	AABB	AABB	AABB	BBBB	BBBB	BBBB	BBBB	BBBB	BBBB	ABBB	ABBB	ABBB	BBBB	BBBB	BBBB	BBBB	BBBB	BBBB	BBBB	BBBB	BBBB	BBBB	BBBB	BBBB	BBBB	BBBB	BBBB	BBBB	BBBB	BBBB	ABBB	ABBB	ABBB	ABBB
561	solcap_snp_c2_33543	0	0.078125	AAAB	AAAB	AAAB	AAAB	AAAB	AAAB	AAAB	AAAB	AAAB	AAAA	AAAA	AAAA	AAAA	AAAA	AAAA	AAAA	AAAA	AAAA	AAAA	AAAA	AAAA	AAAA	AAAA	AAAA	AAAA	AAAA	AAAA	AAAB	AAAB	AAAB	AAAA	AAAA	AAAA	AAAA	AAAA	AAAA	AAAA	AAAA	AAAA	AAAA	AAAA	AAAA	AAAB	AAAB	AAAB	AAAA
562	solcap_snp_c2_33774	0	0.078125	AAAA	AAAA	AAAA	AAAB	AAAB	AAAB	AAAB	AAAB	AAAB	AAAB	AAAB	AAAB	AAAA	AAAA	AAAA	AAAA	AAAA	AAAA	AAAA	AAAA	AAAA	AAAA	AAAA	AAAA	AAAA	AAAA	AAAA	AAAB	AAAB	AAAB	AAAA	AAAA	AAAA	AAAA	AAAA	AAAA	AAAA	AAAA	AAAA	AAAB	AAAB	AAAB	AAAA	AAAA	AAAA	AAAA
563	solcap_snp_c2_34874	0	0.078125	BBBB	BBBB	BBBB	BBBB	BBBB	BBBB	BBBB	BBBB	BBBB	AABB	AABB	AABB	BBBB	BBBB	BBBB	BBBB	BBBB	BBBB	BBBB	BBBB	BBBB	ABBB	ABBB	ABBB	ABBB	ABBB	ABBB	BBBB	BBBB	BBBB	ABBB	ABBB	ABBB	BBBB	BBBB	BBBB	BBBB	BBBB	BBBB	BBBB	BBBB	BBBB	BBBB	BBBB	BBBB	BBBB
564	solcap_snp_c2_35686	0	0.078125	ABBB	ABBB	ABBB	ABBB	ABBB	ABBB	ABBB	ABBB	ABBB	BBBB	BBBB	BBBB	BBBB	BBBB	BBBB	BBBB	BBBB	BBBB	BBBB	BBBB	BBBB	BBBB	BBBB	BBBB	ABBB	ABBB	ABBB	BBBB	BBBB	BBBB	BBBB	BBBB	BBBB	BBBB	BBBB	BBBB	BBBB	BBBB	BBBB	BBBB	BBBB	BBBB	ABBB	ABBB	ABBB	BBBB
565	solcap_snp_c2_36061	0	0.078125	BBBB	BBBB	BBBB	BBBB	BBBB	BBBB	BBBB	BBBB	BBBB	ABBB	ABBB	ABBB	ABBB	ABBB	ABBB	BBBB	BBBB	BBBB	BBBB	BBBB	BBBB	AABB	AABB	AABB	BBBB	BBBB	BBBB	BBBB	BBBB	BBBB	BBBB	BBBB	BBBB	ABBB	ABBB	ABBB	BBBB	BBBB	BBBB	BBBB	BBBB	BBBB	BBBB	BBBB	BBBB	BBBB
566	solcap_snp_c2_36668	0	0.078125	BBBB	BBBB	BBBB	BBBB	BBBB	BBBB	BBBB	BBBB	BBBB	BBBB	BBBB	BBBB	BBBB	BBBB	BBBB	ABBB	ABBB	ABBB	BBBB	BBBB	BBBB	BBBB	BBBB	BBBB	ABBB	ABBB	ABBB	BBBB	BBBB	BBBB	BBBB	BBBB	BBBB	AABB	AABB	AABB	BBBB	BBBB	BBBB	BBBB	BBBB	BBBB	ABBB	ABBB	ABBB	BBBB
567	solcap_snp_c2_36952	0	0.078125	AAAA	AAAA	AAAA	AAAB	AAAB	AAAB	AAAA	AAAA	AAAA	AAAA	AAAA	AAAA	AAAB	AAAB	AAAB	AAAA	AAAA	AAAA	AAAA	AAAA	AAAA	AAAA	AAAA	AAAA	AAAA	AAAA	AAAA	AAAA	AAAA	AAAA	AAAB	AAAB	AAAB	AAAA	AAAA	AAAA	AAAA	AAAA	AAAA	AAAB	AAAB	AAAB	AAAB	AAAB	AAAB	AAAA
568	solcap_snp_c2_37362	0	0.078125	BBBB	BBBB	BBBB	ABBB	ABBB	ABBB	BBBB	BBBB	BBBB	BBBB	BBBB	BBBB	ABBB	ABBB	ABBB	BBBB	BBBB	BBBB	BBBB	BBBB	BBBB	BBBB	BBBB	BBBB	BBBB	BBBB	BBBB	BBBB	BBBB	BBBB	BBBB	BBBB	BBBB	BBBB	BBBB	BBBB	BBBB	BBBB	BBBB	ABBB	ABBB	ABBB	ABBB	ABBB	ABBB	ABBB
569	solcap_snp_c2_37575	0	0.078125	AAAA	AAAA	AAAA	AAAA	AAAA	AAAA	AAAB	AAAB	AAAB	AAAB	AAAB	AAAB	AAAA	AAAA	AAAA	AAAA	AAAA	AAAA	AAAA	AAAA	AAAA	AAAA	AAAA	AAAA	AAAA	AAAA	AAAA	AAAA	AAAA	AAAA	AAAB	AAAB	AAAB	AAAA	AAAA	AAAA	AAAA	AAAA	AAAA	AAAA	AAAA	AAAA	AAAB	AAAB	AAAB	AAAB
570	solcap_snp_c2_38171	0	0.078125	BBBB	BBBB	BBBB	ABBB	ABBB	ABBB	BBBB	BBBB	BBBB	BBBB	BBBB	BBBB	BBBB	BBBB	BBBB	BBBB	BBBB	BBBB	BBBB	BBBB	BBBB	BBBB	BBBB	BBBB	BBBB	BBBB	BBBB	BBBB	BBBB	BBBB	BBBB	BBBB	BBBB	BBBB	BBBB	BBBB	ABBB	ABBB	ABBB	ABBB	ABBB	ABBB	ABBB	ABBB	ABBB	ABBB
571	solcap_snp_c2_38575	0	0.078125	BBBB	BBBB	BBBB	ABBB	ABBB	ABBB	BBBB	BBBB	BBBB	BBBB	BBBB	BBBB	ABBB	ABBB	ABBB	BBBB	BBBB	BBBB	BBBB	BBBB	BBBB	BBBB	BBBB	BBBB	BBBB	BBBB	BBBB	BBBB	BBBB	BBBB	BBBB	BBBB	BBBB	BBBB	BBBB	BBBB	ABBB	ABBB	ABBB	BBBB	BBBB	BBBB	ABBB	ABBB	ABBB	ABBB
572	solcap_snp_c2_39135	0	0.078125	AAAA	AAAA	AAAA	AAAB	AAAB	AAAB	AAAA	AAAA	AAAA	AAAA	AAAA	AAAA	AAAB	AAAB	AAAB	AAAA	AAAA	AAAA	AAAA	AAAA	AAAA	AAAA	AAAA	AAAA	AAAA	AAAA	AAAA	AAAA	AAAA	AAAA	AAAB	AAAB	AAAB	AAAA	AAAA	AAAA	AAAA	AAAA	AAAA	AAAB	AAAB	AAAB	AAAB	AAAB	AAAB	AAAA
573	solcap_snp_c2_39375	0	0.078125	AAAA	AAAA	AAAA	AAAB	AAAB	AAAB	AAAA	AAAA	AAAA	AAAA	AAAA	AAAA	AAAA	AAAA	AAAA	AAAA	AAAA	AAAA	AAAA	AAAA	AAAA	AAAA	AAAA	AAAA	AAAA	AAAA	AAAA	AAAA	AAAA	AAAA	AAAA	AAAA	AAAA	AAAA	AAAA	AAAA	AAAA	AAAA	AAAA	AABB	AABB	AABB	AAAB	AAAB	AAAB	AAAB
574	solcap_snp_c2_39411	0	0.078125	ABBB	ABBB	ABBB	BBBB	BBBB	BBBB	ABBB	ABBB	ABBB	BBBB	BBBB	BBBB	ABBB	ABBB	ABBB	BBBB	BBBB	BBBB	BBBB	BBBB	BBBB	BBBB	BBBB	BBBB	BBBB	BBBB	BBBB	ABBB	ABBB	ABBB	BBBB	BBBB	BBBB	BBBB	BBBB	BBBB	BBBB	BBBB	BBBB	ABBB	ABBB	ABBB	BBBB	BBBB	BBBB	BBBB
575	solcap_snp_c2_39453	0	0.078125	AAAA	AAAA	AAAA	AAAA	AAAA	AAAA	AAAB	AAAB	AAAB	AAAA	AAAA	AAAA	AAAA	AAAA	AAAA	AAAA	AAAA	AAAA	AAAA	AAAA	AAAA	AABB	AABB	AABB	AAAA	AAAA	AAAA	AAAA	AAAA	AAAA	AAAA	AAAA	AAAA	AAAB	AAAB	AAAB	AAAA	AAAA	AAAA	AAAB	AAAB	AAAB	AAAA	AAAA	AAAA	AAAA
576	solcap_snp_c2_3952	0	0.078125	ABBB	ABBB	ABBB	BBBB	BBBB	BBBB	BBBB	BBBB	BBBB	ABBB	ABBB	ABBB	BBBB	BBBB	BBBB	ABBB	ABBB	ABBB	BBBB	BBBB	BBBB	ABBB	ABBB	ABBB	BBBB	BBBB	BBBB	BBBB	BBBB	BBBB	BBBB	BBBB	BBBB	ABBB	ABBB	ABBB	BBBB	BBBB	BBBB	BBBB	BBBB	BBBB	BBBB	BBBB	BBBB	BBBB
577	solcap_snp_c2_39810	0	0.078125	AAAA	AAAA	AAAA	AAAA	AAAA	AAAA	AAAA	AAAA	AAAA	AAAB	AAAB	AAAB	AAAB	AAAB	AAAB	AAAA	AAAA	AAAA	AAAA	AAAA	AAAA	AABB	AABB	AABB	AAAA	AAAA	AAAA	AAAA	AAAA	AAAA	AAAA	AAAA	AAAA	AAAB	AAAB	AAAB	AAAA	AAAA	AAAA	AAAA	AAAA	AAAA	AAAA	AAAA	AAAA	AAAA
578	solcap_snp_c2_39816	0	0.078125	BBBB	BBBB	BBBB	ABBB	ABBB	ABBB	BBBB	BBBB	BBBB	BBBB	BBBB	BBBB	ABBB	ABBB	ABBB	BBBB	BBBB	BBBB	BBBB	BBBB	BBBB	ABBB	ABBB	ABBB	BBBB	BBBB	BBBB	BBBB	BBBB	BBBB	BBBB	BBBB	BBBB	BBBB	BBBB	BBBB	BBBB	BBBB	BBBB	ABBB	ABBB	ABBB	ABBB	ABBB	ABBB	BBBB
579	solcap_snp_c2_39852	0	0.078125	BBBB	BBBB	BBBB	ABBB	ABBB	ABBB	BBBB	BBBB	BBBB	BBBB	BBBB	BBBB	ABBB	ABBB	ABBB	BBBB	BBBB	BBBB	BBBB	BBBB	BBBB	ABBB	ABBB	ABBB	BBBB	BBBB	BBBB	BBBB	BBBB	BBBB	BBBB	BBBB	BBBB	BBBB	BBBB	BBBB	BBBB	BBBB	BBBB	ABBB	ABBB	ABBB	ABBB	ABBB	ABBB	BBBB
580	solcap_snp_c2_40522	0	0.078125	AAAA	AAAA	AAAA	AAAA	AAAA	AAAA	AAAA	AAAA	AAAA	AABB	AABB	AABB	AAAB	AAAB	AAAB	AAAA	AAAA	AAAA	AAAA	AAAA	AAAA	AAAA	AAAA	AAAA	AAAA	AAAA	AAAA	AAAA	AAAA	AAAA	AABB	AABB	AABB	AAAA	AAAA	AAAA	AAAA	AAAA	AAAA	AAAA	AAAA	AAAA	AAAA	AAAA	AAAA	AAAA
581	solcap_snp_c2_40699	0	0.078125	BBBB	BBBB	BBBB	BBBB	BBBB	BBBB	ABBB	ABBB	ABBB	BBBB	BBBB	BBBB	BBBB	BBBB	BBBB	BBBB	BBBB	BBBB	BBBB	BBBB	BBBB	AABB	AABB	AABB	BBBB	BBBB	BBBB	BBBB	BBBB	BBBB	BBBB	BBBB	BBBB	ABBB	ABBB	ABBB	BBBB	BBBB	BBBB	BBBB	BBBB	BBBB	ABBB	ABBB	ABBB	BBBB
582	solcap_snp_c2_41090	0	0.078125	BBBB	BBBB	BBBB	BBBB	BBBB	BBBB	ABBB	ABBB	ABBB	BBBB	BBBB	BBBB	BBBB	BBBB	BBBB	BBBB	BBBB	BBBB	BBBB	BBBB	BBBB	BBBB	BBBB	BBBB	ABBB	ABBB	ABBB	BBBB	BBBB	BBBB	BBBB	BBBB	BBBB	BBBB	BBBB	BBBB	BBBB	BBBB	BBBB	BBBB	BBBB	BBBB	AABB	AABB	AABB	ABBB
583	solcap_snp_c2_4136	0	0.078125	ABBB	ABBB	ABBB	BBBB	BBBB	BBBB	BBBB	BBBB	BBBB	ABBB	ABBB	ABBB	BBBB	BBBB	BBBB	ABBB	ABBB	ABBB	BBBB	BBBB	BBBB	ABBB	ABBB	ABBB	BBBB	BBBB	BBBB	BBBB	BBBB	BBBB	BBBB	BBBB	BBBB	ABBB	ABBB	ABBB	BBBB	BBBB	BBBB	BBBB	BBBB	BBBB	BBBB	BBBB	BBBB	BBBB
584	solcap_snp_c2_4157	0	0.078125	AAAB	AAAB	AAAB	AAAA	AAAA	AAAA	AAAA	AAAA	AAAA	AAAB	AAAB	AAAB	AAAA	AAAA	AAAA	AAAB	AAAB	AAAB	AAAA	AAAA	AAAA	AAAB	AAAB	AAAB	AAAA	AAAA	AAAA	AAAA	AAAA	AAAA	AAAA	AAAA	AAAA	AAAB	AAAB	AAAB	AAAA	AAAA	AAAA	AAAA	AAAA	AAAA	AAAA	AAAA	AAAA	AAAA
585	solcap_snp_c2_42065	0	0.078125	BBBB	BBBB	BBBB	ABBB	ABBB	ABBB	BBBB	BBBB	BBBB	ABBB	ABBB	ABBB	BBBB	BBBB	BBBB	BBBB	BBBB	BBBB	BBBB	BBBB	BBBB	BBBB	BBBB	BBBB	BBBB	BBBB	BBBB	BBBB	BBBB	BBBB	BBBB	BBBB	BBBB	BBBB	BBBB	BBBB	BBBB	BBBB	BBBB	ABBB	ABBB	ABBB	ABBB	ABBB	ABBB	ABBB
586	solcap_snp_c2_42168	0	0.078125	AAAA	AAAA	AAAA	AAAB	AAAB	AAAB	AAAA	AAAA	AAAA	AAAA	AAAA	AAAA	AAAB	AAAB	AAAB	AAAA	AAAA	AAAA	AAAA	AAAA	AAAA	AAAB	AAAB	AAAB	AAAA	AAAA	AAAA	AAAA	AAAA	AAAA	AAAA	AAAA	AAAA	AAAA	AAAA	AAAA	AAAA	AAAA	AAAA	AAAB	AAAB	AAAB	AAAB	AAAB	AAAB	AAAA
587	solcap_snp_c2_43352	0	0.078125	AAAA	AAAA	AAAA	AAAB	AAAB	AAAB	AAAA	AAAA	AAAA	AAAA	AAAA	AAAA	AAAB	AAAB	AAAB	AAAA	AAAA	AAAA	AAAA	AAAA	AAAA	AAAA	AAAA	AAAA	AAAA	AAAA	AAAA	AAAA	AAAA	AAAA	AAAA	AAAA	AAAA	AAAA	AAAA	AAAA	AAAB	AAAB	AAAB	AAAB	AAAB	AAAB	AAAB	AAAB	AAAB	AAAA
588	solcap_snp_c2_4420	0	0.078125	BBBB	BBBB	BBBB	BBBB	BBBB	BBBB	ABBB	ABBB	ABBB	BBBB	BBBB	BBBB	BBBB	BBBB	BBBB	BBBB	BBBB	BBBB	BBBB	BBBB	BBBB	ABBB	ABBB	ABBB	ABBB	ABBB	ABBB	BBBB	BBBB	BBBB	BBBB	BBBB	BBBB	BBBB	BBBB	BBBB	BBBB	BBBB	BBBB	BBBB	BBBB	BBBB	ABBB	ABBB	ABBB	ABBB
589	solcap_snp_c2_44264	0	0.078125	BBBB	BBBB	BBBB	BBBB	BBBB	BBBB	BBBB	BBBB	BBBB	ABBB	ABBB	ABBB	BBBB	BBBB	BBBB	ABBB	ABBB	ABBB	ABBB	ABBB	ABBB	BBBB	BBBB	BBBB	ABBB	ABBB	ABBB	ABBB	ABBB	ABBB	BBBB	BBBB	BBBB	BBBB	BBBB	BBBB	BBBB	BBBB	BBBB	BBBB	BBBB	BBBB	BBBB	BBBB	BBBB	BBBB
590	solcap_snp_c2_45040	0	0.078125	AAAB	AAAB	AAAB	AAAA	AAAA	AAAA	AAAB	AAAB	AAAB	AABB	AABB	AABB	AAAA	AAAA	AAAA	AAAA	AAAA	AAAA	AAAA	AAAA	AAAA	AAAA	AAAA	AAAA	AAAA	AAAA	AAAA	AAAB	AAAB	AAAB	AAAA	AAAA	AAAA	AAAA	AAAA	AAAA	AAAA	AAAA	AAAA	AAAA	AAAA	AAAA	AAAA	AAAA	AAAA	AAAA
591	solcap_snp_c2_45539	0	0.078125	AAAA	AAAA	AAAA	AAAB	AAAB	AAAB	AAAA	AAAA	AAAA	AAAA	AAAA	AAAA	AAAA	AAAA	AAAA	AAAA	AAAA	AAAA	AAAA	AAAA	AAAA	AAAA	AAAA	AAAA	AAAA	AAAA	AAAA	AAAA	AAAA	AAAA	AAAA	AAAA	AAAA	AAAA	AAAA	AAAA	AAAB	AAAB	AAAB	AAAB	AAAB	AAAB	AAAB	AAAB	AAAB	AAAB
592	solcap_snp_c2_4567	0	0.078125	AAAA	AAAA	AAAA	AAAA	AAAA	AAAA	AAAA	AAAA	AAAA	AAAA	AAAA	AAAA	AAAA	AAAA	AAAA	AAAB	AAAB	AAAB	AAAA	AAAA	AAAA	AAAA	AAAA	AAAA	AAAA	AAAA	AAAA	AAAA	AAAA	AAAA	AAAA	AAAA	AAAA	AAAB	AAAB	AAAB	AAAA	AAAA	AAAA	AAAB	AAAB	AAAB	AAAB	AAAB	AAAB	AAAB
593	solcap_snp_c2_46303	0	0.078125	BBBB	BBBB	BBBB	AABB	AABB	AABB	BBBB	BBBB	BBBB	BBBB	BBBB	BBBB	BBBB	BBBB	BBBB	BBBB	BBBB	BBBB	BBBB	BBBB	BBBB	BBBB	BBBB	BBBB	BBBB	BBBB	BBBB	BBBB	BBBB	BBBB	BBBB	BBBB	BBBB	BBBB	BBBB	BBBB	BBBB	BBBB	BBBB	ABBB	ABBB	ABBB	ABBB	ABBB	ABBB	ABBB
594	solcap_snp_c2_46502	0	0.078125	BBBB	BBBB	BBBB	AABB	AABB	AABB	BBBB	BBBB	BBBB	BBBB	BBBB	BBBB	BBBB	BBBB	BBBB	BBBB	BBBB	BBBB	BBBB	BBBB	BBBB	BBBB	BBBB	BBBB	BBBB	BBBB	BBBB	BBBB	BBBB	BBBB	BBBB	BBBB	BBBB	BBBB	BBBB	BBBB	BBBB	BBBB	BBBB	ABBB	ABBB	ABBB	ABBB	ABBB	ABBB	ABBB
595	solcap_snp_c2_47252	0	0.078125	BBBB	BBBB	BBBB	ABBB	ABBB	ABBB	BBBB	BBBB	BBBB	BBBB	BBBB	BBBB	BBBB	BBBB	BBBB	BBBB	BBBB	BBBB	BBBB	BBBB	BBBB	BBBB	BBBB	BBBB	BBBB	BBBB	BBBB	BBBB	BBBB	BBBB	BBBB	BBBB	BBBB	BBBB	BBBB	BBBB	ABBB	ABBB	ABBB	ABBB	ABBB	ABBB	ABBB	ABBB	ABBB	ABBB
596	solcap_snp_c2_47671	0	0.078125	BBBB	BBBB	BBBB	BBBB	BBBB	BBBB	BBBB	BBBB	BBBB	ABBB	ABBB	ABBB	BBBB	BBBB	BBBB	BBBB	BBBB	BBBB	BBBB	BBBB	BBBB	ABBB	ABBB	ABBB	BBBB	BBBB	BBBB	BBBB	BBBB	BBBB	BBBB	BBBB	BBBB	BBBB	BBBB	BBBB	BBBB	BBBB	BBBB	ABBB	ABBB	ABBB	AABB	AABB	AABB	BBBB
597	solcap_snp_c2_47976	0	0.078125	BBBB	BBBB	BBBB	ABBB	ABBB	ABBB	BBBB	BBBB	BBBB	BBBB	BBBB	BBBB	AABB	AABB	AABB	ABBB	ABBB	ABBB	BBBB	BBBB	BBBB	BBBB	BBBB	BBBB	ABBB	ABBB	ABBB	BBBB	BBBB	BBBB	BBBB	BBBB	BBBB	BBBB	BBBB	BBBB	BBBB	BBBB	BBBB	BBBB	BBBB	BBBB	BBBB	BBBB	BBBB	BBBB
598	solcap_snp_c2_48014	0	0.078125	AAAA	AAAA	AAAA	AAAB	AAAB	AAAB	AAAA	AAAA	AAAA	AAAA	AAAA	AAAA	AAAB	AAAB	AAAB	AAAA	AAAA	AAAA	AAAA	AAAA	AAAA	AAAA	AAAA	AAAA	AAAA	AAAA	AAAA	AAAA	AAAA	AAAA	AAAA	AAAA	AAAA	AAAA	AAAA	AAAA	AAAA	AAAA	AAAA	AAAB	AAAB	AAAB	AAAB	AAAB	AAAB	AAAB
599	solcap_snp_c2_48129	0	0.078125	BBBB	BBBB	BBBB	BBBB	BBBB	BBBB	BBBB	BBBB	BBBB	ABBB	ABBB	ABBB	BBBB	BBBB	BBBB	BBBB	BBBB	BBBB	ABBB	ABBB	ABBB	BBBB	BBBB	BBBB	ABBB	ABBB	ABBB	ABBB	ABBB	ABBB	ABBB	ABBB	ABBB	BBBB	BBBB	BBBB	BBBB	BBBB	BBBB	BBBB	BBBB	BBBB	BBBB	BBBB	BBBB	BBBB
600	solcap_snp_c2_48394	0	0.078125	AAAA	AAAA	AAAA	AAAB	AAAB	AAAB	AAAA	AAAA	AAAA	AAAA	AAAA	AAAA	AAAB	AAAB	AAAB	AAAA	AAAA	AAAA	AAAA	AAAA	AAAA	AAAA	AAAA	AAAA	AAAA	AAAA	AAAA	AAAA	AAAA	AAAA	AAAA	AAAA	AAAA	AAAA	AAAA	AAAA	AAAA	AAAA	AAAA	AAAB	AAAB	AAAB	AAAB	AAAB	AAAB	AAAB
601	solcap_snp_c2_49018	0	0.078125	BBBB	BBBB	BBBB	BBBB	BBBB	BBBB	AABB	AABB	AABB	BBBB	BBBB	BBBB	BBBB	BBBB	BBBB	BBBB	BBBB	BBBB	BBBB	BBBB	BBBB	BBBB	BBBB	BBBB	BBBB	BBBB	BBBB	ABBB	ABBB	ABBB	BBBB	BBBB	BBBB	BBBB	BBBB	BBBB	BBBB	BBBB	BBBB	ABBB	ABBB	ABBB	BBBB	BBBB	BBBB	ABBB
602	solcap_snp_c2_49189	0	0.078125	BBBB	BBBB	BBBB	AABB	AABB	AABB	BBBB	BBBB	BBBB	BBBB	BBBB	BBBB	BBBB	BBBB	BBBB	BBBB	BBBB	BBBB	BBBB	BBBB	BBBB	BBBB	BBBB	BBBB	BBBB	BBBB	BBBB	BBBB	BBBB	BBBB	BBBB	BBBB	BBBB	BBBB	BBBB	BBBB	BBBB	BBBB	BBBB	ABBB	ABBB	ABBB	ABBB	ABBB	ABBB	ABBB
603	solcap_snp_c2_49322	0	0.078125	AAAA	AAAA	AAAA	AAAB	AAAB	AAAB	AAAA	AAAA	AAAA	AAAA	AAAA	AAAA	AAAB	AAAB	AAAB	AAAA	AAAA	AAAA	AAAA	AAAA	AAAA	AAAA	AAAA	AAAA	AAAA	AAAA	AAAA	AAAA	AAAA	AAAA	AAAB	AAAB	AAAB	AAAA	AAAA	AAAA	AAAA	AAAA	AAAA	AAAB	AAAB	AAAB	AAAB	AAAB	AAAB	AAAA
604	solcap_snp_c2_49323	0	0.078125	AAAA	AAAA	AAAA	AAAB	AAAB	AAAB	AAAA	AAAA	AAAA	AAAA	AAAA	AAAA	AAAB	AAAB	AAAB	AAAA	AAAA	AAAA	AAAA	AAAA	AAAA	AAAA	AAAA	AAAA	AAAA	AAAA	AAAA	AAAA	AAAA	AAAA	AAAB	AAAB	AAAB	AAAA	AAAA	AAAA	AAAA	AAAA	AAAA	AAAB	AAAB	AAAB	AAAB	AAAB	AAAB	AAAA
605	solcap_snp_c2_49604	0	0.078125	AAAA	AAAA	AAAA	AAAA	AAAA	AAAA	AAAA	AAAA	AAAA	AAAA	AAAA	AAAA	AAAB	AAAB	AAAB	AAAA	AAAA	AAAA	AAAB	AAAB	AAAB	AAAA	AAAA	AAAA	AAAB	AAAB	AAAB	AAAA	AAAA	AAAA	AAAB	AAAB	AAAB	AAAB	AAAB	AAAB	AAAA	AAAA	AAAA	AAAA	AAAA	AAAA	AAAA	AAAA	AAAA	AAAA
606	solcap_snp_c2_5157	0	0.078125	AAAB	AAAB	AAAB	AAAA	AAAA	AAAA	AAAA	AAAA	AAAA	AAAB	AAAB	AAAB	AAAA	AAAA	AAAA	AAAA	AAAA	AAAA	AAAA	AAAA	AAAA	AAAA	AAAA	AAAA	AAAA	AAAA	AAAA	AAAA	AAAA	AAAA	AAAA	AAAA	AAAA	AAAA	AAAA	AAAA	AAAA	AAAA	AAAA	AAAA	AAAA	AAAA	AABB	AABB	AABB	AAAB
607	solcap_snp_c2_51762	0	0.078125	AAAA	AAAA	AAAA	AAAA	AAAA	AAAA	AAAA	AAAA	AAAA	AAAA	AAAA	AAAA	AABB	AABB	AABB	AAAA	AAAA	AAAA	AAAA	AAAA	AAAA	AAAB	AAAB	AAAB	AAAA	AAAA	AAAA	AAAA	AAAA	AAAA	AAAA	AAAA	AAAA	AAAA	AAAA	AAAA	AAAA	AAAA	AAAA	AAAA	AAAA	AAAA	AAAB	AAAB	AAAB	AAAB
608	solcap_snp_c2_51765	0	0.078125	BBBB	BBBB	BBBB	BBBB	BBBB	BBBB	BBBB	BBBB	BBBB	BBBB	BBBB	BBBB	AABB	AABB	AABB	BBBB	BBBB	BBBB	BBBB	BBBB	BBBB	ABBB	ABBB	ABBB	BBBB	BBBB	BBBB	BBBB	BBBB	BBBB	BBBB	BBBB	BBBB	BBBB	BBBB	BBBB	BBBB	BBBB	BBBB	BBBB	BBBB	BBBB	ABBB	ABBB	ABBB	ABBB
609	solcap_snp_c2_51766	0	0.078125	AAAA	AAAA	AAAA	AAAA	AAAA	AAAA	AAAA	AAAA	AAAA	AAAA	AAAA	AAAA	AABB	AABB	AABB	AAAA	AAAA	AAAA	AAAA	AAAA	AAAA	AAAB	AAAB	AAAB	AAAA	AAAA	AAAA	AAAA	AAAA	AAAA	AAAA	AAAA	AAAA	AAAA	AAAA	AAAA	AAAA	AAAA	AAAA	AAAA	AAAA	AAAA	AAAB	AAAB	AAAB	AAAB
610	solcap_snp_c2_51767	0	0.078125	BBBB	BBBB	BBBB	BBBB	BBBB	BBBB	BBBB	BBBB	BBBB	BBBB	BBBB	BBBB	AABB	AABB	AABB	BBBB	BBBB	BBBB	BBBB	BBBB	BBBB	ABBB	ABBB	ABBB	BBBB	BBBB	BBBB	BBBB	BBBB	BBBB	BBBB	BBBB	BBBB	BBBB	BBBB	BBBB	BBBB	BBBB	BBBB	BBBB	BBBB	BBBB	ABBB	ABBB	ABBB	ABBB
611	solcap_snp_c2_51768	0	0.078125	BBBB	BBBB	BBBB	BBBB	BBBB	BBBB	BBBB	BBBB	BBBB	BBBB	BBBB	BBBB	AABB	AABB	AABB	BBBB	BBBB	BBBB	BBBB	BBBB	BBBB	ABBB	ABBB	ABBB	BBBB	BBBB	BBBB	BBBB	BBBB	BBBB	BBBB	BBBB	BBBB	BBBB	BBBB	BBBB	BBBB	BBBB	BBBB	BBBB	BBBB	BBBB	ABBB	ABBB	ABBB	ABBB
612	solcap_snp_c2_52398	0	0.078125	BBBB	BBBB	BBBB	ABBB	ABBB	ABBB	BBBB	BBBB	BBBB	BBBB	BBBB	BBBB	AABB	AABB	AABB	ABBB	ABBB	ABBB	BBBB	BBBB	BBBB	BBBB	BBBB	BBBB	ABBB	ABBB	ABBB	BBBB	BBBB	BBBB	BBBB	BBBB	BBBB	BBBB	BBBB	BBBB	BBBB	BBBB	BBBB	BBBB	BBBB	BBBB	BBBB	BBBB	BBBB	BBBB
613	solcap_snp_c2_52569	0	0.078125	AABB	AABB	AABB	AAAA	AAAA	AAAA	AAAA	AAAA	AAAA	AAAB	AAAB	AAAB	AAAA	AAAA	AAAA	AAAA	AAAA	AAAA	AAAA	AAAA	AAAA	AAAA	AAAA	AAAA	AAAB	AAAB	AAAB	AAAA	AAAA	AAAA	AAAA	AAAA	AAAA	AAAA	AAAA	AAAA	AAAA	AAAA	AAAA	AAAB	AAAB	AAAB	AAAA	AAAA	AAAA	AAAA
614	solcap_snp_c2_54069	0	0.078125	BBBB	BBBB	BBBB	BBBB	BBBB	BBBB	BBBB	BBBB	BBBB	BBBB	BBBB	BBBB	ABBB	ABBB	ABBB	BBBB	BBBB	BBBB	BBBB	BBBB	BBBB	BBBB	BBBB	BBBB	BBBB	BBBB	BBBB	BBBB	BBBB	BBBB	AAAB	AAAB	AAAB	BBBB	BBBB	BBBB	ABBB	ABBB	ABBB	BBBB	BBBB	BBBB	BBBB	BBBB	BBBB	BBBB
615	solcap_snp_c2_54104	0	0.078125	AAAA	AAAA	AAAA	AAAB	AAAB	AAAB	AAAA	AAAA	AAAA	AAAA	AAAA	AAAA	AAAB	AAAB	AAAB	AAAA	AAAA	AAAA	AAAA	AAAA	AAAA	AAAA	AAAA	AAAA	AAAA	AAAA	AAAA	AAAA	AAAA	AAAA	AAAA	AAAA	AAAA	AAAA	AAAA	AAAA	AAAB	AAAB	AAAB	AAAB	AAAB	AAAB	AAAB	AAAB	AAAB	AAAA
616	solcap_snp_c2_54124	0	0.078125	AAAA	AAAA	AAAA	AAAA	AAAA	AAAA	AAAA	AAAA	AAAA	AAAB	AAAB	AAAB	AAAA	AAAA	AAAA	AAAB	AAAB	AAAB	AAAB	AAAB	AAAB	AAAA	AAAA	AAAA	AAAB	AAAB	AAAB	AAAB	AAAB	AAAB	AAAA	AAAA	AAAA	AAAA	AAAA	AAAA	AAAA	AAAA	AAAA	AAAA	AAAA	AAAA	AAAA	AAAA	AAAA	AAAA
617	solcap_snp_c2_54142	0	0.078125	BBBB	BBBB	BBBB	BBBB	BBBB	BBBB	BBBB	BBBB	BBBB	ABBB	ABBB	ABBB	BBBB	BBBB	BBBB	ABBB	ABBB	ABBB	ABBB	ABBB	ABBB	BBBB	BBBB	BBBB	ABBB	ABBB	ABBB	ABBB	ABBB	ABBB	BBBB	BBBB	BBBB	BBBB	BBBB	BBBB	BBBB	BBBB	BBBB	BBBB	BBBB	BBBB	BBBB	BBBB	BBBB	BBBB
618	solcap_snp_c2_54286	0	0.078125	BBBB	BBBB	BBBB	AABB	AABB	AABB	BBBB	BBBB	BBBB	BBBB	BBBB	BBBB	BBBB	BBBB	BBBB	BBBB	BBBB	BBBB	BBBB	BBBB	BBBB	BBBB	BBBB	BBBB	BBBB	BBBB	BBBB	BBBB	BBBB	BBBB	BBBB	BBBB	BBBB	BBBB	BBBB	BBBB	BBBB	BBBB	BBBB	ABBB	ABBB	ABBB	ABBB	ABBB	ABBB	ABBB
619	solcap_snp_c2_54290	0	0.078125	BBBB	BBBB	BBBB	AABB	AABB	AABB	BBBB	BBBB	BBBB	BBBB	BBBB	BBBB	BBBB	BBBB	BBBB	BBBB	BBBB	BBBB	BBBB	BBBB	BBBB	BBBB	BBBB	BBBB	BBBB	BBBB	BBBB	BBBB	BBBB	BBBB	BBBB	BBBB	BBBB	BBBB	BBBB	BBBB	BBBB	BBBB	BBBB	ABBB	ABBB	ABBB	ABBB	ABBB	ABBB	ABBB
620	solcap_snp_c2_54382	0	0.078125	AAAA	AAAA	AAAA	AAAA	AAAA	AAAA	AAAA	AAAA	AAAA	AAAB	AAAB	AAAB	AAAA	AAAA	AAAA	AABB	AABB	AABB	AAAA	AAAA	AAAA	AAAA	AAAA	AAAA	AAAA	AAAA	AAAA	AAAA	AAAA	AAAA	AAAA	AAAA	AAAA	AAAA	AAAA	AAAA	AAAB	AAAB	AAAB	AAAA	AAAA	AAAA	AAAB	AAAB	AAAB	AAAA
621	solcap_snp_c2_54473	0	0.078125	AAAA	AAAA	AAAA	AAAB	AAAB	AAAB	AAAA	AAAA	AAAA	AAAA	AAAA	AAAA	AAAA	AAAA	AAAA	AAAA	AAAA	AAAA	AAAA	AAAA	AAAA	AAAB	AAAB	AAAB	AAAA	AAAA	AAAA	AAAA	AAAA	AAAA	AAAA	AAAA	AAAA	AAAA	AAAA	AAAA	AAAA	AAAA	AAAA	AAAB	AAAB	AAAB	AAAB	AAAB	AAAB	AAAB
622	solcap_snp_c2_54570	0	0.078125	BBBB	BBBB	BBBB	ABBB	ABBB	ABBB	BBBB	BBBB	BBBB	BBBB	BBBB	BBBB	AABB	AABB	AABB	ABBB	ABBB	ABBB	BBBB	BBBB	BBBB	BBBB	BBBB	BBBB	ABBB	ABBB	ABBB	BBBB	BBBB	BBBB	BBBB	BBBB	BBBB	BBBB	BBBB	BBBB	BBBB	BBBB	BBBB	BBBB	BBBB	BBBB	BBBB	BBBB	BBBB	BBBB
623	solcap_snp_c2_54634	0	0.078125	AAAA	AAAA	AAAA	AABB	AABB	AABB	AAAA	AAAA	AAAA	AAAA	AAAA	AAAA	AAAA	AAAA	AAAA	AAAA	AAAA	AAAA	AAAA	AAAA	AAAA	AAAA	AAAA	AAAA	AAAA	AAAA	AAAA	AAAA	AAAA	AAAA	AAAA	AAAA	AAAA	AAAA	AAAA	AAAA	AAAA	AAAA	AAAA	AAAB	AAAB	AAAB	AAAB	AAAB	AAAB	AAAB
624	solcap_snp_c2_54920	0	0.078125	BBBB	BBBB	BBBB	AABB	AABB	AABB	BBBB	BBBB	BBBB	BBBB	BBBB	BBBB	BBBB	BBBB	BBBB	BBBB	BBBB	BBBB	BBBB	BBBB	BBBB	BBBB	BBBB	BBBB	BBBB	BBBB	BBBB	BBBB	BBBB	BBBB	BBBB	BBBB	BBBB	BBBB	BBBB	BBBB	BBBB	BBBB	BBBB	ABBB	ABBB	ABBB	ABBB	ABBB	ABBB	ABBB
625	solcap_snp_c2_55065	0	0.078125	AAAA	AAAA	AAAA	AAAA	AAAA	AAAA	AAAB	AAAB	AAAB	AAAB	AAAB	AAAB	AAAA	AAAA	AAAA	AAAB	AAAB	AAAB	AAAA	AAAA	AAAA	AAAA	AAAA	AAAA	AAAA	AAAA	AAAA	AAAA	AAAA	AAAA	AAAA	AAAA	AAAA	AAAA	AAAA	AAAA	AAAA	AAAA	AAAA	AAAA	AAAA	AAAA	AAAB	AAAB	AAAB	AAAB
626	solcap_snp_c2_5524	0	0.078125	BBBB	BBBB	BBBB	ABBB	ABBB	ABBB	BBBB	BBBB	BBBB	BBBB	BBBB	BBBB	ABBB	ABBB	ABBB	BBBB	BBBB	BBBB	BBBB	BBBB	BBBB	BBBB	BBBB	BBBB	BBBB	BBBB	BBBB	BBBB	BBBB	BBBB	AABB	AABB	AABB	BBBB	BBBB	BBBB	BBBB	BBBB	BBBB	BBBB	BBBB	BBBB	ABBB	ABBB	ABBB	BBBB
627	solcap_snp_c2_55633	0	0.078125	BBBB	BBBB	BBBB	ABBB	ABBB	ABBB	BBBB	BBBB	BBBB	BBBB	BBBB	BBBB	ABBB	ABBB	ABBB	BBBB	BBBB	BBBB	BBBB	BBBB	BBBB	BBBB	BBBB	BBBB	BBBB	BBBB	BBBB	BBBB	BBBB	BBBB	BBBB	BBBB	BBBB	BBBB	BBBB	BBBB	BBBB	BBBB	BBBB	AABB	AABB	AABB	ABBB	ABBB	ABBB	BBBB
628	solcap_snp_c2_56058	0	0.078125	BBBB	BBBB	BBBB	BBBB	BBBB	BBBB	BBBB	BBBB	BBBB	BBBB	BBBB	BBBB	AABB	AABB	AABB	BBBB	BBBB	BBBB	BBBB	BBBB	BBBB	ABBB	ABBB	ABBB	BBBB	BBBB	BBBB	BBBB	BBBB	BBBB	BBBB	BBBB	BBBB	BBBB	BBBB	BBBB	BBBB	BBBB	BBBB	BBBB	BBBB	BBBB	ABBB	ABBB	ABBB	ABBB
629	solcap_snp_c2_57107	0	0.078125	BBBB	BBBB	BBBB	BBBB	BBBB	BBBB	BBBB	BBBB	BBBB	BBBB	BBBB	BBBB	ABBB	ABBB	ABBB	BBBB	BBBB	BBBB	BBBB	BBBB	BBBB	ABBB	ABBB	ABBB	BBBB	BBBB	BBBB	BBBB	BBBB	BBBB	AABB	AABB	AABB	BBBB	BBBB	BBBB	BBBB	BBBB	BBBB	ABBB	ABBB	ABBB	BBBB	BBBB	BBBB	BBBB
630	solcap_snp_c2_57243	0	0.078125	BBBB	BBBB	BBBB	ABBB	ABBB	ABBB	BBBB	BBBB	BBBB	BBBB	BBBB	BBBB	ABBB	ABBB	ABBB	BBBB	BBBB	BBBB	BBBB	BBBB	BBBB	BBBB	BBBB	BBBB	BBBB	BBBB	BBBB	BBBB	BBBB	BBBB	ABBB	ABBB	ABBB	BBBB	BBBB	BBBB	BBBB	BBBB	BBBB	ABBB	ABBB	ABBB	ABBB	ABBB	ABBB	BBBB
631	solcap_snp_c2_57244	0	0.078125	AAAA	AAAA	AAAA	AAAB	AAAB	AAAB	AAAA	AAAA	AAAA	AAAA	AAAA	AAAA	AABB	AABB	AABB	AAAB	AAAB	AAAB	AAAA	AAAA	AAAA	AAAA	AAAA	AAAA	AAAB	AAAB	AAAB	AAAA	AAAA	AAAA	AAAA	AAAA	AAAA	AAAA	AAAA	AAAA	AAAA	AAAA	AAAA	AAAA	AAAA	AAAA	AAAA	AAAA	AAAA	AAAA
632	solcap_snp_c2_57429	0	0.078125	BBBB	BBBB	BBBB	BBBB	BBBB	BBBB	BBBB	BBBB	BBBB	BBBB	BBBB	BBBB	ABBB	ABBB	ABBB	BBBB	BBBB	BBBB	BBBB	BBBB	BBBB	BBBB	BBBB	BBBB	BBBB	BBBB	BBBB	BBBB	BBBB	BBBB	ABBB	ABBB	ABBB	BBBB	BBBB	BBBB	AABB	AABB	AABB	ABBB	ABBB	ABBB	BBBB	BBBB	BBBB	BBBB
633	solcap_snp_c2_57485	0	0.078125	BBBB	BBBB	BBBB	ABBB	ABBB	ABBB	BBBB	BBBB	BBBB	BBBB	BBBB	BBBB	ABBB	ABBB	ABBB	BBBB	BBBB	BBBB	BBBB	BBBB	BBBB	BBBB	BBBB	BBBB	BBBB	BBBB	BBBB	BBBB	BBBB	BBBB	AABB	AABB	AABB	BBBB	BBBB	BBBB	BBBB	BBBB	BBBB	BBBB	BBBB	BBBB	ABBB	ABBB	ABBB	BBBB
634	solcap_snp_c2_6333	0	0.078125	AAAA	AAAA	AAAA	AAAA	AAAA	AAAA	AAAA	AAAA	AAAA	AAAA	AAAA	AAAA	AAAA	AAAA	AAAA	AAAB	AAAB	AAAB	AAAA	AAAA	AAAA	AAAA	AAAA	AAAA	AAAA	AAAA	AAAA	AAAA	AAAA	AAAA	AAAA	AAAA	AAAA	AAAB	AAAB	AAAB	AAAA	AAAA	AAAA	AAAB	AAAB	AAAB	AAAB	AAAB	AAAB	AAAB
635	solcap_snp_c2_7423	0	0.078125	AAAA	AAAA	AAAA	AAAB	AAAB	AAAB	AAAB	AAAB	AAAB	AAAA	AAAA	AAAA	AAAA	AAAA	AAAA	AAAB	AAAB	AAAB	AAAA	AAAA	AAAA	AAAA	AAAA	AAAA	AAAA	AAAA	AAAA	AAAA	AAAA	AAAA	AAAA	AAAA	AAAA	AAAA	AAAA	AAAA	AAAA	AAAA	AAAA	AAAA	AAAA	AAAA	AAAB	AAAB	AAAB	AAAB
636	solcap_snp_c2_7424	0	0.078125	AAAA	AAAA	AAAA	AAAB	AAAB	AAAB	AAAB	AAAB	AAAB	AAAA	AAAA	AAAA	AAAA	AAAA	AAAA	AAAB	AAAB	AAAB	AAAA	AAAA	AAAA	AAAA	AAAA	AAAA	AAAA	AAAA	AAAA	AAAA	AAAA	AAAA	AAAA	AAAA	AAAA	AAAA	AAAA	AAAA	AAAA	AAAA	AAAA	AAAA	AAAA	AAAA	AAAB	AAAB	AAAB	AAAB
637	solcap_snp_c2_7425	0	0.078125	AAAA	AAAA	AAAA	AAAB	AAAB	AAAB	AAAA	AAAA	AAAA	AAAA	AAAA	AAAA	AAAB	AAAB	AAAB	AAAA	AAAA	AAAA	AAAA	AAAA	AAAA	AAAA	AAAA	AAAA	AAAA	AAAA	AAAA	AAAA	AAAA	AAAA	AAAA	AAAA	AAAA	AAAA	AAAA	AAAA	AAAB	AAAB	AAAB	AAAB	AAAB	AAAB	AAAB	AAAB	AAAB	AAAA
638	solcap_snp_c2_7544	0	0.078125	AAAA	AAAA	AAAA	AAAB	AAAB	AAAB	AAAA	AAAA	AAAA	AAAA	AAAA	AAAA	AAAB	AAAB	AAAB	AAAA	AAAA	AAAA	AAAA	AAAA	AAAA	AAAA	AAAA	AAAA	AAAA	AAAA	AAAA	AAAA	AAAA	AAAA	AAAA	AAAA	AAAA	AAAA	AAAA	AAAA	AAAB	AAAB	AAAB	AAAB	AAAB	AAAB	AAAB	AAAB	AAAB	AAAA
639	solcap_snp_c2_758	0	0.078125	ABBB	ABBB	ABBB	BBBB	BBBB	BBBB	ABBB	ABBB	ABBB	BBBB	BBBB	BBBB	BBBB	BBBB	BBBB	BBBB	BBBB	BBBB	ABBB	ABBB	ABBB	BBBB	BBBB	BBBB	BBBB	BBBB	BBBB	BBBB	BBBB	BBBB	BBBB	BBBB	BBBB	ABBB	ABBB	ABBB	BBBB	BBBB	BBBB	BBBB	BBBB	BBBB	BBBB	BBBB	BBBB	ABBB
640	solcap_snp_c2_759	0	0.078125	AAAB	AAAB	AAAB	AAAB	AAAB	AAAB	AAAA	AAAA	AAAA	AAAA	AAAA	AAAA	AAAA	AAAA	AAAA	AAAB	AAAB	AAAB	AAAA	AAAA	AAAA	AAAA	AAAA	AAAA	AAAB	AAAB	AAAB	AAAA	AAAA	AAAA	AAAA	AAAA	AAAA	AAAB	AAAB	AAAB	AAAA	AAAA	AAAA	AAAA	AAAA	AAAA	AAAA	AAAA	AAAA	AAAA
641	solcap_snp_c2_785	0	0.078125	AAAB	AAAB	AAAB	AAAA	AAAA	AAAA	AAAB	AAAB	AAAB	AAAA	AAAA	AAAA	AAAA	AAAA	AAAA	AAAA	AAAA	AAAA	AAAB	AAAB	AAAB	AAAA	AAAA	AAAA	AAAA	AAAA	AAAA	AAAA	AAAA	AAAA	AAAA	AAAA	AAAA	AAAB	AAAB	AAAB	AAAA	AAAA	AAAA	AAAA	AAAA	AAAA	AAAA	AAAA	AAAA	AAAB
642	solcap_snp_c2_873	0	0.078125	BBBB	BBBB	BBBB	BBBB	BBBB	BBBB	BBBB	BBBB	BBBB	ABBB	ABBB	ABBB	BBBB	BBBB	BBBB	ABBB	ABBB	ABBB	ABBB	ABBB	ABBB	BBBB	BBBB	BBBB	ABBB	ABBB	ABBB	ABBB	ABBB	ABBB	BBBB	BBBB	BBBB	BBBB	BBBB	BBBB	BBBB	BBBB	BBBB	BBBB	BBBB	BBBB	BBBB	BBBB	BBBB	BBBB
643	solcap_snp_c2_8744	0	0.078125	BBBB	BBBB	BBBB	BBBB	BBBB	BBBB	BBBB	BBBB	BBBB	BBBB	BBBB	BBBB	ABBB	ABBB	ABBB	BBBB	BBBB	BBBB	ABBB	ABBB	ABBB	BBBB	BBBB	BBBB	ABBB	ABBB	ABBB	ABBB	ABBB	ABBB	BBBB	BBBB	BBBB	ABBB	ABBB	ABBB	BBBB	BBBB	BBBB	BBBB	BBBB	BBBB	BBBB	BBBB	BBBB	BBBB
644	solcap_snp_c2_8791	0	0.078125	AAAA	AAAA	AAAA	AAAA	AAAA	AAAA	AAAA	AAAA	AAAA	AAAA	AAAA	AAAA	AAAB	AAAB	AAAB	AAAA	AAAA	AAAA	AAAB	AAAB	AAAB	AAAA	AAAA	AAAA	AAAB	AAAB	AAAB	AAAB	AAAB	AAAB	AAAA	AAAA	AAAA	AAAB	AAAB	AAAB	AAAA	AAAA	AAAA	AAAA	AAAA	AAAA	AAAA	AAAA	AAAA	AAAA
645	solcap_snp_c2_8793	0	0.078125	AAAA	AAAA	AAAA	AAAA	AAAA	AAAA	AAAA	AAAA	AAAA	AAAA	AAAA	AAAA	AAAB	AAAB	AAAB	AAAA	AAAA	AAAA	AAAB	AAAB	AAAB	AAAA	AAAA	AAAA	AAAB	AAAB	AAAB	AAAB	AAAB	AAAB	AAAA	AAAA	AAAA	AAAB	AAAB	AAAB	AAAA	AAAA	AAAA	AAAA	AAAA	AAAA	AAAA	AAAA	AAAA	AAAA
646	solcap_snp_c2_9354	0	0.078125	BBBB	BBBB	BBBB	BBBB	BBBB	BBBB	BBBB	BBBB	BBBB	ABBB	ABBB	ABBB	BBBB	BBBB	BBBB	BBBB	BBBB	BBBB	BBBB	BBBB	BBBB	ABBB	ABBB	ABBB	BBBB	BBBB	BBBB	BBBB	BBBB	BBBB	BBBB	BBBB	BBBB	BBBB	BBBB	BBBB	BBBB	BBBB	BBBB	ABBB	ABBB	ABBB	AABB	AABB	AABB	BBBB
647	solcap_snp_c2_9355	0	0.078125	BBBB	BBBB	BBBB	BBBB	BBBB	BBBB	BBBB	BBBB	BBBB	ABBB	ABBB	ABBB	BBBB	BBBB	BBBB	BBBB	BBBB	BBBB	BBBB	BBBB	BBBB	ABBB	ABBB	ABBB	BBBB	BBBB	BBBB	BBBB	BBBB	BBBB	BBBB	BBBB	BBBB	BBBB	BBBB	BBBB	BBBB	BBBB	BBBB	ABBB	ABBB	ABBB	AABB	AABB	AABB	BBBB
648	solcap_snp_c2_9356	0	0.078125	BBBB	BBBB	BBBB	BBBB	BBBB	BBBB	BBBB	BBBB	BBBB	ABBB	ABBB	ABBB	BBBB	BBBB	BBBB	BBBB	BBBB	BBBB	BBBB	BBBB	BBBB	ABBB	ABBB	ABBB	BBBB	BBBB	BBBB	BBBB	BBBB	BBBB	BBBB	BBBB	BBBB	BBBB	BBBB	BBBB	BBBB	BBBB	BBBB	ABBB	ABBB	ABBB	AABB	AABB	AABB	BBBB
649	solcap_snp_c2_989	0	0.078125	BBBB	BBBB	BBBB	BBBB	BBBB	BBBB	BBBB	BBBB	BBBB	ABBB	ABBB	ABBB	BBBB	BBBB	BBBB	ABBB	ABBB	ABBB	ABBB	ABBB	ABBB	BBBB	BBBB	BBBB	ABBB	ABBB	ABBB	ABBB	ABBB	ABBB	BBBB	BBBB	BBBB	BBBB	BBBB	BBBB	BBBB	BBBB	BBBB	BBBB	BBBB	BBBB	BBBB	BBBB	BBBB	BBBB
650	solcap_snp_c1_14823	0	0.0833333	AAAA	AAAA	AAAA	AAAB	AAAB	AAAB	AAAA	AAAA	AAAA	AAAA	AAAA	AAAA	AAAB	AAAB	AABB	AAAA	AAAA	AAAA	AAAA	AAAA	AAAA	AAAA	AAAA	AAAA	AAAA	AAAA	AAAA	AAAA	AAAA	AAAA	AAAA	AAAA	AAAA	AAAA	AAAA	AAAA	AAAA	AAAA	AAAA	AABB	AABB	AABB	AAAB	AAAB	AAAB	AAAA
651	solcap_snp_c2_39374	0	0.0833333	BBBB	BBBB	BBBB	ABBB	ABBB	ABBB	BBBB	BBBB	BBBB	BBBB	BBBB	BBBB	BBBB	BBBB	BBBB	ABBB	ABBB	ABBB	BBBB	BBBB	BBBB	BBBB	BBBB	BBBB	BBBB	BBBB	BBBB	BBBB	BBBB	BBBB	BBBB	BBBB	BBBB	BBBB	BBBB	BBBB	BBBB	BBBB	BBBB	ABBB	AABB	ABBB	ABBB	ABBB	ABBB	ABBB
652	solcap_snp_c2_55899	0	0.0833333	BBBB	BBBB	BBBB	ABBB	ABBB	ABBB	ABBB	ABBB	ABBB	ABBB	ABBB	ABBB	BBBB	BBBB	BBBB	BBBB	BBBB	BBBB	BBBB	BBBB	BBBB	BBBB	BBBB	BBBB	BBBB	BBBB	BBBB	BBBB	BBBB	BBBB	BBBB	BBBB	BBBB	ABBB	ABBB	ABBB	BBBB	BBBB	BBBB	BBBB	BBBB	BBBB	BBBB	BBBB	BBBB	ABBB
653	solcap_snp_c2_37932	0	0.0885417	BBBB	BBBB	BBBB	BBBB	BBBB	BBBB	BBBB	BBBB	BBBB	BBBB	BBBB	BBBB	BBBB	BBBB	BBBB	ABBB	AABB	AABB	BBBB	BBBB	BBBB	BBBB	BBBB	BBBB	ABBB	ABBB	ABBB	BBBB	BBBB	BBBB	BBBB	BBBB	BBBB	BBBB	BBBB	BBBB	BBBB	BBBB	BBBB	ABBB	ABBB	ABBB	ABBB	ABBB	ABBB	ABBB
654	solcap_snp_c2_4665	0	0.0885417	BBBB	BBBB	BBBB	BBBB	BBBB	BBBB	BBBB	BBBB	BBBB	AABB	AABB	AABB	BBBB	BBBB	BBBB	BBBB	BBBB	BBBB	BBBB	BBBB	BBBB	ABBB	ABBB	BBBB	BBBB	BBBB	BBBB	BBBB	BBBB	BBBB	BBBB	BBBB	BBBB	BBBB	BBBB	BBBB	BBBB	BBBB	BBBB	BBBB	BBBB	BBBB	AABB	AABB	AABB	ABBB
655	solcap_snp_c1_10351	0	0.09375	BBBB	BBBB	BBBB	BBBB	BBBB	BBBB	BBBB	BBBB	BBBB	ABBB	ABBB	ABBB	BBBB	BBBB	BBBB	AABB	AABB	AABB	ABBB	ABBB	ABBB	BBBB	BBBB	BBBB	ABBB	ABBB	ABBB	ABBB	ABBB	ABBB	BBBB	BBBB	BBBB	BBBB	BBBB	BBBB	BBBB	BBBB	BBBB	BBBB	BBBB	BBBB	BBBB	BBBB	BBBB	BBBB
656	solcap_snp_c1_10514	0	0.09375	BBBB	BBBB	BBBB	ABBB	ABBB	ABBB	BBBB	BBBB	BBBB	BBBB	BBBB	BBBB	ABBB	ABBB	ABBB	BBBB	BBBB	BBBB	BBBB	BBBB	BBBB	ABBB	ABBB	ABBB	BBBB	BBBB	BBBB	BBBB	BBBB	BBBB	BBBB	BBBB	BBBB	BBBB	BBBB	BBBB	BBBB	BBBB	BBBB	ABBB	ABBB	ABBB	ABBB	ABBB	ABBB	ABBB
657	solcap_snp_c1_10519	0	0.09375	AAAA	AAAA	AAAA	AAAB	AAAB	AAAB	AAAA	AAAA	AAAA	AAAA	AAAA	AAAA	AAAB	AAAB	AAAB	AAAA	AAAA	AAAA	AAAA	AAAA	AAAA	AAAB	AAAB	AAAB	AAAA	AAAA	AAAA	AAAA	AAAA	AAAA	AAAA	AAAA	AAAA	AAAA	AAAA	AAAA	AAAA	AAAA	AAAA	AAAB	AAAB	AAAB	AAAB	AAAB	AAAB	AAAB
658	solcap_snp_c1_11485	0	0.09375	BBBB	BBBB	BBBB	ABBB	ABBB	ABBB	BBBB	BBBB	BBBB	ABBB	ABBB	ABBB	BBBB	BBBB	BBBB	BBBB	BBBB	BBBB	BBBB	BBBB	BBBB	ABBB	ABBB	ABBB	BBBB	BBBB	BBBB	BBBB	BBBB	BBBB	BBBB	BBBB	BBBB	BBBB	BBBB	BBBB	BBBB	BBBB	BBBB	BBBB	BBBB	BBBB	AABB	AABB	AABB	ABBB
659	solcap_snp_c1_11523	0	0.09375	BBBB	BBBB	BBBB	BBBB	BBBB	BBBB	ABBB	ABBB	ABBB	BBBB	BBBB	BBBB	BBBB	BBBB	BBBB	ABBB	ABBB	ABBB	BBBB	BBBB	BBBB	AAAB	AAAB	AAAB	BBBB	BBBB	BBBB	BBBB	BBBB	BBBB	BBBB	BBBB	BBBB	BBBB	BBBB	BBBB	BBBB	BBBB	BBBB	ABBB	ABBB	ABBB	BBBB	BBBB	BBBB	BBBB
660	solcap_snp_c1_11801	0	0.09375	AAAA	AAAA	AAAA	AAAB	AAAB	AAAB	AAAA	AAAA	AAAA	AABB	AABB	AABB	AABB	AABB	AABB	AAAB	AAAB	AAAB	AAAA	AAAA	AAAA	AAAA	AAAA	AAAA	AAAA	AAAA	AAAA	AAAA	AAAA	AAAA	AAAA	AAAA	AAAA	AAAA	AAAA	AAAA	AAAA	AAAA	AAAA	AAAA	AAAA	AAAA	AAAA	AAAA	AAAA	AAAA
661	solcap_snp_c1_11898	0	0.09375	AAAB	AAAB	AAAB	AAAA	AAAA	AAAA	AAAB	AAAB	AAAB	AAAA	AAAA	AAAA	AAAA	AAAA	AAAA	AAAB	AAAB	AAAB	AAAA	AAAA	AAAA	AAAB	AAAB	AAAB	AAAB	AAAB	AAAB	AAAB	AAAB	AAAB	AAAA	AAAA	AAAA	AAAA	AAAA	AAAA	AAAA	AAAA	AAAA	AAAA	AAAA	AAAA	AAAA	AAAA	AAAA	AAAA
662	solcap_snp_c1_11900	0	0.09375	ABBB	ABBB	ABBB	BBBB	BBBB	BBBB	ABBB	ABBB	ABBB	BBBB	BBBB	BBBB	BBBB	BBBB	BBBB	ABBB	ABBB	ABBB	BBBB	BBBB	BBBB	ABBB	ABBB	ABBB	ABBB	ABBB	ABBB	ABBB	ABBB	ABBB	BBBB	BBBB	BBBB	BBBB	BBBB	BBBB	BBBB	BBBB	BBBB	BBBB	BBBB	BBBB	BBBB	BBBB	BBBB	BBBB
663	solcap_snp_c1_12564	0	0.09375	BBBB	BBBB	BBBB	ABBB	ABBB	ABBB	BBBB	BBBB	BBBB	BBBB	BBBB	BBBB	ABBB	ABBB	ABBB	BBBB	BBBB	BBBB	BBBB	BBBB	BBBB	BBBB	BBBB	BBBB	BBBB	BBBB	BBBB	BBBB	BBBB	BBBB	BBBB	BBBB	BBBB	ABBB	ABBB	ABBB	ABBB	ABBB	ABBB	BBBB	BBBB	BBBB	ABBB	ABBB	ABBB	ABBB
664	solcap_snp_c1_12821	0	0.09375	AAAA	AAAA	AAAA	AABB	AABB	AABB	AAAA	AAAA	AAAA	AAAA	AAAA	AAAA	AAAA	AAAA	AAAA	AAAB	AAAB	AAAB	AAAA	AAAA	AAAA	AAAA	AAAA	AAAA	AAAA	AAAA	AAAA	AAAA	AAAA	AAAA	AAAA	AAAA	AAAA	AAAA	AAAA	AAAA	AAAA	AAAA	AAAA	AAAB	AAAB	AAAB	AAAB	AAAB	AAAB	AAAB
665	solcap_snp_c1_12981	0	0.09375	BBBB	BBBB	BBBB	ABBB	ABBB	ABBB	ABBB	ABBB	ABBB	BBBB	BBBB	BBBB	BBBB	BBBB	BBBB	BBBB	BBBB	BBBB	BBBB	BBBB	BBBB	BBBB	BBBB	BBBB	BBBB	BBBB	BBBB	BBBB	BBBB	BBBB	BBBB	BBBB	BBBB	BBBB	BBBB	BBBB	BBBB	BBBB	BBBB	ABBB	ABBB	ABBB	ABBB	ABBB	ABBB	AABB
666	solcap_snp_c1_1318	0	0.09375	AAAA	AAAA	AAAA	AAAB	AAAB	AAAB	AAAA	AAAA	AAAA	AAAA	AAAA	AAAA	AAAA	AAAA	AAAA	AAAA	AAAA	AAAA	AAAB	AAAB	AAAB	AAAB	AAAB	AAAB	AAAA	AAAA	AAAA	AAAA	AAAA	AAAA	AAAA	AAAA	AAAA	AAAA	AAAA	AAAA	AAAA	AAAA	AAAA	AAAB	AAAB	AAAB	AAAB	AAAB	AAAB	AAAB
667	solcap_snp_c1_13584	0	0.09375	AAAB	AAAB	AAAB	AAAB	AAAB	AAAB	AAAA	AAAA	AAAA	AAAB	AAAB	AAAB	AAAA	AAAA	AAAA	AAAA	AAAA	AAAA	AAAA	AAAA	AAAA	AAAA	AAAA	AAAA	AAAB	AAAB	AAAB	AAAA	AAAA	AAAA	AAAA	AAAA	AAAA	AAAB	AAAB	AAAB	AAAA	AAAA	AAAA	AAAB	AAAB	AAAB	AAAA	AAAA	AAAA	AAAA
668	solcap_snp_c1_13805	0	0.09375	AAAA	AAAA	AAAA	AAAB	AAAB	AAAB	AAAA	AAAA	AAAA	AAAA	AAAA	AAAA	AAAB	AAAB	AAAB	AAAA	AAAA	AAAA	AAAA	AAAA	AAAA	AAAA	AAAA	AAAA	AAAA	AAAA	AAAA	AAAA	AAAA	AAAA	AABB	AABB	AABB	AAAA	AAAA	AAAA	AAAA	AAAA	AAAA	AAAA	AAAA	AAAA	AAAB	AAAB	AAAB	AAAB
669	solcap_snp_c1_13809	0	0.09375	AAAA	AAAA	AAAA	AABB	AABB	AABB	AAAA	AAAA	AAAA	AAAA	AAAA	AAAA	AAAB	AAAB	AAAB	AAAA	AAAA	AAAA	AAAA	AAAA	AAAA	AAAA	AAAA	AAAA	AAAA	AAAA	AAAA	AAAA	AAAA	AAAA	AAAA	AAAA	AAAA	AAAA	AAAA	AAAA	AAAA	AAAA	AAAA	AAAB	AAAB	AAAB	AAAB	AAAB	AAAB	AAAB
670	solcap_snp_c1_1425	0	0.09375	AAAB	AAAB	AAAB	AAAA	AAAA	AAAA	AAAB	AAAB	AAAB	AAAA	AAAA	AAAA	AAAA	AAAA	AAAA	AAAB	AAAB	AAAB	AAAA	AAAA	AAAA	AAAB	AAAB	AAAB	AAAB	AAAB	AAAB	AAAB	AAAB	AAAB	AAAA	AAAA	AAAA	AAAA	AAAA	AAAA	AAAA	AAAA	AAAA	AAAA	AAAA	AAAA	AAAA	AAAA	AAAA	AAAA
671	solcap_snp_c1_14314	0	0.09375	AAAB	AAAB	AAAB	AAAA	AAAA	AAAA	AAAB	AAAB	AAAB	AAAA	AAAA	AAAA	AAAA	AAAA	AAAA	AABB	AABB	AABB	AAAA	AAAA	AAAA	AAAA	AAAA	AAAA	AAAA	AAAA	AAAA	AAAA	AAAA	AAAA	AAAA	AAAA	AAAA	AAAA	AAAA	AAAA	AAAA	AAAA	AAAA	AAAB	AAAB	AAAB	AAAB	AAAB	AAAB	AAAA
672	solcap_snp_c1_14315	0	0.09375	BBBB	BBBB	BBBB	ABBB	ABBB	ABBB	BBBB	BBBB	BBBB	BBBB	BBBB	BBBB	ABBB	ABBB	ABBB	BBBB	BBBB	BBBB	BBBB	BBBB	BBBB	ABBB	ABBB	ABBB	BBBB	BBBB	BBBB	BBBB	BBBB	BBBB	BBBB	BBBB	BBBB	BBBB	BBBB	BBBB	BBBB	BBBB	BBBB	ABBB	ABBB	ABBB	ABBB	ABBB	ABBB	ABBB
673	solcap_snp_c1_14641	0	0.09375	AAAA	AAAA	AAAA	AAAB	AAAB	AAAB	AAAB	AAAB	AAAB	AAAA	AAAA	AAAA	AAAA	AAAA	AAAA	AAAA	AAAA	AAAA	AAAA	AAAA	AAAA	AAAB	AAAB	AAAB	AAAA	AAAA	AAAA	AAAB	AAAB	AAAB	AAAA	AAAA	AAAA	AAAA	AAAA	AAAA	AAAA	AAAA	AAAA	AAAA	AAAA	AAAA	AAAB	AAAB	AAAB	AAAB
674	solcap_snp_c1_14643	0	0.09375	AAAA	AAAA	AAAA	AAAB	AAAB	AAAB	AAAB	AAAB	AAAB	AAAA	AAAA	AAAA	AAAA	AAAA	AAAA	AAAA	AAAA	AAAA	AAAA	AAAA	AAAA	AAAB	AAAB	AAAB	AAAA	AAAA	AAAA	AAAB	AAAB	AAAB	AAAA	AAAA	AAAA	AAAA	AAAA	AAAA	AAAA	AAAA	AAAA	AAAA	AAAA	AAAA	AAAB	AAAB	AAAB	AAAB
675	solcap_snp_c1_14644	0	0.09375	BBBB	BBBB	BBBB	ABBB	ABBB	ABBB	ABBB	ABBB	ABBB	BBBB	BBBB	BBBB	BBBB	BBBB	BBBB	BBBB	BBBB	BBBB	BBBB	BBBB	BBBB	ABBB	ABBB	ABBB	BBBB	BBBB	BBBB	ABBB	ABBB	ABBB	BBBB	BBBB	BBBB	BBBB	BBBB	BBBB	BBBB	BBBB	BBBB	BBBB	BBBB	BBBB	ABBB	ABBB	ABBB	ABBB
676	solcap_snp_c1_15043	0	0.09375	ABBB	ABBB	ABBB	ABBB	ABBB	ABBB	BBBB	BBBB	BBBB	ABBB	ABBB	ABBB	BBBB	BBBB	BBBB	BBBB	BBBB	BBBB	BBBB	BBBB	BBBB	BBBB	BBBB	BBBB	ABBB	ABBB	ABBB	BBBB	BBBB	BBBB	BBBB	BBBB	BBBB	ABBB	ABBB	ABBB	BBBB	BBBB	BBBB	ABBB	ABBB	ABBB	BBBB	BBBB	BBBB	BBBB
677	solcap_snp_c1_15638	0	0.09375	AAAA	AAAA	AAAA	AAAB	AAAB	AAAB	AAAB	AAAB	AAAB	AAAA	AAAA	AAAA	AAAA	AAAA	AAAA	AAAA	AAAA	AAAA	AAAA	AAAA	AAAA	AAAB	AAAB	AAAB	AAAA	AAAA	AAAA	AAAB	AAAB	AAAB	AAAA	AAAA	AAAA	AAAA	AAAA	AAAA	AAAA	AAAA	AAAA	AAAA	AAAA	AAAA	AAAB	AAAB	AAAB	AAAB
678	solcap_snp_c1_15787	0	0.09375	BBBB	BBBB	BBBB	BBBB	BBBB	BBBB	BBBB	BBBB	BBBB	BBBB	BBBB	BBBB	BBBB	BBBB	BBBB	AAAB	AAAB	AAAB	BBBB	BBBB	BBBB	BBBB	BBBB	BBBB	ABBB	ABBB	ABBB	BBBB	BBBB	BBBB	BBBB	BBBB	BBBB	ABBB	ABBB	ABBB	BBBB	BBBB	BBBB	ABBB	ABBB	ABBB	BBBB	BBBB	BBBB	BBBB
679	solcap_snp_c1_1591	0	0.09375	BBBB	BBBB	BBBB	BBBB	BBBB	BBBB	BBBB	BBBB	BBBB	AABB	AABB	AABB	BBBB	BBBB	BBBB	BBBB	BBBB	BBBB	BBBB	BBBB	BBBB	ABBB	ABBB	ABBB	BBBB	BBBB	BBBB	BBBB	BBBB	BBBB	BBBB	BBBB	BBBB	BBBB	BBBB	BBBB	BBBB	BBBB	BBBB	BBBB	BBBB	BBBB	AABB	AABB	AABB	ABBB
680	solcap_snp_c1_16490	0	0.09375	BBBB	BBBB	BBBB	ABBB	ABBB	ABBB	BBBB	BBBB	BBBB	ABBB	ABBB	ABBB	BBBB	BBBB	BBBB	ABBB	ABBB	ABBB	BBBB	BBBB	BBBB	BBBB	BBBB	BBBB	ABBB	ABBB	ABBB	BBBB	BBBB	BBBB	ABBB	ABBB	ABBB	BBBB	BBBB	BBBB	BBBB	BBBB	BBBB	BBBB	BBBB	BBBB	ABBB	ABBB	ABBB	BBBB
681	solcap_snp_c1_16495	0	0.09375	AAAA	AAAA	AAAA	AAAA	AAAA	AAAA	AAAA	AAAA	AAAA	AAAA	AAAA	AAAA	AAAB	AAAB	AAAB	AAAB	AAAB	AAAB	AAAA	AAAA	AAAA	AAAB	AAAB	AAAB	AAAA	AAAA	AAAA	AAAA	AAAA	AAAA	AABB	AABB	AABB	AAAA	AAAA	AAAA	AAAA	AAAA	AAAA	AAAB	AAAB	AAAB	AAAA	AAAA	AAAA	AAAA
682	solcap_snp_c1_2314	0	0.09375	AAAA	AAAA	AAAA	AAAA	AAAA	AAAA	AAAB	AAAB	AAAB	AAAA	AAAA	AAAA	AAAB	AAAB	AAAB	AAAA	AAAA	AAAA	AAAA	AAAA	AAAA	AAAB	AAAB	AAAB	AAAB	AAAB	AAAB	AAAB	AAAB	AAAB	AAAA	AAAA	AAAA	AAAA	AAAA	AAAA	AAAA	AAAA	AAAA	AAAA	AAAA	AAAA	AAAB	AAAB	AAAB	AAAA
683	solcap_snp_c1_2630	0	0.09375	AAAA	AAAA	AAAA	AAAB	AAAB	AAAB	AAAA	AAAA	AAAA	AAAA	AAAA	AAAA	AAAB	AAAB	AAAB	AAAA	AAAA	AAAA	AAAA	AAAA	AAAA	AAAA	AAAA	AAAA	AAAA	AAAA	AAAA	AAAA	AAAA	AAAA	AAAA	AAAA	AAAA	AAAA	AAAA	AAAA	AAAB	AAAB	AAAB	AABB	AABB	AABB	AAAB	AAAB	AAAB	AAAA
684	solcap_snp_c1_2657	0	0.09375	AABB	AABB	AABB	BBBB	BBBB	BBBB	ABBB	ABBB	ABBB	ABBB	ABBB	ABBB	BBBB	BBBB	BBBB	ABBB	ABBB	ABBB	BBBB	BBBB	BBBB	BBBB	BBBB	BBBB	BBBB	BBBB	BBBB	ABBB	ABBB	ABBB	BBBB	BBBB	BBBB	BBBB	BBBB	BBBB	BBBB	BBBB	BBBB	BBBB	BBBB	BBBB	BBBB	BBBB	BBBB	BBBB
685	solcap_snp_c1_3063	0	0.09375	BBBB	BBBB	BBBB	ABBB	ABBB	ABBB	BBBB	BBBB	BBBB	BBBB	BBBB	BBBB	BBBB	BBBB	BBBB	BBBB	BBBB	BBBB	ABBB	ABBB	ABBB	BBBB	BBBB	BBBB	BBBB	BBBB	BBBB	BBBB	BBBB	BBBB	BBBB	BBBB	BBBB	BBBB	BBBB	BBBB	ABBB	ABBB	ABBB	BBBB	BBBB	BBBB	ABBB	ABBB	ABBB	AABB
686	solcap_snp_c1_4376	0	0.09375	ABBB	ABBB	ABBB	ABBB	ABBB	ABBB	BBBB	BBBB	BBBB	BBBB	BBBB	BBBB	BBBB	BBBB	BBBB	BBBB	BBBB	BBBB	BBBB	BBBB	BBBB	AABB	AABB	AABB	BBBB	BBBB	BBBB	BBBB	BBBB	BBBB	BBBB	BBBB	BBBB	BBBB	BBBB	BBBB	BBBB	BBBB	BBBB	ABBB	ABBB	ABBB	ABBB	ABBB	ABBB	BBBB
687	solcap_snp_c1_4509	0	0.09375	BBBB	BBBB	BBBB	ABBB	ABBB	ABBB	ABBB	ABBB	ABBB	BBBB	BBBB	BBBB	ABBB	ABBB	ABBB	ABBB	ABBB	ABBB	BBBB	BBBB	BBBB	BBBB	BBBB	BBBB	BBBB	BBBB	BBBB	BBBB	BBBB	BBBB	ABBB	ABBB	ABBB	BBBB	BBBB	BBBB	BBBB	BBBB	BBBB	ABBB	ABBB	ABBB	BBBB	BBBB	BBBB	BBBB
688	solcap_snp_c1_5217	0	0.09375	AAAA	AAAA	AAAA	AAAA	AAAA	AAAA	AAAB	AAAB	AAAB	AAAB	AAAB	AAAB	AAAA	AAAA	AAAA	AAAA	AAAA	AAAA	AAAA	AAAA	AAAA	AAAB	AAAB	AAAB	AAAB	AAAB	AAAB	AAAA	AAAA	AAAA	AAAA	AAAA	AAAA	AAAA	AAAA	AAAA	AAAA	AAAA	AAAA	AAAA	AAAA	AAAA	AAAB	AAAB	AAAB	AAAB
689	solcap_snp_c1_5458	0	0.09375	AAAA	AAAA	AAAA	AAAB	AAAB	AAAB	AAAA	AAAA	AAAA	AAAA	AAAA	AAAA	AAAB	AAAB	AAAB	AAAA	AAAA	AAAA	AAAA	AAAA	AAAA	AAAA	AAAA	AAAA	AAAA	AAAA	AAAA	AAAA	AAAA	AAAA	AAAA	AAAA	AAAA	AAAA	AAAA	AAAA	AAAA	AAAA	AAAA	AABB	AABB	AABB	AAAB	AAAB	AAAB	AAAB
690	solcap_snp_c1_5468	0	0.09375	BBBB	BBBB	BBBB	ABBB	ABBB	ABBB	BBBB	BBBB	BBBB	BBBB	BBBB	BBBB	ABBB	ABBB	ABBB	BBBB	BBBB	BBBB	BBBB	BBBB	BBBB	BBBB	BBBB	BBBB	BBBB	BBBB	BBBB	BBBB	BBBB	BBBB	BBBB	BBBB	BBBB	BBBB	BBBB	BBBB	BBBB	BBBB	BBBB	AABB	AABB	AABB	ABBB	ABBB	ABBB	ABBB
691	solcap_snp_c1_573	0	0.09375	BBBB	BBBB	BBBB	ABBB	ABBB	ABBB	BBBB	BBBB	BBBB	BBBB	BBBB	BBBB	BBBB	BBBB	BBBB	ABBB	ABBB	ABBB	ABBB	ABBB	ABBB	BBBB	BBBB	BBBB	BBBB	BBBB	BBBB	BBBB	BBBB	BBBB	BBBB	BBBB	BBBB	BBBB	BBBB	BBBB	ABBB	ABBB	ABBB	BBBB	BBBB	BBBB	ABBB	ABBB	ABBB	ABBB
692	solcap_snp_c1_6004	0	0.09375	AAAA	AAAA	AAAA	AAAB	AAAB	AAAB	AAAA	AAAA	AAAA	AAAA	AAAA	AAAA	AAAB	AAAB	AAAB	AAAA	AAAA	AAAA	AAAA	AAAA	AAAA	AAAA	AAAA	AAAA	AAAA	AAAA	AAAA	AAAA	AAAA	AAAA	AAAA	AAAA	AAAA	AAAA	AAAA	AAAA	AAAA	AAAA	AAAA	AABB	AABB	AABB	AAAB	AAAB	AAAB	AAAB
693	solcap_snp_c1_6006	0	0.09375	AAAA	AAAA	AAAA	AAAB	AAAB	AAAB	AAAA	AAAA	AAAA	AAAA	AAAA	AAAA	AAAB	AAAB	AAAB	AAAA	AAAA	AAAA	AAAA	AAAA	AAAA	AAAA	AAAA	AAAA	AAAA	AAAA	AAAA	AAAA	AAAA	AAAA	AAAA	AAAA	AAAA	AAAA	AAAA	AAAA	AAAA	AAAA	AAAA	AABB	AABB	AABB	AAAB	AAAB	AAAB	AAAB
694	solcap_snp_c1_6114	0	0.09375	BBBB	BBBB	BBBB	BBBB	BBBB	BBBB	BBBB	BBBB	BBBB	ABBB	ABBB	ABBB	BBBB	BBBB	BBBB	BBBB	BBBB	BBBB	ABBB	ABBB	ABBB	ABBB	ABBB	ABBB	BBBB	BBBB	BBBB	BBBB	BBBB	BBBB	BBBB	BBBB	BBBB	BBBB	BBBB	BBBB	ABBB	ABBB	ABBB	BBBB	BBBB	BBBB	ABBB	ABBB	ABBB	ABBB
695	solcap_snp_c1_636	0	0.09375	BBBB	BBBB	BBBB	ABBB	ABBB	ABBB	BBBB	BBBB	BBBB	BBBB	BBBB	BBBB	BBBB	BBBB	BBBB	ABBB	ABBB	ABBB	ABBB	ABBB	ABBB	BBBB	BBBB	BBBB	BBBB	BBBB	BBBB	BBBB	BBBB	BBBB	BBBB	BBBB	BBBB	BBBB	BBBB	BBBB	ABBB	ABBB	ABBB	BBBB	BBBB	BBBB	ABBB	ABBB	ABBB	ABBB
696	solcap_snp_c1_6668	0	0.09375	BBBB	BBBB	BBBB	ABBB	ABBB	ABBB	BBBB	BBBB	BBBB	BBBB	BBBB	BBBB	AABB	AABB	AABB	BBBB	BBBB	BBBB	BBBB	BBBB	BBBB	BBBB	BBBB	BBBB	BBBB	BBBB	BBBB	BBBB	BBBB	BBBB	BBBB	BBBB	BBBB	BBBB	BBBB	BBBB	ABBB	ABBB	ABBB	BBBB	BBBB	BBBB	ABBB	ABBB	ABBB	ABBB
697	solcap_snp_c1_7267	0	0.09375	BBBB	BBBB	BBBB	ABBB	ABBB	ABBB	BBBB	BBBB	BBBB	BBBB	BBBB	BBBB	ABBB	ABBB	ABBB	BBBB	BBBB	BBBB	BBBB	BBBB	BBBB	BBBB	BBBB	BBBB	BBBB	BBBB	BBBB	BBBB	BBBB	BBBB	BBBB	BBBB	BBBB	BBBB	BBBB	BBBB	ABBB	ABBB	ABBB	AABB	AABB	AABB	ABBB	ABBB	ABBB	BBBB
698	solcap_snp_c1_7948	0	0.09375	BBBB	BBBB	BBBB	ABBB	ABBB	ABBB	BBBB	BBBB	BBBB	BBBB	BBBB	BBBB	ABBB	ABBB	ABBB	BBBB	BBBB	BBBB	BBBB	BBBB	BBBB	ABBB	ABBB	ABBB	BBBB	BBBB	BBBB	BBBB	BBBB	BBBB	BBBB	BBBB	BBBB	BBBB	BBBB	BBBB	ABBB	ABBB	ABBB	ABBB	ABBB	ABBB	ABBB	ABBB	ABBB	BBBB
699	solcap_snp_c1_8002	0	0.09375	BBBB	BBBB	BBBB	BBBB	BBBB	BBBB	BBBB	BBBB	BBBB	ABBB	ABBB	ABBB	BBBB	BBBB	BBBB	BBBB	BBBB	BBBB	ABBB	ABBB	ABBB	BBBB	BBBB	BBBB	BBBB	BBBB	BBBB	BBBB	BBBB	BBBB	BBBB	BBBB	BBBB	BBBB	BBBB	BBBB	ABBB	ABBB	ABBB	ABBB	ABBB	ABBB	ABBB	ABBB	ABBB	ABBB
700	solcap_snp_c1_8013	0	0.09375	AAAA	AAAA	AAAA	AAAA	AAAA	AAAA	AAAA	AAAA	AAAA	AAAA	AAAA	AAAA	AAAA	AAAA	AAAA	AAAB	AAAB	AAAB	AAAA	AAAA	AAAA	AAAA	AAAA	AAAA	AAAB	AAAB	AAAB	AAAA	AAAA	AAAA	AAAA	AAAA	AAAA	AAAA	AAAA	AAAA	AAAB	AAAB	AAAB	AAAB	AAAB	AAAB	AAAB	AAAB	AAAB	AAAB
701	solcap_snp_c1_8018	0	0.09375	ABBB	ABBB	ABBB	BBBB	BBBB	BBBB	ABBB	ABBB	ABBB	BBBB	BBBB	BBBB	BBBB	BBBB	BBBB	BBBB	BBBB	BBBB	ABBB	ABBB	ABBB	ABBB	ABBB	ABBB	ABBB	ABBB	ABBB	ABBB	ABBB	ABBB	BBBB	BBBB	BBBB	BBBB	BBBB	BBBB	BBBB	BBBB	BBBB	BBBB	BBBB	BBBB	BBBB	BBBB	BBBB	BBBB
702	solcap_snp_c1_8084	0	0.09375	BBBB	BBBB	BBBB	ABBB	ABBB	ABBB	BBBB	BBBB	BBBB	BBBB	BBBB	BBBB	ABBB	ABBB	ABBB	BBBB	BBBB	BBBB	BBBB	BBBB	BBBB	BBBB	BBBB	BBBB	BBBB	BBBB	BBBB	BBBB	BBBB	BBBB	BBBB	BBBB	BBBB	BBBB	BBBB	BBBB	BBBB	BBBB	BBBB	AABB	AABB	AABB	ABBB	ABBB	ABBB	ABBB
703	solcap_snp_c1_8129	0	0.09375	AAAA	AAAA	AAAA	AAAB	AAAB	AAAB	AAAA	AAAA	AAAA	AAAA	AAAA	AAAA	AAAB	AAAB	AAAB	AAAA	AAAA	AAAA	AAAA	AAAA	AAAA	AAAB	AAAB	AAAB	AAAA	AAAA	AAAA	AAAA	AAAA	AAAA	AAAA	AAAA	AAAA	AAAA	AAAA	AAAA	AAAB	AAAB	AAAB	AAAB	AAAB	AAAB	AAAB	AAAB	AAAB	AAAA
704	solcap_snp_c1_8291	0	0.09375	AAAA	AAAA	AAAA	AAAA	AAAA	AAAA	AAAA	AAAA	AAAA	AAAB	AAAB	AAAB	AABB	AABB	AABB	AAAA	AAAA	AAAA	AAAA	AAAA	AAAA	AAAA	AAAA	AAAA	AAAA	AAAA	AAAA	AAAA	AAAA	AAAA	AAAB	AAAB	AAAB	AAAA	AAAA	AAAA	AAAB	AAAB	AAAB	AAAA	AAAA	AAAA	AAAB	AAAB	AAAB	AAAA
705	solcap_snp_c1_8293	0	0.09375	AAAA	AAAA	AAAA	AAAA	AAAA	AAAA	AAAA	AAAA	AAAA	AAAA	AAAA	AAAA	AABB	AABB	AABB	AAAA	AAAA	AAAA	AAAA	AAAA	AAAA	AAAB	AAAB	AAAB	AAAA	AAAA	AAAA	AAAA	AAAA	AAAA	AABB	AABB	AABB	AAAA	AAAA	AAAA	AAAA	AAAA	AAAA	AAAB	AAAB	AAAB	AAAA	AAAA	AAAA	AAAA
706	solcap_snp_c1_8631	0	0.09375	AAAB	AAAB	AAAB	AAAA	AAAA	AAAA	AAAA	AAAA	AAAA	AAAA	AAAA	AAAA	AAAB	AAAB	AAAB	AAAA	AAAA	AAAA	AAAB	AAAB	AAAB	AAAB	AAAB	AAAB	AAAA	AAAA	AAAA	AAAB	AAAB	AAAB	AAAA	AAAA	AAAA	AAAB	AAAB	AAAB	AAAA	AAAA	AAAA	AAAA	AAAA	AAAA	AAAA	AAAA	AAAA	AAAA
707	solcap_snp_c1_8635	0	0.09375	ABBB	ABBB	ABBB	BBBB	BBBB	BBBB	BBBB	BBBB	BBBB	BBBB	BBBB	BBBB	ABBB	ABBB	ABBB	BBBB	BBBB	BBBB	ABBB	ABBB	ABBB	ABBB	ABBB	ABBB	BBBB	BBBB	BBBB	ABBB	ABBB	ABBB	BBBB	BBBB	BBBB	ABBB	ABBB	ABBB	BBBB	BBBB	BBBB	BBBB	BBBB	BBBB	BBBB	BBBB	BBBB	BBBB
708	solcap_snp_c1_9167	0	0.09375	ABBB	ABBB	ABBB	BBBB	BBBB	BBBB	ABBB	ABBB	ABBB	BBBB	BBBB	BBBB	BBBB	BBBB	BBBB	AABB	AABB	AABB	BBBB	BBBB	BBBB	BBBB	BBBB	BBBB	BBBB	BBBB	BBBB	BBBB	BBBB	BBBB	BBBB	BBBB	BBBB	BBBB	BBBB	BBBB	BBBB	BBBB	BBBB	ABBB	ABBB	ABBB	ABBB	ABBB	ABBB	BBBB
709	solcap_snp_c1_9385	0	0.09375	BBBB	BBBB	BBBB	ABBB	ABBB	ABBB	BBBB	BBBB	BBBB	BBBB	BBBB	BBBB	BBBB	BBBB	BBBB	BBBB	BBBB	BBBB	ABBB	ABBB	ABBB	BBBB	BBBB	BBBB	BBBB	BBBB	BBBB	BBBB	BBBB	BBBB	AABB	AABB	AABB	ABBB	ABBB	ABBB	BBBB	BBBB	BBBB	BBBB	BBBB	BBBB	ABBB	ABBB	ABBB	BBBB
710	solcap_snp_c1_9492	0	0.09375	AAAA	AAAA	AAAA	AAAB	AAAB	AAAB	AAAB	AAAB	AAAB	AAAA	AAAA	AAAA	AAAA	AAAA	AAAA	AAAB	AAAB	AAAB	AAAA	AAAA	AAAA	AAAA	AAAA	AAAA	AAAB	AAAB	AAAB	AAAB	AAAB	AAAB	AAAA	AAAA	AAAA	AAAA	AAAA	AAAA	AAAA	AAAA	AAAA	AAAA	AAAA	AAAA	AAAB	AAAB	AAAB	AAAA
711	solcap_snp_c1_964	0	0.09375	BBBB	BBBB	BBBB	ABBB	ABBB	ABBB	BBBB	BBBB	BBBB	BBBB	BBBB	BBBB	ABBB	ABBB	ABBB	BBBB	BBBB	BBBB	BBBB	BBBB	BBBB	BBBB	BBBB	BBBB	BBBB	BBBB	BBBB	BBBB	BBBB	BBBB	BBBB	BBBB	BBBB	BBBB	BBBB	BBBB	ABBB	ABBB	ABBB	AABB	AABB	AABB	ABBB	ABBB	ABBB	BBBB
712	solcap_snp_c1_9691	0	0.09375	BBBB	BBBB	BBBB	BBBB	BBBB	BBBB	BBBB	BBBB	BBBB	BBBB	BBBB	BBBB	BBBB	BBBB	BBBB	ABBB	ABBB	ABBB	ABBB	ABBB	ABBB	ABBB	ABBB	ABBB	BBBB	BBBB	BBBB	ABBB	ABBB	ABBB	BBBB	BBBB	BBBB	ABBB	ABBB	ABBB	ABBB	ABBB	ABBB	BBBB	BBBB	BBBB	BBBB	BBBB	BBBB	BBBB
713	solcap_snp_c2_10275	0	0.09375	AAAB	AAAB	AAAB	AAAB	AAAB	AAAB	AAAB	AAAB	AAAB	AAAA	AAAA	AAAA	AAAA	AAAA	AAAA	AAAA	AAAA	AAAA	AAAA	AAAA	AAAA	AAAB	AAAB	AAAB	AAAA	AAAA	AAAA	AAAA	AAAA	AAAA	AAAA	AAAA	AAAA	AAAA	AAAA	AAAA	AAAA	AAAA	AAAA	AAAA	AAAA	AAAA	AAAB	AAAB	AAAB	AAAB
714	solcap_snp_c2_11104	0	0.09375	AAAA	AAAA	AAAA	AAAB	AAAB	AAAB	AAAA	AAAA	AAAA	AAAA	AAAA	AAAA	AAAB	AAAB	AAAB	AAAB	AAAB	AAAB	AAAA	AAAA	AAAA	AAAB	AAAB	AAAB	AAAA	AAAA	AAAA	AAAA	AAAA	AAAA	AAAA	AAAA	AAAA	AAAA	AAAA	AAAA	AAAA	AAAA	AAAA	AAAB	AAAB	AAAB	AAAB	AAAB	AAAB	AAAA
715	solcap_snp_c2_11253	0	0.09375	BBBB	BBBB	BBBB	ABBB	ABBB	ABBB	ABBB	ABBB	ABBB	ABBB	ABBB	ABBB	BBBB	BBBB	BBBB	ABBB	ABBB	ABBB	ABBB	ABBB	ABBB	BBBB	BBBB	BBBB	BBBB	BBBB	BBBB	BBBB	BBBB	BBBB	BBBB	BBBB	BBBB	BBBB	BBBB	BBBB	BBBB	BBBB	BBBB	BBBB	BBBB	BBBB	BBBB	BBBB	BBBB	ABBB
716	solcap_snp_c2_11688	0	0.09375	ABBB	ABBB	ABBB	BBBB	BBBB	BBBB	ABBB	ABBB	ABBB	BBBB	BBBB	BBBB	ABBB	ABBB	ABBB	ABBB	ABBB	ABBB	BBBB	BBBB	BBBB	BBBB	BBBB	BBBB	BBBB	BBBB	BBBB	ABBB	ABBB	ABBB	BBBB	BBBB	BBBB	BBBB	BBBB	BBBB	BBBB	BBBB	BBBB	BBBB	BBBB	BBBB	BBBB	BBBB	BBBB	ABBB
717	solcap_snp_c2_12297	0	0.09375	BBBB	BBBB	BBBB	ABBB	ABBB	ABBB	BBBB	BBBB	BBBB	BBBB	BBBB	BBBB	BBBB	BBBB	BBBB	ABBB	ABBB	ABBB	BBBB	BBBB	BBBB	BBBB	BBBB	BBBB	ABBB	ABBB	ABBB	BBBB	BBBB	BBBB	ABBB	ABBB	ABBB	ABBB	ABBB	ABBB	BBBB	BBBB	BBBB	BBBB	BBBB	BBBB	ABBB	ABBB	ABBB	BBBB
718	solcap_snp_c2_12333	0	0.09375	BBBB	BBBB	BBBB	BBBB	BBBB	BBBB	ABBB	ABBB	ABBB	ABBB	ABBB	ABBB	BBBB	BBBB	BBBB	BBBB	BBBB	BBBB	BBBB	BBBB	BBBB	ABBB	ABBB	ABBB	BBBB	BBBB	BBBB	BBBB	BBBB	BBBB	BBBB	BBBB	BBBB	BBBB	BBBB	BBBB	BBBB	BBBB	BBBB	ABBB	ABBB	ABBB	ABBB	ABBB	ABBB	ABBB
719	solcap_snp_c2_12405	0	0.09375	BBBB	BBBB	BBBB	BBBB	BBBB	BBBB	BBBB	BBBB	BBBB	ABBB	ABBB	ABBB	BBBB	BBBB	BBBB	BBBB	BBBB	BBBB	ABBB	ABBB	ABBB	BBBB	BBBB	BBBB	ABBB	ABBB	ABBB	ABBB	ABBB	ABBB	ABBB	ABBB	ABBB	BBBB	BBBB	BBBB	BBBB	BBBB	BBBB	BBBB	BBBB	BBBB	ABBB	ABBB	ABBB	BBBB
720	solcap_snp_c2_12498	0	0.09375	AAAA	AAAA	AAAA	AAAB	AAAB	AAAB	AAAA	AAAA	AAAA	AAAA	AAAA	AAAA	AAAA	AAAA	AAAA	AAAA	AAAA	AAAA	AAAA	AAAA	AAAA	AAAB	AAAB	AAAB	AAAA	AAAA	AAAA	AAAA	AAAA	AAAA	AAAA	AAAA	AAAA	AAAA	AAAA	AAAA	AAAB	AAAB	AAAB	AAAB	AAAB	AAAB	AAAB	AAAB	AAAB	AAAB
721	solcap_snp_c2_12601	0	0.09375	ABBB	ABBB	ABBB	BBBB	BBBB	BBBB	BBBB	BBBB	BBBB	BBBB	BBBB	BBBB	BBBB	BBBB	BBBB	ABBB	ABBB	ABBB	ABBB	ABBB	ABBB	BBBB	BBBB	BBBB	BBBB	BBBB	BBBB	ABBB	ABBB	ABBB	BBBB	BBBB	BBBB	AABB	AABB	AABB	BBBB	BBBB	BBBB	BBBB	BBBB	BBBB	BBBB	BBBB	BBBB	BBBB
722	solcap_snp_c2_12760	0	0.09375	AAAA	AAAA	AAAA	AAAA	AAAA	AAAA	AAAB	AAAB	AAAB	AAAA	AAAA	AAAA	AAAA	AAAA	AAAA	AAAA	AAAA	AAAA	AAAA	AAAA	AAAA	AAAB	AAAB	AAAB	AAAB	AAAB	AAAB	AAAB	AAAB	AAAB	AAAA	AAAA	AAAA	AAAA	AAAA	AAAA	AAAA	AAAA	AAAA	AAAA	AAAA	AAAA	AAAB	AAAB	AAAB	AAAB
723	solcap_snp_c2_12981	0	0.09375	AAAA	AAAA	AAAA	AAAA	AAAA	AAAA	AAAA	AAAA	AAAA	AABB	AABB	AABB	AAAB	AAAB	AAAB	AAAA	AAAA	AAAA	AAAA	AAAA	AAAA	AAAA	AAAA	AAAA	AAAB	AAAB	AAAB	AAAA	AAAA	AAAA	AABB	AABB	AABB	AAAA	AAAA	AAAA	AAAA	AAAA	AAAA	AAAA	AAAA	AAAA	AAAA	AAAA	AAAA	AAAA
724	solcap_snp_c2_13918	0	0.09375	AAAA	AAAA	AAAA	AAAB	AAAB	AAAB	AAAA	AAAA	AAAA	AAAA	AAAA	AAAA	AAAB	AAAB	AAAB	AAAA	AAAA	AAAA	AAAA	AAAA	AAAA	AAAA	AAAA	AAAA	AAAA	AAAA	AAAA	AAAA	AAAA	AAAA	AAAA	AAAA	AAAA	AAAA	AAAA	AAAA	AAAA	AAAA	AAAA	AABB	AABB	AABB	AAAB	AAAB	AAAB	AAAB
725	solcap_snp_c2_14411	0	0.09375	BBBB	BBBB	BBBB	ABBB	ABBB	ABBB	BBBB	BBBB	BBBB	BBBB	BBBB	BBBB	ABBB	ABBB	ABBB	BBBB	BBBB	BBBB	BBBB	BBBB	BBBB	BBBB	BBBB	BBBB	BBBB	BBBB	BBBB	BBBB	BBBB	BBBB	BBBB	BBBB	BBBB	BBBB	BBBB	BBBB	BBBB	BBBB	BBBB	AABB	AABB	AABB	ABBB	ABBB	ABBB	ABBB
726	solcap_snp_c2_14707	0	0.09375	BBBB	BBBB	BBBB	ABBB	ABBB	ABBB	BBBB	BBBB	BBBB	BBBB	BBBB	BBBB	BBBB	BBBB	BBBB	BBBB	BBBB	BBBB	ABBB	ABBB	ABBB	BBBB	BBBB	BBBB	BBBB	BBBB	BBBB	BBBB	BBBB	BBBB	AABB	AABB	AABB	ABBB	ABBB	ABBB	BBBB	BBBB	BBBB	BBBB	BBBB	BBBB	ABBB	ABBB	ABBB	BBBB
727	solcap_snp_c2_14730	0	0.09375	BBBB	BBBB	BBBB	ABBB	ABBB	ABBB	BBBB	BBBB	BBBB	BBBB	BBBB	BBBB	BBBB	BBBB	BBBB	BBBB	BBBB	BBBB	ABBB	ABBB	ABBB	BBBB	BBBB	BBBB	BBBB	BBBB	BBBB	BBBB	BBBB	BBBB	AABB	AABB	AABB	ABBB	ABBB	ABBB	BBBB	BBBB	BBBB	BBBB	BBBB	BBBB	ABBB	ABBB	ABBB	BBBB
728	solcap_snp_c2_14733	0	0.09375	AAAA	AAAA	AAAA	AAAB	AAAB	AAAB	AAAA	AAAA	AAAA	AAAA	AAAA	AAAA	AAAA	AAAA	AAAA	AAAA	AAAA	AAAA	AAAB	AAAB	AAAB	AAAA	AAAA	AAAA	AAAA	AAAA	AAAA	AAAA	AAAA	AAAA	AABB	AABB	AABB	AAAB	AAAB	AAAB	AAAA	AAAA	AAAA	AAAA	AAAA	AAAA	AAAB	AAAB	AAAB	AAAA
729	solcap_snp_c2_14779	0	0.09375	BBBB	BBBB	BBBB	ABBB	ABBB	ABBB	BBBB	BBBB	BBBB	BBBB	BBBB	BBBB	BBBB	BBBB	BBBB	BBBB	BBBB	BBBB	ABBB	ABBB	ABBB	BBBB	BBBB	BBBB	BBBB	BBBB	BBBB	BBBB	BBBB	BBBB	AABB	AABB	AABB	ABBB	ABBB	ABBB	BBBB	BBBB	BBBB	BBBB	BBBB	BBBB	ABBB	ABBB	ABBB	BBBB
730	solcap_snp_c2_14839	0	0.09375	BBBB	BBBB	BBBB	ABBB	ABBB	ABBB	BBBB	BBBB	BBBB	BBBB	BBBB	BBBB	BBBB	BBBB	BBBB	BBBB	BBBB	BBBB	ABBB	ABBB	ABBB	BBBB	BBBB	BBBB	BBBB	BBBB	BBBB	BBBB	BBBB	BBBB	AABB	AABB	AABB	ABBB	ABBB	ABBB	BBBB	BBBB	BBBB	BBBB	BBBB	BBBB	ABBB	ABBB	ABBB	BBBB
731	solcap_snp_c2_16350	0	0.09375	AAAB	AAAB	AAAB	AAAA	AAAA	AAAA	AAAA	AAAA	AAAA	AAAA	AAAA	AAAA	AAAA	AAAA	AAAA	ABBB	ABBB	ABBB	AAAA	AAAA	AAAA	AAAA	AAAA	AAAA	AAAB	AAAB	AAAB	AAAA	AAAA	AAAA	AAAA	AAAA	AAAA	AAAB	AAAB	AAAB	AAAA	AAAA	AAAA	AAAA	AAAA	AAAA	AAAA	AAAA	AAAA	AAAA
732	solcap_snp_c2_17741	0	0.09375	BBBB	BBBB	BBBB	ABBB	ABBB	ABBB	BBBB	BBBB	BBBB	BBBB	BBBB	BBBB	ABBB	ABBB	ABBB	BBBB	BBBB	BBBB	BBBB	BBBB	BBBB	BBBB	BBBB	BBBB	BBBB	BBBB	BBBB	BBBB	BBBB	BBBB	BBBB	BBBB	BBBB	BBBB	BBBB	BBBB	BBBB	BBBB	BBBB	AABB	AABB	AABB	ABBB	ABBB	ABBB	ABBB
733	solcap_snp_c2_17898	0	0.09375	BBBB	BBBB	BBBB	ABBB	ABBB	ABBB	BBBB	BBBB	BBBB	BBBB	BBBB	BBBB	ABBB	ABBB	ABBB	BBBB	BBBB	BBBB	BBBB	BBBB	BBBB	BBBB	BBBB	BBBB	BBBB	BBBB	BBBB	BBBB	BBBB	BBBB	BBBB	BBBB	BBBB	BBBB	BBBB	BBBB	BBBB	BBBB	BBBB	AAAB	AAAB	AAAB	ABBB	ABBB	ABBB	BBBB
734	solcap_snp_c2_17928	0	0.09375	BBBB	BBBB	BBBB	ABBB	ABBB	ABBB	BBBB	BBBB	BBBB	BBBB	BBBB	BBBB	ABBB	ABBB	ABBB	BBBB	BBBB	BBBB	BBBB	BBBB	BBBB	BBBB	BBBB	BBBB	BBBB	BBBB	BBBB	BBBB	BBBB	BBBB	BBBB	BBBB	BBBB	BBBB	BBBB	BBBB	BBBB	BBBB	BBBB	AAAB	AAAB	AAAB	ABBB	ABBB	ABBB	BBBB
735	solcap_snp_c2_18962	0	0.09375	AAAB	AAAB	AAAB	AAAB	AAAB	AAAB	AAAA	AAAA	AAAA	AAAB	AAAB	AAAB	AAAA	AAAA	AAAA	AAAA	AAAA	AAAA	AAAA	AAAA	AAAA	AAAA	AAAA	AAAA	AAAA	AAAA	AAAA	AAAA	AAAA	AAAA	AAAA	AAAA	AAAA	AAAA	AAAA	AAAA	AAAA	AAAA	AAAA	AAAB	AAAB	AAAB	AAAB	AAAB	AAAB	AAAB
736	solcap_snp_c2_20113	0	0.09375	BBBB	BBBB	BBBB	BBBB	BBBB	BBBB	BBBB	BBBB	BBBB	ABBB	ABBB	ABBB	ABBB	ABBB	ABBB	AABB	AABB	AABB	BBBB	BBBB	BBBB	BBBB	BBBB	BBBB	ABBB	ABBB	ABBB	BBBB	BBBB	BBBB	BBBB	BBBB	BBBB	BBBB	BBBB	BBBB	ABBB	ABBB	ABBB	BBBB	BBBB	BBBB	BBBB	BBBB	BBBB	BBBB
737	solcap_snp_c2_20464	0	0.09375	AAAA	AAAA	AAAA	AAAA	AAAA	AAAA	AAAA	AAAA	AAAA	AAAA	AAAA	AAAA	AAAA	AAAA	AAAA	AAAB	AAAB	AAAB	AAAA	AAAA	AAAA	AAAA	AAAA	AAAA	AAAB	AAAB	AAAB	AAAA	AAAA	AAAA	AAAA	AAAA	AAAA	AAAA	AAAA	AAAA	AAAB	AAAB	AAAB	AAAB	AAAB	AAAB	AAAB	AAAB	AAAB	AAAB
738	solcap_snp_c2_20945	0	0.09375	BBBB	BBBB	BBBB	BBBB	BBBB	BBBB	ABBB	ABBB	ABBB	BBBB	BBBB	BBBB	ABBB	ABBB	ABBB	BBBB	BBBB	BBBB	BBBB	BBBB	BBBB	ABBB	ABBB	ABBB	ABBB	ABBB	ABBB	ABBB	ABBB	ABBB	BBBB	BBBB	BBBB	BBBB	BBBB	BBBB	BBBB	BBBB	BBBB	BBBB	BBBB	BBBB	ABBB	ABBB	ABBB	BBBB
739	solcap_snp_c2_20948	0	0.09375	AAAA	AAAA	AAAA	AAAA	AAAA	AAAA	AAAB	AAAB	AAAB	AAAA	AAAA	AAAA	AAAB	AAAB	AAAB	AAAA	AAAA	AAAA	AAAA	AAAA	AAAA	AAAB	AAAB	AAAB	AAAB	AAAB	AAAB	AAAB	AAAB	AAAB	AAAA	AAAA	AAAA	AAAA	AAAA	AAAA	AAAA	AAAA	AAAA	AAAA	AAAA	AAAA	AAAB	AAAB	AAAB	AAAA
740	solcap_snp_c2_21077	0	0.09375	BBBB	BBBB	BBBB	ABBB	ABBB	ABBB	BBBB	BBBB	BBBB	BBBB	BBBB	BBBB	ABBB	ABBB	ABBB	BBBB	BBBB	BBBB	BBBB	BBBB	BBBB	BBBB	BBBB	BBBB	BBBB	BBBB	BBBB	BBBB	BBBB	BBBB	BBBB	BBBB	BBBB	BBBB	BBBB	BBBB	BBBB	BBBB	BBBB	AABB	AABB	AABB	ABBB	ABBB	ABBB	ABBB
741	solcap_snp_c2_22105	0	0.09375	AABB	AABB	AABB	AAAA	AAAA	AAAA	AAAB	AAAB	AAAB	AAAA	AAAA	AAAA	AAAB	AAAB	AAAB	AAAA	AAAA	AAAA	AAAA	AAAA	AAAA	AAAA	AAAA	AAAA	AAAB	AAAB	AAAB	AAAA	AAAA	AAAA	AAAA	AAAA	AAAA	AAAB	AAAB	AAAB	AAAA	AAAA	AAAA	AAAA	AAAA	AAAA	AAAA	AAAA	AAAA	AAAA
742	solcap_snp_c2_22549	0	0.09375	BBBB	BBBB	BBBB	BBBB	BBBB	BBBB	BBBB	BBBB	BBBB	ABBB	ABBB	ABBB	AABB	AABB	AABB	BBBB	BBBB	BBBB	BBBB	BBBB	BBBB	ABBB	ABBB	ABBB	BBBB	BBBB	BBBB	BBBB	BBBB	BBBB	BBBB	BBBB	BBBB	BBBB	BBBB	BBBB	BBBB	BBBB	BBBB	BBBB	BBBB	BBBB	ABBB	ABBB	ABBB	ABBB
743	solcap_snp_c2_2291	0	0.09375	BBBB	BBBB	BBBB	ABBB	ABBB	ABBB	BBBB	BBBB	BBBB	BBBB	BBBB	BBBB	BBBB	BBBB	BBBB	ABBB	ABBB	ABBB	ABBB	ABBB	ABBB	BBBB	BBBB	BBBB	BBBB	BBBB	BBBB	BBBB	BBBB	BBBB	BBBB	BBBB	BBBB	BBBB	BBBB	BBBB	ABBB	ABBB	ABBB	BBBB	BBBB	BBBB	ABBB	ABBB	ABBB	ABBB
744	solcap_snp_c2_23600	0	0.09375	BBBB	BBBB	BBBB	BBBB	BBBB	BBBB	BBBB	BBBB	BBBB	ABBB	ABBB	ABBB	ABBB	ABBB	ABBB	ABBB	ABBB	ABBB	BBBB	BBBB	BBBB	ABBB	ABBB	ABBB	BBBB	BBBB	BBBB	BBBB	BBBB	BBBB	BBBB	BBBB	BBBB	BBBB	BBBB	BBBB	ABBB	ABBB	ABBB	BBBB	BBBB	BBBB	ABBB	ABBB	ABBB	BBBB
745	solcap_snp_c2_23603	0	0.09375	ABBB	ABBB	ABBB	BBBB	BBBB	BBBB	BBBB	BBBB	BBBB	ABBB	ABBB	ABBB	BBBB	BBBB	BBBB	BBBB	BBBB	BBBB	BBBB	BBBB	BBBB	BBBB	BBBB	BBBB	ABBB	ABBB	ABBB	BBBB	BBBB	BBBB	BBBB	BBBB	BBBB	BBBB	BBBB	BBBB	BBBB	BBBB	BBBB	ABBB	ABBB	ABBB	ABBB	ABBB	ABBB	ABBB
746	solcap_snp_c2_23727	0	0.09375	ABBB	ABBB	ABBB	ABBB	ABBB	ABBB	AABB	AABB	AABB	BBBB	BBBB	BBBB	BBBB	BBBB	BBBB	BBBB	BBBB	BBBB	BBBB	BBBB	BBBB	BBBB	BBBB	BBBB	BBBB	BBBB	BBBB	ABBB	ABBB	ABBB	BBBB	BBBB	BBBB	BBBB	BBBB	BBBB	BBBB	BBBB	BBBB	BBBB	BBBB	BBBB	ABBB	ABBB	ABBB	BBBB
747	solcap_snp_c2_24612	0	0.09375	BBBB	BBBB	BBBB	AABB	AABB	AABB	BBBB	BBBB	BBBB	BBBB	BBBB	BBBB	ABBB	ABBB	ABBB	BBBB	BBBB	BBBB	BBBB	BBBB	BBBB	BBBB	BBBB	BBBB	BBBB	BBBB	BBBB	BBBB	BBBB	BBBB	BBBB	BBBB	BBBB	BBBB	BBBB	BBBB	BBBB	BBBB	BBBB	ABBB	ABBB	ABBB	ABBB	ABBB	ABBB	ABBB
748	solcap_snp_c2_24745	0	0.09375	AAAA	AAAA	AAAA	AAAB	AAAB	AAAB	AAAA	AAAA	AAAA	AAAA	AAAA	AAAA	AAAB	AAAB	AAAB	AAAA	AAAA	AAAA	AAAA	AAAA	AAAA	AAAA	AAAA	AAAA	AAAA	AAAA	AAAA	AAAA	AAAA	AAAA	AABB	AABB	AABB	AAAA	AAAA	AAAA	AAAA	AAAA	AAAA	AAAA	AAAA	AAAA	AAAB	AAAB	AAAB	AAAB
749	solcap_snp_c2_25257	0	0.09375	AAAA	AAAA	AAAA	AAAB	AAAB	AAAB	AAAA	AAAA	AAAA	AAAA	AAAA	AAAA	AAAA	AAAA	AAAA	AAAB	AAAB	AAAB	AAAA	AAAA	AAAA	AAAA	AAAA	AAAA	AAAB	AAAB	AAAB	AAAA	AAAA	AAAA	AAAA	AAAA	AAAA	AAAA	AAAA	AAAA	AAAA	AAAA	AAAA	AAAB	AAAB	AAAB	AAAB	AAAB	AAAB	AAAB
750	solcap_snp_c2_2551	0	0.09375	BBBB	BBBB	BBBB	ABBB	ABBB	ABBB	BBBB	BBBB	BBBB	BBBB	BBBB	BBBB	BBBB	BBBB	BBBB	BBBB	BBBB	BBBB	BBBB	BBBB	BBBB	ABBB	ABBB	ABBB	BBBB	BBBB	BBBB	BBBB	BBBB	BBBB	BBBB	BBBB	BBBB	ABBB	ABBB	ABBB	BBBB	BBBB	BBBB	BBBB	BBBB	BBBB	AABB	AABB	AABB	ABBB
751	solcap_snp_c2_25549	0	0.09375	ABBB	ABBB	ABBB	BBBB	BBBB	BBBB	ABBB	ABBB	ABBB	BBBB	BBBB	BBBB	BBBB	BBBB	BBBB	BBBB	BBBB	BBBB	ABBB	ABBB	ABBB	ABBB	ABBB	ABBB	ABBB	ABBB	ABBB	ABBB	ABBB	ABBB	BBBB	BBBB	BBBB	BBBB	BBBB	BBBB	BBBB	BBBB	BBBB	BBBB	BBBB	BBBB	BBBB	BBBB	BBBB	BBBB
752	solcap_snp_c2_25959	0	0.09375	AAAB	AAAB	AAAB	AAAA	AAAA	AAAA	AABB	AABB	AABB	AAAA	AAAA	AAAA	AAAA	AAAA	AAAA	AAAA	AAAA	AAAA	AAAA	AAAA	AAAA	AAAA	AAAA	AAAA	AAAA	AAAA	AAAA	AAAB	AAAB	AAAB	AAAA	AAAA	AAAA	AAAA	AAAA	AAAA	AAAB	AAAB	AAAB	AAAB	AAAB	AAAB	AAAA	AAAA	AAAA	AAAA
753	solcap_snp_c2_26799	0	0.09375	ABBB	ABBB	ABBB	ABBB	ABBB	ABBB	ABBB	ABBB	ABBB	BBBB	BBBB	BBBB	BBBB	BBBB	BBBB	ABBB	ABBB	ABBB	BBBB	BBBB	BBBB	BBBB	BBBB	BBBB	ABBB	ABBB	ABBB	BBBB	BBBB	BBBB	BBBB	BBBB	BBBB	BBBB	BBBB	BBBB	BBBB	BBBB	BBBB	BBBB	BBBB	BBBB	ABBB	ABBB	ABBB	BBBB
754	solcap_snp_c2_26813	0	0.09375	ABBB	ABBB	ABBB	ABBB	ABBB	ABBB	ABBB	ABBB	ABBB	BBBB	BBBB	BBBB	BBBB	BBBB	BBBB	ABBB	ABBB	ABBB	BBBB	BBBB	BBBB	BBBB	BBBB	BBBB	ABBB	ABBB	ABBB	BBBB	BBBB	BBBB	BBBB	BBBB	BBBB	BBBB	BBBB	BBBB	BBBB	BBBB	BBBB	BBBB	BBBB	BBBB	ABBB	ABBB	ABBB	BBBB
755	solcap_snp_c2_27405	0	0.09375	AAAA	AAAA	AAAA	AAAB	AAAB	AAAB	AAAA	AAAA	AAAA	AAAA	AAAA	AAAA	AAAB	AAAB	AAAB	AAAA	AAAA	AAAA	AAAA	AAAA	AAAA	AAAA	AAAA	AAAA	AAAA	AAAA	AAAA	AAAA	AAAA	AAAA	AAAA	AAAA	AAAA	AAAA	AAAA	AAAA	AAAA	AAAA	AAAA	AABB	AABB	AABB	AAAB	AAAB	AAAB	AAAB
756	solcap_snp_c2_27673	0	0.09375	AAAA	AAAA	AAAA	AAAB	AAAB	AAAB	AAAA	AAAA	AAAA	AAAA	AAAA	AAAA	AAAB	AAAB	AAAB	AAAA	AAAA	AAAA	AAAA	AAAA	AAAA	AAAA	AAAA	AAAA	AAAA	AAAA	AAAA	AAAA	AAAA	AAAA	AAAA	AAAA	AAAA	AAAA	AAAA	AAAA	AAAA	AAAA	AAAA	AABB	AABB	AABB	AAAB	AAAB	AAAB	AAAB
757	solcap_snp_c2_27780	0	0.09375	BBBB	BBBB	BBBB	ABBB	ABBB	ABBB	BBBB	BBBB	BBBB	BBBB	BBBB	BBBB	ABBB	ABBB	ABBB	BBBB	BBBB	BBBB	BBBB	BBBB	BBBB	BBBB	BBBB	BBBB	BBBB	BBBB	BBBB	BBBB	BBBB	BBBB	BBBB	BBBB	BBBB	BBBB	BBBB	BBBB	BBBB	BBBB	BBBB	AABB	AABB	AABB	ABBB	ABBB	ABBB	ABBB
758	solcap_snp_c2_27963	0	0.09375	ABBB	ABBB	ABBB	BBBB	BBBB	BBBB	BBBB	BBBB	BBBB	BBBB	BBBB	BBBB	ABBB	ABBB	ABBB	BBBB	BBBB	BBBB	ABBB	ABBB	ABBB	ABBB	ABBB	ABBB	BBBB	BBBB	BBBB	ABBB	ABBB	ABBB	BBBB	BBBB	BBBB	ABBB	ABBB	ABBB	BBBB	BBBB	BBBB	BBBB	BBBB	BBBB	BBBB	BBBB	BBBB	BBBB
759	solcap_snp_c2_28012	0	0.09375	AAAB	AAAB	AAAB	AAAA	AAAA	AAAA	AAAA	AAAA	AAAA	AAAA	AAAA	AAAA	AAAB	AAAB	AAAB	AAAA	AAAA	AAAA	AAAB	AAAB	AAAB	AAAB	AAAB	AAAB	AAAA	AAAA	AAAA	AAAB	AAAB	AAAB	AAAA	AAAA	AAAA	AAAB	AAAB	AAAB	AAAA	AAAA	AAAA	AAAA	AAAA	AAAA	AAAA	AAAA	AAAA	AAAA
760	solcap_snp_c2_29293	0	0.09375	AAAA	AAAA	AAAA	AAAB	AAAB	AAAB	AAAA	AAAA	AAAA	AAAA	AAAA	AAAA	AAAB	AAAB	AAAB	AAAA	AAAA	AAAA	AAAA	AAAA	AAAA	AAAA	AAAA	AAAA	AAAA	AAAA	AAAA	AAAA	AAAA	AAAA	AAAA	AAAA	AAAA	AAAA	AAAA	AAAA	AAAA	AAAA	AAAA	AABB	AABB	AABB	AAAB	AAAB	AAAB	AAAB
761	solcap_snp_c2_29435	0	0.09375	AAAA	AAAA	AAAA	AAAB	AAAB	AAAB	AAAA	AAAA	AAAA	AAAA	AAAA	AAAA	AAAB	AAAB	AAAB	AAAA	AAAA	AAAA	AAAA	AAAA	AAAA	AABB	AABB	AABB	AAAA	AAAA	AAAA	AAAA	AAAA	AAAA	AAAA	AAAA	AAAA	AAAA	AAAA	AAAA	AAAA	AAAA	AAAA	AAAB	AAAB	AAAB	AAAB	AAAB	AAAB	AAAA
762	solcap_snp_c2_29450	0	0.09375	BBBB	BBBB	BBBB	BBBB	BBBB	BBBB	ABBB	ABBB	ABBB	ABBB	ABBB	ABBB	BBBB	BBBB	BBBB	BBBB	BBBB	BBBB	BBBB	BBBB	BBBB	BBBB	BBBB	BBBB	BBBB	BBBB	BBBB	ABBB	ABBB	ABBB	BBBB	BBBB	BBBB	BBBB	BBBB	BBBB	BBBB	BBBB	BBBB	BBBB	BBBB	BBBB	ABBB	ABBB	ABBB	AABB
763	solcap_snp_c2_30361	0	0.09375	BBBB	BBBB	BBBB	ABBB	ABBB	ABBB	BBBB	BBBB	BBBB	BBBB	BBBB	BBBB	ABBB	ABBB	ABBB	BBBB	BBBB	BBBB	BBBB	BBBB	BBBB	AABB	AABB	AABB	BBBB	BBBB	BBBB	BBBB	BBBB	BBBB	BBBB	BBBB	BBBB	BBBB	BBBB	BBBB	BBBB	BBBB	BBBB	ABBB	ABBB	ABBB	ABBB	ABBB	ABBB	BBBB
764	solcap_snp_c2_30959	0	0.09375	BBBB	BBBB	BBBB	ABBB	ABBB	ABBB	BBBB	BBBB	BBBB	BBBB	BBBB	BBBB	BBBB	BBBB	BBBB	BBBB	BBBB	BBBB	ABBB	ABBB	ABBB	BBBB	BBBB	BBBB	BBBB	BBBB	BBBB	BBBB	BBBB	BBBB	AABB	AABB	AABB	ABBB	ABBB	ABBB	BBBB	BBBB	BBBB	BBBB	BBBB	BBBB	ABBB	ABBB	ABBB	BBBB
765	solcap_snp_c2_30960	0	0.09375	AAAA	AAAA	AAAA	AAAB	AAAB	AAAB	AAAA	AAAA	AAAA	AAAA	AAAA	AAAA	AAAA	AAAA	AAAA	AAAA	AAAA	AAAA	AAAB	AAAB	AAAB	AAAA	AAAA	AAAA	AAAA	AAAA	AAAA	AAAA	AAAA	AAAA	AABB	AABB	AABB	AAAB	AAAB	AAAB	AAAA	AAAA	AAAA	AAAA	AAAA	AAAA	AAAB	AAAB	AAAB	AAAA
766	solcap_snp_c2_31066	0	0.09375	AAAA	AAAA	AAAA	AAAB	AAAB	AAAB	AAAA	AAAA	AAAA	AAAA	AAAA	AAAA	AAAA	AAAA	AAAA	AAAA	AAAA	AAAA	AAAB	AAAB	AAAB	AAAA	AAAA	AAAA	AAAA	AAAA	AAAA	AAAA	AAAA	AAAA	AABB	AABB	AABB	AAAB	AAAB	AAAB	AAAA	AAAA	AAAA	AAAA	AAAA	AAAA	AAAB	AAAB	AAAB	AAAA
767	solcap_snp_c2_32077	0	0.09375	ABBB	ABBB	ABBB	BBBB	BBBB	BBBB	ABBB	ABBB	ABBB	BBBB	BBBB	BBBB	ABBB	ABBB	ABBB	BBBB	BBBB	BBBB	BBBB	BBBB	BBBB	BBBB	BBBB	BBBB	BBBB	BBBB	BBBB	ABBB	ABBB	ABBB	BBBB	BBBB	BBBB	BBBB	BBBB	BBBB	ABBB	ABBB	ABBB	BBBB	BBBB	BBBB	ABBB	ABBB	ABBB	BBBB
768	solcap_snp_c2_32847	0	0.09375	BBBB	BBBB	BBBB	ABBB	ABBB	ABBB	ABBB	ABBB	ABBB	BBBB	BBBB	BBBB	BBBB	BBBB	BBBB	BBBB	BBBB	BBBB	BBBB	BBBB	BBBB	ABBB	ABBB	ABBB	BBBB	BBBB	BBBB	ABBB	ABBB	ABBB	BBBB	BBBB	BBBB	BBBB	BBBB	BBBB	BBBB	BBBB	BBBB	BBBB	BBBB	BBBB	ABBB	ABBB	ABBB	ABBB
769	solcap_snp_c2_32994	0	0.09375	BBBB	BBBB	BBBB	BBBB	BBBB	BBBB	ABBB	ABBB	ABBB	BBBB	BBBB	BBBB	ABBB	ABBB	ABBB	BBBB	BBBB	BBBB	BBBB	BBBB	BBBB	ABBB	ABBB	ABBB	BBBB	BBBB	BBBB	BBBB	BBBB	BBBB	ABBB	ABBB	ABBB	BBBB	BBBB	BBBB	BBBB	BBBB	BBBB	ABBB	ABBB	ABBB	ABBB	ABBB	ABBB	BBBB
770	solcap_snp_c2_33514	0	0.09375	ABBB	ABBB	ABBB	ABBB	ABBB	ABBB	AABB	AABB	AABB	BBBB	BBBB	BBBB	BBBB	BBBB	BBBB	BBBB	BBBB	BBBB	BBBB	BBBB	BBBB	BBBB	BBBB	BBBB	BBBB	BBBB	BBBB	ABBB	ABBB	ABBB	BBBB	BBBB	BBBB	BBBB	BBBB	BBBB	BBBB	BBBB	BBBB	BBBB	BBBB	BBBB	ABBB	ABBB	ABBB	BBBB
771	solcap_snp_c2_34082	0	0.09375	ABBB	ABBB	ABBB	BBBB	BBBB	BBBB	ABBB	ABBB	ABBB	BBBB	BBBB	BBBB	BBBB	BBBB	BBBB	AABB	AABB	AABB	BBBB	BBBB	BBBB	BBBB	BBBB	BBBB	BBBB	BBBB	BBBB	BBBB	BBBB	BBBB	BBBB	BBBB	BBBB	BBBB	BBBB	BBBB	BBBB	BBBB	BBBB	ABBB	ABBB	ABBB	ABBB	ABBB	ABBB	BBBB
772	solcap_snp_c2_34449	0	0.09375	AAAA	AAAA	AAAA	AABB	AABB	AABB	AAAA	AAAA	AAAA	AABB	AABB	AABB	AAAA	AAAA	AAAA	AAAA	AAAA	AAAA	AAAA	AAAA	AAAA	AAAA	AAAA	AAAA	AAAA	AAAA	AAAA	AAAA	AAAA	AAAA	AAAA	AAAA	AAAA	AAAA	AAAA	AAAA	AAAB	AAAB	AAAB	AAAA	AAAA	AAAA	AAAB	AAAB	AAAB	AAAA
773	solcap_snp_c2_34587	0	0.09375	ABBB	ABBB	ABBB	BBBB	BBBB	BBBB	ABBB	ABBB	ABBB	BBBB	BBBB	BBBB	BBBB	BBBB	BBBB	AABB	AABB	AABB	BBBB	BBBB	BBBB	BBBB	BBBB	BBBB	ABBB	ABBB	ABBB	BBBB	BBBB	BBBB	BBBB	BBBB	BBBB	BBBB	BBBB	BBBB	BBBB	BBBB	BBBB	BBBB	BBBB	BBBB	ABBB	ABBB	ABBB	BBBB
774	solcap_snp_c2_34590	0	0.09375	ABBB	ABBB	ABBB	BBBB	BBBB	BBBB	ABBB	ABBB	ABBB	BBBB	BBBB	BBBB	BBBB	BBBB	BBBB	AABB	AABB	AABB	BBBB	BBBB	BBBB	BBBB	BBBB	BBBB	ABBB	ABBB	ABBB	BBBB	BBBB	BBBB	BBBB	BBBB	BBBB	BBBB	BBBB	BBBB	BBBB	BBBB	BBBB	BBBB	BBBB	BBBB	ABBB	ABBB	ABBB	BBBB
775	solcap_snp_c2_34872	0	0.09375	ABBB	ABBB	ABBB	BBBB	BBBB	BBBB	BBBB	BBBB	BBBB	ABBB	ABBB	ABBB	ABBB	ABBB	ABBB	BBBB	BBBB	BBBB	BBBB	BBBB	BBBB	ABBB	ABBB	ABBB	ABBB	ABBB	ABBB	BBBB	BBBB	BBBB	ABBB	ABBB	ABBB	BBBB	BBBB	BBBB	BBBB	BBBB	BBBB	BBBB	BBBB	BBBB	BBBB	BBBB	BBBB	BBBB
776	solcap_snp_c2_35105	0	0.09375	BBBB	BBBB	BBBB	ABBB	ABBB	ABBB	BBBB	BBBB	BBBB	ABBB	ABBB	ABBB	BBBB	BBBB	BBBB	BBBB	BBBB	BBBB	BBBB	BBBB	BBBB	BBBB	BBBB	BBBB	BBBB	BBBB	BBBB	BBBB	BBBB	BBBB	BBBB	BBBB	BBBB	ABBB	ABBB	ABBB	BBBB	BBBB	BBBB	ABBB	ABBB	ABBB	ABBB	ABBB	ABBB	ABBB
777	solcap_snp_c2_36231	0	0.09375	AAAA	AAAA	AAAA	AABB	AABB	AABB	AAAA	AAAA	AAAA	AAAA	AAAA	AAAA	AAAA	AAAA	AAAA	AAAB	AAAB	AAAB	AAAA	AAAA	AAAA	AAAA	AAAA	AAAA	AAAA	AAAA	AAAA	AAAA	AAAA	AAAA	AAAA	AAAA	AAAA	AAAA	AAAA	AAAA	AAAA	AAAA	AAAA	AAAB	AAAB	AAAB	AAAB	AAAB	AAAB	AAAB
778	solcap_snp_c2_36595	0	0.09375	BBBB	BBBB	BBBB	ABBB	ABBB	ABBB	BBBB	BBBB	BBBB	BBBB	BBBB	BBBB	BBBB	BBBB	BBBB	BBBB	BBBB	BBBB	ABBB	ABBB	ABBB	BBBB	BBBB	BBBB	ABBB	ABBB	ABBB	BBBB	BBBB	BBBB	BBBB	BBBB	BBBB	BBBB	BBBB	BBBB	ABBB	ABBB	ABBB	ABBB	ABBB	ABBB	BBBB	BBBB	BBBB	ABBB
779	solcap_snp_c2_37100	0	0.09375	ABBB	ABBB	ABBB	AAAB	AAAB	AAAB	AAAA	AAAA	AAAA	AAAA	AAAA	AAAA	AAAA	AAAA	AAAA	AAAB	AAAB	AAAB	AAAA	AAAA	AAAA	AAAA	AAAA	AAAA	AAAA	AAAA	AAAA	AAAA	AAAA	AAAA	AAAA	AAAA	AAAA	AAAA	AAAA	AAAA	AAAA	AAAA	AAAA	AAAB	AAAB	AAAB	AAAA	AAAA	AAAA	AAAA
780	solcap_snp_c2_37633	0	0.09375	ABBB	ABBB	ABBB	ABBB	ABBB	ABBB	BBBB	BBBB	BBBB	BBBB	BBBB	BBBB	BBBB	BBBB	BBBB	ABBB	ABBB	ABBB	BBBB	BBBB	BBBB	BBBB	BBBB	BBBB	BBBB	BBBB	BBBB	BBBB	BBBB	BBBB	BBBB	BBBB	BBBB	ABBB	ABBB	ABBB	BBBB	BBBB	BBBB	BBBB	BBBB	BBBB	ABBB	ABBB	ABBB	ABBB
781	solcap_snp_c2_37638	0	0.09375	BBBB	BBBB	BBBB	BBBB	BBBB	BBBB	ABBB	ABBB	ABBB	BBBB	BBBB	BBBB	ABBB	ABBB	ABBB	BBBB	BBBB	BBBB	BBBB	BBBB	BBBB	ABBB	ABBB	ABBB	ABBB	ABBB	ABBB	ABBB	ABBB	ABBB	BBBB	BBBB	BBBB	BBBB	BBBB	BBBB	BBBB	BBBB	BBBB	BBBB	BBBB	BBBB	ABBB	ABBB	ABBB	BBBB
782	solcap_snp_c2_38007	0	0.09375	BBBB	BBBB	BBBB	BBBB	BBBB	BBBB	BBBB	BBBB	BBBB	BBBB	BBBB	BBBB	BBBB	BBBB	BBBB	ABBB	ABBB	ABBB	ABBB	ABBB	ABBB	ABBB	ABBB	ABBB	BBBB	BBBB	BBBB	ABBB	ABBB	ABBB	BBBB	BBBB	BBBB	ABBB	ABBB	ABBB	ABBB	ABBB	ABBB	BBBB	BBBB	BBBB	BBBB	BBBB	BBBB	BBBB
783	solcap_snp_c2_38764	0	0.09375	BBBB	BBBB	BBBB	ABBB	ABBB	ABBB	BBBB	BBBB	BBBB	BBBB	BBBB	BBBB	BBBB	BBBB	BBBB	BBBB	BBBB	BBBB	BBBB	BBBB	BBBB	ABBB	ABBB	ABBB	BBBB	BBBB	BBBB	BBBB	BBBB	BBBB	BBBB	BBBB	BBBB	BBBB	BBBB	BBBB	BBBB	BBBB	BBBB	ABBB	ABBB	ABBB	AABB	AABB	AABB	ABBB
784	solcap_snp_c2_39285	0	0.09375	ABBB	ABBB	ABBB	ABBB	ABBB	ABBB	BBBB	BBBB	BBBB	BBBB	BBBB	BBBB	BBBB	BBBB	BBBB	ABBB	ABBB	ABBB	BBBB	BBBB	BBBB	BBBB	BBBB	BBBB	BBBB	BBBB	BBBB	BBBB	BBBB	BBBB	BBBB	BBBB	BBBB	ABBB	ABBB	ABBB	BBBB	BBBB	BBBB	BBBB	BBBB	BBBB	ABBB	ABBB	ABBB	ABBB
785	solcap_snp_c2_39817	0	0.09375	BBBB	BBBB	BBBB	ABBB	ABBB	ABBB	BBBB	BBBB	BBBB	BBBB	BBBB	BBBB	ABBB	ABBB	ABBB	BBBB	BBBB	BBBB	BBBB	BBBB	BBBB	AABB	AABB	AABB	BBBB	BBBB	BBBB	BBBB	BBBB	BBBB	BBBB	BBBB	BBBB	BBBB	BBBB	BBBB	BBBB	BBBB	BBBB	ABBB	ABBB	ABBB	ABBB	ABBB	ABBB	BBBB
786	solcap_snp_c2_40242	0	0.09375	ABBB	ABBB	ABBB	BBBB	BBBB	BBBB	BBBB	BBBB	BBBB	BBBB	BBBB	BBBB	ABBB	ABBB	ABBB	BBBB	BBBB	BBBB	BBBB	BBBB	BBBB	ABBB	ABBB	ABBB	BBBB	BBBB	BBBB	BBBB	BBBB	BBBB	BBBB	BBBB	BBBB	BBBB	BBBB	BBBB	BBBB	BBBB	BBBB	ABBB	ABBB	ABBB	ABBB	ABBB	ABBB	ABBB
787	solcap_snp_c2_40320	0	0.09375	BBBB	BBBB	BBBB	BBBB	BBBB	BBBB	BBBB	BBBB	BBBB	BBBB	BBBB	BBBB	BBBB	BBBB	BBBB	AABB	AABB	AABB	BBBB	BBBB	BBBB	ABBB	ABBB	ABBB	ABBB	ABBB	ABBB	BBBB	BBBB	BBBB	BBBB	BBBB	BBBB	ABBB	ABBB	ABBB	BBBB	BBBB	BBBB	ABBB	ABBB	ABBB	BBBB	BBBB	BBBB	BBBB
788	solcap_snp_c2_4045	0	0.09375	AAAA	AAAA	AAAA	AAAB	AAAB	AAAB	AAAA	AAAA	AAAA	AAAB	AAAB	AAAB	AAAA	AAAA	AAAA	AAAB	AAAB	AAAB	AAAA	AAAA	AAAA	AAAA	AAAA	AAAA	AAAB	AAAB	AAAB	AAAA	AAAA	AAAA	AAAA	AAAA	AAAA	AAAA	AAAA	AAAA	AABB	AABB	AABB	AAAA	AAAA	AAAA	AAAA	AAAA	AAAA	AAAA
789	solcap_snp_c2_41048	0	0.09375	ABBB	ABBB	ABBB	AABB	AABB	AABB	BBBB	BBBB	BBBB	BBBB	BBBB	BBBB	BBBB	BBBB	BBBB	BBBB	BBBB	BBBB	BBBB	BBBB	BBBB	BBBB	BBBB	BBBB	BBBB	BBBB	BBBB	BBBB	BBBB	BBBB	BBBB	BBBB	BBBB	BBBB	BBBB	BBBB	BBBB	BBBB	BBBB	ABBB	ABBB	ABBB	ABBB	ABBB	ABBB	ABBB
790	solcap_snp_c2_41336	0	0.09375	AAAB	AAAB	AAAB	AAAA	AAAA	AAAA	AAAA	AAAA	AAAA	AAAB	AAAB	AAAB	AAAA	AAAA	AAAA	AAAA	AAAA	AAAA	AAAB	AAAB	AAAB	AAAA	AAAA	AAAA	AAAB	AAAB	AAAB	AAAB	AAAB	AAAB	AAAA	AAAA	AAAA	AAAB	AAAB	AAAB	AAAA	AAAA	AAAA	AAAA	AAAA	AAAA	AAAA	AAAA	AAAA	AAAA
791	solcap_snp_c2_42299	0	0.09375	BBBB	BBBB	BBBB	ABBB	ABBB	ABBB	BBBB	BBBB	BBBB	BBBB	BBBB	BBBB	ABBB	ABBB	ABBB	BBBB	BBBB	BBBB	BBBB	BBBB	BBBB	ABBB	ABBB	ABBB	BBBB	BBBB	BBBB	BBBB	BBBB	BBBB	BBBB	BBBB	BBBB	BBBB	BBBB	BBBB	BBBB	BBBB	BBBB	ABBB	ABBB	ABBB	ABBB	ABBB	ABBB	ABBB
792	solcap_snp_c2_42308	0	0.09375	BBBB	BBBB	BBBB	ABBB	ABBB	ABBB	BBBB	BBBB	BBBB	BBBB	BBBB	BBBB	ABBB	ABBB	ABBB	BBBB	BBBB	BBBB	BBBB	BBBB	BBBB	ABBB	ABBB	ABBB	BBBB	BBBB	BBBB	BBBB	BBBB	BBBB	BBBB	BBBB	BBBB	BBBB	BBBB	BBBB	BBBB	BBBB	BBBB	ABBB	ABBB	ABBB	ABBB	ABBB	ABBB	ABBB
793	solcap_snp_c2_42354	0	0.09375	BBBB	BBBB	BBBB	BBBB	BBBB	BBBB	BBBB	BBBB	BBBB	BBBB	BBBB	BBBB	ABBB	ABBB	ABBB	BBBB	BBBB	BBBB	BBBB	BBBB	BBBB	ABBB	ABBB	ABBB	BBBB	BBBB	BBBB	BBBB	BBBB	BBBB	BBBB	BBBB	BBBB	BBBB	BBBB	BBBB	ABBB	ABBB	ABBB	ABBB	ABBB	ABBB	ABBB	ABBB	ABBB	ABBB
794	solcap_snp_c2_42450	0	0.09375	ABBB	ABBB	ABBB	ABBB	ABBB	ABBB	ABBB	ABBB	ABBB	BBBB	BBBB	BBBB	BBBB	BBBB	BBBB	ABBB	ABBB	ABBB	BBBB	BBBB	BBBB	BBBB	BBBB	BBBB	BBBB	BBBB	BBBB	ABBB	ABBB	ABBB	BBBB	BBBB	BBBB	BBBB	BBBB	BBBB	BBBB	BBBB	BBBB	BBBB	BBBB	BBBB	BBBB	BBBB	BBBB	ABBB
795	solcap_snp_c2_42756	0	0.09375	AAAA	AAAA	AAAA	AAAA	AAAA	AAAA	AAAA	AAAA	AAAA	AAAB	AAAB	AAAB	AAAA	AAAA	AAAA	AAAA	AAAA	AAAA	AAAB	AAAB	AAAB	AAAA	AAAA	AAAA	AAAB	AAAB	AAAB	AAAB	AAAB	AAAB	AAAB	AAAB	AAAB	AAAA	AAAA	AAAA	AAAA	AAAA	AAAA	AAAA	AAAA	AAAA	AAAB	AAAB	AAAB	AAAA
796	solcap_snp_c2_42762	0	0.09375	BBBB	BBBB	BBBB	AABB	AABB	AABB	ABBB	ABBB	ABBB	BBBB	BBBB	BBBB	BBBB	BBBB	BBBB	ABBB	ABBB	ABBB	BBBB	BBBB	BBBB	BBBB	BBBB	BBBB	BBBB	BBBB	BBBB	BBBB	BBBB	BBBB	BBBB	BBBB	BBBB	BBBB	BBBB	BBBB	BBBB	BBBB	BBBB	BBBB	BBBB	BBBB	ABBB	ABBB	ABBB	ABBB
797	solcap_snp_c2_42807	0	0.09375	BBBB	BBBB	BBBB	BBBB	BBBB	BBBB	BBBB	BBBB	BBBB	ABBB	ABBB	ABBB	BBBB	BBBB	BBBB	BBBB	BBBB	BBBB	ABBB	ABBB	ABBB	BBBB	BBBB	BBBB	ABBB	ABBB	ABBB	ABBB	ABBB	ABBB	ABBB	ABBB	ABBB	BBBB	BBBB	BBBB	BBBB	BBBB	BBBB	BBBB	BBBB	BBBB	ABBB	ABBB	ABBB	BBBB
798	solcap_snp_c2_43999	0	0.09375	ABBB	ABBB	ABBB	ABBB	ABBB	ABBB	BBBB	BBBB	BBBB	ABBB	ABBB	ABBB	BBBB	BBBB	BBBB	BBBB	BBBB	BBBB	BBBB	BBBB	BBBB	BBBB	BBBB	BBBB	BBBB	BBBB	BBBB	BBBB	BBBB	BBBB	BBBB	BBBB	BBBB	BBBB	BBBB	BBBB	BBBB	BBBB	BBBB	AABB	AABB	AABB	ABBB	ABBB	ABBB	BBBB
799	solcap_snp_c2_44361	0	0.09375	AAAA	AAAA	AAAA	AAAA	AAAA	AAAA	AAAB	AAAB	AAAB	AAAB	AAAB	AAAB	AAAB	AAAB	AAAB	AAAB	AAAB	AAAB	AAAA	AAAA	AAAA	AAAA	AAAA	AAAA	AAAA	AAAA	AAAA	AAAA	AAAA	AAAA	AABB	AABB	AABB	AAAA	AAAA	AAAA	AAAA	AAAA	AAAA	AAAA	AAAA	AAAA	AAAA	AAAA	AAAA	AAAA
800	solcap_snp_c2_44821	0	0.09375	BBBB	BBBB	BBBB	ABBB	ABBB	ABBB	BBBB	BBBB	BBBB	ABBB	ABBB	ABBB	BBBB	BBBB	BBBB	BBBB	BBBB	BBBB	ABBB	ABBB	ABBB	BBBB	BBBB	BBBB	BBBB	BBBB	BBBB	ABBB	ABBB	ABBB	BBBB	BBBB	BBBB	ABBB	ABBB	ABBB	BBBB	BBBB	BBBB	BBBB	BBBB	BBBB	BBBB	BBBB	BBBB	ABBB
801	solcap_snp_c2_44941	0	0.09375	BBBB	BBBB	BBBB	BBBB	BBBB	BBBB	BBBB	BBBB	BBBB	BBBB	BBBB	BBBB	ABBB	ABBB	ABBB	BBBB	BBBB	BBBB	ABBB	ABBB	ABBB	BBBB	BBBB	BBBB	BBBB	BBBB	BBBB	BBBB	BBBB	BBBB	BBBB	BBBB	BBBB	BBBB	BBBB	BBBB	ABBB	ABBB	ABBB	ABBB	ABBB	ABBB	ABBB	ABBB	ABBB	ABBB
802	solcap_snp_c2_45058	0	0.09375	AAAA	AAAA	AAAA	AAAA	AAAA	AAAA	AAAA	AAAA	AAAA	AAAB	AAAB	AAAB	AABB	AABB	AABB	AAAA	AAAA	AAAA	AAAA	AAAA	AAAA	AAAA	AAAA	AAAA	AAAA	AAAA	AAAA	AAAA	AAAA	AAAA	AABB	AABB	AABB	AAAA	AAAA	AAAA	AAAA	AAAA	AAAA	AAAB	AAAB	AAAB	AAAA	AAAA	AAAA	AAAA
803	solcap_snp_c2_45302	0	0.09375	BBBB	BBBB	BBBB	ABBB	ABBB	ABBB	BBBB	BBBB	BBBB	ABBB	ABBB	ABBB	AABB	AABB	AABB	BBBB	BBBB	BBBB	BBBB	BBBB	BBBB	AABB	AABB	AABB	BBBB	BBBB	BBBB	BBBB	BBBB	BBBB	BBBB	BBBB	BBBB	BBBB	BBBB	BBBB	BBBB	BBBB	BBBB	BBBB	BBBB	BBBB	BBBB	BBBB	BBBB	BBBB
804	solcap_snp_c2_45316	0	0.09375	BBBB	BBBB	BBBB	ABBB	ABBB	ABBB	BBBB	BBBB	BBBB	BBBB	BBBB	BBBB	ABBB	ABBB	ABBB	BBBB	BBBB	BBBB	BBBB	BBBB	BBBB	BBBB	BBBB	BBBB	BBBB	BBBB	BBBB	BBBB	BBBB	BBBB	AABB	AABB	AABB	BBBB	BBBB	BBBB	BBBB	BBBB	BBBB	ABBB	ABBB	ABBB	ABBB	ABBB	ABBB	BBBB
805	solcap_snp_c2_45319	0	0.09375	AAAA	AAAA	AAAA	AAAB	AAAB	AAAB	AAAA	AAAA	AAAA	AAAA	AAAA	AAAA	AAAB	AAAB	AAAB	AAAA	AAAA	AAAA	AAAA	AAAA	AAAA	AAAA	AAAA	AAAA	AAAA	AAAA	AAAA	AAAA	AAAA	AAAA	AABB	AABB	AABB	AAAA	AAAA	AAAA	AAAA	AAAA	AAAA	AAAB	AAAB	AAAB	AAAB	AAAB	AAAB	AAAA
806	solcap_snp_c2_45691	0	0.09375	AAAA	AAAA	AAAA	AAAB	AAAB	AAAB	AAAB	AAAB	AAAB	AAAA	AAAA	AAAA	AAAA	AAAA	AAAA	AAAB	AAAB	AAAB	AAAA	AAAA	AAAA	AAAA	AAAA	AAAA	AAAB	AAAB	AAAB	AAAB	AAAB	AAAB	AAAA	AAAA	AAAA	AAAA	AAAA	AAAA	AAAA	AAAA	AAAA	AAAA	AAAA	AAAA	AAAB	AAAB	AAAB	AAAA
807	solcap_snp_c2_45742	0	0.09375	BBBB	BBBB	BBBB	ABBB	ABBB	ABBB	BBBB	BBBB	BBBB	BBBB	BBBB	BBBB	ABBB	ABBB	ABBB	BBBB	BBBB	BBBB	BBBB	BBBB	BBBB	BBBB	BBBB	BBBB	BBBB	BBBB	BBBB	BBBB	BBBB	BBBB	BBBB	BBBB	BBBB	BBBB	BBBB	BBBB	BBBB	BBBB	BBBB	AABB	AABB	AABB	ABBB	ABBB	ABBB	ABBB
808	solcap_snp_c2_45763	0	0.09375	AAAB	AAAB	AAAB	AAAB	AAAB	AAAB	AAAA	AAAA	AAAA	AAAB	AAAB	AAAB	AAAA	AAAA	AAAA	AAAA	AAAA	AAAA	AAAA	AAAA	AAAA	AAAA	AAAA	AAAA	AAAB	AAAB	AAAB	AAAA	AAAA	AAAA	AAAA	AAAA	AAAA	AAAB	AAAB	AAAB	AAAA	AAAA	AAAA	AAAB	AAAB	AAAB	AAAA	AAAA	AAAA	AAAA
809	solcap_snp_c2_45807	0	0.09375	ABBB	ABBB	ABBB	BBBB	BBBB	BBBB	ABBB	ABBB	ABBB	BBBB	BBBB	BBBB	BBBB	BBBB	BBBB	BBBB	BBBB	BBBB	BBBB	BBBB	BBBB	ABBB	ABBB	ABBB	ABBB	ABBB	ABBB	ABBB	ABBB	ABBB	BBBB	BBBB	BBBB	ABBB	ABBB	ABBB	BBBB	BBBB	BBBB	BBBB	BBBB	BBBB	BBBB	BBBB	BBBB	BBBB
810	solcap_snp_c2_45811	0	0.09375	AAAB	AAAB	AAAB	AAAA	AAAA	AAAA	AAAB	AAAB	AAAB	AAAA	AAAA	AAAA	AAAA	AAAA	AAAA	AAAA	AAAA	AAAA	AAAA	AAAA	AAAA	AAAB	AAAB	AAAB	AAAB	AAAB	AAAB	AAAB	AAAB	AAAB	AAAA	AAAA	AAAA	AAAB	AAAB	AAAB	AAAA	AAAA	AAAA	AAAA	AAAA	AAAA	AAAA	AAAA	AAAA	AAAA
811	solcap_snp_c2_45812	0	0.09375	ABBB	ABBB	ABBB	BBBB	BBBB	BBBB	ABBB	ABBB	ABBB	BBBB	BBBB	BBBB	BBBB	BBBB	BBBB	BBBB	BBBB	BBBB	BBBB	BBBB	BBBB	ABBB	ABBB	ABBB	ABBB	ABBB	ABBB	ABBB	ABBB	ABBB	BBBB	BBBB	BBBB	ABBB	ABBB	ABBB	BBBB	BBBB	BBBB	BBBB	BBBB	BBBB	BBBB	BBBB	BBBB	BBBB
812	solcap_snp_c2_46028	0	0.09375	BBBB	BBBB	BBBB	ABBB	ABBB	ABBB	BBBB	BBBB	BBBB	ABBB	ABBB	ABBB	BBBB	BBBB	BBBB	AABB	AABB	AABB	BBBB	BBBB	BBBB	BBBB	BBBB	BBBB	ABBB	ABBB	ABBB	BBBB	BBBB	BBBB	BBBB	BBBB	BBBB	BBBB	BBBB	BBBB	ABBB	ABBB	ABBB	BBBB	BBBB	BBBB	BBBB	BBBB	BBBB	BBBB
813	solcap_snp_c2_46709	0	0.09375	BBBB	BBBB	BBBB	BBBB	BBBB	BBBB	AABB	AABB	AABB	BBBB	BBBB	BBBB	BBBB	BBBB	BBBB	ABBB	ABBB	ABBB	BBBB	BBBB	BBBB	BBBB	BBBB	BBBB	BBBB	BBBB	BBBB	ABBB	ABBB	ABBB	BBBB	BBBB	BBBB	BBBB	BBBB	BBBB	ABBB	ABBB	ABBB	BBBB	BBBB	BBBB	ABBB	ABBB	ABBB	BBBB
814	solcap_snp_c2_47610	0	0.09375	BBBB	BBBB	BBBB	ABBB	ABBB	ABBB	BBBB	BBBB	BBBB	BBBB	BBBB	BBBB	BBBB	BBBB	BBBB	BBBB	BBBB	BBBB	BBBB	BBBB	BBBB	ABBB	ABBB	ABBB	BBBB	BBBB	BBBB	BBBB	BBBB	BBBB	BBBB	BBBB	BBBB	BBBB	BBBB	BBBB	ABBB	ABBB	ABBB	ABBB	ABBB	ABBB	ABBB	ABBB	ABBB	ABBB
815	solcap_snp_c2_47661	0	0.09375	AAAA	AAAA	AAAA	AAAB	AAAB	AAAB	AAAA	AAAA	AAAA	AAAA	AAAA	AAAA	AAAA	AAAA	AAAA	AAAA	AAAA	AAAA	AAAA	AAAA	AAAA	AAAB	AAAB	AAAB	AAAA	AAAA	AAAA	AAAA	AAAA	AAAA	AAAA	AAAA	AAAA	AAAA	AAAA	AAAA	AAAB	AAAB	AAAB	AAAB	AAAB	AAAB	AAAB	AAAB	AAAB	AAAB
816	solcap_snp_c2_48008	0	0.09375	BBBB	BBBB	BBBB	ABBB	ABBB	ABBB	BBBB	BBBB	BBBB	BBBB	BBBB	BBBB	ABBB	ABBB	ABBB	BBBB	BBBB	BBBB	BBBB	BBBB	BBBB	BBBB	BBBB	BBBB	BBBB	BBBB	BBBB	BBBB	BBBB	BBBB	BBBB	BBBB	BBBB	BBBB	BBBB	BBBB	BBBB	BBBB	BBBB	AABB	AABB	AABB	ABBB	ABBB	ABBB	ABBB
817	solcap_snp_c2_48010	0	0.09375	ABBB	ABBB	ABBB	BBBB	BBBB	BBBB	ABBB	ABBB	ABBB	BBBB	BBBB	BBBB	BBBB	BBBB	BBBB	BBBB	BBBB	BBBB	BBBB	BBBB	BBBB	ABBB	ABBB	ABBB	ABBB	ABBB	ABBB	ABBB	ABBB	ABBB	BBBB	BBBB	BBBB	ABBB	ABBB	ABBB	BBBB	BBBB	BBBB	BBBB	BBBB	BBBB	BBBB	BBBB	BBBB	BBBB
818	solcap_snp_c2_48012	0	0.09375	AAAA	AAAA	AAAA	AAAB	AAAB	AAAB	AAAA	AAAA	AAAA	AAAA	AAAA	AAAA	AAAB	AAAB	AAAB	AAAA	AAAA	AAAA	AAAA	AAAA	AAAA	AAAA	AAAA	AAAA	AAAA	AAAA	AAAA	AAAA	AAAA	AAAA	AAAB	AAAB	AAAB	AAAA	AAAA	AAAA	AAAA	AAAA	AAAA	AAAB	AAAB	AAAB	AAAB	AAAB	AAAB	AAAB
819	solcap_snp_c2_48367	0	0.09375	BBBB	BBBB	BBBB	ABBB	ABBB	ABBB	BBBB	BBBB	BBBB	BBBB	BBBB	BBBB	ABBB	ABBB	ABBB	BBBB	BBBB	BBBB	BBBB	BBBB	BBBB	ABBB	ABBB	ABBB	BBBB	BBBB	BBBB	BBBB	BBBB	BBBB	BBBB	BBBB	BBBB	BBBB	BBBB	BBBB	BBBB	BBBB	BBBB	ABBB	ABBB	ABBB	ABBB	ABBB	ABBB	ABBB
820	solcap_snp_c2_48491	0	0.09375	AAAA	AAAA	AAAA	AAAB	AAAB	AAAB	AAAA	AAAA	AAAA	AAAA	AAAA	AAAA	AAAB	AAAB	AAAB	AAAA	AAAA	AAAA	AAAA	AAAA	AAAA	AAAA	AAAA	AAAA	AAAA	AAAA	AAAA	AAAA	AAAA	AAAA	AAAA	AAAA	AAAA	AAAA	AAAA	AAAA	AAAA	AAAA	AAAA	AABB	AABB	AABB	AAAB	AAAB	AAAB	AAAB
821	solcap_snp_c2_48565	0	0.09375	AAAA	AAAA	AAAA	AAAA	AAAA	AAAA	AAAA	AAAA	AAAA	AAAA	AAAA	AAAA	AAAA	AAAA	AAAA	AAAA	AAAA	AAAA	AABB	AABB	AABB	AAAA	AAAA	AAAA	AAAA	AAAA	AAAA	AAAA	AAAA	AAAA	AABB	AABB	AABB	AAAA	AAAA	AAAA	AABB	AABB	AABB	AAAA	AAAA	AAAA	AAAA	AAAA	AAAA	AAAA
822	solcap_snp_c2_49203	0	0.09375	BBBB	BBBB	BBBB	BBBB	BBBB	BBBB	BBBB	BBBB	BBBB	BBBB	BBBB	BBBB	ABBB	ABBB	ABBB	BBBB	BBBB	BBBB	BBBB	BBBB	BBBB	BBBB	BBBB	BBBB	ABBB	ABBB	ABBB	BBBB	BBBB	BBBB	ABBB	ABBB	ABBB	ABBB	ABBB	ABBB	BBBB	BBBB	BBBB	BBBB	BBBB	BBBB	ABBB	ABBB	ABBB	ABBB
823	solcap_snp_c2_49592	0	0.09375	AAAB	AAAB	AAAB	AAAA	AAAA	AAAA	AAAB	AAAB	AAAB	AAAB	AAAB	AAAB	AAAA	AAAA	AAAA	AAAA	AAAA	AAAA	AAAA	AAAA	AAAA	AABB	AABB	AABB	AAAA	AAAA	AAAA	AAAB	AAAB	AAAB	AAAA	AAAA	AAAA	AAAA	AAAA	AAAA	AAAA	AAAA	AAAA	AAAA	AAAA	AAAA	AAAA	AAAA	AAAA	AAAA
824	solcap_snp_c2_50041	0	0.09375	BBBB	BBBB	BBBB	BBBB	BBBB	BBBB	BBBB	BBBB	BBBB	ABBB	ABBB	ABBB	ABBB	ABBB	ABBB	BBBB	BBBB	BBBB	BBBB	BBBB	BBBB	ABBB	ABBB	ABBB	BBBB	BBBB	BBBB	BBBB	BBBB	BBBB	BBBB	BBBB	BBBB	BBBB	BBBB	BBBB	ABBB	ABBB	ABBB	BBBB	BBBB	BBBB	ABBB	ABBB	ABBB	ABBB
825	solcap_snp_c2_50308	0	0.09375	BBBB	BBBB	BBBB	ABBB	ABBB	ABBB	BBBB	BBBB	BBBB	BBBB	BBBB	BBBB	BBBB	BBBB	BBBB	BBBB	BBBB	BBBB	BBBB	BBBB	BBBB	ABBB	ABBB	ABBB	BBBB	BBBB	BBBB	BBBB	BBBB	BBBB	BBBB	BBBB	BBBB	BBBB	BBBB	BBBB	ABBB	ABBB	ABBB	ABBB	ABBB	ABBB	ABBB	ABBB	ABBB	ABBB
826	solcap_snp_c2_50314	0	0.09375	AAAA	AAAA	AAAA	AAAB	AAAB	AAAB	AAAA	AAAA	AAAA	AAAA	AAAA	AAAA	AAAA	AAAA	AAAA	AAAA	AAAA	AAAA	AAAA	AAAA	AAAA	AAAB	AAAB	AAAB	AAAA	AAAA	AAAA	AAAA	AAAA	AAAA	AAAA	AAAA	AAAA	AAAA	AAAA	AAAA	AAAB	AAAB	AAAB	AAAB	AAAB	AAAB	AAAB	AAAB	AAAB	AAAB
827	solcap_snp_c2_50463	0	0.09375	AAAA	AAAA	AAAA	AAAA	AAAA	AAAA	AAAB	AAAB	AAAB	AAAA	AAAA	AAAA	AAAA	AAAA	AAAA	AAAA	AAAA	AAAA	AAAB	AAAB	AAAB	AAAA	AAAA	AAAA	AAAB	AAAB	AAAB	AAAA	AAAA	AAAA	AAAA	AAAA	AAAA	AAAB	AAAB	AAAB	AAAB	AAAB	AAAB	AAAA	AAAA	AAAA	AAAB	AAAB	AAAB	AAAA
828	solcap_snp_c2_50570	0	0.09375	BBBB	BBBB	BBBB	ABBB	ABBB	ABBB	BBBB	BBBB	BBBB	BBBB	BBBB	BBBB	BBBB	BBBB	BBBB	BBBB	BBBB	BBBB	ABBB	ABBB	ABBB	BBBB	BBBB	BBBB	ABBB	ABBB	ABBB	ABBB	ABBB	ABBB	BBBB	BBBB	BBBB	BBBB	BBBB	BBBB	BBBB	BBBB	BBBB	BBBB	BBBB	BBBB	ABBB	ABBB	ABBB	ABBB
829	solcap_snp_c2_51098	0	0.09375	BBBB	BBBB	BBBB	ABBB	ABBB	ABBB	BBBB	BBBB	BBBB	BBBB	BBBB	BBBB	ABBB	ABBB	ABBB	BBBB	BBBB	BBBB	BBBB	BBBB	BBBB	BBBB	BBBB	BBBB	BBBB	BBBB	BBBB	BBBB	BBBB	BBBB	BBBB	BBBB	BBBB	BBBB	BBBB	BBBB	BBBB	BBBB	BBBB	AABB	AABB	AABB	ABBB	ABBB	ABBB	ABBB
830	solcap_snp_c2_51099	0	0.09375	ABBB	ABBB	ABBB	ABBB	ABBB	ABBB	BBBB	BBBB	BBBB	BBBB	BBBB	BBBB	ABBB	ABBB	ABBB	BBBB	BBBB	BBBB	BBBB	BBBB	BBBB	BBBB	BBBB	BBBB	BBBB	BBBB	BBBB	BBBB	BBBB	BBBB	BBBB	BBBB	BBBB	BBBB	BBBB	BBBB	BBBB	BBBB	BBBB	ABBB	ABBB	ABBB	ABBB	ABBB	ABBB	ABBB
831	solcap_snp_c2_51371	0	0.09375	ABBB	ABBB	ABBB	ABBB	ABBB	ABBB	BBBB	BBBB	BBBB	ABBB	ABBB	ABBB	BBBB	BBBB	BBBB	BBBB	BBBB	BBBB	BBBB	BBBB	BBBB	BBBB	BBBB	BBBB	ABBB	ABBB	ABBB	BBBB	BBBB	BBBB	BBBB	BBBB	BBBB	ABBB	ABBB	ABBB	BBBB	BBBB	BBBB	ABBB	ABBB	ABBB	BBBB	BBBB	BBBB	BBBB
832	solcap_snp_c2_51489	0	0.09375	BBBB	BBBB	BBBB	BBBB	BBBB	BBBB	ABBB	ABBB	ABBB	BBBB	BBBB	BBBB	AABB	AABB	AABB	BBBB	BBBB	BBBB	BBBB	BBBB	BBBB	ABBB	ABBB	ABBB	BBBB	BBBB	BBBB	BBBB	BBBB	BBBB	BBBB	BBBB	BBBB	BBBB	BBBB	BBBB	BBBB	BBBB	BBBB	BBBB	BBBB	BBBB	ABBB	ABBB	ABBB	ABBB
833	solcap_snp_c2_51756	0	0.09375	ABBB	ABBB	ABBB	BBBB	BBBB	BBBB	BBBB	BBBB	BBBB	BBBB	BBBB	BBBB	BBBB	BBBB	BBBB	ABBB	ABBB	ABBB	BBBB	BBBB	BBBB	ABBB	ABBB	ABBB	BBBB	BBBB	BBBB	BBBB	BBBB	BBBB	BBBB	BBBB	BBBB	BBBB	BBBB	BBBB	AABB	AABB	AABB	ABBB	ABBB	ABBB	BBBB	BBBB	BBBB	BBBB
834	solcap_snp_c2_51915	0	0.09375	AAAA	AAAA	AAAA	AAAB	AAAB	AAAB	AAAB	AAAB	AAAB	AAAA	AAAA	AAAA	AAAA	AAAA	AAAA	AAAA	AAAA	AAAA	AAAA	AAAA	AAAA	AAAB	AAAB	AAAB	AAAA	AAAA	AAAA	AAAB	AAAB	AAAB	AAAA	AAAA	AAAA	AAAA	AAAA	AAAA	AAAA	AAAA	AAAA	AAAA	AAAA	AAAA	AAAB	AAAB	AAAB	AAAB
835	solcap_snp_c2_53943	0	0.09375	BBBB	BBBB	BBBB	ABBB	ABBB	ABBB	ABBB	ABBB	ABBB	BBBB	BBBB	BBBB	BBBB	BBBB	BBBB	ABBB	ABBB	ABBB	BBBB	BBBB	BBBB	BBBB	BBBB	BBBB	ABBB	ABBB	ABBB	ABBB	ABBB	ABBB	BBBB	BBBB	BBBB	BBBB	BBBB	BBBB	BBBB	BBBB	BBBB	BBBB	BBBB	BBBB	ABBB	ABBB	ABBB	BBBB
836	solcap_snp_c2_53944	0	0.09375	BBBB	BBBB	BBBB	ABBB	ABBB	ABBB	ABBB	ABBB	ABBB	BBBB	BBBB	BBBB	BBBB	BBBB	BBBB	ABBB	ABBB	ABBB	BBBB	BBBB	BBBB	BBBB	BBBB	BBBB	ABBB	ABBB	ABBB	ABBB	ABBB	ABBB	BBBB	BBBB	BBBB	BBBB	BBBB	BBBB	BBBB	BBBB	BBBB	BBBB	BBBB	BBBB	ABBB	ABBB	ABBB	BBBB
837	solcap_snp_c2_53947	0	0.09375	AAAA	AAAA	AAAA	AAAB	AAAB	AAAB	AAAB	AAAB	AAAB	AAAA	AAAA	AAAA	AAAA	AAAA	AAAA	AAAB	AAAB	AAAB	AAAA	AAAA	AAAA	AAAA	AAAA	AAAA	AAAB	AAAB	AAAB	AAAB	AAAB	AAAB	AAAA	AAAA	AAAA	AAAA	AAAA	AAAA	AAAA	AAAA	AAAA	AAAA	AAAA	AAAA	AAAB	AAAB	AAAB	AAAA
838	solcap_snp_c2_53950	0	0.09375	BBBB	BBBB	BBBB	ABBB	ABBB	ABBB	ABBB	ABBB	ABBB	BBBB	BBBB	BBBB	BBBB	BBBB	BBBB	ABBB	ABBB	ABBB	BBBB	BBBB	BBBB	BBBB	BBBB	BBBB	ABBB	ABBB	ABBB	ABBB	ABBB	ABBB	BBBB	BBBB	BBBB	BBBB	BBBB	BBBB	BBBB	BBBB	BBBB	BBBB	BBBB	BBBB	ABBB	ABBB	ABBB	BBBB
839	solcap_snp_c2_54365	0	0.09375	BBBB	BBBB	BBBB	ABBB	ABBB	ABBB	ABBB	ABBB	ABBB	BBBB	BBBB	BBBB	BBBB	BBBB	BBBB	BBBB	BBBB	BBBB	BBBB	BBBB	BBBB	ABBB	ABBB	ABBB	BBBB	BBBB	BBBB	ABBB	ABBB	ABBB	BBBB	BBBB	BBBB	BBBB	BBBB	BBBB	BBBB	BBBB	BBBB	BBBB	BBBB	BBBB	ABBB	ABBB	ABBB	ABBB
840	solcap_snp_c2_54366	0	0.09375	AAAB	AAAB	AAAB	AAAB	AAAB	AAAB	AAAB	AAAB	AAAB	AAAA	AAAA	AAAA	AAAA	AAAA	AAAA	AAAB	AAAB	AAAB	AAAA	AAAA	AAAA	AAAA	AAAA	AAAA	AAAA	AAAA	AAAA	AAAB	AAAB	AAAB	AAAA	AAAA	AAAA	AAAA	AAAA	AAAA	AAAA	AAAA	AAAA	AAAA	AAAA	AAAA	AAAA	AAAA	AAAA	AAAB
841	solcap_snp_c2_55036	0	0.09375	BBBB	BBBB	BBBB	ABBB	ABBB	ABBB	BBBB	BBBB	BBBB	BBBB	BBBB	BBBB	ABBB	ABBB	ABBB	BBBB	BBBB	BBBB	BBBB	BBBB	BBBB	AABB	AABB	AABB	BBBB	BBBB	BBBB	BBBB	BBBB	BBBB	BBBB	BBBB	BBBB	BBBB	BBBB	BBBB	BBBB	BBBB	BBBB	ABBB	ABBB	ABBB	ABBB	ABBB	ABBB	BBBB
842	solcap_snp_c2_55038	0	0.09375	BBBB	BBBB	BBBB	ABBB	ABBB	ABBB	BBBB	BBBB	BBBB	BBBB	BBBB	BBBB	ABBB	ABBB	ABBB	BBBB	BBBB	BBBB	BBBB	BBBB	BBBB	AABB	AABB	AABB	BBBB	BBBB	BBBB	BBBB	BBBB	BBBB	BBBB	BBBB	BBBB	BBBB	BBBB	BBBB	BBBB	BBBB	BBBB	ABBB	ABBB	ABBB	ABBB	ABBB	ABBB	BBBB
843	solcap_snp_c2_55281	0	0.09375	AAAA	AAAA	AAAA	AABB	AABB	AABB	AAAA	AAAA	AAAA	AAAA	AAAA	AAAA	AAAB	AAAB	AAAB	AAAA	AAAA	AAAA	AAAA	AAAA	AAAA	AAAB	AAAB	AAAB	AAAA	AAAA	AAAA	AAAA	AAAA	AAAA	AAAA	AAAA	AAAA	AAAA	AAAA	AAAA	AAAA	AAAA	AAAA	AAAB	AAAB	AAAB	AAAB	AAAB	AAAB	AAAA
844	solcap_snp_c2_55722	0	0.09375	AAAA	AAAA	AAAA	AAAB	AAAB	AAAB	AAAA	AAAA	AAAA	AAAB	AAAB	AAAB	AAAA	AAAA	AAAA	AAAB	AAAB	AAAB	AAAA	AAAA	AAAA	AAAA	AAAA	AAAA	AAAA	AAAA	AAAA	AAAA	AAAA	AAAA	AAAA	AAAA	AAAA	AAAA	AAAA	AAAA	AAAB	AAAB	AAAB	AAAA	AAAA	AAAA	AABB	AABB	AABB	AAAA
845	solcap_snp_c2_56055	0	0.09375	AAAB	AAAB	AAAB	AAAA	AAAA	AAAA	AAAA	AAAA	AAAA	AAAA	AAAA	AAAA	AABB	AABB	AABB	AAAA	AAAA	AAAA	AAAA	AAAA	AAAA	AAAB	AAAB	AAAB	AAAA	AAAA	AAAA	AAAA	AAAA	AAAA	AAAA	AAAA	AAAA	AAAA	AAAA	AAAA	AAAA	AAAA	AAAA	AAAA	AAAA	AAAA	AAAB	AAAB	AAAB	AAAB
846	solcap_snp_c2_56141	0	0.09375	AAAA	AAAA	AAAA	AAAA	AAAA	AAAA	AAAA	AAAA	AAAA	AAAA	AAAA	AAAA	AAAB	AAAB	AAAB	AAAA	AAAA	AAAA	AAAB	AAAB	AAAB	AAAA	AAAA	AAAA	AAAB	AAAB	AAAB	AAAB	AAAB	AAAB	AAAB	AAAB	AAAB	AAAB	AAAB	AAAB	AAAA	AAAA	AAAA	AAAA	AAAA	AAAA	AAAA	AAAA	AAAA	AAAA
847	solcap_snp_c2_56168	0	0.09375	BBBB	BBBB	BBBB	BBBB	BBBB	BBBB	ABBB	ABBB	ABBB	ABBB	ABBB	ABBB	BBBB	BBBB	BBBB	BBBB	BBBB	BBBB	BBBB	BBBB	BBBB	ABBB	ABBB	ABBB	ABBB	ABBB	ABBB	BBBB	BBBB	BBBB	BBBB	BBBB	BBBB	BBBB	BBBB	BBBB	BBBB	BBBB	BBBB	BBBB	BBBB	BBBB	ABBB	ABBB	ABBB	ABBB
848	solcap_snp_c2_56309	0	0.09375	BBBB	BBBB	BBBB	ABBB	ABBB	ABBB	BBBB	BBBB	BBBB	BBBB	BBBB	BBBB	BBBB	BBBB	BBBB	BBBB	BBBB	BBBB	ABBB	ABBB	ABBB	BBBB	BBBB	BBBB	BBBB	BBBB	BBBB	BBBB	BBBB	BBBB	AABB	AABB	AABB	ABBB	ABBB	ABBB	BBBB	BBBB	BBBB	BBBB	BBBB	BBBB	ABBB	ABBB	ABBB	BBBB
849	solcap_snp_c2_56552	0	0.09375	BBBB	BBBB	BBBB	ABBB	ABBB	ABBB	BBBB	BBBB	BBBB	BBBB	BBBB	BBBB	ABBB	ABBB	ABBB	BBBB	BBBB	BBBB	BBBB	BBBB	BBBB	BBBB	BBBB	BBBB	BBBB	BBBB	BBBB	BBBB	BBBB	BBBB	BBBB	BBBB	BBBB	BBBB	BBBB	BBBB	BBBB	BBBB	BBBB	AABB	AABB	AABB	ABBB	ABBB	ABBB	ABBB
850	solcap_snp_c2_56625	0	0.09375	AAAA	AAAA	AAAA	AAAA	AAAA	AAAA	AAAA	AAAA	AAAA	AAAA	AAAA	AAAA	AAAA	AAAA	AAAA	AABB	AABB	AABB	AAAA	AAAA	AAAA	AAAA	AAAA	AAAA	AAAB	AAAB	AAAB	AAAA	AAAA	AAAA	AAAB	AAAB	AAAB	AAAB	AAAB	AAAB	AAAA	AAAA	AAAA	AAAA	AAAA	AAAA	AAAB	AAAB	AAAB	AAAA
851	solcap_snp_c2_56973	0	0.09375	AAAA	AAAA	AAAA	AAAA	AAAA	AAAA	AAAA	AAAA	AAAA	AAAA	AAAA	AAAA	AAAA	AAAA	AAAA	AAAA	AAAA	AAAA	ABBB	ABBB	ABBB	AAAA	AAAA	AAAA	ABBB	ABBB	ABBB	AAAA	AAAA	AAAA	AAAA	AAAA	AAAA	AAAA	AAAA	AAAA	AAAA	AAAA	AAAA	AAAA	AAAA	AAAA	AAAA	AAAA	AAAA	AAAA
852	solcap_snp_c2_57677	0	0.09375	AAAA	AAAA	AAAA	AAAB	AAAB	AAAB	AAAA	AAAA	AAAA	AAAA	AAAA	AAAA	AAAA	AAAA	AAAA	AAAA	AAAA	AAAA	AAAA	AAAA	AAAA	AAAB	AAAB	AAAB	AAAA	AAAA	AAAA	AAAA	AAAA	AAAA	AAAB	AAAB	AAAB	AAAA	AAAA	AAAA	AAAA	AAAA	AAAA	AAAA	AAAA	AAAA	AAAB	AAAB	AAAB	AABB
853	solcap_snp_c2_57686	0	0.09375	AAAA	AAAA	AAAA	AAAB	AAAB	AAAB	AAAA	AAAA	AAAA	AAAA	AAAA	AAAA	AAAB	AAAB	AAAB	AAAA	AAAA	AAAA	AAAA	AAAA	AAAA	AAAA	AAAA	AAAA	AAAA	AAAA	AAAA	AAAA	AAAA	AAAA	AAAA	AAAA	AAAA	AAAA	AAAA	AAAA	AAAA	AAAA	AAAA	AABB	AABB	AABB	AAAB	AAAB	AAAB	AAAB
854	solcap_snp_c2_58212	0	0.09375	AAAA	AAAA	AAAA	AAAB	AAAB	AAAB	AAAA	AAAA	AAAA	AAAA	AAAA	AAAA	AAAB	AAAB	AAAB	AAAA	AAAA	AAAA	AAAA	AAAA	AAAA	AAAA	AAAA	AAAA	AAAA	AAAA	AAAA	AAAA	AAAA	AAAA	AAAA	AAAA	AAAA	AAAA	AAAA	AAAA	AAAA	AAAA	AAAA	AABB	AABB	AABB	AAAB	AAAB	AAAB	AAAB
855	solcap_snp_c2_58213	0	0.09375	BBBB	BBBB	BBBB	ABBB	ABBB	ABBB	BBBB	BBBB	BBBB	BBBB	BBBB	BBBB	ABBB	ABBB	ABBB	BBBB	BBBB	BBBB	BBBB	BBBB	BBBB	BBBB	BBBB	BBBB	BBBB	BBBB	BBBB	BBBB	BBBB	BBBB	BBBB	BBBB	BBBB	BBBB	BBBB	BBBB	BBBB	BBBB	BBBB	AABB	AABB	AABB	ABBB	ABBB	ABBB	ABBB
856	solcap_snp_c2_5828	0	0.09375	BBBB	BBBB	BBBB	BBBB	BBBB	BBBB	BBBB	BBBB	BBBB	BBBB	BBBB	BBBB	ABBB	ABBB	ABBB	BBBB	BBBB	BBBB	ABBB	ABBB	ABBB	BBBB	BBBB	BBBB	ABBB	ABBB	ABBB	ABBB	ABBB	ABBB	ABBB	ABBB	ABBB	ABBB	ABBB	ABBB	BBBB	BBBB	BBBB	BBBB	BBBB	BBBB	BBBB	BBBB	BBBB	BBBB
857	solcap_snp_c2_5919	0	0.09375	BBBB	BBBB	BBBB	ABBB	ABBB	ABBB	BBBB	BBBB	BBBB	BBBB	BBBB	BBBB	ABBB	ABBB	ABBB	BBBB	BBBB	BBBB	BBBB	BBBB	BBBB	BBBB	BBBB	BBBB	BBBB	BBBB	BBBB	BBBB	BBBB	BBBB	BBBB	BBBB	BBBB	BBBB	BBBB	BBBB	BBBB	BBBB	BBBB	AABB	AABB	AABB	ABBB	ABBB	ABBB	ABBB
858	solcap_snp_c2_5952	0	0.09375	BBBB	BBBB	BBBB	ABBB	ABBB	ABBB	BBBB	BBBB	BBBB	BBBB	BBBB	BBBB	ABBB	ABBB	ABBB	BBBB	BBBB	BBBB	BBBB	BBBB	BBBB	BBBB	BBBB	BBBB	BBBB	BBBB	BBBB	BBBB	BBBB	BBBB	BBBB	BBBB	BBBB	BBBB	BBBB	BBBB	BBBB	BBBB	BBBB	AABB	AABB	AABB	ABBB	ABBB	ABBB	ABBB
859	solcap_snp_c2_5953	0	0.09375	AAAA	AAAA	AAAA	AAAB	AAAB	AAAB	AAAA	AAAA	AAAA	AAAA	AAAA	AAAA	AAAB	AAAB	AAAB	AAAA	AAAA	AAAA	AAAA	AAAA	AAAA	AAAA	AAAA	AAAA	AAAA	AAAA	AAAA	AAAA	AAAA	AAAA	AAAA	AAAA	AAAA	AAAA	AAAA	AAAA	AAAA	AAAA	AAAA	AABB	AABB	AABB	AAAB	AAAB	AAAB	AAAB
860	solcap_snp_c2_6004	0	0.09375	BBBB	BBBB	BBBB	BBBB	BBBB	BBBB	BBBB	BBBB	BBBB	ABBB	ABBB	ABBB	ABBB	ABBB	ABBB	ABBB	ABBB	ABBB	BBBB	BBBB	BBBB	BBBB	BBBB	BBBB	BBBB	BBBB	BBBB	BBBB	BBBB	BBBB	ABBB	ABBB	ABBB	BBBB	BBBB	BBBB	BBBB	BBBB	BBBB	ABBB	ABBB	ABBB	ABBB	ABBB	ABBB	BBBB
861	solcap_snp_c2_7529	0	0.09375	BBBB	BBBB	BBBB	BBBB	BBBB	BBBB	ABBB	ABBB	ABBB	BBBB	BBBB	BBBB	ABBB	ABBB	ABBB	BBBB	BBBB	BBBB	BBBB	BBBB	BBBB	BBBB	BBBB	BBBB	ABBB	ABBB	ABBB	BBBB	BBBB	BBBB	AABB	AABB	AABB	ABBB	ABBB	ABBB	BBBB	BBBB	BBBB	BBBB	BBBB	BBBB	BBBB	BBBB	BBBB	BBBB
862	solcap_snp_c2_7556	0	0.09375	AAAA	AAAA	AAAA	AAAA	AAAA	AAAA	AAAB	AAAB	AAAB	AAAA	AAAA	AAAA	AAAB	AAAB	AAAB	AAAA	AAAA	AAAA	AAAA	AAAA	AAAA	AAAA	AAAA	AAAA	AAAB	AAAB	AAAB	AAAA	AAAA	AAAA	AABB	AABB	AABB	AAAB	AAAB	AAAB	AAAA	AAAA	AAAA	AAAA	AAAA	AAAA	AAAA	AAAA	AAAA	AAAA
863	solcap_snp_c2_7557	0	0.09375	AAAA	AAAA	AAAA	AAAA	AAAA	AAAA	AAAB	AAAB	AAAB	AAAA	AAAA	AAAA	AAAB	AAAB	AAAB	AAAA	AAAA	AAAA	AAAA	AAAA	AAAA	AAAA	AAAA	AAAA	AAAB	AAAB	AAAB	AAAA	AAAA	AAAA	AABB	AABB	AABB	AAAB	AAAB	AAAB	AAAA	AAAA	AAAA	AAAA	AAAA	AAAA	AAAA	AAAA	AAAA	AAAA
864	solcap_snp_c2_7560	0	0.09375	BBBB	BBBB	BBBB	BBBB	BBBB	BBBB	ABBB	ABBB	ABBB	BBBB	BBBB	BBBB	ABBB	ABBB	ABBB	BBBB	BBBB	BBBB	BBBB	BBBB	BBBB	BBBB	BBBB	BBBB	ABBB	ABBB	ABBB	BBBB	BBBB	BBBB	AABB	AABB	AABB	ABBB	ABBB	ABBB	BBBB	BBBB	BBBB	BBBB	BBBB	BBBB	BBBB	BBBB	BBBB	BBBB
865	solcap_snp_c2_7602	0	0.09375	AAAA	AAAA	AAAA	AAAB	AAAB	AAAB	AAAA	AAAA	AAAA	AAAA	AAAA	AAAA	AAAB	AAAB	AAAB	AAAA	AAAA	AAAA	AAAA	AAAA	AAAA	AAAA	AAAA	AAAA	AAAA	AAAA	AAAA	AAAA	AAAA	AAAA	AAAA	AAAA	AAAA	AAAA	AAAA	AAAA	AAAB	AAAB	AAAB	AABB	AABB	AABB	AAAB	AAAB	AAAB	AAAA
866	solcap_snp_c2_7632	0	0.09375	BBBB	BBBB	BBBB	BBBB	BBBB	BBBB	ABBB	ABBB	ABBB	BBBB	BBBB	BBBB	ABBB	ABBB	ABBB	BBBB	BBBB	BBBB	BBBB	BBBB	BBBB	BBBB	BBBB	BBBB	ABBB	ABBB	ABBB	BBBB	BBBB	BBBB	AABB	AABB	AABB	ABBB	ABBB	ABBB	BBBB	BBBB	BBBB	BBBB	BBBB	BBBB	BBBB	BBBB	BBBB	BBBB
867	solcap_snp_c2_9043	0	0.09375	AAAA	AAAA	AAAA	AAAA	AAAA	AAAA	AAAB	AAAB	AAAB	AAAB	AAAB	AAAB	AAAA	AAAA	AAAA	AAAA	AAAA	AAAA	AAAA	AAAA	AAAA	AAAA	AAAA	AAAA	AAAA	AAAA	AAAA	AAAA	AAAA	AAAA	ABBB	ABBB	ABBB	AAAA	AAAA	AAAA	AAAB	AAAB	AAAB	AAAA	AAAA	AAAA	AAAA	AAAA	AAAA	AAAA
868	solcap_snp_c2_984	0	0.09375	AAAA	AAAA	AAAA	AAAA	AAAA	AAAA	AAAA	AAAA	AAAA	AABB	AABB	AABB	AAAA	AAAA	AAAA	AAAB	AAAB	AAAB	AAAB	AAAB	AAAB	AAAA	AAAA	AAAA	AAAB	AAAB	AAAB	AAAB	AAAB	AAAB	AAAA	AAAA	AAAA	AAAA	AAAA	AAAA	AAAA	AAAA	AAAA	AAAA	AAAA	AAAA	AAAA	AAAA	AAAA	AAAA
869	solcap_snp_c1_12728	0	0.0989583	BBBB	BBBB	BBBB	ABBB	ABBB	ABBB	BBBB	BBBB	BBBB	BBBB	BBBB	BBBB	ABBB	ABBB	ABBB	AABB	ABBB	ABBB	BBBB	BBBB	BBBB	BBBB	BBBB	BBBB	BBBB	BBBB	BBBB	BBBB	BBBB	BBBB	BBBB	BBBB	BBBB	ABBB	ABBB	ABBB	AABB	AABB	AABB	BBBB	BBBB	BBBB	BBBB	BBBB	BBBB	BBBB
870	solcap_snp_c2_21655	0	0.0989583	AAAA	AAAA	AAAA	AAAB	AAAB	AAAB	AAAA	AAAA	AAAA	AAAA	AAAA	AAAA	AAAB	AAAB	AABB	AAAA	AAAA	AAAA	AAAA	AAAA	AAAA	AAAA	AAAA	AAAA	AAAA	AAAA	AAAA	AAAA	AAAA	AAAA	AAAA	AAAA	AAAA	AAAB	AAAB	AAAB	AAAA	AAAA	AAAA	AAAB	AAAB	AAAB	AAAB	AAAB	AAAB	AAAB
871	solcap_snp_c2_34762	0	0.0989583	AAAB	AAAB	AAAB	AAAA	AAAA	AAAA	AAAA	AAAA	AAAA	AAAA	AAAA	AAAA	AAAB	AAAB	AAAB	AABB	AAAB	AAAB	AAAA	AAAA	AAAA	AAAA	AAAA	AAAA	AAAB	AAAB	AAAB	AAAA	AAAA	AAAA	AAAA	AAAA	AAAA	AAAB	AAAB	AAAB	AAAA	AAAA	AAAA	AAAB	AAAB	AAAB	AAAA	AAAA	AAAA	AAAA
872	solcap_snp_c1_10295	0	0.109375	AAAA	AAAA	AAAA	AABB	AABB	AABB	AAAA	AAAA	AAAA	AAAA	AAAA	AAAA	AAAA	AAAA	AAAA	AAAB	AAAB	AAAB	AAAA	AAAA	AAAA	AAAA	AAAA	AAAA	AAAA	AAAA	AAAA	AAAA	AAAA	AAAA	AAAA	AAAA	AAAA	AAAA	AAAA	AAAA	AAAA	AAAA	AAAA	AABB	AABB	AABB	AAAB	AAAB	AAAB	AAAB
873	solcap_snp_c1_10315	0	0.109375	BBBB	BBBB	BBBB	ABBB	ABBB	ABBB	BBBB	BBBB	BBBB	BBBB	BBBB	BBBB	ABBB	ABBB	ABBB	BBBB	BBBB	BBBB	BBBB	BBBB	BBBB	BBBB	BBBB	BBBB	BBBB	BBBB	BBBB	BBBB	BBBB	BBBB	ABBB	ABBB	ABBB	BBBB	BBBB	BBBB	BBBB	BBBB	BBBB	AABB	AABB	AABB	ABBB	ABBB	ABBB	ABBB
874	solcap_snp_c1_10425	0	0.109375	BBBB	BBBB	BBBB	BBBB	BBBB	BBBB	BBBB	BBBB	BBBB	AABB	AABB	AABB	ABBB	ABBB	ABBB	BBBB	BBBB	BBBB	BBBB	BBBB	BBBB	ABBB	ABBB	ABBB	ABBB	ABBB	ABBB	BBBB	BBBB	BBBB	AABB	AABB	AABB	BBBB	BBBB	BBBB	BBBB	BBBB	BBBB	BBBB	BBBB	BBBB	BBBB	BBBB	BBBB	BBBB
875	solcap_snp_c1_10668	0	0.109375	AAAB	AAAB	AAAB	AAAB	AAAB	AAAB	AAAA	AAAA	AAAA	AABB	AABB	AABB	AAAA	AAAA	AAAA	AAAB	AAAB	AAAB	AAAA	AAAA	AAAA	AAAA	AAAA	AAAA	AAAB	AAAB	AAAB	AAAA	AAAA	AAAA	AAAA	AAAA	AAAA	AAAA	AAAA	AAAA	AAAA	AAAA	AAAA	AAAB	AAAB	AAAB	AAAA	AAAA	AAAA	AAAA
876	solcap_snp_c1_11124	0	0.109375	AAAB	AAAB	AAAB	AAAA	AAAA	AAAA	AAAA	AAAA	AAAA	AAAA	AAAA	AAAA	AABB	AABB	AABB	AAAA	AAAA	AAAA	AAAB	AAAB	AAAB	AAAA	AAAA	AAAA	AAAA	AAAA	AAAA	AAAA	AAAA	AAAA	AAAA	AAAA	AAAA	AAAB	AAAB	AAAB	AAAB	AAAB	AAAB	AAAB	AAAB	AAAB	AAAA	AAAA	AAAA	AAAA
877	solcap_snp_c1_1116	0	0.109375	ABBB	ABBB	ABBB	AABB	AABB	AABB	BBBB	BBBB	BBBB	BBBB	BBBB	BBBB	ABBB	ABBB	ABBB	BBBB	BBBB	BBBB	BBBB	BBBB	BBBB	BBBB	BBBB	BBBB	BBBB	BBBB	BBBB	BBBB	BBBB	BBBB	ABBB	ABBB	ABBB	BBBB	BBBB	BBBB	ABBB	ABBB	ABBB	BBBB	BBBB	BBBB	ABBB	ABBB	ABBB	BBBB
878	solcap_snp_c1_11509	0	0.109375	AAAB	AAAB	AAAB	AAAA	AAAA	AAAA	AAAB	AAAB	AAAB	AAAB	AAAB	AAAB	AAAA	AAAA	AAAA	AAAB	AAAB	AAAB	AAAA	AAAA	AAAA	AAAA	AAAA	AAAA	AAAA	AAAA	AAAA	AAAA	AAAA	AAAA	AAAA	AAAA	AAAA	AAAA	AAAA	AAAA	AAAA	AAAA	AAAA	AAAA	AAAA	AAAA	AAAB	AAAB	AAAB	AABB
879	solcap_snp_c1_11559	0	0.109375	ABBB	ABBB	ABBB	ABBB	ABBB	ABBB	BBBB	BBBB	BBBB	ABBB	ABBB	ABBB	BBBB	BBBB	BBBB	BBBB	BBBB	BBBB	BBBB	BBBB	BBBB	BBBB	BBBB	BBBB	ABBB	ABBB	ABBB	BBBB	BBBB	BBBB	BBBB	BBBB	BBBB	ABBB	ABBB	ABBB	BBBB	BBBB	BBBB	ABBB	ABBB	ABBB	ABBB	ABBB	ABBB	BBBB
880	solcap_snp_c1_11723	0	0.109375	ABBB	ABBB	ABBB	ABBB	ABBB	ABBB	ABBB	ABBB	ABBB	BBBB	BBBB	BBBB	BBBB	BBBB	BBBB	ABBB	ABBB	ABBB	BBBB	BBBB	BBBB	BBBB	BBBB	BBBB	ABBB	ABBB	ABBB	BBBB	BBBB	BBBB	BBBB	BBBB	BBBB	BBBB	BBBB	BBBB	BBBB	BBBB	BBBB	BBBB	BBBB	BBBB	ABBB	ABBB	ABBB	ABBB
881	solcap_snp_c1_12386	0	0.109375	BBBB	BBBB	BBBB	BBBB	BBBB	BBBB	BBBB	BBBB	BBBB	BBBB	BBBB	BBBB	BBBB	BBBB	BBBB	BBBB	BBBB	BBBB	ABBB	ABBB	ABBB	BBBB	BBBB	BBBB	AABB	AABB	AABB	ABBB	ABBB	ABBB	BBBB	BBBB	BBBB	ABBB	ABBB	ABBB	BBBB	BBBB	BBBB	BBBB	BBBB	BBBB	ABBB	ABBB	ABBB	ABBB
882	solcap_snp_c1_13396	0	0.109375	AAAA	AAAA	AAAA	AAAA	AAAA	AAAA	AAAA	AAAA	AAAA	AAAB	AAAB	AAAB	AAAB	AAAB	AAAB	AAAB	AAAB	AAAB	AAAA	AAAA	AAAA	AAAA	AAAA	AAAA	AAAA	AAAA	AAAA	AAAA	AAAA	AAAA	ABBB	ABBB	ABBB	AAAA	AAAA	AAAA	AAAA	AAAA	AAAA	AAAB	AAAB	AAAB	AAAA	AAAA	AAAA	AAAA
883	solcap_snp_c1_13785	0	0.109375	BBBB	BBBB	BBBB	BBBB	BBBB	BBBB	ABBB	ABBB	ABBB	BBBB	BBBB	BBBB	ABBB	ABBB	ABBB	BBBB	BBBB	BBBB	BBBB	BBBB	BBBB	BBBB	BBBB	BBBB	BBBB	BBBB	BBBB	ABBB	ABBB	ABBB	ABBB	ABBB	ABBB	BBBB	BBBB	BBBB	BBBB	BBBB	BBBB	AABB	AABB	AABB	BBBB	BBBB	BBBB	ABBB
884	solcap_snp_c1_13887	0	0.109375	BBBB	BBBB	BBBB	AABB	AABB	AABB	BBBB	BBBB	BBBB	BBBB	BBBB	BBBB	ABBB	ABBB	ABBB	BBBB	BBBB	BBBB	BBBB	BBBB	BBBB	BBBB	BBBB	BBBB	BBBB	BBBB	BBBB	BBBB	BBBB	BBBB	ABBB	ABBB	ABBB	BBBB	BBBB	BBBB	BBBB	BBBB	BBBB	ABBB	ABBB	ABBB	ABBB	ABBB	ABBB	ABBB
885	solcap_snp_c1_14259	0	0.109375	BBBB	BBBB	BBBB	ABBB	ABBB	ABBB	BBBB	BBBB	BBBB	BBBB	BBBB	BBBB	BBBB	BBBB	BBBB	BBBB	BBBB	BBBB	ABBB	ABBB	ABBB	BBBB	BBBB	BBBB	BBBB	BBBB	BBBB	BBBB	BBBB	BBBB	AABB	AABB	AABB	BBBB	BBBB	BBBB	ABBB	ABBB	ABBB	BBBB	BBBB	BBBB	ABBB	ABBB	ABBB	ABBB
886	solcap_snp_c1_14674	0	0.109375	AAAB	AAAB	AAAB	AAAA	AAAA	AAAA	AAAA	AAAA	AAAA	AAAA	AAAA	AAAA	AAAB	AAAB	AAAB	AAAA	AAAA	AAAA	AAAB	AAAB	AAAB	AAAA	AAAA	AAAA	AAAA	AAAA	AAAA	AAAA	AAAA	AAAA	ABBB	ABBB	ABBB	AAAA	AAAA	AAAA	AAAB	AAAB	AAAB	AAAA	AAAA	AAAA	AAAA	AAAA	AAAA	AAAA
887	solcap_snp_c1_1481	0	0.109375	BBBB	BBBB	BBBB	AABB	AABB	AABB	BBBB	BBBB	BBBB	BBBB	BBBB	BBBB	ABBB	ABBB	ABBB	BBBB	BBBB	BBBB	BBBB	BBBB	BBBB	BBBB	BBBB	BBBB	ABBB	ABBB	ABBB	BBBB	BBBB	BBBB	ABBB	ABBB	ABBB	BBBB	BBBB	BBBB	BBBB	BBBB	BBBB	BBBB	BBBB	BBBB	ABBB	ABBB	ABBB	ABBB
888	solcap_snp_c1_15081	0	0.109375	BBBB	BBBB	BBBB	BBBB	BBBB	BBBB	ABBB	ABBB	ABBB	ABBB	ABBB	ABBB	BBBB	BBBB	BBBB	ABBB	ABBB	ABBB	BBBB	BBBB	BBBB	BBBB	BBBB	BBBB	BBBB	BBBB	BBBB	BBBB	BBBB	BBBB	AABB	AABB	AABB	BBBB	BBBB	BBBB	BBBB	BBBB	BBBB	ABBB	ABBB	ABBB	ABBB	ABBB	ABBB	BBBB
889	solcap_snp_c1_15106	0	0.109375	AAAB	AAAB	AAAB	AAAA	AAAA	AAAA	AAAA	AAAA	AAAA	AAAB	AAAB	AAAB	AAAB	AAAB	AAAB	AAAA	AAAA	AAAA	AAAB	AAAB	AAAB	AAAA	AAAA	AAAA	AAAA	AAAA	AAAA	AAAA	AAAA	AAAA	AAAA	AAAA	AAAA	AAAB	AAAB	AAAB	AAAB	AAAB	AAAB	AAAA	AAAA	AAAA	AAAA	AAAA	AAAA	AAAB
890	solcap_snp_c1_15342	0	0.109375	BBBB	BBBB	BBBB	BBBB	BBBB	BBBB	BBBB	BBBB	BBBB	BBBB	BBBB	BBBB	BBBB	BBBB	BBBB	BBBB	BBBB	BBBB	ABBB	ABBB	ABBB	ABBB	ABBB	ABBB	AABB	AABB	AABB	ABBB	ABBB	ABBB	AABB	AABB	AABB	BBBB	BBBB	BBBB	BBBB	BBBB	BBBB	BBBB	BBBB	BBBB	BBBB	BBBB	BBBB	BBBB
891	solcap_snp_c1_15594	0	0.109375	ABBB	ABBB	ABBB	ABBB	ABBB	ABBB	ABBB	ABBB	ABBB	BBBB	BBBB	BBBB	BBBB	BBBB	BBBB	ABBB	ABBB	ABBB	BBBB	BBBB	BBBB	BBBB	BBBB	BBBB	ABBB	ABBB	ABBB	ABBB	ABBB	ABBB	BBBB	BBBB	BBBB	BBBB	BBBB	BBBB	BBBB	BBBB	BBBB	BBBB	BBBB	BBBB	ABBB	ABBB	ABBB	BBBB
892	solcap_snp_c1_15853	0	0.109375	AAAA	AAAA	AAAA	AAAB	AAAB	AAAB	AAAA	AAAA	AAAA	AAAA	AAAA	AAAA	AAAA	AAAA	AAAA	AAAA	AAAA	AAAA	AAAB	AAAB	AAAB	AAAA	AAAA	AAAA	AAAA	AAAA	AAAA	AAAA	AAAA	AAAA	AABB	AABB	AABB	AAAA	AAAA	AAAA	AAAB	AAAB	AAAB	AAAA	AAAA	AAAA	AAAB	AAAB	AAAB	AAAB
893	solcap_snp_c1_15855	0	0.109375	BBBB	BBBB	BBBB	ABBB	ABBB	ABBB	BBBB	BBBB	BBBB	BBBB	BBBB	BBBB	BBBB	BBBB	BBBB	BBBB	BBBB	BBBB	ABBB	ABBB	ABBB	BBBB	BBBB	BBBB	BBBB	BBBB	BBBB	BBBB	BBBB	BBBB	AABB	AABB	AABB	BBBB	BBBB	BBBB	ABBB	ABBB	ABBB	BBBB	BBBB	BBBB	ABBB	ABBB	ABBB	ABBB
894	solcap_snp_c1_15864	0	0.109375	BBBB	BBBB	BBBB	BBBB	BBBB	BBBB	BBBB	BBBB	BBBB	ABBB	ABBB	ABBB	BBBB	BBBB	BBBB	BBBB	BBBB	BBBB	ABBB	ABBB	ABBB	ABBB	ABBB	ABBB	ABBB	ABBB	ABBB	BBBB	BBBB	BBBB	BBBB	BBBB	BBBB	ABBB	ABBB	ABBB	ABBB	ABBB	ABBB	BBBB	BBBB	BBBB	ABBB	ABBB	ABBB	BBBB
895	solcap_snp_c1_15909	0	0.109375	BBBB	BBBB	BBBB	BBBB	BBBB	BBBB	BBBB	BBBB	BBBB	BBBB	BBBB	BBBB	BBBB	BBBB	BBBB	BBBB	BBBB	BBBB	ABBB	ABBB	ABBB	AABB	AABB	AABB	ABBB	ABBB	ABBB	ABBB	ABBB	ABBB	BBBB	BBBB	BBBB	ABBB	ABBB	ABBB	BBBB	BBBB	BBBB	BBBB	BBBB	BBBB	ABBB	ABBB	ABBB	BBBB
896	solcap_snp_c1_16094	0	0.109375	BBBB	BBBB	BBBB	AABB	AABB	AABB	BBBB	BBBB	BBBB	BBBB	BBBB	BBBB	BBBB	BBBB	BBBB	AABB	AABB	AABB	BBBB	BBBB	BBBB	ABBB	ABBB	ABBB	BBBB	BBBB	BBBB	BBBB	BBBB	BBBB	BBBB	BBBB	BBBB	BBBB	BBBB	BBBB	BBBB	BBBB	BBBB	ABBB	ABBB	ABBB	ABBB	ABBB	ABBB	BBBB
897	solcap_snp_c1_16299	0	0.109375	ABBB	ABBB	ABBB	BBBB	BBBB	BBBB	BBBB	BBBB	BBBB	ABBB	ABBB	ABBB	BBBB	BBBB	BBBB	BBBB	BBBB	BBBB	ABBB	ABBB	ABBB	BBBB	BBBB	BBBB	ABBB	ABBB	ABBB	ABBB	ABBB	ABBB	BBBB	BBBB	BBBB	AABB	AABB	AABB	BBBB	BBBB	BBBB	BBBB	BBBB	BBBB	BBBB	BBBB	BBBB	BBBB
898	solcap_snp_c1_16381	0	0.109375	AAAA	AAAA	AAAA	AAAB	AAAB	AAAB	AAAB	AAAB	AAAB	AAAA	AAAA	AAAA	AAAB	AAAB	AAAB	AAAB	AAAB	AAAB	AAAA	AAAA	AAAA	AAAA	AAAA	AAAA	AAAB	AAAB	AAAB	AAAA	AAAA	AAAA	AAAA	AAAA	AAAA	AAAA	AAAA	AAAA	AAAA	AAAA	AAAA	AAAB	AAAB	AAAB	AAAB	AAAB	AAAB	AAAA
899	solcap_snp_c1_16382	0	0.109375	BBBB	BBBB	BBBB	ABBB	ABBB	ABBB	ABBB	ABBB	ABBB	BBBB	BBBB	BBBB	ABBB	ABBB	ABBB	ABBB	ABBB	ABBB	BBBB	BBBB	BBBB	BBBB	BBBB	BBBB	ABBB	ABBB	ABBB	BBBB	BBBB	BBBB	BBBB	BBBB	BBBB	BBBB	BBBB	BBBB	BBBB	BBBB	BBBB	ABBB	ABBB	ABBB	ABBB	ABBB	ABBB	BBBB
900	solcap_snp_c1_16515	0	0.109375	AABB	AABB	AABB	AAAA	AAAA	AAAA	AAAB	AAAB	AAAB	AAAA	AAAA	AAAA	AAAA	AAAA	AAAA	AAAB	AAAB	AAAB	AAAA	AAAA	AAAA	AAAA	AAAA	AAAA	AAAA	AAAA	AAAA	AAAB	AAAB	AAAB	AAAA	AAAA	AAAA	AAAA	AAAA	AAAA	AAAA	AAAA	AAAA	AAAA	AAAA	AAAA	AAAB	AAAB	AAAB	AAAB
901	solcap_snp_c1_16690	0	0.109375	AAAA	AAAA	AAAA	AAAB	AAAB	AAAB	AAAA	AAAA	AAAA	AAAA	AAAA	AAAA	AAAA	AAAA	AAAA	AAAA	AAAA	AAAA	AAAB	AAAB	AAAB	AAAA	AAAA	AAAA	AAAA	AAAA	AAAA	AAAA	AAAA	AAAA	AABB	AABB	AABB	AAAA	AAAA	AAAA	AAAB	AAAB	AAAB	AAAA	AAAA	AAAA	AAAB	AAAB	AAAB	AAAB
902	solcap_snp_c1_1909	0	0.109375	AAAA	AAAA	AAAA	AAAB	AAAB	AAAB	AAAB	AAAB	AAAB	AAAA	AAAA	AAAA	AAAB	AAAB	AAAB	AAAA	AAAA	AAAA	AAAA	AAAA	AAAA	AAAA	AAAA	AAAA	AAAB	AAAB	AAAB	AAAB	AAAB	AAAB	AAAA	AAAA	AAAA	AAAB	AAAB	AAAB	AAAA	AAAA	AAAA	AAAA	AAAA	AAAA	AAAB	AAAB	AAAB	AAAA
903	solcap_snp_c1_2656	0	0.109375	AAAA	AAAA	AAAA	AAAB	AAAB	AAAB	AAAA	AAAA	AAAA	AAAA	AAAA	AAAA	AAAB	AAAB	AAAB	AAAA	AAAA	AAAA	AAAA	AAAA	AAAA	AAAA	AAAA	AAAA	AAAA	AAAA	AAAA	AAAA	AAAA	AAAA	AAAA	AAAA	AAAA	AAAA	AAAA	AAAA	AAAB	AAAB	AAAB	ABBB	ABBB	ABBB	AAAB	AAAB	AAAB	AAAA
904	solcap_snp_c1_3613	0	0.109375	AAAA	AAAA	AAAA	AAAB	AAAB	AAAB	AAAA	AAAA	AAAA	AAAA	AAAA	AAAA	AAAB	AAAB	AAAB	AAAB	AAAB	AAAB	AAAA	AAAA	AAAA	AAAB	AAAB	AAAB	AAAA	AAAA	AAAA	AAAA	AAAA	AAAA	AAAA	AAAA	AAAA	AAAA	AAAA	AAAA	AAAB	AAAB	AAAB	AAAA	AAAA	AAAA	AAAB	AAAB	AAAB	AAAB
905	solcap_snp_c1_3639	0	0.109375	BBBB	BBBB	BBBB	AABB	AABB	AABB	BBBB	BBBB	BBBB	BBBB	BBBB	BBBB	ABBB	ABBB	ABBB	BBBB	BBBB	BBBB	BBBB	BBBB	BBBB	ABBB	ABBB	ABBB	BBBB	BBBB	BBBB	BBBB	BBBB	BBBB	BBBB	BBBB	BBBB	BBBB	BBBB	BBBB	ABBB	ABBB	ABBB	ABBB	ABBB	ABBB	ABBB	ABBB	ABBB	BBBB
906	solcap_snp_c1_3694	0	0.109375	BBBB	BBBB	BBBB	ABBB	ABBB	ABBB	ABBB	ABBB	ABBB	BBBB	BBBB	BBBB	ABBB	ABBB	ABBB	BBBB	BBBB	BBBB	BBBB	BBBB	BBBB	AABB	AABB	AABB	BBBB	BBBB	BBBB	BBBB	BBBB	BBBB	BBBB	BBBB	BBBB	BBBB	BBBB	BBBB	BBBB	BBBB	BBBB	ABBB	ABBB	ABBB	ABBB	ABBB	ABBB	BBBB
907	solcap_snp_c1_4213	0	0.109375	BBBB	BBBB	BBBB	BBBB	BBBB	BBBB	ABBB	ABBB	ABBB	BBBB	BBBB	BBBB	BBBB	BBBB	BBBB	BBBB	BBBB	BBBB	BBBB	BBBB	BBBB	BBBB	BBBB	BBBB	BBBB	BBBB	BBBB	ABBB	ABBB	ABBB	BBBB	BBBB	BBBB	BBBB	BBBB	BBBB	BBBB	BBBB	BBBB	AAAB	AAAB	AAAB	ABBB	ABBB	ABBB	ABBB
908	solcap_snp_c1_4282	0	0.109375	AAAA	AAAA	AAAA	AAAA	AAAA	AAAA	AAAB	AAAB	AAAB	AAAA	AAAA	AAAA	AAAA	AAAA	AAAA	AAAA	AAAA	AAAA	AAAA	AAAA	AAAA	AAAA	AAAA	AAAA	AAAA	AAAA	AAAA	AAAB	AAAB	AAAB	AAAA	AAAA	AAAA	AAAA	AAAA	AAAA	AAAA	AAAA	AAAA	ABBB	ABBB	ABBB	AAAB	AAAB	AAAB	AAAB
909	solcap_snp_c1_4783	0	0.109375	AAAA	AAAA	AAAA	AAAA	AAAA	AAAA	AAAB	AAAB	AAAB	AAAA	AAAA	AAAA	AAAA	AAAA	AAAA	AAAB	AAAB	AAAB	AAAA	AAAA	AAAA	AAAA	AAAA	AAAA	AAAA	AAAA	AAAA	AAAB	AAAB	AAAB	AAAB	AAAB	AAAB	AAAA	AAAA	AAAA	AAAB	AAAB	AAAB	AAAB	AAAB	AAAB	AAAA	AAAA	AAAA	AAAB
910	solcap_snp_c1_5295	0	0.109375	BBBB	BBBB	BBBB	BBBB	BBBB	BBBB	BBBB	BBBB	BBBB	BBBB	BBBB	BBBB	BBBB	BBBB	BBBB	BBBB	BBBB	BBBB	BBBB	BBBB	BBBB	BBBB	BBBB	BBBB	BBBB	BBBB	BBBB	BBBB	BBBB	BBBB	AABB	AABB	AABB	AABB	AABB	AABB	ABBB	ABBB	ABBB	ABBB	ABBB	ABBB	ABBB	ABBB	ABBB	BBBB
911	solcap_snp_c1_5598	0	0.109375	AAAA	AAAA	AAAA	AAAB	AAAB	AAAB	AAAB	AAAB	AAAB	AAAA	AAAA	AAAA	AAAB	AAAB	AAAB	AAAA	AAAA	AAAA	AAAA	AAAA	AAAA	AAAB	AAAB	AAAB	AAAA	AAAA	AAAA	AAAA	AAAA	AAAA	AAAB	AAAB	AAAB	AAAA	AAAA	AAAA	AAAA	AAAA	AAAA	AAAA	AAAA	AAAA	AAAB	AAAB	AAAB	AAAB
912	solcap_snp_c1_5837	0	0.109375	AAAA	AAAA	AAAA	AAAA	AAAA	AAAA	AAAA	AAAA	AAAA	AAAA	AAAA	AAAA	AAAA	AAAA	AAAA	AAAA	AAAA	AAAA	AAAB	AAAB	AAAB	AAAA	AAAA	AAAA	AABB	AABB	AABB	AAAB	AAAB	AAAB	AAAA	AAAA	AAAA	AAAB	AAAB	AAAB	AAAA	AAAA	AAAA	AAAA	AAAA	AAAA	AAAB	AAAB	AAAB	AAAB
913	solcap_snp_c1_6795	0	0.109375	AAAA	AAAA	AAAA	AAAB	AAAB	AAAB	AAAA	AAAA	AAAA	AAAA	AAAA	AAAA	AAAA	AAAA	AAAA	AAAA	AAAA	AAAA	AAAB	AAAB	AAAB	AAAA	AAAA	AAAA	AAAA	AAAA	AAAA	AAAA	AAAA	AAAA	AABB	AABB	AABB	AAAA	AAAA	AAAA	AAAB	AAAB	AAAB	AAAA	AAAA	AAAA	AAAB	AAAB	AAAB	AAAB
914	solcap_snp_c1_6825	0	0.109375	BBBB	BBBB	BBBB	AABB	AABB	AABB	BBBB	BBBB	BBBB	AABB	AABB	AABB	BBBB	BBBB	BBBB	BBBB	BBBB	BBBB	BBBB	BBBB	BBBB	BBBB	BBBB	BBBB	ABBB	ABBB	ABBB	BBBB	BBBB	BBBB	ABBB	ABBB	ABBB	BBBB	BBBB	BBBB	BBBB	BBBB	BBBB	BBBB	BBBB	BBBB	ABBB	ABBB	ABBB	BBBB
915	solcap_snp_c1_7632	0	0.109375	ABBB	ABBB	ABBB	ABBB	ABBB	ABBB	AABB	AABB	AABB	BBBB	BBBB	BBBB	BBBB	BBBB	BBBB	BBBB	BBBB	BBBB	BBBB	BBBB	BBBB	BBBB	BBBB	BBBB	BBBB	BBBB	BBBB	ABBB	ABBB	ABBB	BBBB	BBBB	BBBB	BBBB	BBBB	BBBB	BBBB	BBBB	BBBB	BBBB	BBBB	BBBB	ABBB	ABBB	ABBB	ABBB
916	solcap_snp_c1_7973	0	0.109375	BBBB	BBBB	BBBB	AABB	AABB	AABB	BBBB	BBBB	BBBB	BBBB	BBBB	BBBB	BBBB	BBBB	BBBB	ABBB	ABBB	ABBB	BBBB	BBBB	BBBB	BBBB	BBBB	BBBB	ABBB	ABBB	ABBB	BBBB	BBBB	BBBB	BBBB	BBBB	BBBB	BBBB	BBBB	BBBB	BBBB	BBBB	BBBB	ABBB	ABBB	ABBB	ABBB	ABBB	ABBB	ABBB
917	solcap_snp_c1_8203	0	0.109375	AAAA	AAAA	AAAA	AAAB	AAAB	AAAB	AAAA	AAAA	AAAA	AAAA	AAAA	AAAA	AAAA	AAAA	AAAA	AAAA	AAAA	AAAA	AAAB	AAAB	AAAB	AAAA	AAAA	AAAA	AAAA	AAAA	AAAA	AAAB	AAAB	AAAB	AAAA	AAAA	AAAA	AAAB	AAAB	AAAB	AABB	AABB	AABB	AAAA	AAAA	AAAA	AAAB	AAAB	AAAB	AAAA
918	solcap_snp_c1_8235	0	0.109375	BBBB	BBBB	BBBB	BBBB	BBBB	BBBB	BBBB	BBBB	BBBB	ABBB	ABBB	ABBB	AABB	AABB	AABB	ABBB	ABBB	ABBB	BBBB	BBBB	BBBB	BBBB	BBBB	BBBB	BBBB	BBBB	BBBB	BBBB	BBBB	BBBB	ABBB	ABBB	ABBB	BBBB	BBBB	BBBB	ABBB	ABBB	ABBB	BBBB	BBBB	BBBB	ABBB	ABBB	ABBB	BBBB
919	solcap_snp_c1_8344	0	0.109375	ABBB	ABBB	ABBB	BBBB	BBBB	BBBB	BBBB	BBBB	BBBB	ABBB	ABBB	ABBB	BBBB	BBBB	BBBB	BBBB	BBBB	BBBB	ABBB	ABBB	ABBB	BBBB	BBBB	BBBB	ABBB	ABBB	ABBB	ABBB	ABBB	ABBB	BBBB	BBBB	BBBB	AABB	AABB	AABB	BBBB	BBBB	BBBB	BBBB	BBBB	BBBB	BBBB	BBBB	BBBB	BBBB
920	solcap_snp_c1_8354	0	0.109375	AAAB	AAAB	AAAB	AAAA	AAAA	AAAA	AAAA	AAAA	AAAA	AAAB	AAAB	AAAB	AAAA	AAAA	AAAA	AAAA	AAAA	AAAA	AAAB	AAAB	AAAB	AAAA	AAAA	AAAA	AAAB	AAAB	AAAB	AAAB	AAAB	AAAB	AAAA	AAAA	AAAA	AABB	AABB	AABB	AAAA	AAAA	AAAA	AAAA	AAAA	AAAA	AAAA	AAAA	AAAA	AAAA
921	solcap_snp_c1_838	0	0.109375	ABBB	ABBB	ABBB	BBBB	BBBB	BBBB	BBBB	BBBB	BBBB	BBBB	BBBB	BBBB	BBBB	BBBB	BBBB	ABBB	ABBB	ABBB	BBBB	BBBB	BBBB	BBBB	BBBB	BBBB	ABBB	ABBB	ABBB	BBBB	BBBB	BBBB	AABB	AABB	AABB	ABBB	ABBB	ABBB	BBBB	BBBB	BBBB	BBBB	BBBB	BBBB	ABBB	ABBB	ABBB	BBBB
922	solcap_snp_c1_8535	0	0.109375	BBBB	BBBB	BBBB	ABBB	ABBB	ABBB	BBBB	BBBB	BBBB	BBBB	BBBB	BBBB	BBBB	BBBB	BBBB	BBBB	BBBB	BBBB	ABBB	ABBB	ABBB	BBBB	BBBB	BBBB	BBBB	BBBB	BBBB	BBBB	BBBB	BBBB	AABB	AABB	AABB	BBBB	BBBB	BBBB	ABBB	ABBB	ABBB	BBBB	BBBB	BBBB	ABBB	ABBB	ABBB	ABBB
923	solcap_snp_c1_8560	0	0.109375	ABBB	ABBB	ABBB	BBBB	BBBB	BBBB	ABBB	ABBB	ABBB	ABBB	ABBB	ABBB	BBBB	BBBB	BBBB	ABBB	ABBB	ABBB	BBBB	BBBB	BBBB	BBBB	BBBB	BBBB	BBBB	BBBB	BBBB	BBBB	BBBB	BBBB	BBBB	BBBB	BBBB	BBBB	BBBB	BBBB	BBBB	BBBB	BBBB	BBBB	BBBB	BBBB	ABBB	ABBB	ABBB	AABB
924	solcap_snp_c1_8599	0	0.109375	ABBB	ABBB	ABBB	ABBB	ABBB	ABBB	BBBB	BBBB	BBBB	BBBB	BBBB	BBBB	ABBB	ABBB	ABBB	BBBB	BBBB	BBBB	BBBB	BBBB	BBBB	ABBB	ABBB	ABBB	BBBB	BBBB	BBBB	BBBB	BBBB	BBBB	BBBB	BBBB	BBBB	BBBB	BBBB	BBBB	BBBB	BBBB	BBBB	ABBB	ABBB	ABBB	ABBB	ABBB	ABBB	ABBB
925	solcap_snp_c1_8641	0	0.109375	AAAA	AAAA	AAAA	AAAA	AAAA	AAAA	AAAA	AAAA	AAAA	AAAB	AAAB	AAAB	AAAA	AAAA	AAAA	AAAA	AAAA	AAAA	AAAA	AAAA	AAAA	AAAB	AAAB	AAAB	AAAB	AAAB	AAAB	AAAA	AAAA	AAAA	AABB	AABB	AABB	AAAA	AAAA	AAAA	AAAA	AAAA	AAAA	AAAA	AAAA	AAAA	AAAB	AAAB	AAAB	AAAB
926	solcap_snp_c1_9103	0	0.109375	AAAA	AAAA	AAAA	AAAA	AAAA	AAAA	AAAA	AAAA	AAAA	AAAA	AAAA	AAAA	AAAB	AAAB	AAAB	AAAA	AAAA	AAAA	AAAA	AAAA	AAAA	AAAB	AAAB	AAAB	AAAA	AAAA	AAAA	AAAA	AAAA	AAAA	AAAA	AAAA	AAAA	AAAA	AAAA	AAAA	AAAB	AAAB	AAAB	AABB	AABB	AABB	AAAB	AAAB	AAAB	AAAB
927	solcap_snp_c1_9363	0	0.109375	AAAA	AAAA	AAAA	AAAA	AAAA	AAAA	AAAA	AAAA	AAAA	AAAA	AAAA	AAAA	AAAA	AAAA	AAAA	AAAB	AAAB	AAAB	AAAB	AAAB	AAAB	AAAB	AAAB	AAAB	AAAA	AAAA	AAAA	AAAB	AAAB	AAAB	AAAA	AAAA	AAAA	AAAB	AAAB	AAAB	AAAB	AAAB	AAAB	AAAB	AAAB	AAAB	AAAA	AAAA	AAAA	AAAA
928	solcap_snp_c1_973	0	0.109375	AAAA	AAAA	AAAA	AAAB	AAAB	AAAB	AAAA	AAAA	AAAA	AAAA	AAAA	AAAA	AAAB	AAAB	AAAB	AAAA	AAAA	AAAA	AAAA	AAAA	AAAA	AAAB	AAAB	AAAB	AAAA	AAAA	AAAA	AAAA	AAAA	AAAA	AAAA	AAAA	AAAA	AAAA	AAAA	AAAA	AAAB	AAAB	AAAB	AAAA	AAAA	AAAA	AABB	AABB	AABB	AAAB
929	solcap_snp_c2_10966	0	0.109375	AAAA	AAAA	AAAA	AAAB	AAAB	AAAB	AAAA	AAAA	AAAA	AAAA	AAAA	AAAA	AAAA	AAAA	AAAA	AAAB	AAAB	AAAB	AAAB	AAAB	AAAB	AAAA	AAAA	AAAA	AAAB	AAAB	AAAB	AAAA	AAAA	AAAA	AAAA	AAAA	AAAA	AAAA	AAAA	AAAA	AAAA	AAAA	AAAA	AAAB	AAAB	AAAB	AAAB	AAAB	AAAB	AAAB
930	solcap_snp_c2_1113	0	0.109375	AAAA	AAAA	AAAA	ABBB	ABBB	ABBB	AAAA	AAAA	AAAA	AABB	AABB	AABB	AAAA	AAAA	AAAA	AAAA	AAAA	AAAA	AAAA	AAAA	AAAA	AAAA	AAAA	AAAA	AAAA	AAAA	AAAA	AAAA	AAAA	AAAA	AAAA	AAAA	AAAA	AAAA	AAAA	AAAA	AAAB	AAAB	AAAB	AAAA	AAAA	AAAA	AAAB	AAAB	AAAB	AAAA
931	solcap_snp_c2_11211	0	0.109375	AAAA	AAAA	AAAA	AABB	AABB	AABB	AAAA	AAAA	AAAA	AAAA	AAAA	AAAA	AAAB	AAAB	AAAB	AAAA	AAAA	AAAA	AAAA	AAAA	AAAA	AAAB	AAAB	AAAB	AAAA	AAAA	AAAA	AAAA	AAAA	AAAA	AAAA	AAAA	AAAA	AAAA	AAAA	AAAA	AAAB	AAAB	AAAB	AAAB	AAAB	AAAB	AAAB	AAAB	AAAB	AAAA
932	solcap_snp_c2_11364	0	0.109375	AAAA	AAAA	AAAA	AAAB	AAAB	AAAB	AAAB	AAAB	AAAB	AAAA	AAAA	AAAA	AAAB	AAAB	AAAB	AAAA	AAAA	AAAA	AAAA	AAAA	AAAA	AABB	AABB	AABB	AAAA	AAAA	AAAA	AAAA	AAAA	AAAA	AAAA	AAAA	AAAA	AAAA	AAAA	AAAA	AAAA	AAAA	AAAA	AAAB	AAAB	AAAB	AAAB	AAAB	AAAB	AAAA
933	solcap_snp_c2_11366	0	0.109375	BBBB	BBBB	BBBB	ABBB	ABBB	ABBB	ABBB	ABBB	ABBB	BBBB	BBBB	BBBB	ABBB	ABBB	ABBB	BBBB	BBBB	BBBB	BBBB	BBBB	BBBB	AABB	AABB	AABB	BBBB	BBBB	BBBB	BBBB	BBBB	BBBB	BBBB	BBBB	BBBB	BBBB	BBBB	BBBB	BBBB	BBBB	BBBB	ABBB	ABBB	ABBB	ABBB	ABBB	ABBB	BBBB
934	solcap_snp_c2_11571	0	0.109375	ABBB	ABBB	ABBB	BBBB	BBBB	BBBB	BBBB	BBBB	BBBB	ABBB	ABBB	ABBB	ABBB	ABBB	ABBB	BBBB	BBBB	BBBB	ABBB	ABBB	ABBB	BBBB	BBBB	BBBB	BBBB	BBBB	BBBB	BBBB	BBBB	BBBB	BBBB	BBBB	BBBB	ABBB	ABBB	ABBB	ABBB	ABBB	ABBB	BBBB	BBBB	BBBB	BBBB	BBBB	BBBB	ABBB
935	solcap_snp_c2_12217	0	0.109375	BBBB	BBBB	BBBB	BBBB	BBBB	BBBB	BBBB	BBBB	BBBB	AABB	AABB	AABB	BBBB	BBBB	BBBB	BBBB	BBBB	BBBB	ABBB	ABBB	ABBB	BBBB	BBBB	BBBB	BBBB	BBBB	BBBB	BBBB	BBBB	BBBB	AAAA	AAAA	AAAA	BBBB	BBBB	BBBB	BBBB	BBBB	BBBB	BBBB	BBBB	BBBB	BBBB	BBBB	BBBB	BBBB
936	solcap_snp_c2_12785	0	0.109375	AAAB	AAAB	AAAB	AAAB	AAAB	AAAB	AAAA	AAAA	AAAA	AAAA	AAAA	AAAA	AAAA	AAAA	AAAA	AAAB	AAAB	AAAB	AAAA	AAAA	AAAA	AAAB	AAAB	AAAB	AAAA	AAAA	AAAA	AAAA	AAAA	AAAA	AAAA	AAAA	AAAA	AAAB	AAAB	AAAB	AAAA	AAAA	AAAA	AAAB	AAAB	AAAB	AAAB	AAAB	AAAB	AAAA
937	solcap_snp_c2_13211	0	0.109375	AAAA	AAAA	AAAA	AAAA	AAAA	AAAA	AAAB	AAAB	AAAB	AAAA	AAAA	AAAA	AAAA	AAAA	AAAA	AAAA	AAAA	AAAA	AAAA	AAAA	AAAA	AAAA	AAAA	AAAA	AAAA	AAAA	AAAA	AAAB	AAAB	AAAB	AAAA	AAAA	AAAA	AAAA	AAAA	AAAA	AAAA	AAAA	AAAA	ABBB	ABBB	ABBB	AAAB	AAAB	AAAB	AAAB
938	solcap_snp_c2_13645	0	0.109375	AAAA	AAAA	AAAA	AAAA	AAAA	AAAA	AAAA	AAAA	AAAA	AAAA	AAAA	AAAA	AAAA	AAAA	AAAA	AAAB	AAAB	AAAB	AAAB	AAAB	AAAB	AAAA	AAAA	AAAA	AAAB	AAAB	AAAB	AAAB	AAAB	AAAB	AABB	AABB	AABB	AAAA	AAAA	AAAA	AAAB	AAAB	AAAB	AAAA	AAAA	AAAA	AAAA	AAAA	AAAA	AAAA
939	solcap_snp_c2_13650	0	0.109375	BBBB	BBBB	BBBB	BBBB	BBBB	BBBB	BBBB	BBBB	BBBB	BBBB	BBBB	BBBB	ABBB	ABBB	ABBB	BBBB	BBBB	BBBB	BBBB	BBBB	BBBB	BBBB	BBBB	BBBB	BBBB	BBBB	BBBB	BBBB	BBBB	BBBB	AABB	AABB	AABB	BBBB	BBBB	BBBB	AABB	AABB	AABB	BBBB	BBBB	BBBB	ABBB	ABBB	ABBB	ABBB
940	solcap_snp_c2_14623	0	0.109375	BBBB	BBBB	BBBB	BBBB	BBBB	BBBB	ABBB	ABBB	ABBB	ABBB	ABBB	ABBB	BBBB	BBBB	BBBB	BBBB	BBBB	BBBB	BBBB	BBBB	BBBB	BBBB	BBBB	BBBB	ABBB	ABBB	ABBB	BBBB	BBBB	BBBB	ABBB	ABBB	ABBB	ABBB	ABBB	ABBB	BBBB	BBBB	BBBB	BBBB	BBBB	BBBB	ABBB	ABBB	ABBB	ABBB
941	solcap_snp_c2_14980	0	0.109375	AAAA	AAAA	AAAA	AAAA	AAAA	AAAA	AABB	AABB	AABB	AAAA	AAAA	AAAA	AAAA	AAAA	AAAA	AAAB	AAAB	AAAB	AAAA	AAAA	AAAA	AAAB	AAAB	AAAB	AAAB	AAAB	AAAB	AAAA	AAAA	AAAA	AAAA	AAAA	AAAA	AAAB	AAAB	AAAB	AAAA	AAAA	AAAA	AAAA	AAAA	AAAA	AAAB	AAAB	AAAB	AAAA
942	solcap_snp_c2_14981	0	0.109375	AAAB	AAAB	AAAB	AAAB	AAAB	AAAB	AAAA	AAAA	AAAA	AAAA	AAAA	AAAA	AAAB	AAAB	AAAB	AAAA	AAAA	AAAA	AAAA	AAAA	AAAA	AAAA	AAAA	AAAA	AAAA	AAAA	AAAA	AAAA	AAAA	AAAA	AAAA	AAAA	AAAA	AAAA	AAAA	AAAA	AAAB	AAAB	AAAB	AAAB	AAAB	AAAB	AABB	AABB	AABB	AAAA
943	solcap_snp_c2_17133	0	0.109375	AAAA	AAAA	AAAA	AAAA	AAAA	AAAA	AAAA	AAAA	AAAA	AAAA	AAAA	AAAA	AABB	AABB	AABB	AAAB	AAAB	AAAB	AAAA	AAAA	AAAA	AAAA	AAAA	AAAA	AAAA	AAAA	AAAA	AAAA	AAAA	AAAA	ABBB	ABBB	ABBB	AAAA	AAAA	AAAA	AAAA	AAAA	AAAA	AAAB	AAAB	AAAB	AAAA	AAAA	AAAA	AAAA
944	solcap_snp_c2_18872	0	0.109375	AAAB	AAAB	AAAB	AAAB	AAAB	AAAB	AAAA	AAAA	AAAA	AAAB	AAAB	AAAB	AAAA	AAAA	AAAA	AAAA	AAAA	AAAA	AAAA	AAAA	AAAA	AAAA	AAAA	AAAA	AAAB	AAAB	AAAB	AAAA	AAAA	AAAA	AAAA	AAAA	AAAA	AAAB	AAAB	AAAB	AAAA	AAAA	AAAA	AAAB	AAAB	AAAB	AAAB	AAAB	AAAB	AAAA
945	solcap_snp_c2_1908	0	0.109375	ABBB	ABBB	ABBB	BBBB	BBBB	BBBB	BBBB	BBBB	BBBB	BBBB	BBBB	BBBB	BBBB	BBBB	BBBB	ABBB	ABBB	ABBB	BBBB	BBBB	BBBB	ABBB	ABBB	ABBB	BBBB	BBBB	BBBB	BBBB	BBBB	BBBB	BBBB	BBBB	BBBB	ABBB	ABBB	ABBB	BBBB	BBBB	BBBB	ABBB	ABBB	ABBB	ABBB	ABBB	ABBB	ABBB
946	solcap_snp_c2_19704	0	0.109375	AAAA	AAAA	AAAA	AABB	AABB	AABB	AAAA	AAAA	AAAA	AAAA	AAAA	AAAA	AAAB	AAAB	AAAB	AAAA	AAAA	AAAA	AAAA	AAAA	AAAA	AAAA	AAAA	AAAA	AAAB	AAAB	AAAB	AAAA	AAAA	AAAA	AAAB	AAAB	AAAB	AAAA	AAAA	AAAA	AAAA	AAAA	AAAA	AAAA	AAAA	AAAA	AAAB	AAAB	AAAB	AAAB
947	solcap_snp_c2_20227	0	0.109375	AAAA	AAAA	AAAA	AAAA	AAAA	AAAA	AAAB	AAAB	AAAB	AAAA	AAAA	AAAA	AAAA	AAAA	AAAA	AAAA	AAAA	AAAA	AAAA	AAAA	AAAA	AAAB	AAAB	AAAB	AAAB	AAAB	AAAB	AAAA	AAAA	AAAA	AAAA	AAAA	AAAA	AAAB	AAAB	AAAB	AAAA	AAAA	AAAA	AABB	AABB	AABB	AAAB	AAAB	AAAB	AAAA
948	solcap_snp_c2_20508	0	0.109375	BBBB	BBBB	BBBB	BBBB	BBBB	BBBB	ABBB	ABBB	ABBB	BBBB	BBBB	BBBB	BBBB	BBBB	BBBB	BBBB	BBBB	BBBB	BBBB	BBBB	BBBB	BBBB	BBBB	BBBB	ABBB	ABBB	ABBB	BBBB	BBBB	BBBB	AABB	AABB	AABB	ABBB	ABBB	ABBB	BBBB	BBBB	BBBB	BBBB	BBBB	BBBB	ABBB	ABBB	ABBB	ABBB
949	solcap_snp_c2_20970	0	0.109375	AAAA	AAAA	AAAA	AAAA	AAAA	AAAA	AAAB	AAAB	AAAB	AAAA	AAAA	AAAA	AAAB	AAAB	AAAB	AAAA	AAAA	AAAA	AAAA	AAAA	AAAA	AAAB	AAAB	AAAB	AAAB	AAAB	AAAB	AAAB	AAAB	AAAB	AAAA	AAAA	AAAA	AAAA	AAAA	AAAA	AAAA	AAAA	AAAA	AAAB	AAAB	AAAB	AAAB	AAAB	AAAB	AAAA
950	solcap_snp_c2_21314	0	0.109375	AAAB	AAAB	AAAB	AAAA	AAAA	AAAA	AAAA	AAAA	AAAA	AAAA	AAAA	AAAA	AAAA	AAAA	AAAA	AAAB	AAAB	AAAB	AAAA	AAAA	AAAA	AAAB	AAAB	AAAB	AAAA	AAAA	AAAA	AAAA	AAAA	AAAA	AAAA	AAAA	AAAA	AAAB	AAAB	AAAB	AAAA	AAAA	AAAA	AAAB	AAAB	AAAB	AAAB	AAAB	AAAB	AAAB
951	solcap_snp_c2_21479	0	0.109375	ABBB	ABBB	ABBB	BBBB	BBBB	BBBB	AABB	AABB	AABB	ABBB	ABBB	ABBB	BBBB	BBBB	BBBB	BBBB	BBBB	BBBB	BBBB	BBBB	BBBB	BBBB	BBBB	BBBB	BBBB	BBBB	BBBB	AABB	AABB	AABB	BBBB	BBBB	BBBB	BBBB	BBBB	BBBB	BBBB	BBBB	BBBB	BBBB	BBBB	BBBB	ABBB	ABBB	ABBB	BBBB
952	solcap_snp_c2_22466	0	0.109375	AAAB	AAAB	AAAB	AAAA	AAAA	AAAA	AAAB	AAAB	AAAB	AAAA	AAAA	AAAA	AAAB	AAAB	AAAB	AAAA	AAAA	AAAA	AAAA	AAAA	AAAA	AAAB	AAAB	AAAB	AAAA	AAAA	AAAA	AAAB	AAAB	AAAB	AAAB	AAAB	AAAB	AAAA	AAAA	AAAA	AAAA	AAAA	AAAA	AAAA	AAAA	AAAA	AAAB	AAAB	AAAB	AAAA
953	solcap_snp_c2_23188	0	0.109375	ABBB	ABBB	ABBB	BBBB	BBBB	BBBB	BBBB	BBBB	BBBB	BBBB	BBBB	BBBB	ABBB	ABBB	ABBB	BBBB	BBBB	BBBB	ABBB	ABBB	ABBB	ABBB	ABBB	ABBB	BBBB	BBBB	BBBB	ABBB	ABBB	ABBB	ABBB	ABBB	ABBB	BBBB	BBBB	BBBB	ABBB	ABBB	ABBB	BBBB	BBBB	BBBB	BBBB	BBBB	BBBB	BBBB
954	solcap_snp_c2_23426	0	0.109375	AAAA	AAAA	AAAA	AAAA	AAAA	AAAA	AAAB	AAAB	AAAB	AAAB	AAAB	AAAB	AAAA	AAAA	AAAA	AAAA	AAAA	AAAA	AAAA	AAAA	AAAA	AAAB	AAAB	AAAB	AAAB	AAAB	AAAB	AAAA	AAAA	AAAA	AAAA	AAAA	AAAA	AAAA	AAAA	AAAA	AAAA	AAAA	AAAA	AAAA	AAAA	AAAA	AAAB	AAAB	AAAB	AABB
955	solcap_snp_c2_23781	0	0.109375	ABBB	ABBB	ABBB	ABBB	ABBB	ABBB	AABB	AABB	AABB	BBBB	BBBB	BBBB	BBBB	BBBB	BBBB	BBBB	BBBB	BBBB	BBBB	BBBB	BBBB	BBBB	BBBB	BBBB	BBBB	BBBB	BBBB	ABBB	ABBB	ABBB	BBBB	BBBB	BBBB	BBBB	BBBB	BBBB	BBBB	BBBB	BBBB	BBBB	BBBB	BBBB	ABBB	ABBB	ABBB	ABBB
956	solcap_snp_c2_24169	0	0.109375	AAAA	AAAA	AAAA	AAAB	AAAB	AAAB	AAAA	AAAA	AAAA	AAAA	AAAA	AAAA	AAAA	AAAA	AAAA	AAAB	AAAB	AAAB	AAAA	AAAA	AAAA	AAAA	AAAA	AAAA	AAAB	AAAB	AAAB	AAAA	AAAA	AAAA	AABB	AABB	AABB	AAAA	AAAA	AAAA	AAAA	AAAA	AAAA	AAAA	AAAA	AAAA	AAAB	AAAB	AAAB	AAAB
957	solcap_snp_c2_24229	0	0.109375	BBBB	BBBB	BBBB	ABBB	ABBB	ABBB	BBBB	BBBB	BBBB	BBBB	BBBB	BBBB	BBBB	BBBB	BBBB	ABBB	ABBB	ABBB	BBBB	BBBB	BBBB	BBBB	BBBB	BBBB	ABBB	ABBB	ABBB	BBBB	BBBB	BBBB	AABB	AABB	AABB	BBBB	BBBB	BBBB	BBBB	BBBB	BBBB	BBBB	BBBB	BBBB	ABBB	ABBB	ABBB	ABBB
958	solcap_snp_c2_24650	0	0.109375	AABB	AABB	AABB	AAAA	AAAA	AAAA	AAAA	AAAA	AAAA	AAAA	AAAA	AAAA	AAAA	AAAA	AAAA	AABB	AABB	AABB	AAAA	AAAA	AAAA	AAAA	AAAA	AAAA	AAAA	AAAA	AAAA	AAAA	AAAA	AAAA	AAAA	AAAA	AAAA	AAAA	AAAA	AAAA	AAAA	AAAA	AAAA	AAAB	AAAB	AAAB	AAAB	AAAB	AAAB	AAAB
959	solcap_snp_c2_26741	0	0.109375	ABBB	ABBB	ABBB	BBBB	BBBB	BBBB	ABBB	ABBB	ABBB	BBBB	BBBB	BBBB	BBBB	BBBB	BBBB	BBBB	BBBB	BBBB	BBBB	BBBB	BBBB	BBBB	BBBB	BBBB	ABBB	ABBB	ABBB	ABBB	ABBB	ABBB	BBBB	BBBB	BBBB	ABBB	ABBB	ABBB	BBBB	BBBB	BBBB	ABBB	ABBB	ABBB	ABBB	ABBB	ABBB	BBBB
960	solcap_snp_c2_27452	0	0.109375	ABBB	ABBB	ABBB	BBBB	BBBB	BBBB	BBBB	BBBB	BBBB	ABBB	ABBB	ABBB	ABBB	ABBB	ABBB	BBBB	BBBB	BBBB	ABBB	ABBB	ABBB	BBBB	BBBB	BBBB	BBBB	BBBB	BBBB	BBBB	BBBB	BBBB	BBBB	BBBB	BBBB	BBBB	BBBB	BBBB	AABB	AABB	AABB	ABBB	ABBB	ABBB	BBBB	BBBB	BBBB	BBBB
961	solcap_snp_c2_27681	0	0.109375	AAAA	AAAA	AAAA	AAAB	AAAB	AAAB	AAAA	AAAA	AAAA	AAAA	AAAA	AAAA	AAAA	AAAA	AAAA	AAAA	AAAA	AAAA	AAAB	AAAB	AAAB	AAAA	AAAA	AAAA	AAAA	AAAA	AAAA	AAAA	AAAA	AAAA	AABB	AABB	AABB	AAAA	AAAA	AAAA	AAAB	AAAB	AAAB	AAAA	AAAA	AAAA	AAAB	AAAB	AAAB	AAAB
962	solcap_snp_c2_27829	0	0.109375	AAAB	AAAB	AAAB	AAAB	AAAB	AAAB	AAAB	AAAB	AAAB	AAAA	AAAA	AAAA	AAAA	AAAA	AAAA	AAAB	AAAB	AAAB	AAAA	AAAA	AAAA	AAAA	AAAA	AAAA	AAAB	AAAB	AAAB	AAAB	AAAB	AAAB	AAAA	AAAA	AAAA	AAAA	AAAA	AAAA	AAAA	AAAA	AAAA	AAAA	AAAA	AAAA	AAAB	AAAB	AAAB	AAAA
963	solcap_snp_c2_27970	0	0.109375	ABBB	ABBB	ABBB	BBBB	BBBB	BBBB	BBBB	BBBB	BBBB	BBBB	BBBB	BBBB	ABBB	ABBB	ABBB	BBBB	BBBB	BBBB	ABBB	ABBB	ABBB	ABBB	ABBB	ABBB	BBBB	BBBB	BBBB	AABB	AABB	AABB	BBBB	BBBB	BBBB	ABBB	ABBB	ABBB	BBBB	BBBB	BBBB	BBBB	BBBB	BBBB	BBBB	BBBB	BBBB	BBBB
964	solcap_snp_c2_28013	0	0.109375	BBBB	BBBB	BBBB	AABB	AABB	AABB	BBBB	BBBB	BBBB	BBBB	BBBB	BBBB	ABBB	ABBB	ABBB	BBBB	BBBB	BBBB	BBBB	BBBB	BBBB	BBBB	BBBB	BBBB	BBBB	BBBB	BBBB	BBBB	BBBB	BBBB	BBBB	BBBB	BBBB	BBBB	BBBB	BBBB	BBBB	BBBB	BBBB	AABB	AABB	AABB	ABBB	ABBB	ABBB	ABBB
965	solcap_snp_c2_2874	0	0.109375	BBBB	BBBB	BBBB	ABBB	ABBB	ABBB	BBBB	BBBB	BBBB	BBBB	BBBB	BBBB	BBBB	BBBB	BBBB	BBBB	BBBB	BBBB	ABBB	ABBB	ABBB	BBBB	BBBB	BBBB	BBBB	BBBB	BBBB	BBBB	BBBB	BBBB	AABB	AABB	AABB	BBBB	BBBB	BBBB	ABBB	ABBB	ABBB	BBBB	BBBB	BBBB	ABBB	ABBB	ABBB	ABBB
966	solcap_snp_c2_29087	0	0.109375	AAAA	AAAA	AAAA	AAAB	AAAB	AAAB	AAAB	AAAB	AAAB	AAAA	AAAA	AAAA	AAAB	AAAB	AAAB	AAAB	AAAB	AAAB	AAAA	AAAA	AAAA	AAAB	AAAB	AAAB	AAAA	AAAA	AAAA	AAAA	AAAA	AAAA	AAAA	AAAA	AAAA	AAAA	AAAA	AAAA	AAAA	AAAA	AAAA	AAAB	AAAB	AAAB	AAAB	AAAB	AAAB	AAAA
967	solcap_snp_c2_29088	0	0.109375	BBBB	BBBB	BBBB	ABBB	ABBB	ABBB	ABBB	ABBB	ABBB	BBBB	BBBB	BBBB	ABBB	ABBB	ABBB	ABBB	ABBB	ABBB	BBBB	BBBB	BBBB	ABBB	ABBB	ABBB	BBBB	BBBB	BBBB	BBBB	BBBB	BBBB	BBBB	BBBB	BBBB	BBBB	BBBB	BBBB	BBBB	BBBB	BBBB	ABBB	ABBB	ABBB	ABBB	ABBB	ABBB	BBBB
968	solcap_snp_c2_29204	0	0.109375	BBBB	BBBB	BBBB	AABB	AABB	AABB	BBBB	BBBB	BBBB	BBBB	BBBB	BBBB	BBBB	BBBB	BBBB	BBBB	BBBB	BBBB	ABBB	ABBB	ABBB	BBBB	BBBB	BBBB	BBBB	BBBB	BBBB	BBBB	BBBB	BBBB	BBBB	BBBB	BBBB	BBBB	BBBB	BBBB	ABBB	ABBB	ABBB	BBBB	BBBB	BBBB	ABBB	ABBB	ABBB	AABB
969	solcap_snp_c2_2943	0	0.109375	AAAA	AAAA	AAAA	AAAB	AAAB	AAAB	AAAA	AAAA	AAAA	AAAA	AAAA	AAAA	AAAA	AAAA	AAAA	AABB	AABB	AABB	AAAA	AAAA	AAAA	AAAA	AAAA	AAAA	AAAB	AAAB	AAAB	AAAA	AAAA	AAAA	AAAA	AAAA	AAAA	AAAB	AAAB	AAAB	AAAA	AAAA	AAAA	AAAA	AAAA	AAAA	AAAB	AAAB	AAAB	AAAB
970	solcap_snp_c2_29434	0	0.109375	BBBB	BBBB	BBBB	BBBB	BBBB	BBBB	ABBB	ABBB	ABBB	ABBB	ABBB	ABBB	BBBB	BBBB	BBBB	ABBB	ABBB	ABBB	BBBB	BBBB	BBBB	BBBB	BBBB	BBBB	BBBB	BBBB	BBBB	BBBB	BBBB	BBBB	AABB	AABB	AABB	BBBB	BBBB	BBBB	BBBB	BBBB	BBBB	ABBB	ABBB	ABBB	ABBB	ABBB	ABBB	BBBB
971	solcap_snp_c2_2946	0	0.109375	BBBB	BBBB	BBBB	ABBB	ABBB	ABBB	BBBB	BBBB	BBBB	BBBB	BBBB	BBBB	BBBB	BBBB	BBBB	AABB	AABB	AABB	BBBB	BBBB	BBBB	BBBB	BBBB	BBBB	ABBB	ABBB	ABBB	BBBB	BBBB	BBBB	BBBB	BBBB	BBBB	ABBB	ABBB	ABBB	BBBB	BBBB	BBBB	BBBB	BBBB	BBBB	ABBB	ABBB	ABBB	ABBB
972	solcap_snp_c2_29513	0	0.109375	AAAA	AAAA	AAAA	AABB	AABB	AABB	AAAA	AAAA	AAAA	AAAA	AAAA	AAAA	AAAB	AAAB	AAAB	AAAA	AAAA	AAAA	AAAA	AAAA	AAAA	AAAB	AAAB	AAAB	AAAA	AAAA	AAAA	AAAA	AAAA	AAAA	AAAA	AAAA	AAAA	AAAA	AAAA	AAAA	AAAB	AAAB	AAAB	AAAB	AAAB	AAAB	AAAB	AAAB	AAAB	AAAA
973	solcap_snp_c2_29628	0	0.109375	AAAA	AAAA	AAAA	AABB	AABB	AABB	AAAA	AAAA	AAAA	AAAA	AAAA	AAAA	AAAB	AAAB	AAAB	AAAA	AAAA	AAAA	AAAA	AAAA	AAAA	AAAB	AAAB	AAAB	AAAA	AAAA	AAAA	AAAA	AAAA	AAAA	AAAA	AAAA	AAAA	AAAA	AAAA	AAAA	AAAB	AAAB	AAAB	AAAB	AAAB	AAAB	AAAB	AAAB	AAAB	AAAA
974	solcap_snp_c2_3063	0	0.109375	BBBB	BBBB	BBBB	BBBB	BBBB	BBBB	BBBB	BBBB	BBBB	BBBB	BBBB	BBBB	ABBB	ABBB	ABBB	ABBB	ABBB	ABBB	BBBB	BBBB	BBBB	ABBB	ABBB	ABBB	BBBB	BBBB	BBBB	BBBB	BBBB	BBBB	BBBB	BBBB	BBBB	ABBB	ABBB	ABBB	AABB	AABB	AABB	ABBB	ABBB	ABBB	BBBB	BBBB	BBBB	BBBB
975	solcap_snp_c2_30955	0	0.109375	AABB	AABB	AABB	BBBB	BBBB	BBBB	ABBB	ABBB	ABBB	ABBB	ABBB	ABBB	ABBB	ABBB	ABBB	BBBB	BBBB	BBBB	BBBB	BBBB	BBBB	BBBB	BBBB	BBBB	ABBB	ABBB	ABBB	BBBB	BBBB	BBBB	BBBB	BBBB	BBBB	ABBB	ABBB	ABBB	BBBB	BBBB	BBBB	BBBB	BBBB	BBBB	BBBB	BBBB	BBBB	BBBB
976	solcap_snp_c2_30956	0	0.109375	AABB	AABB	AABB	BBBB	BBBB	BBBB	ABBB	ABBB	ABBB	ABBB	ABBB	ABBB	ABBB	ABBB	ABBB	BBBB	BBBB	BBBB	BBBB	BBBB	BBBB	BBBB	BBBB	BBBB	ABBB	ABBB	ABBB	BBBB	BBBB	BBBB	BBBB	BBBB	BBBB	ABBB	ABBB	ABBB	BBBB	BBBB	BBBB	BBBB	BBBB	BBBB	BBBB	BBBB	BBBB	BBBB
977	solcap_snp_c2_30958	0	0.109375	AABB	AABB	AABB	BBBB	BBBB	BBBB	ABBB	ABBB	ABBB	ABBB	ABBB	ABBB	ABBB	ABBB	ABBB	BBBB	BBBB	BBBB	BBBB	BBBB	BBBB	BBBB	BBBB	BBBB	ABBB	ABBB	ABBB	BBBB	BBBB	BBBB	BBBB	BBBB	BBBB	ABBB	ABBB	ABBB	BBBB	BBBB	BBBB	BBBB	BBBB	BBBB	BBBB	BBBB	BBBB	BBBB
978	solcap_snp_c2_30961	0	0.109375	AABB	AABB	AABB	BBBB	BBBB	BBBB	ABBB	ABBB	ABBB	ABBB	ABBB	ABBB	ABBB	ABBB	ABBB	BBBB	BBBB	BBBB	BBBB	BBBB	BBBB	BBBB	BBBB	BBBB	ABBB	ABBB	ABBB	BBBB	BBBB	BBBB	BBBB	BBBB	BBBB	ABBB	ABBB	ABBB	BBBB	BBBB	BBBB	BBBB	BBBB	BBBB	BBBB	BBBB	BBBB	BBBB
979	solcap_snp_c2_31156	0	0.109375	AABB	AABB	AABB	AAAA	AAAA	AAAA	AAAB	AAAB	AAAB	AAAB	AAAB	AAAB	AAAA	AAAA	AAAA	AAAB	AAAB	AAAB	AAAA	AAAA	AAAA	AAAA	AAAA	AAAA	AAAA	AAAA	AAAA	AAAB	AAAB	AAAB	AAAA	AAAA	AAAA	AAAB	AAAB	AAAB	AAAA	AAAA	AAAA	AAAA	AAAA	AAAA	AAAA	AAAA	AAAA	AAAA
980	solcap_snp_c2_31301	0	0.109375	AAAA	AAAA	AAAA	AABB	AABB	AABB	AAAA	AAAA	AAAA	AAAA	AAAA	AAAA	AAAB	AAAB	AAAB	AAAA	AAAA	AAAA	AAAA	AAAA	AAAA	AAAA	AAAA	AAAA	AAAA	AAAA	AAAA	AAAA	AAAA	AAAA	AAAA	AAAA	AAAA	AAAA	AAAA	AAAA	AAAA	AAAA	AAAA	AABB	AABB	AABB	AAAB	AAAB	AAAB	AAAB
981	solcap_snp_c2_3152	0	0.109375	AAAA	AAAA	AAAA	AAAA	AAAA	AAAA	AABB	AABB	AABB	AAAA	AAAA	AAAA	AAAA	AAAA	AAAA	AAAB	AAAB	AAAB	AAAA	AAAA	AAAA	AAAB	AAAB	AAAB	AABB	AABB	AABB	AAAA	AAAA	AAAA	AAAA	AAAA	AAAA	AAAB	AAAB	AAAB	AAAA	AAAA	AAAA	AAAA	AAAA	AAAA	AAAA	AAAA	AAAA	AAAA
982	solcap_snp_c2_3153	0	0.109375	BBBB	BBBB	BBBB	BBBB	BBBB	BBBB	AABB	AABB	AABB	BBBB	BBBB	BBBB	BBBB	BBBB	BBBB	ABBB	ABBB	ABBB	BBBB	BBBB	BBBB	ABBB	ABBB	ABBB	AABB	AABB	AABB	BBBB	BBBB	BBBB	BBBB	BBBB	BBBB	ABBB	ABBB	ABBB	BBBB	BBBB	BBBB	BBBB	BBBB	BBBB	BBBB	BBBB	BBBB	BBBB
983	solcap_snp_c2_32111	0	0.109375	BBBB	BBBB	BBBB	ABBB	ABBB	ABBB	BBBB	BBBB	BBBB	BBBB	BBBB	BBBB	BBBB	BBBB	BBBB	BBBB	BBBB	BBBB	ABBB	ABBB	ABBB	BBBB	BBBB	BBBB	BBBB	BBBB	BBBB	BBBB	BBBB	BBBB	AABB	AABB	AABB	BBBB	BBBB	BBBB	ABBB	ABBB	ABBB	BBBB	BBBB	BBBB	ABBB	ABBB	ABBB	ABBB
984	solcap_snp_c2_33019	0	0.109375	ABBB	ABBB	ABBB	ABBB	ABBB	ABBB	BBBB	BBBB	BBBB	BBBB	BBBB	BBBB	BBBB	BBBB	BBBB	ABBB	ABBB	ABBB	BBBB	BBBB	BBBB	ABBB	ABBB	ABBB	BBBB	BBBB	BBBB	BBBB	BBBB	BBBB	ABBB	ABBB	ABBB	ABBB	ABBB	ABBB	BBBB	BBBB	BBBB	ABBB	ABBB	ABBB	BBBB	BBBB	BBBB	BBBB
985	solcap_snp_c2_33108	0	0.109375	BBBB	BBBB	BBBB	ABBB	ABBB	ABBB	BBBB	BBBB	BBBB	BBBB	BBBB	BBBB	ABBB	ABBB	ABBB	ABBB	ABBB	ABBB	BBBB	BBBB	BBBB	BBBB	BBBB	BBBB	BBBB	BBBB	BBBB	BBBB	BBBB	BBBB	AAAB	AAAB	AAAB	ABBB	ABBB	ABBB	BBBB	BBBB	BBBB	BBBB	BBBB	BBBB	BBBB	BBBB	BBBB	BBBB
986	solcap_snp_c2_34174	0	0.109375	ABBB	ABBB	ABBB	BBBB	BBBB	BBBB	BBBB	BBBB	BBBB	BBBB	BBBB	BBBB	BBBB	BBBB	BBBB	AAAB	AAAB	AAAB	BBBB	BBBB	BBBB	BBBB	BBBB	BBBB	BBBB	BBBB	BBBB	BBBB	BBBB	BBBB	BBBB	BBBB	BBBB	BBBB	BBBB	BBBB	AAAB	AAAB	AAAB	BBBB	BBBB	BBBB	BBBB	BBBB	BBBB	BBBB
987	solcap_snp_c2_34553	0	0.109375	AAAA	AAAA	AAAA	AAAA	AAAA	AAAA	AAAB	AAAB	AAAB	AABB	AABB	AABB	AAAA	AAAA	AAAA	AAAA	AAAA	AAAA	AAAB	AAAB	AAAB	AAAA	AAAA	AAAA	AAAA	AAAA	AAAA	AAAA	AAAA	AAAA	AAAA	AAAA	AAAA	AAAB	AAAB	AAAB	AAAB	AAAB	AAAB	AAAB	AAAB	AAAB	AAAA	AAAA	AAAA	AAAA
988	solcap_snp_c2_34865	0	0.109375	BBBB	BBBB	BBBB	BBBB	BBBB	BBBB	BBBB	BBBB	BBBB	AABB	AABB	AABB	ABBB	ABBB	ABBB	BBBB	BBBB	BBBB	BBBB	BBBB	BBBB	ABBB	ABBB	ABBB	ABBB	ABBB	ABBB	BBBB	BBBB	BBBB	AABB	AABB	AABB	BBBB	BBBB	BBBB	BBBB	BBBB	BBBB	BBBB	BBBB	BBBB	BBBB	BBBB	BBBB	BBBB
989	solcap_snp_c2_34869	0	0.109375	BBBB	BBBB	BBBB	BBBB	BBBB	BBBB	BBBB	BBBB	BBBB	AABB	AABB	AABB	ABBB	ABBB	ABBB	BBBB	BBBB	BBBB	BBBB	BBBB	BBBB	ABBB	ABBB	ABBB	ABBB	ABBB	ABBB	BBBB	BBBB	BBBB	AABB	AABB	AABB	BBBB	BBBB	BBBB	BBBB	BBBB	BBBB	BBBB	BBBB	BBBB	BBBB	BBBB	BBBB	BBBB
990	solcap_snp_c2_34937	0	0.109375	AAAA	AAAA	AAAA	AAAA	AAAA	AAAA	AAAA	AAAA	AAAA	AABB	AABB	AABB	AAAB	AAAB	AAAB	AAAA	AAAA	AAAA	AAAA	AAAA	AAAA	AAAB	AAAB	AAAB	AAAB	AAAB	AAAB	AAAA	AAAA	AAAA	AABB	AABB	AABB	AAAA	AAAA	AAAA	AAAA	AAAA	AAAA	AAAA	AAAA	AAAA	AAAA	AAAA	AAAA	AAAA
991	solcap_snp_c2_34940	0	0.109375	BBBB	BBBB	BBBB	ABBB	ABBB	ABBB	BBBB	BBBB	BBBB	BBBB	BBBB	BBBB	BBBB	BBBB	BBBB	BBBB	BBBB	BBBB	ABBB	ABBB	ABBB	BBBB	BBBB	BBBB	BBBB	BBBB	BBBB	BBBB	BBBB	BBBB	AABB	AABB	AABB	BBBB	BBBB	BBBB	ABBB	ABBB	ABBB	BBBB	BBBB	BBBB	ABBB	ABBB	ABBB	ABBB
992	solcap_snp_c2_36590	0	0.109375	AAAA	AAAA	AAAA	AAAB	AAAB	AAAB	AAAB	AAAB	AAAB	AAAA	AAAA	AAAA	AAAA	AAAA	AAAA	AAAA	AAAA	AAAA	AAAB	AAAB	AAAB	AAAA	AAAA	AAAA	AAAB	AAAB	AAAB	AAAA	AAAA	AAAA	AAAA	AAAA	AAAA	AAAA	AAAA	AAAA	AAAB	AAAB	AAAB	AAAB	AAAB	AAAB	AAAA	AAAA	AAAA	AAAB
993	solcap_snp_c2_3686	0	0.109375	BBBB	BBBB	BBBB	AABB	AABB	AABB	BBBB	BBBB	BBBB	ABBB	ABBB	ABBB	ABBB	ABBB	ABBB	BBBB	BBBB	BBBB	ABBB	ABBB	ABBB	BBBB	BBBB	BBBB	BBBB	BBBB	BBBB	BBBB	BBBB	BBBB	BBBB	BBBB	BBBB	BBBB	BBBB	BBBB	ABBB	ABBB	ABBB	ABBB	ABBB	ABBB	BBBB	BBBB	BBBB	BBBB
994	solcap_snp_c2_37564	0	0.109375	BBBB	BBBB	BBBB	BBBB	BBBB	BBBB	ABBB	ABBB	ABBB	ABBB	ABBB	ABBB	BBBB	BBBB	BBBB	BBBB	BBBB	BBBB	BBBB	BBBB	BBBB	BBBB	BBBB	BBBB	ABBB	ABBB	ABBB	BBBB	BBBB	BBBB	ABBB	ABBB	ABBB	ABBB	ABBB	ABBB	BBBB	BBBB	BBBB	BBBB	BBBB	BBBB	ABBB	ABBB	ABBB	ABBB
995	solcap_snp_c2_37586	0	0.109375	BBBB	BBBB	BBBB	ABBB	ABBB	ABBB	ABBB	ABBB	ABBB	BBBB	BBBB	BBBB	ABBB	ABBB	ABBB	BBBB	BBBB	BBBB	BBBB	BBBB	BBBB	AABB	AABB	AABB	BBBB	BBBB	BBBB	BBBB	BBBB	BBBB	BBBB	BBBB	BBBB	BBBB	BBBB	BBBB	BBBB	BBBB	BBBB	ABBB	ABBB	ABBB	ABBB	ABBB	ABBB	BBBB
996	solcap_snp_c2_37757	0	0.109375	ABBB	ABBB	ABBB	BBBB	BBBB	BBBB	ABBB	ABBB	ABBB	BBBB	BBBB	BBBB	ABBB	ABBB	ABBB	BBBB	BBBB	BBBB	BBBB	BBBB	BBBB	BBBB	BBBB	BBBB	BBBB	BBBB	BBBB	ABBB	ABBB	ABBB	AABB	AABB	AABB	BBBB	BBBB	BBBB	BBBB	BBBB	BBBB	ABBB	ABBB	ABBB	BBBB	BBBB	BBBB	BBBB
997	solcap_snp_c2_38634	0	0.109375	BBBB	BBBB	BBBB	ABBB	ABBB	ABBB	ABBB	ABBB	ABBB	ABBB	ABBB	ABBB	BBBB	BBBB	BBBB	BBBB	BBBB	BBBB	BBBB	BBBB	BBBB	ABBB	ABBB	ABBB	BBBB	BBBB	BBBB	BBBB	BBBB	BBBB	BBBB	BBBB	BBBB	BBBB	BBBB	BBBB	BBBB	BBBB	BBBB	BBBB	BBBB	BBBB	AABB	AABB	AABB	ABBB
998	solcap_snp_c2_42068	0	0.109375	AAAB	AAAB	AAAB	AAAA	AAAA	AAAA	AAAB	AAAB	AAAB	AAAB	AAAB	AAAB	AAAB	AAAB	AAAB	AAAA	AAAA	AAAA	AAAA	AAAA	AAAA	AAAA	AAAA	AAAA	AAAB	AAAB	AAAB	AAAA	AAAA	AAAA	AAAA	AAAA	AAAA	AABB	AABB	AABB	AAAA	AAAA	AAAA	AAAA	AAAA	AAAA	AAAA	AAAA	AAAA	AAAA
999	solcap_snp_c2_42085	0	0.109375	AAAA	AAAA	AAAA	AAAB	AAAB	AAAB	AAAA	AAAA	AAAA	AAAA	AAAA	AAAA	AAAB	AAAB	AAAB	AAAA	AAAA	AAAA	AAAA	AAAA	AAAA	AAAB	AAAB	AAAB	AAAA	AAAA	AAAA	AAAA	AAAA	AAAA	AAAA	AAAA	AAAA	AAAA	AAAA	AAAA	AAAA	AAAA	AAAA	ABBB	ABBB	ABBB	AAAB	AAAB	AAAB	AAAA
1000	solcap_snp_c2_42734	0	0.109375	ABBB	ABBB	ABBB	ABBB	ABBB	ABBB	BBBB	BBBB	BBBB	ABBB	ABBB	ABBB	BBBB	BBBB	BBBB	ABBB	ABBB	ABBB	ABBB	ABBB	ABBB	BBBB	BBBB	BBBB	ABBB	ABBB	ABBB	ABBB	ABBB	ABBB	BBBB	BBBB	BBBB	BBBB	BBBB	BBBB	BBBB	BBBB	BBBB	BBBB	BBBB	BBBB	BBBB	BBBB	BBBB	BBBB
1001	solcap_snp_c2_42829	0	0.109375	BBBB	BBBB	BBBB	ABBB	ABBB	ABBB	BBBB	BBBB	BBBB	BBBB	BBBB	BBBB	BBBB	BBBB	BBBB	BBBB	BBBB	BBBB	ABBB	ABBB	ABBB	BBBB	BBBB	BBBB	BBBB	BBBB	BBBB	BBBB	BBBB	BBBB	AABB	AABB	AABB	BBBB	BBBB	BBBB	ABBB	ABBB	ABBB	BBBB	BBBB	BBBB	ABBB	ABBB	ABBB	ABBB
1002	solcap_snp_c2_43770	0	0.109375	AAAA	AAAA	AAAA	AABB	AABB	AABB	AAAA	AAAA	AAAA	AAAA	AAAA	AAAA	AAAB	AAAB	AAAB	AAAA	AAAA	AAAA	AAAA	AAAA	AAAA	AAAA	AAAA	AAAA	AAAA	AAAA	AAAA	AAAA	AAAA	AAAA	AAAA	AAAA	AAAA	AAAA	AAAA	AAAA	AAAA	AAAA	AAAA	AABB	AABB	AABB	AAAB	AAAB	AAAB	AAAB
1003	solcap_snp_c2_43880	0	0.109375	ABBB	ABBB	ABBB	BBBB	BBBB	BBBB	ABBB	ABBB	ABBB	BBBB	BBBB	BBBB	ABBB	ABBB	ABBB	BBBB	BBBB	BBBB	BBBB	BBBB	BBBB	BBBB	BBBB	BBBB	BBBB	BBBB	BBBB	ABBB	ABBB	ABBB	BBBB	BBBB	BBBB	ABBB	ABBB	ABBB	BBBB	BBBB	BBBB	AABB	AABB	AABB	BBBB	BBBB	BBBB	BBBB
1004	solcap_snp_c2_43984	0	0.109375	BBBB	BBBB	BBBB	ABBB	ABBB	ABBB	BBBB	BBBB	BBBB	BBBB	BBBB	BBBB	BBBB	BBBB	BBBB	BBBB	BBBB	BBBB	ABBB	ABBB	ABBB	BBBB	BBBB	BBBB	BBBB	BBBB	BBBB	BBBB	BBBB	BBBB	AABB	AABB	AABB	BBBB	BBBB	BBBB	ABBB	ABBB	ABBB	BBBB	BBBB	BBBB	ABBB	ABBB	ABBB	ABBB
1005	solcap_snp_c2_44006	0	0.109375	AAAA	AAAA	AAAA	AAAA	AAAA	AAAA	AAAA	AAAA	AAAA	AABB	AABB	AABB	AAAB	AAAB	AAAB	AAAA	AAAA	AAAA	AAAA	AAAA	AAAA	AABB	AABB	AABB	AAAA	AAAA	AAAA	AAAA	AAAA	AAAA	AAAA	AAAA	AAAA	AAAB	AAAB	AAAB	AAAB	AAAB	AAAB	AAAA	AAAA	AAAA	AAAA	AAAA	AAAA	AAAA
1006	solcap_snp_c2_4415	0	0.109375	BBBB	BBBB	BBBB	BBBB	BBBB	BBBB	ABBB	ABBB	ABBB	BBBB	BBBB	BBBB	ABBB	ABBB	ABBB	BBBB	BBBB	BBBB	BBBB	BBBB	BBBB	BBBB	BBBB	BBBB	BBBB	BBBB	BBBB	ABBB	ABBB	ABBB	ABBB	ABBB	ABBB	BBBB	BBBB	BBBB	BBBB	BBBB	BBBB	AABB	AABB	AABB	BBBB	BBBB	BBBB	ABBB
1007	solcap_snp_c2_44640	0	0.109375	BBBB	BBBB	BBBB	ABBB	ABBB	ABBB	ABBB	ABBB	ABBB	ABBB	ABBB	ABBB	BBBB	BBBB	BBBB	ABBB	ABBB	ABBB	BBBB	BBBB	BBBB	ABBB	ABBB	ABBB	ABBB	ABBB	ABBB	BBBB	BBBB	BBBB	ABBB	ABBB	ABBB	BBBB	BBBB	BBBB	BBBB	BBBB	BBBB	BBBB	BBBB	BBBB	BBBB	BBBB	BBBB	BBBB
1008	solcap_snp_c2_45622	0	0.109375	AABB	AABB	AABB	AAAA	AAAA	AAAA	AAAB	AAAB	AAAB	AAAA	AAAA	AAAA	AAAA	AAAA	AAAA	AAAB	AAAB	AAAB	AAAA	AAAA	AAAA	AAAA	AAAA	AAAA	AAAA	AAAA	AAAA	AAAB	AAAB	AAAB	AAAA	AAAA	AAAA	AAAA	AAAA	AAAA	AAAA	AAAA	AAAA	AAAA	AAAA	AAAA	AAAB	AAAB	AAAB	AAAB
1009	solcap_snp_c2_45626	0	0.109375	AAAA	AAAA	AAAA	AAAB	AAAB	AAAB	AAAA	AAAA	AAAA	AAAA	AAAA	AAAA	AAAA	AAAA	AAAA	AAAA	AAAA	AAAA	AAAB	AAAB	AAAB	AAAA	AAAA	AAAA	AAAA	AAAA	AAAA	AAAA	AAAA	AAAA	AABB	AABB	AABB	AAAA	AAAA	AAAA	AAAB	AAAB	AAAB	AAAA	AAAA	AAAA	AAAB	AAAB	AAAB	AAAB
1010	solcap_snp_c2_46081	0	0.109375	ABBB	ABBB	ABBB	BBBB	BBBB	BBBB	BBBB	BBBB	BBBB	BBBB	BBBB	BBBB	BBBB	BBBB	BBBB	BBBB	BBBB	BBBB	ABBB	ABBB	ABBB	ABBB	ABBB	ABBB	AABB	AABB	AABB	ABBB	ABBB	ABBB	BBBB	BBBB	BBBB	ABBB	ABBB	ABBB	BBBB	BBBB	BBBB	BBBB	BBBB	BBBB	BBBB	BBBB	BBBB	BBBB
1011	solcap_snp_c2_46100	0	0.109375	ABBB	ABBB	ABBB	BBBB	BBBB	BBBB	BBBB	BBBB	BBBB	BBBB	BBBB	BBBB	BBBB	BBBB	BBBB	BBBB	BBBB	BBBB	ABBB	ABBB	ABBB	ABBB	ABBB	ABBB	AABB	AABB	AABB	ABBB	ABBB	ABBB	BBBB	BBBB	BBBB	ABBB	ABBB	ABBB	BBBB	BBBB	BBBB	BBBB	BBBB	BBBB	BBBB	BBBB	BBBB	BBBB
1012	solcap_snp_c2_46107	0	0.109375	ABBB	ABBB	ABBB	BBBB	BBBB	BBBB	BBBB	BBBB	BBBB	BBBB	BBBB	BBBB	BBBB	BBBB	BBBB	BBBB	BBBB	BBBB	ABBB	ABBB	ABBB	ABBB	ABBB	ABBB	AABB	AABB	AABB	ABBB	ABBB	ABBB	BBBB	BBBB	BBBB	ABBB	ABBB	ABBB	BBBB	BBBB	BBBB	BBBB	BBBB	BBBB	BBBB	BBBB	BBBB	BBBB
1013	solcap_snp_c2_46110	0	0.109375	AAAB	AAAB	AAAB	AAAA	AAAA	AAAA	AAAA	AAAA	AAAA	AAAA	AAAA	AAAA	AAAA	AAAA	AAAA	AAAA	AAAA	AAAA	AAAB	AAAB	AAAB	AAAB	AAAB	AAAB	AABB	AABB	AABB	AAAB	AAAB	AAAB	AAAA	AAAA	AAAA	AAAB	AAAB	AAAB	AAAA	AAAA	AAAA	AAAA	AAAA	AAAA	AAAA	AAAA	AAAA	AAAA
1014	solcap_snp_c2_46111	0	0.109375	AAAB	AAAB	AAAB	AAAA	AAAA	AAAA	AAAA	AAAA	AAAA	AAAA	AAAA	AAAA	AAAA	AAAA	AAAA	AAAA	AAAA	AAAA	AAAB	AAAB	AAAB	AAAB	AAAB	AAAB	AABB	AABB	AABB	AAAB	AAAB	AAAB	AAAA	AAAA	AAAA	AAAB	AAAB	AAAB	AAAA	AAAA	AAAA	AAAA	AAAA	AAAA	AAAA	AAAA	AAAA	AAAA
1015	solcap_snp_c2_46941	0	0.109375	BBBB	BBBB	BBBB	ABBB	ABBB	ABBB	BBBB	BBBB	BBBB	ABBB	ABBB	ABBB	ABBB	ABBB	ABBB	BBBB	BBBB	BBBB	ABBB	ABBB	ABBB	BBBB	BBBB	BBBB	BBBB	BBBB	BBBB	BBBB	BBBB	BBBB	BBBB	BBBB	BBBB	ABBB	ABBB	ABBB	ABBB	ABBB	ABBB	BBBB	BBBB	BBBB	ABBB	ABBB	ABBB	BBBB
1016	solcap_snp_c2_47598	0	0.109375	BBBB	BBBB	BBBB	ABBB	ABBB	ABBB	BBBB	BBBB	BBBB	BBBB	BBBB	BBBB	BBBB	BBBB	BBBB	BBBB	BBBB	BBBB	BBBB	BBBB	BBBB	AABB	AABB	AABB	BBBB	BBBB	BBBB	BBBB	BBBB	BBBB	BBBB	BBBB	BBBB	BBBB	BBBB	BBBB	ABBB	ABBB	ABBB	ABBB	ABBB	ABBB	ABBB	ABBB	ABBB	ABBB
1017	solcap_snp_c2_48386	0	0.109375	BBBB	BBBB	BBBB	ABBB	ABBB	ABBB	BBBB	BBBB	BBBB	BBBB	BBBB	BBBB	ABBB	ABBB	ABBB	ABBB	ABBB	ABBB	BBBB	BBBB	BBBB	ABBB	ABBB	ABBB	BBBB	BBBB	BBBB	BBBB	BBBB	BBBB	BBBB	BBBB	BBBB	BBBB	BBBB	BBBB	BBBB	BBBB	BBBB	ABBB	ABBB	ABBB	ABBB	ABBB	ABBB	ABBB
1018	solcap_snp_c2_48500	0	0.109375	BBBB	BBBB	BBBB	ABBB	ABBB	ABBB	BBBB	BBBB	BBBB	BBBB	BBBB	BBBB	ABBB	ABBB	ABBB	BBBB	BBBB	BBBB	BBBB	BBBB	BBBB	AABB	AABB	AABB	BBBB	BBBB	BBBB	BBBB	BBBB	BBBB	BBBB	BBBB	BBBB	BBBB	BBBB	BBBB	BBBB	BBBB	BBBB	ABBB	ABBB	ABBB	AABB	AABB	AABB	BBBB
1019	solcap_snp_c2_48529	0	0.109375	BBBB	BBBB	BBBB	ABBB	ABBB	ABBB	BBBB	BBBB	BBBB	BBBB	BBBB	BBBB	ABBB	ABBB	ABBB	BBBB	BBBB	BBBB	BBBB	BBBB	BBBB	AABB	AABB	AABB	BBBB	BBBB	BBBB	BBBB	BBBB	BBBB	BBBB	BBBB	BBBB	BBBB	BBBB	BBBB	BBBB	BBBB	BBBB	ABBB	ABBB	ABBB	AABB	AABB	AABB	BBBB
1020	solcap_snp_c2_49147	0	0.109375	BBBB	BBBB	BBBB	ABBB	ABBB	ABBB	BBBB	BBBB	BBBB	BBBB	BBBB	BBBB	BBBB	BBBB	BBBB	BBBB	BBBB	BBBB	BBBB	BBBB	BBBB	ABBB	ABBB	ABBB	BBBB	BBBB	BBBB	BBBB	BBBB	BBBB	ABBB	ABBB	ABBB	BBBB	BBBB	BBBB	BBBB	BBBB	BBBB	BBBB	BBBB	BBBB	AABB	AABB	AABB	AABB
1021	solcap_snp_c2_49651	0	0.109375	BBBB	BBBB	BBBB	ABBB	ABBB	ABBB	BBBB	BBBB	BBBB	ABBB	ABBB	ABBB	BBBB	BBBB	BBBB	BBBB	BBBB	BBBB	ABBB	ABBB	ABBB	ABBB	ABBB	ABBB	ABBB	ABBB	ABBB	BBBB	BBBB	BBBB	BBBB	BBBB	BBBB	ABBB	ABBB	ABBB	ABBB	ABBB	ABBB	BBBB	BBBB	BBBB	BBBB	BBBB	BBBB	BBBB
1022	solcap_snp_c2_49719	0	0.109375	AAAA	AAAA	AAAA	AAAB	AAAB	AAAB	AAAA	AAAA	AAAA	AAAA	AAAA	AAAA	AAAA	AAAA	AAAA	AAAA	AAAA	AAAA	AAAB	AAAB	AAAB	AAAA	AAAA	AAAA	AAAA	AAAA	AAAA	AAAA	AAAA	AAAA	AABB	AABB	AABB	AAAA	AAAA	AAAA	AAAB	AAAB	AAAB	AAAA	AAAA	AAAA	AAAB	AAAB	AAAB	AAAB
1023	solcap_snp_c2_50222	0	0.109375	AABB	AABB	AABB	AAAA	AAAA	AAAA	AAAA	AAAA	AAAA	AAAB	AAAB	AAAB	AAAA	AAAA	AAAA	AAAA	AAAA	AAAA	AAAA	AAAA	AAAA	AABB	AABB	AABB	AAAB	AAAB	AAAB	AAAA	AAAA	AAAA	AAAA	AAAA	AAAA	AAAA	AAAA	AAAA	AAAA	AAAA	AAAA	AAAB	AAAB	AAAB	AAAA	AAAA	AAAA	AAAA
1024	solcap_snp_c2_50549	0	0.109375	AAAB	AAAB	AAAB	AAAA	AAAA	AAAA	AAAA	AAAA	AAAA	AAAB	AAAB	AAAB	AAAA	AAAA	AAAA	AAAB	AAAB	AAAB	AAAB	AAAB	AAAB	AAAA	AAAA	AAAA	AAAA	AAAA	AAAA	AAAB	AAAB	AAAB	AAAA	AAAA	AAAA	AAAA	AAAA	AAAA	AAAA	AAAA	AAAA	AAAB	AAAB	AAAB	AAAA	AAAA	AAAA	AAAB
1025	solcap_snp_c2_51320	0	0.109375	BBBB	BBBB	BBBB	AABB	AABB	AABB	BBBB	BBBB	BBBB	ABBB	ABBB	ABBB	BBBB	BBBB	BBBB	ABBB	ABBB	ABBB	BBBB	BBBB	BBBB	BBBB	BBBB	BBBB	BBBB	BBBB	BBBB	BBBB	BBBB	BBBB	BBBB	BBBB	BBBB	BBBB	BBBB	BBBB	BBBB	BBBB	BBBB	AABB	AABB	AABB	ABBB	ABBB	ABBB	BBBB
1026	solcap_snp_c2_51328	0	0.109375	AAAA	AAAA	AAAA	AAAA	AAAA	AAAA	AAAA	AAAA	AAAA	AAAA	AAAA	AAAA	AAAA	AAAA	AAAA	AAAB	AAAB	AAAB	AAAA	AAAA	AAAA	AAAA	AAAA	AAAA	AAAB	AAAB	AAAB	AAAA	AAAA	AAAA	AABB	AABB	AABB	AAAA	AAAA	AAAA	AAAB	AAAB	AAAB	AAAB	AAAB	AAAB	AAAB	AAAB	AAAB	AAAA
1027	solcap_snp_c2_51548	0	0.109375	AAAA	AAAA	AAAA	AAAA	AAAA	AAAA	AAAA	AAAA	AAAA	AAAB	AAAB	AAAB	AAAB	AAAB	AAAB	AAAA	AAAA	AAAA	AAAA	AAAA	AAAA	AAAA	AAAA	AAAA	AAAA	AAAA	AAAA	AAAA	AAAA	AAAA	AABB	AABB	AABB	AAAA	AAAA	AAAA	AAAA	AAAA	AAAA	AAAB	AAAB	AAAB	AAAB	AAAB	AAAB	AAAB
1028	solcap_snp_c2_51899	0	0.109375	AAAA	AAAA	AAAA	AAAB	AAAB	AAAB	AAAA	AAAA	AAAA	AAAA	AAAA	AAAA	AAAB	AAAB	AAAB	AAAB	AAAB	AAAB	AAAB	AAAB	AAAB	AAAA	AAAA	AAAA	AAAA	AAAA	AAAA	AAAA	AAAA	AAAA	AAAA	AAAA	AAAA	AAAB	AAAB	AAAB	AAAB	AAAB	AAAB	AAAA	AAAA	AAAA	AAAB	AAAB	AAAB	AAAA
1029	solcap_snp_c2_5239	0	0.109375	AAAB	AAAB	AAAB	AAAA	AAAA	AAAA	AAAA	AAAA	AAAA	AAAB	AAAB	AAAB	AAAB	AAAB	AAAB	AAAB	AAAB	AAAB	AAAA	AAAA	AAAA	AAAA	AAAA	AAAA	AAAA	AAAA	AAAA	AAAA	AAAA	AAAA	AAAB	AAAB	AAAB	AABB	AABB	AABB	AAAA	AAAA	AAAA	AAAA	AAAA	AAAA	AAAA	AAAA	AAAA	AAAA
1030	solcap_snp_c2_52763	0	0.109375	ABBB	ABBB	ABBB	BBBB	BBBB	BBBB	ABBB	ABBB	ABBB	BBBB	BBBB	BBBB	ABBB	ABBB	ABBB	BBBB	BBBB	BBBB	BBBB	BBBB	BBBB	BBBB	BBBB	BBBB	BBBB	BBBB	BBBB	ABBB	ABBB	ABBB	BBBB	BBBB	BBBB	BBBB	BBBB	BBBB	BBBB	BBBB	BBBB	ABBB	ABBB	ABBB	ABBB	ABBB	ABBB	ABBB
1031	solcap_snp_c2_5389	0	0.109375	BBBB	BBBB	BBBB	ABBB	ABBB	ABBB	ABBB	ABBB	ABBB	BBBB	BBBB	BBBB	BBBB	BBBB	BBBB	BBBB	BBBB	BBBB	BBBB	BBBB	BBBB	ABBB	ABBB	ABBB	BBBB	BBBB	BBBB	ABBB	ABBB	ABBB	BBBB	BBBB	BBBB	BBBB	BBBB	BBBB	BBBB	BBBB	BBBB	BBBB	BBBB	BBBB	AABB	AABB	AABB	ABBB
1032	solcap_snp_c2_54070	0	0.109375	BBBB	BBBB	BBBB	ABBB	ABBB	ABBB	AABB	AABB	AABB	BBBB	BBBB	BBBB	BBBB	BBBB	BBBB	ABBB	ABBB	ABBB	BBBB	BBBB	BBBB	ABBB	ABBB	ABBB	ABBB	ABBB	ABBB	ABBB	ABBB	ABBB	BBBB	BBBB	BBBB	BBBB	BBBB	BBBB	BBBB	BBBB	BBBB	BBBB	BBBB	BBBB	BBBB	BBBB	BBBB	BBBB
1033	solcap_snp_c2_54888	0	0.109375	BBBB	BBBB	BBBB	ABBB	ABBB	ABBB	BBBB	BBBB	BBBB	BBBB	BBBB	BBBB	ABBB	ABBB	ABBB	BBBB	BBBB	BBBB	BBBB	BBBB	BBBB	ABBB	ABBB	ABBB	BBBB	BBBB	BBBB	BBBB	BBBB	BBBB	BBBB	BBBB	BBBB	BBBB	BBBB	BBBB	ABBB	ABBB	ABBB	AABB	AABB	AABB	ABBB	ABBB	ABBB	BBBB
1034	solcap_snp_c2_55034	0	0.109375	AAAA	AAAA	AAAA	AAAA	AAAA	AAAA	AAAB	AAAB	AAAB	AAAA	AAAA	AAAA	AAAA	AAAA	AAAA	AAAA	AAAA	AAAA	AAAA	AAAA	AAAA	AAAB	AAAB	AAAB	AAAB	AAAB	AAAB	AAAA	AAAA	AAAA	AAAA	AAAA	AAAA	AAAB	AAAB	AAAB	AAAA	AAAA	AAAA	AAAA	AAAA	AAAA	AABB	AABB	AABB	AAAB
1035	solcap_snp_c2_55452	0	0.109375	ABBB	ABBB	ABBB	BBBB	BBBB	BBBB	BBBB	BBBB	BBBB	ABBB	ABBB	ABBB	ABBB	ABBB	ABBB	ABBB	ABBB	ABBB	ABBB	ABBB	ABBB	BBBB	BBBB	BBBB	BBBB	BBBB	BBBB	ABBB	ABBB	ABBB	BBBB	BBBB	BBBB	BBBB	BBBB	BBBB	ABBB	ABBB	ABBB	BBBB	BBBB	BBBB	BBBB	BBBB	BBBB	BBBB
1036	solcap_snp_c2_55465	0	0.109375	BBBB	BBBB	BBBB	AABB	AABB	AABB	BBBB	BBBB	BBBB	BBBB	BBBB	BBBB	BBBB	BBBB	BBBB	AABB	AABB	AABB	BBBB	BBBB	BBBB	ABBB	ABBB	ABBB	BBBB	BBBB	BBBB	BBBB	BBBB	BBBB	BBBB	BBBB	BBBB	BBBB	BBBB	BBBB	BBBB	BBBB	BBBB	ABBB	ABBB	ABBB	ABBB	ABBB	ABBB	BBBB
1037	solcap_snp_c2_55621	0	0.109375	BBBB	BBBB	BBBB	ABBB	ABBB	ABBB	BBBB	BBBB	BBBB	BBBB	BBBB	BBBB	BBBB	BBBB	BBBB	BBBB	BBBB	BBBB	ABBB	ABBB	ABBB	BBBB	BBBB	BBBB	BBBB	BBBB	BBBB	BBBB	BBBB	BBBB	AABB	AABB	AABB	BBBB	BBBB	BBBB	ABBB	ABBB	ABBB	BBBB	BBBB	BBBB	ABBB	ABBB	ABBB	ABBB
1038	solcap_snp_c2_55710	0	0.109375	AAAB	AAAB	AAAB	AAAB	AAAB	AAAB	AAAA	AAAA	AAAA	AAAA	AAAA	AAAA	AAAA	AAAA	AAAA	AAAA	AAAA	AAAA	AAAB	AAAB	AAAB	AAAB	AAAB	AAAB	AAAA	AAAA	AAAA	AAAB	AAAB	AAAB	AAAA	AAAA	AAAA	AAAB	AAAB	AAAB	AAAB	AAAB	AAAB	AAAA	AAAA	AAAA	AAAA	AAAA	AAAA	AAAA
1039	solcap_snp_c2_55723	0	0.109375	AAAA	AAAA	AAAA	AAAB	AAAB	AAAB	AAAA	AAAA	AAAA	AAAB	AAAB	AAAB	AAAA	AAAA	AAAA	AAAB	AAAB	AAAB	AAAA	AAAA	AAAA	AAAA	AAAA	AAAA	AAAA	AAAA	AAAA	AAAA	AAAA	AAAA	AAAA	AAAA	AAAA	AAAA	AAAA	AAAA	AAAB	AAAB	AAAB	AAAA	AAAA	AAAA	ABBB	ABBB	ABBB	AAAA
1040	solcap_snp_c2_55773	0	0.109375	AAAA	AAAA	AAAA	AAAB	AAAB	AAAB	AAAA	AAAA	AAAA	AAAB	AAAB	AAAB	AAAB	AAAB	AAAB	AAAA	AAAA	AAAA	AAAA	AAAA	AAAA	AAAA	AAAA	AAAA	AAAB	AAAB	AAAB	AAAA	AAAA	AAAA	AAAA	AAAA	AAAA	AAAA	AAAA	AAAA	AAAA	AAAA	AAAA	AAAB	AAAB	AAAB	AAAB	AAAB	AAAB	AAAB
1041	solcap_snp_c2_55776	0	0.109375	BBBB	BBBB	BBBB	ABBB	ABBB	ABBB	BBBB	BBBB	BBBB	ABBB	ABBB	ABBB	ABBB	ABBB	ABBB	BBBB	BBBB	BBBB	BBBB	BBBB	BBBB	BBBB	BBBB	BBBB	ABBB	ABBB	ABBB	BBBB	BBBB	BBBB	BBBB	BBBB	BBBB	BBBB	BBBB	BBBB	BBBB	BBBB	BBBB	ABBB	ABBB	ABBB	ABBB	ABBB	ABBB	ABBB
1042	solcap_snp_c2_55908	0	0.109375	AAAA	AAAA	AAAA	AAAB	AAAB	AAAB	AAAA	AAAA	AAAA	AAAA	AAAA	AAAA	AAAB	AAAB	AAAB	AAAA	AAAA	AAAA	AAAA	AAAA	AAAA	AAAA	AAAA	AAAA	AAAA	AAAA	AAAA	AAAA	AAAA	AAAA	AAAA	AAAA	AAAA	AAAA	AAAA	AAAA	AAAB	AAAB	AAAB	AABB	AABB	AABB	AAAB	AAAB	AAAB	AAAB
1043	solcap_snp_c2_56008	0	0.109375	AAAB	AAAB	AAAB	AAAA	AAAA	AAAA	AAAA	AAAA	AAAA	AAAB	AAAB	AAAB	AAAA	AAAA	AAAA	AAAB	AAAB	AAAB	AAAB	AAAB	AAAB	AAAA	AAAA	AAAA	AAAA	AAAA	AAAA	AAAB	AAAB	AAAB	AAAA	AAAA	AAAA	AAAA	AAAA	AAAA	AAAA	AAAA	AAAA	AAAB	AAAB	AAAB	AAAA	AAAA	AAAA	AAAB
1044	solcap_snp_c2_56356	0	0.109375	AABB	AABB	AABB	BBBB	BBBB	BBBB	ABBB	ABBB	ABBB	BBBB	BBBB	BBBB	BBBB	BBBB	BBBB	ABBB	ABBB	ABBB	BBBB	BBBB	BBBB	BBBB	BBBB	BBBB	BBBB	BBBB	BBBB	ABBB	ABBB	ABBB	BBBB	BBBB	BBBB	BBBB	BBBB	BBBB	BBBB	BBBB	BBBB	BBBB	BBBB	BBBB	ABBB	ABBB	ABBB	ABBB
1045	solcap_snp_c2_56626	0	0.109375	BBBB	BBBB	BBBB	ABBB	ABBB	ABBB	ABBB	ABBB	ABBB	BBBB	BBBB	BBBB	ABBB	ABBB	ABBB	ABBB	ABBB	ABBB	BBBB	BBBB	BBBB	ABBB	ABBB	ABBB	BBBB	BBBB	BBBB	BBBB	BBBB	BBBB	BBBB	BBBB	BBBB	BBBB	BBBB	BBBB	BBBB	BBBB	BBBB	ABBB	ABBB	ABBB	ABBB	ABBB	ABBB	BBBB
1046	solcap_snp_c2_56714	0	0.109375	AAAA	AAAA	AAAA	AAAA	AAAA	AAAA	AAAB	AAAB	AAAB	AAAB	AAAB	AAAB	AAAB	AAAB	AAAB	AAAA	AAAA	AAAA	AAAA	AAAA	AAAA	AAAA	AAAA	AAAA	AAAB	AAAB	AAAB	AAAA	AAAA	AAAA	AAAA	AAAA	AAAA	AAAB	AAAB	AAAB	AAAA	AAAA	AAAA	AAAA	AAAA	AAAA	AAAB	AAAB	AAAB	AAAB
1047	solcap_snp_c2_56843	0	0.109375	BBBB	BBBB	BBBB	ABBB	ABBB	ABBB	BBBB	BBBB	BBBB	BBBB	BBBB	BBBB	BBBB	BBBB	BBBB	BBBB	BBBB	BBBB	ABBB	ABBB	ABBB	BBBB	BBBB	BBBB	BBBB	BBBB	BBBB	BBBB	BBBB	BBBB	AABB	AABB	AABB	BBBB	BBBB	BBBB	ABBB	ABBB	ABBB	BBBB	BBBB	BBBB	ABBB	ABBB	ABBB	ABBB
1048	solcap_snp_c2_57106	0	0.109375	BBBB	BBBB	BBBB	ABBB	ABBB	ABBB	ABBB	ABBB	ABBB	BBBB	BBBB	BBBB	ABBB	ABBB	ABBB	ABBB	ABBB	ABBB	BBBB	BBBB	BBBB	ABBB	ABBB	ABBB	BBBB	BBBB	BBBB	BBBB	BBBB	BBBB	BBBB	BBBB	BBBB	BBBB	BBBB	BBBB	BBBB	BBBB	BBBB	ABBB	ABBB	ABBB	ABBB	ABBB	ABBB	BBBB
1049	solcap_snp_c2_57705	0	0.109375	BBBB	BBBB	BBBB	ABBB	ABBB	ABBB	ABBB	ABBB	ABBB	BBBB	BBBB	BBBB	ABBB	ABBB	ABBB	BBBB	BBBB	BBBB	BBBB	BBBB	BBBB	AABB	AABB	AABB	BBBB	BBBB	BBBB	BBBB	BBBB	BBBB	BBBB	BBBB	BBBB	BBBB	BBBB	BBBB	BBBB	BBBB	BBBB	ABBB	ABBB	ABBB	ABBB	ABBB	ABBB	BBBB
1050	solcap_snp_c2_58332	0	0.109375	ABBB	ABBB	ABBB	BBBB	BBBB	BBBB	BBBB	BBBB	BBBB	ABBB	ABBB	ABBB	BBBB	BBBB	BBBB	BBBB	BBBB	BBBB	ABBB	ABBB	ABBB	BBBB	BBBB	BBBB	ABBB	ABBB	ABBB	ABBB	ABBB	ABBB	BBBB	BBBB	BBBB	AABB	AABB	AABB	BBBB	BBBB	BBBB	BBBB	BBBB	BBBB	BBBB	BBBB	BBBB	BBBB
1051	solcap_snp_c2_6603	0	0.109375	BBBB	BBBB	BBBB	AABB	AABB	AABB	BBBB	BBBB	BBBB	BBBB	BBBB	BBBB	ABBB	ABBB	ABBB	BBBB	BBBB	BBBB	BBBB	BBBB	BBBB	BBBB	BBBB	BBBB	ABBB	ABBB	ABBB	BBBB	BBBB	BBBB	ABBB	ABBB	ABBB	BBBB	BBBB	BBBB	BBBB	BBBB	BBBB	BBBB	BBBB	BBBB	ABBB	ABBB	ABBB	ABBB
1052	solcap_snp_c2_694	0	0.109375	BBBB	BBBB	BBBB	ABBB	ABBB	ABBB	BBBB	BBBB	BBBB	BBBB	BBBB	BBBB	BBBB	BBBB	BBBB	BBBB	BBBB	BBBB	ABBB	ABBB	ABBB	BBBB	BBBB	BBBB	BBBB	BBBB	BBBB	BBBB	BBBB	BBBB	AABB	AABB	AABB	BBBB	BBBB	BBBB	ABBB	ABBB	ABBB	BBBB	BBBB	BBBB	ABBB	ABBB	ABBB	ABBB
1053	solcap_snp_c2_7558	0	0.109375	BBBB	BBBB	BBBB	ABBB	ABBB	ABBB	BBBB	BBBB	BBBB	BBBB	BBBB	BBBB	ABBB	ABBB	ABBB	BBBB	BBBB	BBBB	BBBB	BBBB	BBBB	ABBB	ABBB	ABBB	BBBB	BBBB	BBBB	BBBB	BBBB	BBBB	BBBB	BBBB	BBBB	BBBB	BBBB	BBBB	ABBB	ABBB	ABBB	AABB	AABB	AABB	ABBB	ABBB	ABBB	BBBB
1054	solcap_snp_c2_8522	0	0.109375	AAAB	AAAB	AAAB	AAAB	AAAB	AAAB	AAAA	AAAA	AAAA	AAAA	AAAA	AAAA	AAAB	AAAB	AAAB	AAAA	AAAA	AAAA	AAAA	AAAA	AAAA	AAAB	AAAB	AAAB	AAAA	AAAA	AAAA	AAAA	AAAA	AAAA	AAAB	AAAB	AAAB	AAAA	AAAA	AAAA	AAAB	AAAB	AAAB	AAAA	AAAA	AAAA	AAAB	AAAB	AAAB	AAAA
1055	solcap_snp_c2_9099	0	0.109375	AAAB	AAAB	AAAB	AAAA	AAAA	AAAA	AAAB	AAAB	AAAB	AAAA	AAAA	AAAA	AAAA	AAAA	AAAA	AAAA	AAAA	AAAA	AAAA	AAAA	AAAA	AABB	AABB	AABB	AAAA	AAAA	AAAA	AAAB	AAAB	AAAB	AAAA	AAAA	AAAA	AAAA	AAAA	AAAA	AAAB	AAAB	AAAB	AAAA	AAAA	AAAA	AAAB	AAAB	AAAB	AAAA
1056	solcap_snp_c2_9416	0	0.109375	BBBB	BBBB	BBBB	BBBB	BBBB	BBBB	BBBB	BBBB	BBBB	AABB	AABB	AABB	ABBB	ABBB	ABBB	BBBB	BBBB	BBBB	BBBB	BBBB	BBBB	ABBB	ABBB	ABBB	BBBB	BBBB	BBBB	BBBB	BBBB	BBBB	BBBB	BBBB	BBBB	BBBB	BBBB	BBBB	BBBB	BBBB	BBBB	ABBB	ABBB	ABBB	AABB	AABB	AABB	BBBB
1057	solcap_snp_c2_9892	0	0.109375	AABB	AABB	AABB	AAAA	AAAA	AAAA	AAAA	AAAA	AAAA	AAAA	AAAA	AAAA	AAAB	AAAB	AAAB	AAAB	AAAB	AAAB	AAAA	AAAA	AAAA	AAAA	AAAA	AAAA	AAAA	AAAA	AAAA	AAAA	AAAA	AAAA	AABB	AABB	AABB	AAAA	AAAA	AAAA	AAAA	AAAA	AAAA	AAAB	AAAB	AAAB	AAAA	AAAA	AAAA	AAAA
1058	solcap_snp_c2_10340	0	0.114583	AAAB	AAAB	AAAB	AAAB	AABB	AABB	AAAB	AAAB	AAAB	AAAA	AAAA	AAAA	AAAA	AAAA	AAAA	ABBB	AAAB	AAAB	AAAA	AAAA	AAAA	AAAA	AAAA	AAAA	AAAA	AAAA	AAAA	AAAB	AAAB	AAAB	AAAA	AAAA	AAAA	AAAA	AAAA	AAAA	AAAA	AAAA	AAAA	AAAA	AAAA	AAAA	AAAA	AAAA	AAAA	AAAB
1059	solcap_snp_c1_16654	0	0.119792	BBBB	BBBB	BBBB	ABBB	ABBB	ABBB	ABBB	ABBB	ABBB	BBBB	BBBB	BBBB	BBBB	BBBB	BBBB	BBBB	ABBB	ABBB	BBBB	BBBB	BBBB	BBBB	BBBB	BBBB	ABBB	ABBB	ABBB	ABBB	ABBB	ABBB	AABB	AABB	AABB	BBBB	BBBB	BBBB	BBBB	BBBB	BBBB	BBBB	BBBB	BBBB	ABBB	ABBB	ABBB	BBBB
1060	solcap_snp_c1_4814	0	0.119792	AABB	AABB	AABB	BBBB	BBBB	BBBB	ABBB	ABBB	ABBB	ABBB	ABBB	ABBB	BBBB	BBBB	BBBB	BBBB	BBBB	BBBB	ABBB	ABBB	ABBB	BBBB	BBBB	BBBB	BBBB	BBBB	BBBB	ABBB	ABBB	ABBB	BBBB	BBBB	BBBB	ABBB	ABBB	ABBB	BBBB	BBBB	BBBB	BBBB	BBBB	BBBB	BBBB	BBBB	BBBB	BBBB
1061	solcap_snp_c2_10287	0	0.119792	ABBB	ABBB	ABBB	ABBB	ABBB	ABBB	AABB	AABB	ABBB	BBBB	BBBB	BBBB	BBBB	BBBB	BBBB	ABBB	ABBB	ABBB	BBBB	BBBB	BBBB	BBBB	BBBB	BBBB	BBBB	BBBB	BBBB	AABB	AABB	AABB	BBBB	BBBB	BBBB	BBBB	BBBB	BBBB	BBBB	BBBB	BBBB	BBBB	BBBB	BBBB	BBBB	BBBB	BBBB	ABBB
1062	solcap_snp_c2_46479	0	0.119792	BBBB	BBBB	BBBB	BBBB	BBBB	BBBB	BBBB	BBBB	BBBB	BBBB	BBBB	BBBB	BBBB	BBBB	BBBB	ABBB	AABB	AABB	ABBB	ABBB	ABBB	BBBB	BBBB	BBBB	ABBB	ABBB	ABBB	ABBB	ABBB	ABBB	ABBB	ABBB	ABBB	ABBB	ABBB	ABBB	ABBB	ABBB	ABBB	BBBB	BBBB	BBBB	BBBB	BBBB	BBBB	BBBB
1063	solcap_snp_c1_10670	0	0.125	ABBB	ABBB	ABBB	ABBB	ABBB	ABBB	BBBB	BBBB	BBBB	AABB	AABB	AABB	BBBB	BBBB	BBBB	ABBB	ABBB	ABBB	BBBB	BBBB	BBBB	ABBB	ABBB	ABBB	ABBB	ABBB	ABBB	BBBB	BBBB	BBBB	BBBB	BBBB	BBBB	BBBB	BBBB	BBBB	BBBB	BBBB	BBBB	ABBB	ABBB	ABBB	BBBB	BBBB	BBBB	BBBB
1064	solcap_snp_c1_11495	0	0.125	AAAA	AAAA	AAAA	AAAA	AAAA	AAAA	AAAA	AAAA	AAAA	AAAA	AAAA	AAAA	AAAA	AAAA	AAAA	AAAB	AAAB	AAAB	AAAB	AAAB	AAAB	AABB	AABB	AABB	AAAA	AAAA	AAAA	AAAB	AAAB	AAAB	AAAA	AAAA	AAAA	AAAB	AAAB	AAAB	AAAB	AAAB	AAAB	AAAB	AAAB	AAAB	AAAA	AAAA	AAAA	AAAA
1065	solcap_snp_c1_11534	0	0.125	AAAA	AAAA	AAAA	AAAB	AAAB	AAAB	AAAB	AAAB	AAAB	AAAB	AAAB	AAAB	AAAA	AAAA	AAAA	AAAA	AAAA	AAAA	AAAA	AAAA	AAAA	AAAB	AAAB	AAAB	AAAA	AAAA	AAAA	AAAB	AAAB	AAAB	AAAA	AAAA	AAAA	AAAA	AAAA	AAAA	AAAB	AAAB	AAAB	AAAA	AAAA	AAAA	AABB	AABB	AABB	AAAA
1066	solcap_snp_c1_1163	0	0.125	AAAB	AAAB	AAAB	AABB	AABB	AABB	AAAA	AAAA	AAAA	AAAA	AAAA	AAAA	AAAB	AAAB	AAAB	AAAB	AAAB	AAAB	AAAA	AAAA	AAAA	AAAA	AAAA	AAAA	AAAA	AAAA	AAAA	AAAA	AAAA	AAAA	AAAB	AAAB	AAAB	AAAA	AAAA	AAAA	AAAB	AAAB	AAAB	AAAA	AAAA	AAAA	AAAB	AAAB	AAAB	AAAA
1067	solcap_snp_c1_12014	0	0.125	BBBB	BBBB	BBBB	BBBB	BBBB	BBBB	AABB	AABB	AABB	ABBB	ABBB	ABBB	AABB	AABB	AABB	ABBB	ABBB	ABBB	BBBB	BBBB	BBBB	BBBB	BBBB	BBBB	ABBB	ABBB	ABBB	BBBB	BBBB	BBBB	BBBB	BBBB	BBBB	BBBB	BBBB	BBBB	BBBB	BBBB	BBBB	BBBB	BBBB	BBBB	BBBB	BBBB	BBBB	ABBB
1068	solcap_snp_c1_1250	0	0.125	BBBB	BBBB	BBBB	BBBB	BBBB	BBBB	ABBB	ABBB	ABBB	ABBB	ABBB	ABBB	BBBB	BBBB	BBBB	ABBB	ABBB	ABBB	BBBB	BBBB	BBBB	BBBB	BBBB	BBBB	BBBB	BBBB	BBBB	ABBB	ABBB	ABBB	BBBB	BBBB	BBBB	ABBB	ABBB	ABBB	BBBB	BBBB	BBBB	AABB	AABB	AABB	BBBB	BBBB	BBBB	ABBB
1069	solcap_snp_c1_12584	0	0.125	AAAB	AAAB	AAAB	AAAB	AAAB	AAAB	AAAA	AAAA	AAAA	AAAB	AAAB	AAAB	AAAB	AAAB	AAAB	AAAB	AAAB	AAAB	AAAB	AAAB	AAAB	AAAA	AAAA	AAAA	AAAB	AAAB	AAAB	AAAB	AAAB	AAAB	AAAA	AAAA	AAAA	AAAA	AAAA	AAAA	AAAA	AAAA	AAAA	AAAA	AAAA	AAAA	AAAA	AAAA	AAAA	AAAA
1070	solcap_snp_c1_1264	0	0.125	BBBB	BBBB	BBBB	AABB	AABB	AABB	BBBB	BBBB	BBBB	ABBB	ABBB	ABBB	AABB	AABB	AABB	BBBB	BBBB	BBBB	ABBB	ABBB	ABBB	BBBB	BBBB	BBBB	BBBB	BBBB	BBBB	BBBB	BBBB	BBBB	BBBB	BBBB	BBBB	BBBB	BBBB	BBBB	ABBB	ABBB	ABBB	ABBB	ABBB	ABBB	BBBB	BBBB	BBBB	BBBB
1071	solcap_snp_c1_12702	0	0.125	ABBB	ABBB	ABBB	BBBB	BBBB	BBBB	AABB	AABB	AABB	BBBB	BBBB	BBBB	BBBB	BBBB	BBBB	BBBB	BBBB	BBBB	BBBB	BBBB	BBBB	ABBB	ABBB	ABBB	ABBB	ABBB	ABBB	ABBB	ABBB	ABBB	ABBB	ABBB	ABBB	ABBB	ABBB	ABBB	BBBB	BBBB	BBBB	BBBB	BBBB	BBBB	BBBB	BBBB	BBBB	BBBB
1072	solcap_snp_c1_1331	0	0.125	AAAA	AAAA	AAAA	AAAB	AAAB	AAAB	AAAB	AAAB	AAAB	AAAB	AAAB	AAAB	AAAA	AAAA	AAAA	AABB	AABB	AABB	AAAA	AAAA	AAAA	AAAA	AAAA	AAAA	AAAB	AAAB	AAAB	AAAA	AAAA	AAAA	AAAA	AAAA	AAAA	AAAA	AAAA	AAAA	AAAA	AAAA	AAAA	AAAB	AAAB	AAAB	AAAB	AAAB	AAAB	AAAA
1073	solcap_snp_c1_13459	0	0.125	AAAA	AAAA	AAAA	AAAB	AAAB	AAAB	AAAA	AAAA	AAAA	AABB	AABB	AABB	AAAA	AAAA	AAAA	AAAA	AAAA	AAAA	AAAA	AAAA	AAAA	AAAB	AAAB	AAAB	AAAB	AAAB	AAAB	AAAA	AAAA	AAAA	AABB	AABB	AABB	AAAA	AAAA	AAAA	AAAB	AAAB	AAAB	AAAA	AAAA	AAAA	AAAA	AAAA	AAAA	AAAA
1074	solcap_snp_c1_13843	0	0.125	AAAA	AAAA	AAAA	AABB	AABB	AABB	AAAA	AAAA	AAAA	AAAA	AAAA	AAAA	AAAB	AAAB	AAAB	AABB	AABB	AABB	AAAA	AAAA	AAAA	AAAB	AAAB	AAAB	AAAA	AAAA	AAAA	AAAA	AAAA	AAAA	AAAA	AAAA	AAAA	AAAA	AAAA	AAAA	AAAA	AAAA	AAAA	AAAB	AAAB	AAAB	AAAB	AAAB	AAAB	AAAA
1075	solcap_snp_c1_13847	0	0.125	BBBB	BBBB	BBBB	AABB	AABB	AABB	BBBB	BBBB	BBBB	BBBB	BBBB	BBBB	ABBB	ABBB	ABBB	AABB	AABB	AABB	BBBB	BBBB	BBBB	ABBB	ABBB	ABBB	BBBB	BBBB	BBBB	BBBB	BBBB	BBBB	BBBB	BBBB	BBBB	BBBB	BBBB	BBBB	BBBB	BBBB	BBBB	ABBB	ABBB	ABBB	ABBB	ABBB	ABBB	BBBB
1076	solcap_snp_c1_13859	0	0.125	BBBB	BBBB	BBBB	BBBB	BBBB	BBBB	BBBB	BBBB	BBBB	BBBB	BBBB	BBBB	ABBB	ABBB	ABBB	BBBB	BBBB	BBBB	ABBB	ABBB	ABBB	ABBB	ABBB	ABBB	BBBB	BBBB	BBBB	BBBB	BBBB	BBBB	AAAB	AAAB	AAAB	BBBB	BBBB	BBBB	ABBB	ABBB	ABBB	ABBB	ABBB	ABBB	BBBB	BBBB	BBBB	BBBB
1077	solcap_snp_c1_13860	0	0.125	ABBB	ABBB	ABBB	ABBB	ABBB	ABBB	BBBB	BBBB	BBBB	BBBB	BBBB	BBBB	BBBB	BBBB	BBBB	BBBB	BBBB	BBBB	ABBB	ABBB	ABBB	ABBB	ABBB	ABBB	BBBB	BBBB	BBBB	ABBB	ABBB	ABBB	BBBB	BBBB	BBBB	ABBB	ABBB	ABBB	BBBB	BBBB	BBBB	ABBB	ABBB	ABBB	ABBB	ABBB	ABBB	BBBB
1078	solcap_snp_c1_13863	0	0.125	ABBB	ABBB	ABBB	BBBB	BBBB	BBBB	ABBB	ABBB	ABBB	BBBB	BBBB	BBBB	ABBB	ABBB	ABBB	BBBB	BBBB	BBBB	BBBB	BBBB	BBBB	ABBB	ABBB	ABBB	BBBB	BBBB	BBBB	ABBB	ABBB	ABBB	BBBB	BBBB	BBBB	BBBB	BBBB	BBBB	BBBB	BBBB	BBBB	ABBB	ABBB	ABBB	ABBB	ABBB	ABBB	ABBB
1079	solcap_snp_c1_14048	0	0.125	AAAA	AAAA	AAAA	AABB	AABB	AABB	AAAA	AAAA	AAAA	AAAA	AAAA	AAAA	AAAB	AAAB	AAAB	AAAA	AAAA	AAAA	AAAA	AAAA	AAAA	AAAB	AAAB	AAAB	AAAA	AAAA	AAAA	AAAA	AAAA	AAAA	AAAA	AAAA	AAAA	AAAA	AAAA	AAAA	AAAB	AAAB	AAAB	AABB	AABB	AABB	AAAB	AAAB	AAAB	AAAA
1080	solcap_snp_c1_14370	0	0.125	AAAA	AAAA	AAAA	AABB	AABB	AABB	AAAA	AAAA	AAAA	AAAA	AAAA	AAAA	AAAA	AAAA	AAAA	AAAB	AAAB	AAAB	AAAB	AAAB	AAAB	AAAA	AAAA	AAAA	AAAB	AAAB	AAAB	AAAA	AAAA	AAAA	AAAA	AAAA	AAAA	AAAA	AAAA	AAAA	AAAA	AAAA	AAAA	AAAB	AAAB	AAAB	AAAB	AAAB	AAAB	AAAB
1081	solcap_snp_c1_14542	0	0.125	AAAB	AAAB	AAAB	AAAA	AAAA	AAAA	AAAB	AAAB	AAAB	AAAA	AAAA	AAAA	AAAA	AAAA	AAAA	AABB	AABB	AABB	AAAA	AAAA	AAAA	AAAA	AAAA	AAAA	AAAA	AAAA	AAAA	AAAA	AAAA	AAAA	AABB	AABB	AABB	AAAB	AAAB	AAAB	AAAA	AAAA	AAAA	AAAA	AAAA	AAAA	AAAB	AAAB	AAAB	AAAA
1082	solcap_snp_c1_15521	0	0.125	BBBB	BBBB	BBBB	ABBB	ABBB	ABBB	BBBB	BBBB	BBBB	BBBB	BBBB	BBBB	BBBB	BBBB	BBBB	ABBB	ABBB	ABBB	BBBB	BBBB	BBBB	ABBB	ABBB	ABBB	ABBB	ABBB	ABBB	BBBB	BBBB	BBBB	BBBB	BBBB	BBBB	ABBB	ABBB	ABBB	BBBB	BBBB	BBBB	AABB	AABB	AABB	ABBB	ABBB	ABBB	BBBB
1083	solcap_snp_c1_16222	0	0.125	ABBB	ABBB	ABBB	BBBB	BBBB	BBBB	ABBB	ABBB	ABBB	BBBB	BBBB	BBBB	ABBB	ABBB	ABBB	ABBB	ABBB	ABBB	ABBB	ABBB	ABBB	ABBB	ABBB	ABBB	BBBB	BBBB	BBBB	BBBB	BBBB	BBBB	ABBB	ABBB	ABBB	ABBB	ABBB	ABBB	BBBB	BBBB	BBBB	BBBB	BBBB	BBBB	BBBB	BBBB	BBBB	BBBB
1084	solcap_snp_c1_16225	0	0.125	ABBB	ABBB	ABBB	BBBB	BBBB	BBBB	ABBB	ABBB	ABBB	BBBB	BBBB	BBBB	ABBB	ABBB	ABBB	ABBB	ABBB	ABBB	ABBB	ABBB	ABBB	ABBB	ABBB	ABBB	BBBB	BBBB	BBBB	BBBB	BBBB	BBBB	ABBB	ABBB	ABBB	ABBB	ABBB	ABBB	BBBB	BBBB	BBBB	BBBB	BBBB	BBBB	BBBB	BBBB	BBBB	BBBB
1085	solcap_snp_c1_16425	0	0.125	BBBB	BBBB	BBBB	AABB	AABB	AABB	BBBB	BBBB	BBBB	BBBB	BBBB	BBBB	BBBB	BBBB	BBBB	BBBB	BBBB	BBBB	ABBB	ABBB	ABBB	BBBB	BBBB	BBBB	BBBB	BBBB	BBBB	BBBB	BBBB	BBBB	AABB	AABB	AABB	BBBB	BBBB	BBBB	ABBB	ABBB	ABBB	BBBB	BBBB	BBBB	ABBB	ABBB	ABBB	ABBB
1086	solcap_snp_c1_1802	0	0.125	BBBB	BBBB	BBBB	ABBB	ABBB	ABBB	BBBB	BBBB	BBBB	BBBB	BBBB	BBBB	BBBB	BBBB	BBBB	ABBB	ABBB	ABBB	ABBB	ABBB	ABBB	BBBB	BBBB	BBBB	BBBB	BBBB	BBBB	BBBB	BBBB	BBBB	ABBB	ABBB	ABBB	ABBB	ABBB	ABBB	ABBB	ABBB	ABBB	AABB	AABB	AABB	BBBB	BBBB	BBBB	BBBB
1087	solcap_snp_c1_2181	0	0.125	ABBB	ABBB	ABBB	AABB	AABB	AABB	ABBB	ABBB	ABBB	BBBB	BBBB	BBBB	BBBB	BBBB	BBBB	BBBB	BBBB	BBBB	BBBB	BBBB	BBBB	ABBB	ABBB	ABBB	BBBB	BBBB	BBBB	ABBB	ABBB	ABBB	BBBB	BBBB	BBBB	BBBB	BBBB	BBBB	BBBB	BBBB	BBBB	BBBB	BBBB	BBBB	ABBB	ABBB	ABBB	ABBB
1088	solcap_snp_c1_2587	0	0.125	AAAA	AAAA	AAAA	AAAB	AAAB	AAAB	AAAA	AAAA	AAAA	AAAA	AAAA	AAAA	AAAB	AAAB	AAAB	AAAA	AAAA	AAAA	AAAA	AAAA	AAAA	AAAB	AAAB	AAAB	AAAA	AAAA	AAAA	AAAA	AAAA	AAAA	AAAA	AAAA	AAAA	AAAA	AAAA	AAAA	AAAB	AAAB	AAAB	ABBB	ABBB	ABBB	AAAB	AAAB	AAAB	AAAA
1089	solcap_snp_c1_2632	0	0.125	BBBB	BBBB	BBBB	ABBB	ABBB	ABBB	BBBB	BBBB	BBBB	BBBB	BBBB	BBBB	ABBB	ABBB	ABBB	BBBB	BBBB	BBBB	BBBB	BBBB	BBBB	ABBB	ABBB	ABBB	BBBB	BBBB	BBBB	BBBB	BBBB	BBBB	BBBB	BBBB	BBBB	BBBB	BBBB	BBBB	ABBB	ABBB	ABBB	AAAB	AAAB	AAAB	ABBB	ABBB	ABBB	BBBB
1090	solcap_snp_c1_2655	0	0.125	AAAA	AAAA	AAAA	AAAB	AAAB	AAAB	AAAA	AAAA	AAAA	AAAA	AAAA	AAAA	AAAB	AAAB	AAAB	AAAA	AAAA	AAAA	AAAA	AAAA	AAAA	AAAB	AAAB	AAAB	AAAA	AAAA	AAAA	AAAA	AAAA	AAAA	AAAA	AAAA	AAAA	AAAA	AAAA	AAAA	AAAB	AAAB	AAAB	ABBB	ABBB	ABBB	AAAB	AAAB	AAAB	AAAA
1091	solcap_snp_c1_2658	0	0.125	AAAA	AAAA	AAAA	AAAB	AAAB	AAAB	AAAA	AAAA	AAAA	AAAA	AAAA	AAAA	AAAB	AAAB	AAAB	AAAA	AAAA	AAAA	AAAA	AAAA	AAAA	AAAB	AAAB	AAAB	AAAA	AAAA	AAAA	AAAA	AAAA	AAAA	AAAA	AAAA	AAAA	AAAA	AAAA	AAAA	AAAB	AAAB	AAAB	ABBB	ABBB	ABBB	AAAB	AAAB	AAAB	AAAA
1092	solcap_snp_c1_2718	0	0.125	BBBB	BBBB	BBBB	AABB	AABB	AABB	BBBB	BBBB	BBBB	BBBB	BBBB	BBBB	ABBB	ABBB	ABBB	BBBB	BBBB	BBBB	BBBB	BBBB	BBBB	ABBB	ABBB	ABBB	BBBB	BBBB	BBBB	BBBB	BBBB	BBBB	AAAB	AAAB	AAAB	BBBB	BBBB	BBBB	BBBB	BBBB	BBBB	BBBB	BBBB	BBBB	ABBB	ABBB	ABBB	BBBB
1093	solcap_snp_c1_2724	0	0.125	BBBB	BBBB	BBBB	AABB	AABB	AABB	BBBB	BBBB	BBBB	BBBB	BBBB	BBBB	ABBB	ABBB	ABBB	BBBB	BBBB	BBBB	BBBB	BBBB	BBBB	ABBB	ABBB	ABBB	BBBB	BBBB	BBBB	BBBB	BBBB	BBBB	AAAB	AAAB	AAAB	BBBB	BBBB	BBBB	BBBB	BBBB	BBBB	BBBB	BBBB	BBBB	ABBB	ABBB	ABBB	BBBB
1094	solcap_snp_c1_3553	0	0.125	BBBB	BBBB	BBBB	ABBB	ABBB	ABBB	ABBB	ABBB	ABBB	BBBB	BBBB	BBBB	BBBB	BBBB	BBBB	ABBB	ABBB	ABBB	BBBB	BBBB	BBBB	ABBB	ABBB	ABBB	BBBB	BBBB	BBBB	BBBB	BBBB	BBBB	AABB	AABB	AABB	BBBB	BBBB	BBBB	BBBB	BBBB	BBBB	BBBB	BBBB	BBBB	ABBB	ABBB	ABBB	ABBB
1095	solcap_snp_c1_3598	0	0.125	ABBB	ABBB	ABBB	BBBB	BBBB	BBBB	BBBB	BBBB	BBBB	ABBB	ABBB	ABBB	BBBB	BBBB	BBBB	ABBB	ABBB	ABBB	ABBB	ABBB	ABBB	BBBB	BBBB	BBBB	BBBB	BBBB	BBBB	ABBB	ABBB	ABBB	BBBB	BBBB	BBBB	AABB	AABB	AABB	ABBB	ABBB	ABBB	BBBB	BBBB	BBBB	BBBB	BBBB	BBBB	BBBB
1096	solcap_snp_c1_3608	0	0.125	BBBB	BBBB	BBBB	AABB	AABB	AABB	BBBB	BBBB	BBBB	BBBB	BBBB	BBBB	BBBB	BBBB	BBBB	ABBB	ABBB	ABBB	ABBB	ABBB	ABBB	BBBB	BBBB	BBBB	ABBB	ABBB	ABBB	BBBB	BBBB	BBBB	BBBB	BBBB	BBBB	BBBB	BBBB	BBBB	BBBB	BBBB	BBBB	ABBB	ABBB	ABBB	ABBB	ABBB	ABBB	ABBB
1097	solcap_snp_c1_3844	0	0.125	BBBB	BBBB	BBBB	BBBB	BBBB	BBBB	BBBB	BBBB	BBBB	AABB	AABB	AABB	ABBB	ABBB	ABBB	BBBB	BBBB	BBBB	BBBB	BBBB	BBBB	BBBB	BBBB	BBBB	BBBB	BBBB	BBBB	BBBB	BBBB	BBBB	AAAB	AAAB	AAAB	BBBB	BBBB	BBBB	BBBB	BBBB	BBBB	ABBB	ABBB	ABBB	ABBB	ABBB	ABBB	BBBB
1098	solcap_snp_c1_4504	0	0.125	AAAA	AAAA	AAAA	BBBB	BBBB	BBBB	ABBB	ABBB	ABBB	BBBB	BBBB	BBBB	BBBB	BBBB	BBBB	BBBB	BBBB	BBBB	BBBB	BBBB	BBBB	ABBB	ABBB	ABBB	BBBB	BBBB	BBBB	AABB	AABB	AABB	BBBB	BBBB	BBBB	BBBB	BBBB	BBBB	BBBB	BBBB	BBBB	BBBB	BBBB	BBBB	BBBB	BBBB	BBBB	BBBB
1099	solcap_snp_c1_4822	0	0.125	BBBB	BBBB	BBBB	BBBB	BBBB	BBBB	ABBB	ABBB	ABBB	BBBB	BBBB	BBBB	BBBB	BBBB	BBBB	BBBB	BBBB	BBBB	ABBB	ABBB	ABBB	BBBB	BBBB	BBBB	ABBB	ABBB	ABBB	ABBB	ABBB	ABBB	AABB	AABB	AABB	BBBB	BBBB	BBBB	ABBB	ABBB	ABBB	BBBB	BBBB	BBBB	BBBB	BBBB	BBBB	ABBB
1100	solcap_snp_c1_500	0	0.125	AAAB	AAAB	AAAB	AAAA	AAAA	AAAA	AAAA	AAAA	AAAA	AAAB	AAAB	AAAB	AAAA	AAAA	AAAA	AAAB	AAAB	AAAB	AAAB	AAAB	AAAB	AAAA	AAAA	AAAA	AAAA	AAAA	AAAA	AAAB	AAAB	AAAB	AAAA	AAAA	AAAA	AAAB	AAAB	AAAB	AAAA	AAAA	AAAA	AAAB	AAAB	AAAB	AAAA	AAAA	AAAA	AAAB
1101	solcap_snp_c1_5653	0	0.125	BBBB	BBBB	BBBB	ABBB	ABBB	ABBB	BBBB	BBBB	BBBB	AABB	AABB	AABB	ABBB	ABBB	ABBB	ABBB	ABBB	ABBB	BBBB	BBBB	BBBB	BBBB	BBBB	BBBB	BBBB	BBBB	BBBB	BBBB	BBBB	BBBB	BBBB	BBBB	BBBB	BBBB	BBBB	BBBB	BBBB	BBBB	BBBB	ABBB	ABBB	ABBB	AABB	AABB	AABB	BBBB
1102	solcap_snp_c1_5836	0	0.125	BBBB	BBBB	BBBB	ABBB	ABBB	ABBB	ABBB	ABBB	ABBB	BBBB	BBBB	BBBB	ABBB	ABBB	ABBB	BBBB	BBBB	BBBB	BBBB	BBBB	BBBB	ABBB	ABBB	ABBB	BBBB	BBBB	BBBB	ABBB	ABBB	ABBB	ABBB	ABBB	ABBB	BBBB	BBBB	BBBB	BBBB	BBBB	BBBB	BBBB	BBBB	BBBB	ABBB	ABBB	ABBB	ABBB
1103	solcap_snp_c1_6262	0	0.125	ABBB	ABBB	ABBB	BBBB	BBBB	BBBB	AABB	AABB	AABB	BBBB	BBBB	BBBB	BBBB	BBBB	BBBB	AABB	AABB	AABB	BBBB	BBBB	BBBB	BBBB	BBBB	BBBB	BBBB	BBBB	BBBB	ABBB	ABBB	ABBB	BBBB	BBBB	BBBB	BBBB	BBBB	BBBB	BBBB	BBBB	BBBB	ABBB	ABBB	ABBB	ABBB	ABBB	ABBB	BBBB
1104	solcap_snp_c1_6501	0	0.125	ABBB	ABBB	ABBB	BBBB	BBBB	BBBB	ABBB	ABBB	ABBB	BBBB	BBBB	BBBB	BBBB	BBBB	BBBB	ABBB	ABBB	ABBB	ABBB	ABBB	ABBB	ABBB	ABBB	ABBB	BBBB	BBBB	BBBB	ABBB	ABBB	ABBB	BBBB	BBBB	BBBB	ABBB	ABBB	ABBB	ABBB	ABBB	ABBB	BBBB	BBBB	BBBB	BBBB	BBBB	BBBB	BBBB
1105	solcap_snp_c1_7412	0	0.125	AABB	AABB	AABB	BBBB	BBBB	BBBB	BBBB	BBBB	BBBB	BBBB	BBBB	BBBB	ABBB	ABBB	ABBB	BBBB	BBBB	BBBB	ABBB	ABBB	ABBB	ABBB	ABBB	ABBB	BBBB	BBBB	BBBB	ABBB	ABBB	ABBB	ABBB	ABBB	ABBB	BBBB	BBBB	BBBB	ABBB	ABBB	ABBB	BBBB	BBBB	BBBB	BBBB	BBBB	BBBB	BBBB
1106	solcap_snp_c1_7514	0	0.125	BBBB	BBBB	BBBB	ABBB	ABBB	ABBB	ABBB	ABBB	ABBB	BBBB	BBBB	BBBB	BBBB	BBBB	BBBB	BBBB	BBBB	BBBB	ABBB	ABBB	ABBB	BBBB	BBBB	BBBB	ABBB	ABBB	ABBB	BBBB	BBBB	BBBB	ABBB	ABBB	ABBB	BBBB	BBBB	BBBB	ABBB	ABBB	ABBB	ABBB	ABBB	ABBB	BBBB	BBBB	BBBB	ABBB
1107	solcap_snp_c1_8341	0	0.125	BBBB	BBBB	BBBB	BBBB	BBBB	BBBB	ABBB	ABBB	ABBB	BBBB	BBBB	BBBB	BBBB	BBBB	BBBB	ABBB	ABBB	ABBB	ABBB	ABBB	ABBB	BBBB	BBBB	BBBB	BBBB	BBBB	BBBB	ABBB	ABBB	ABBB	BBBB	BBBB	BBBB	ABBB	ABBB	ABBB	BBBB	BBBB	BBBB	BBBB	BBBB	BBBB	ABBB	ABBB	ABBB	AABB
1108	solcap_snp_c1_8348	0	0.125	AAAA	AAAA	AAAA	AAAA	AAAA	AAAA	AAAB	AAAB	AAAB	AAAA	AAAA	AAAA	AAAA	AAAA	AAAA	AAAB	AAAB	AAAB	AAAB	AAAB	AAAB	AAAA	AAAA	AAAA	AAAA	AAAA	AAAA	AAAB	AAAB	AAAB	AAAA	AAAA	AAAA	AAAB	AAAB	AAAB	AAAA	AAAA	AAAA	AAAA	AAAA	AAAA	AAAB	AAAB	AAAB	AABB
1109	solcap_snp_c1_9392	0	0.125	AAAA	AAAA	AAAA	AAAB	AAAB	AAAB	AAAA	AAAA	AAAA	AAAA	AAAA	AAAA	AAAA	AAAA	AAAA	AAAA	AAAA	AAAA	AAAB	AAAB	AAAB	AAAA	AAAA	AAAA	AAAA	AAAA	AAAA	AAAA	AAAA	AAAA	AABB	AABB	AABB	AABB	AABB	AABB	AAAB	AAAB	AAAB	AAAA	AAAA	AAAA	AAAB	AAAB	AAAB	AAAA
1110	solcap_snp_c1_97	0	0.125	BBBB	BBBB	BBBB	ABBB	ABBB	ABBB	BBBB	BBBB	BBBB	ABBB	ABBB	ABBB	BBBB	BBBB	BBBB	ABBB	ABBB	ABBB	ABBB	ABBB	ABBB	BBBB	BBBB	BBBB	AABB	AABB	AABB	BBBB	BBBB	BBBB	BBBB	BBBB	BBBB	BBBB	BBBB	BBBB	BBBB	BBBB	BBBB	BBBB	BBBB	BBBB	ABBB	ABBB	ABBB	ABBB
1111	solcap_snp_c2_10409	0	0.125	ABBB	ABBB	ABBB	ABBB	ABBB	ABBB	ABBB	ABBB	ABBB	BBBB	BBBB	BBBB	BBBB	BBBB	BBBB	BBBB	BBBB	BBBB	BBBB	BBBB	BBBB	ABBB	ABBB	ABBB	BBBB	BBBB	BBBB	BBBB	BBBB	BBBB	ABBB	ABBB	ABBB	BBBB	BBBB	BBBB	BBBB	BBBB	BBBB	BBBB	BBBB	BBBB	ABBB	ABBB	ABBB	AABB
1112	solcap_snp_c2_10799	0	0.125	AAAA	AAAA	AAAA	AAAB	AAAB	AAAB	AAAB	AAAB	AAAB	AAAA	AAAA	AAAA	AAAA	AAAA	AAAA	AAAB	AAAB	AAAB	AAAA	AAAA	AAAA	AAAB	AAAB	AAAB	AAAA	AAAA	AAAA	AAAA	AAAA	AAAA	AABB	AABB	AABB	AAAA	AAAA	AAAA	AAAA	AAAA	AAAA	AAAA	AAAA	AAAA	AAAB	AAAB	AAAB	AAAB
1113	solcap_snp_c2_10958	0	0.125	AAAA	AAAA	AAAA	AAAB	AAAB	AAAB	AAAA	AAAA	AAAA	AAAA	AAAA	AAAA	AAAB	AAAB	AAAB	AABB	AABB	AABB	AAAA	AAAA	AAAA	AAAA	AAAA	AAAA	AAAB	AAAB	AAAB	AAAA	AAAA	AAAA	AAAA	AAAA	AAAA	AAAA	AAAA	AAAA	AAAB	AAAB	AAAB	AAAB	AAAB	AAAB	AAAB	AAAB	AAAB	AAAA
1114	solcap_snp_c2_10963	0	0.125	ABBB	ABBB	ABBB	BBBB	BBBB	BBBB	BBBB	BBBB	BBBB	ABBB	ABBB	ABBB	BBBB	BBBB	BBBB	ABBB	ABBB	ABBB	ABBB	ABBB	ABBB	BBBB	BBBB	BBBB	BBBB	BBBB	BBBB	ABBB	ABBB	ABBB	BBBB	BBBB	BBBB	AABB	AABB	AABB	ABBB	ABBB	ABBB	BBBB	BBBB	BBBB	BBBB	BBBB	BBBB	BBBB
1115	solcap_snp_c2_11005	0	0.125	ABBB	ABBB	ABBB	BBBB	BBBB	BBBB	BBBB	BBBB	BBBB	ABBB	ABBB	ABBB	BBBB	BBBB	BBBB	ABBB	ABBB	ABBB	ABBB	ABBB	ABBB	BBBB	BBBB	BBBB	BBBB	BBBB	BBBB	ABBB	ABBB	ABBB	BBBB	BBBB	BBBB	AABB	AABB	AABB	ABBB	ABBB	ABBB	BBBB	BBBB	BBBB	BBBB	BBBB	BBBB	BBBB
1116	solcap_snp_c2_11020	0	0.125	ABBB	ABBB	ABBB	BBBB	BBBB	BBBB	BBBB	BBBB	BBBB	ABBB	ABBB	ABBB	BBBB	BBBB	BBBB	ABBB	ABBB	ABBB	ABBB	ABBB	ABBB	BBBB	BBBB	BBBB	BBBB	BBBB	BBBB	ABBB	ABBB	ABBB	BBBB	BBBB	BBBB	AABB	AABB	AABB	ABBB	ABBB	ABBB	BBBB	BBBB	BBBB	BBBB	BBBB	BBBB	BBBB
1117	solcap_snp_c2_11107	0	0.125	AAAA	AAAA	AAAA	AAAB	AAAB	AAAB	AAAA	AAAA	AAAA	AAAA	AAAA	AAAA	AAAB	AAAB	AAAB	AAAB	AAAB	AAAB	AAAB	AAAB	AAAB	AAAB	AAAB	AAAB	AAAA	AAAA	AAAA	AAAA	AAAA	AAAA	AAAA	AAAA	AAAA	AAAA	AAAA	AAAA	AAAB	AAAB	AAAB	AAAB	AAAB	AAAB	AAAB	AAAB	AAAB	AAAA
1118	solcap_snp_c2_11569	0	0.125	AAAB	AAAB	AAAB	AAAA	AAAA	AAAA	AAAA	AAAA	AAAA	AAAB	AAAB	AAAB	AAAB	AAAB	AAAB	AAAA	AAAA	AAAA	AAAB	AAAB	AAAB	AAAA	AAAA	AAAA	AAAA	AAAA	AAAA	AAAA	AAAA	AAAA	AAAA	AAAA	AAAA	AAAB	AAAB	AAAB	AAAB	AAAB	AAAB	AAAB	AAAB	AAAB	AAAA	AAAA	AAAA	AAAB
1119	solcap_snp_c2_11737	0	0.125	ABBB	ABBB	ABBB	ABBB	ABBB	ABBB	BBBB	BBBB	BBBB	BBBB	BBBB	BBBB	ABBB	ABBB	ABBB	BBBB	BBBB	BBBB	BBBB	BBBB	BBBB	BBBB	BBBB	BBBB	ABBB	ABBB	ABBB	BBBB	BBBB	BBBB	BBBB	BBBB	BBBB	BBBB	BBBB	BBBB	ABBB	ABBB	ABBB	ABBB	ABBB	ABBB	ABBB	ABBB	ABBB	ABBB
1120	solcap_snp_c2_13825	0	0.125	BBBB	BBBB	BBBB	AABB	AABB	AABB	BBBB	BBBB	BBBB	BBBB	BBBB	BBBB	ABBB	ABBB	ABBB	AABB	AABB	AABB	BBBB	BBBB	BBBB	ABBB	ABBB	ABBB	BBBB	BBBB	BBBB	BBBB	BBBB	BBBB	BBBB	BBBB	BBBB	BBBB	BBBB	BBBB	BBBB	BBBB	BBBB	ABBB	ABBB	ABBB	ABBB	ABBB	ABBB	BBBB
1121	solcap_snp_c2_16369	0	0.125	BBBB	BBBB	BBBB	ABBB	ABBB	ABBB	BBBB	BBBB	BBBB	ABBB	ABBB	ABBB	BBBB	BBBB	BBBB	BBBB	BBBB	BBBB	BBBB	BBBB	BBBB	BBBB	BBBB	BBBB	BBBB	BBBB	BBBB	BBBB	BBBB	BBBB	AABB	AABB	AABB	AABB	AABB	AABB	ABBB	ABBB	ABBB	ABBB	ABBB	ABBB	BBBB	BBBB	BBBB	BBBB
1122	solcap_snp_c2_1724	0	0.125	BBBB	BBBB	BBBB	ABBB	ABBB	ABBB	AABB	AABB	AABB	BBBB	BBBB	BBBB	BBBB	BBBB	BBBB	BBBB	BBBB	BBBB	BBBB	BBBB	BBBB	BBBB	BBBB	BBBB	ABBB	ABBB	ABBB	BBBB	BBBB	BBBB	BBBB	BBBB	BBBB	ABBB	ABBB	ABBB	BBBB	BBBB	BBBB	BBBB	BBBB	BBBB	ABBB	ABBB	ABBB	AABB
1123	solcap_snp_c2_17449	0	0.125	AAAA	AAAA	AAAA	AAAB	AAAB	AAAB	AAAB	AAAB	AAAB	AAAA	AAAA	AAAA	AAAB	AAAB	AAAB	AAAA	AAAA	AAAA	AAAA	AAAA	AAAA	AAAB	AAAB	AAAB	AAAA	AAAA	AAAA	AAAB	AAAB	AAAB	AAAB	AAAB	AAAB	AAAA	AAAA	AAAA	AAAA	AAAA	AAAA	AAAA	AAAA	AAAA	AAAB	AAAB	AAAB	AAAB
1124	solcap_snp_c2_18545	0	0.125	AAAA	AAAA	AAAA	AAAA	AAAA	AAAA	AAAB	AAAB	AAAB	AAAA	AAAA	AAAA	AAAB	AAAB	AAAB	AAAA	AAAA	AAAA	AAAA	AAAA	AAAA	AAAB	AAAB	AAAB	AAAA	AAAA	AAAA	AAAB	AAAB	AAAB	AAAA	AAAA	AAAA	AAAA	AAAA	AAAA	AAAB	AAAB	AAAB	AAAB	AAAB	AAAB	AAAB	AAAB	AAAB	AAAB
1125	solcap_snp_c2_18926	0	0.125	ABBB	ABBB	ABBB	AABB	AABB	AABB	BBBB	BBBB	BBBB	ABBB	ABBB	ABBB	BBBB	BBBB	BBBB	BBBB	BBBB	BBBB	BBBB	BBBB	BBBB	BBBB	BBBB	BBBB	BBBB	BBBB	BBBB	BBBB	BBBB	BBBB	BBBB	BBBB	BBBB	BBBB	BBBB	BBBB	BBBB	BBBB	BBBB	ABBB	ABBB	ABBB	AABB	AABB	AABB	ABBB
1126	solcap_snp_c2_1950	0	0.125	BBBB	BBBB	BBBB	AABB	AABB	AABB	ABBB	ABBB	ABBB	BBBB	BBBB	BBBB	BBBB	BBBB	BBBB	BBBB	BBBB	BBBB	BBBB	BBBB	BBBB	BBBB	BBBB	BBBB	BBBB	BBBB	BBBB	BBBB	BBBB	BBBB	BBBB	BBBB	BBBB	BBBB	BBBB	BBBB	BBBB	BBBB	BBBB	AABB	AABB	AABB	ABBB	ABBB	ABBB	AABB
1127	solcap_snp_c2_20069	0	0.125	AAAA	AAAA	AAAA	AAAA	AAAA	AAAA	AAAA	AAAA	AAAA	AAAB	AAAB	AAAB	AABB	AABB	AABB	AABB	AABB	AABB	AAAA	AAAA	AAAA	AAAB	AAAB	AAAB	AAAA	AAAA	AAAA	AAAA	AAAA	AAAA	AAAA	AAAA	AAAA	AAAA	AAAA	AAAA	AAAB	AAAB	AAAB	AAAA	AAAA	AAAA	AAAB	AAAB	AAAB	AAAA
1128	solcap_snp_c2_21041	0	0.125	AAAA	AAAA	AAAA	AAAA	AAAA	AAAA	AAAB	AAAB	AAAB	AAAB	AAAB	AAAB	AAAB	AAAB	AAAB	AAAA	AAAA	AAAA	AAAA	AAAA	AAAA	AAAB	AAAB	AAAB	AAAB	AAAB	AAAB	AAAB	AAAB	AAAB	AAAA	AAAA	AAAA	AAAA	AAAA	AAAA	AAAA	AAAA	AAAA	AAAB	AAAB	AAAB	AAAB	AAAB	AAAB	AAAA
1129	solcap_snp_c2_21590	0	0.125	BBBB	BBBB	BBBB	BBBB	BBBB	BBBB	ABBB	ABBB	ABBB	BBBB	BBBB	BBBB	BBBB	BBBB	BBBB	BBBB	BBBB	BBBB	ABBB	ABBB	ABBB	ABBB	ABBB	ABBB	ABBB	ABBB	ABBB	BBBB	BBBB	BBBB	BBBB	BBBB	BBBB	AABB	AABB	AABB	BBBB	BBBB	BBBB	ABBB	ABBB	ABBB	BBBB	BBBB	BBBB	ABBB
1130	solcap_snp_c2_21746	0	0.125	BBBB	BBBB	BBBB	ABBB	ABBB	ABBB	BBBB	BBBB	BBBB	BBBB	BBBB	BBBB	ABBB	ABBB	ABBB	BBBB	BBBB	BBBB	BBBB	BBBB	BBBB	BBBB	BBBB	BBBB	ABBB	ABBB	ABBB	BBBB	BBBB	BBBB	BBBB	BBBB	BBBB	AABB	AABB	AABB	BBBB	BBBB	BBBB	ABBB	ABBB	ABBB	ABBB	ABBB	ABBB	ABBB
1131	solcap_snp_c2_21752	0	0.125	BBBB	BBBB	BBBB	ABBB	ABBB	ABBB	BBBB	BBBB	BBBB	BBBB	BBBB	BBBB	ABBB	ABBB	ABBB	BBBB	BBBB	BBBB	BBBB	BBBB	BBBB	ABBB	ABBB	ABBB	BBBB	BBBB	BBBB	BBBB	BBBB	BBBB	BBBB	BBBB	BBBB	ABBB	ABBB	ABBB	BBBB	BBBB	BBBB	ABBB	ABBB	ABBB	AABB	AABB	AABB	ABBB
1132	solcap_snp_c2_23094	0	0.125	BBBB	BBBB	BBBB	ABBB	ABBB	ABBB	BBBB	BBBB	BBBB	BBBB	BBBB	BBBB	BBBB	BBBB	BBBB	BBBB	BBBB	BBBB	ABBB	ABBB	ABBB	BBBB	BBBB	BBBB	ABBB	ABBB	ABBB	BBBB	BBBB	BBBB	ABBB	ABBB	ABBB	BBBB	BBBB	BBBB	ABBB	ABBB	ABBB	AABB	AABB	AABB	BBBB	BBBB	BBBB	ABBB
1133	solcap_snp_c2_23396	0	0.125	BBBB	BBBB	BBBB	ABBB	ABBB	ABBB	ABBB	ABBB	ABBB	BBBB	BBBB	BBBB	BBBB	BBBB	BBBB	BBBB	BBBB	BBBB	ABBB	ABBB	ABBB	BBBB	BBBB	BBBB	ABBB	ABBB	ABBB	BBBB	BBBB	BBBB	ABBB	ABBB	ABBB	BBBB	BBBB	BBBB	ABBB	ABBB	ABBB	ABBB	ABBB	ABBB	BBBB	BBBB	BBBB	ABBB
1134	solcap_snp_c2_26713	0	0.125	BBBB	BBBB	BBBB	ABBB	ABBB	ABBB	BBBB	BBBB	BBBB	ABBB	ABBB	ABBB	ABBB	ABBB	ABBB	BBBB	BBBB	BBBB	BBBB	BBBB	BBBB	BBBB	BBBB	BBBB	ABBB	ABBB	ABBB	BBBB	BBBB	BBBB	BBBB	BBBB	BBBB	BBBB	BBBB	BBBB	BBBB	BBBB	BBBB	AABB	AABB	AABB	ABBB	ABBB	ABBB	ABBB
1135	solcap_snp_c2_26791	0	0.125	BBBB	BBBB	BBBB	BBBB	BBBB	BBBB	ABBB	ABBB	ABBB	BBBB	BBBB	BBBB	BBBB	BBBB	BBBB	ABBB	ABBB	ABBB	ABBB	ABBB	ABBB	BBBB	BBBB	BBBB	BBBB	BBBB	BBBB	ABBB	ABBB	ABBB	BBBB	BBBB	BBBB	ABBB	ABBB	ABBB	BBBB	BBBB	BBBB	BBBB	BBBB	BBBB	ABBB	ABBB	ABBB	AABB
1136	solcap_snp_c2_27433	0	0.125	BBBB	BBBB	BBBB	ABBB	ABBB	ABBB	BBBB	BBBB	BBBB	BBBB	BBBB	BBBB	BBBB	BBBB	BBBB	BBBB	BBBB	BBBB	ABBB	ABBB	ABBB	BBBB	BBBB	BBBB	AABB	AABB	AABB	ABBB	ABBB	ABBB	BBBB	BBBB	BBBB	ABBB	ABBB	ABBB	BBBB	BBBB	BBBB	BBBB	BBBB	BBBB	ABBB	ABBB	ABBB	ABBB
1137	solcap_snp_c2_27437	0	0.125	BBBB	BBBB	BBBB	ABBB	ABBB	ABBB	BBBB	BBBB	BBBB	BBBB	BBBB	BBBB	BBBB	BBBB	BBBB	BBBB	BBBB	BBBB	ABBB	ABBB	ABBB	BBBB	BBBB	BBBB	AABB	AABB	AABB	ABBB	ABBB	ABBB	BBBB	BBBB	BBBB	ABBB	ABBB	ABBB	BBBB	BBBB	BBBB	BBBB	BBBB	BBBB	ABBB	ABBB	ABBB	ABBB
1138	solcap_snp_c2_27716	0	0.125	AAAB	AAAB	AAAB	AAAA	AAAA	AAAA	AAAB	AAAB	AAAB	AAAB	AAAB	AAAB	AAAA	AAAA	AAAA	AABB	AABB	AABB	AAAA	AAAA	AAAA	AAAA	AAAA	AAAA	AAAA	AAAA	AAAA	AAAA	AAAA	AAAA	AAAA	AAAA	AAAA	AAAA	AAAA	AAAA	AAAA	AAAA	AAAA	AAAA	AAAA	AAAA	AAAB	AAAB	AAAB	AABB
1139	solcap_snp_c2_27761	0	0.125	ABBB	ABBB	ABBB	BBBB	BBBB	BBBB	ABBB	ABBB	ABBB	ABBB	ABBB	ABBB	BBBB	BBBB	BBBB	AABB	AABB	AABB	BBBB	BBBB	BBBB	BBBB	BBBB	BBBB	BBBB	BBBB	BBBB	BBBB	BBBB	BBBB	BBBB	BBBB	BBBB	BBBB	BBBB	BBBB	BBBB	BBBB	BBBB	BBBB	BBBB	BBBB	ABBB	ABBB	ABBB	AABB
1140	solcap_snp_c2_27806	0	0.125	AAAA	AAAA	AAAA	AAAA	AAAA	AAAA	AAAB	AAAB	AAAB	AAAA	AAAA	AAAA	AAAA	AAAA	AAAA	AAAB	AAAB	AAAB	AAAB	AAAB	AAAB	AAAA	AAAA	AAAA	AAAB	AAAB	AAAB	AAAA	AAAA	AAAA	AAAA	AAAA	AAAA	AAAB	AAAB	AAAB	AAAA	AAAA	AAAA	AAAB	AAAB	AAAB	AAAA	AAAA	AAAA	AABB
1141	solcap_snp_c2_27808	0	0.125	BBBB	BBBB	BBBB	BBBB	BBBB	BBBB	ABBB	ABBB	ABBB	BBBB	BBBB	BBBB	BBBB	BBBB	BBBB	ABBB	ABBB	ABBB	ABBB	ABBB	ABBB	BBBB	BBBB	BBBB	ABBB	ABBB	ABBB	BBBB	BBBB	BBBB	BBBB	BBBB	BBBB	ABBB	ABBB	ABBB	BBBB	BBBB	BBBB	ABBB	ABBB	ABBB	BBBB	BBBB	BBBB	AABB
1142	solcap_snp_c2_27879	0	0.125	AABB	AABB	AABB	AABB	AABB	AABB	AAAB	AAAB	AAAB	AAAA	AAAA	AAAA	AAAA	AAAA	AAAA	AAAB	AAAB	AAAB	AAAA	AAAA	AAAA	AAAA	AAAA	AAAA	AAAB	AAAB	AAAB	AAAA	AAAA	AAAA	AAAA	AAAA	AAAA	AAAA	AAAA	AAAA	AAAA	AAAA	AAAA	AAAA	AAAA	AAAA	AAAB	AAAB	AAAB	AAAA
1143	solcap_snp_c2_28195	0	0.125	ABBB	ABBB	ABBB	BBBB	BBBB	BBBB	BBBB	BBBB	BBBB	BBBB	BBBB	BBBB	AABB	AABB	AABB	ABBB	ABBB	ABBB	BBBB	BBBB	BBBB	BBBB	BBBB	BBBB	BBBB	BBBB	BBBB	BBBB	BBBB	BBBB	AABB	AABB	AABB	ABBB	ABBB	ABBB	ABBB	ABBB	ABBB	BBBB	BBBB	BBBB	BBBB	BBBB	BBBB	BBBB
1144	solcap_snp_c2_28212	0	0.125	AAAB	AAAB	AAAB	AAAA	AAAA	AAAA	AAAA	AAAA	AAAA	AAAA	AAAA	AAAA	AABB	AABB	AABB	AAAB	AAAB	AAAB	AAAA	AAAA	AAAA	AAAA	AAAA	AAAA	AAAA	AAAA	AAAA	AAAA	AAAA	AAAA	AABB	AABB	AABB	AAAB	AAAB	AAAB	AAAB	AAAB	AAAB	AAAA	AAAA	AAAA	AAAA	AAAA	AAAA	AAAA
1145	solcap_snp_c2_28310	0	0.125	ABBB	ABBB	ABBB	BBBB	BBBB	BBBB	BBBB	BBBB	BBBB	BBBB	BBBB	BBBB	AABB	AABB	AABB	ABBB	ABBB	ABBB	BBBB	BBBB	BBBB	BBBB	BBBB	BBBB	BBBB	BBBB	BBBB	BBBB	BBBB	BBBB	AABB	AABB	AABB	ABBB	ABBB	ABBB	ABBB	ABBB	ABBB	BBBB	BBBB	BBBB	BBBB	BBBB	BBBB	BBBB
1146	solcap_snp_c2_28568	0	0.125	AAAB	AAAB	AAAB	AAAA	AAAA	AAAA	AAAB	AAAB	AAAB	AAAA	AAAA	AAAA	AAAB	AAAB	AAAB	AAAB	AAAB	AAAB	AAAA	AAAA	AAAA	AAAB	AAAB	AAAB	AAAB	AAAB	AAAB	AAAA	AAAA	AAAA	AAAA	AAAA	AAAA	AAAA	AAAA	AAAA	AAAA	AAAA	AAAA	AAAB	AAAB	AAAB	AAAB	AAAB	AAAB	AAAA
1147	solcap_snp_c2_28632	0	0.125	AAAA	AAAA	AAAA	AAAB	AAAB	AAAB	AAAA	AAAA	AAAA	AAAA	AAAA	AAAA	AAAA	AAAA	AAAA	AAAB	AAAB	AAAB	AAAA	AAAA	AAAA	AAAB	AAAB	AAAB	AAAB	AAAB	AAAB	AAAA	AAAA	AAAA	AAAA	AAAA	AAAA	AAAA	AAAA	AAAA	AAAA	AAAA	AAAA	AABB	AABB	AABB	AAAB	AAAB	AAAB	AAAB
1148	solcap_snp_c2_28740	0	0.125	BBBB	BBBB	BBBB	ABBB	ABBB	ABBB	ABBB	ABBB	ABBB	ABBB	ABBB	ABBB	BBBB	BBBB	BBBB	BBBB	BBBB	BBBB	BBBB	BBBB	BBBB	BBBB	BBBB	BBBB	BBBB	BBBB	BBBB	BBBB	BBBB	BBBB	BBBB	BBBB	BBBB	ABBB	ABBB	ABBB	ABBB	ABBB	ABBB	ABBB	ABBB	ABBB	ABBB	ABBB	ABBB	ABBB
1149	solcap_snp_c2_29113	0	0.125	BBBB	BBBB	BBBB	ABBB	ABBB	ABBB	ABBB	ABBB	ABBB	BBBB	BBBB	BBBB	ABBB	ABBB	ABBB	ABBB	ABBB	ABBB	BBBB	BBBB	BBBB	ABBB	ABBB	ABBB	BBBB	BBBB	BBBB	BBBB	BBBB	BBBB	BBBB	BBBB	BBBB	BBBB	BBBB	BBBB	BBBB	BBBB	BBBB	AABB	AABB	AABB	ABBB	ABBB	ABBB	BBBB
1150	solcap_snp_c2_29141	0	0.125	AAAA	AAAA	AAAA	AAAB	AAAB	AAAB	AAAB	AAAB	AAAB	AAAA	AAAA	AAAA	AAAB	AAAB	AAAB	AAAB	AAAB	AAAB	AAAA	AAAA	AAAA	AAAB	AAAB	AAAB	AABB	AABB	AABB	AAAA	AAAA	AAAA	AAAA	AAAA	AAAA	AAAA	AAAA	AAAA	AAAB	AAAB	AAAB	AAAA	AAAA	AAAA	AAAA	AAAA	AAAA	AAAA
1151	solcap_snp_c2_308	0	0.125	BBBB	BBBB	BBBB	ABBB	ABBB	ABBB	BBBB	BBBB	BBBB	ABBB	ABBB	ABBB	BBBB	BBBB	BBBB	ABBB	ABBB	ABBB	ABBB	ABBB	ABBB	BBBB	BBBB	BBBB	AABB	AABB	AABB	BBBB	BBBB	BBBB	BBBB	BBBB	BBBB	BBBB	BBBB	BBBB	BBBB	BBBB	BBBB	BBBB	BBBB	BBBB	ABBB	ABBB	ABBB	ABBB
1152	solcap_snp_c2_30957	0	0.125	AAAA	AAAA	AAAA	AAAB	AAAB	AAAB	AAAA	AAAA	AAAA	AAAA	AAAA	AAAA	AAAA	AAAA	AAAA	AAAA	AAAA	AAAA	AAAB	AAAB	AAAB	AAAA	AAAA	AAAA	AAAA	AAAA	AAAA	AAAA	AAAA	AAAA	AABB	AABB	AABB	AABB	AABB	AABB	AAAB	AAAB	AAAB	AAAA	AAAA	AAAA	AAAB	AAAB	AAAB	AAAA
1153	solcap_snp_c2_31662	0	0.125	ABBB	ABBB	ABBB	AABB	AABB	AABB	BBBB	BBBB	BBBB	ABBB	ABBB	ABBB	BBBB	BBBB	BBBB	BBBB	BBBB	BBBB	BBBB	BBBB	BBBB	BBBB	BBBB	BBBB	BBBB	BBBB	BBBB	BBBB	BBBB	BBBB	BBBB	BBBB	BBBB	BBBB	BBBB	BBBB	BBBB	BBBB	BBBB	ABBB	ABBB	ABBB	AABB	AABB	AABB	ABBB
1154	solcap_snp_c2_31989	0	0.125	ABBB	ABBB	ABBB	BBBB	BBBB	BBBB	BBBB	BBBB	BBBB	BBBB	BBBB	BBBB	ABBB	ABBB	ABBB	BBBB	BBBB	BBBB	ABBB	ABBB	ABBB	BBBB	BBBB	BBBB	BBBB	BBBB	BBBB	BBBB	BBBB	BBBB	AAAB	AAAB	AAAB	ABBB	ABBB	ABBB	ABBB	ABBB	ABBB	BBBB	BBBB	BBBB	BBBB	BBBB	BBBB	BBBB
1155	solcap_snp_c2_32339	0	0.125	BBBB	BBBB	BBBB	ABBB	ABBB	ABBB	ABBB	ABBB	ABBB	BBBB	BBBB	BBBB	ABBB	ABBB	ABBB	ABBB	ABBB	ABBB	BBBB	BBBB	BBBB	ABBB	ABBB	ABBB	BBBB	BBBB	BBBB	BBBB	BBBB	BBBB	BBBB	BBBB	BBBB	BBBB	BBBB	BBBB	ABBB	ABBB	ABBB	ABBB	ABBB	ABBB	ABBB	ABBB	ABBB	BBBB
1156	solcap_snp_c2_32952	0	0.125	BBBB	BBBB	BBBB	ABBB	ABBB	ABBB	ABBB	ABBB	ABBB	BBBB	BBBB	BBBB	BBBB	BBBB	BBBB	BBBB	BBBB	BBBB	ABBB	ABBB	ABBB	BBBB	BBBB	BBBB	ABBB	ABBB	ABBB	BBBB	BBBB	BBBB	ABBB	ABBB	ABBB	BBBB	BBBB	BBBB	ABBB	ABBB	ABBB	ABBB	ABBB	ABBB	BBBB	BBBB	BBBB	ABBB
1157	solcap_snp_c2_33493	0	0.125	AAAB	AAAB	AAAB	AAAA	AAAA	AAAA	AAAA	AAAA	AAAA	AAAB	AAAB	AAAB	AAAA	AAAA	AAAA	AAAA	AAAA	AAAA	AAAB	AAAB	AAAB	AAAB	AAAB	AAAB	AAAB	AAAB	AAAB	AAAB	AAAB	AAAB	AAAA	AAAA	AAAA	AAAB	AAAB	AAAB	AAAB	AAAB	AAAB	AAAA	AAAA	AAAA	AAAA	AAAA	AAAA	AAAA
1158	solcap_snp_c2_3449	0	0.125	BBBB	BBBB	BBBB	BBBB	BBBB	BBBB	BBBB	BBBB	BBBB	ABBB	ABBB	ABBB	BBBB	BBBB	BBBB	BBBB	BBBB	BBBB	ABBB	ABBB	ABBB	BBBB	BBBB	BBBB	BBBB	BBBB	BBBB	ABBB	ABBB	ABBB	BBBB	BBBB	BBBB	ABBB	ABBB	ABBB	ABBB	ABBB	ABBB	AABB	AABB	AABB	BBBB	BBBB	BBBB	ABBB
1159	solcap_snp_c2_36370	0	0.125	BBBB	BBBB	BBBB	ABBB	ABBB	ABBB	BBBB	BBBB	BBBB	ABBB	ABBB	ABBB	BBBB	BBBB	BBBB	BBBB	BBBB	BBBB	ABBB	ABBB	ABBB	ABBB	ABBB	ABBB	BBBB	BBBB	BBBB	BBBB	BBBB	BBBB	BBBB	BBBB	BBBB	BBBB	BBBB	BBBB	BBBB	BBBB	BBBB	ABBB	ABBB	ABBB	AABB	AABB	AABB	ABBB
1160	solcap_snp_c2_36400	0	0.125	AAAA	AAAA	AAAA	AAAB	AAAB	AAAB	AAAA	AAAA	AAAA	AAAB	AAAB	AAAB	AAAA	AAAA	AAAA	AAAA	AAAA	AAAA	AAAB	AAAB	AAAB	AAAB	AAAB	AAAB	AAAA	AAAA	AAAA	AAAA	AAAA	AAAA	AAAA	AAAA	AAAA	AAAA	AAAA	AAAA	AAAA	AAAA	AAAA	AAAB	AAAB	AAAB	AABB	AABB	AABB	AAAB
1161	solcap_snp_c2_36943	0	0.125	ABBB	ABBB	ABBB	BBBB	BBBB	BBBB	BBBB	BBBB	BBBB	BBBB	BBBB	BBBB	BBBB	BBBB	BBBB	BBBB	BBBB	BBBB	AABB	AABB	AABB	BBBB	BBBB	BBBB	BBBB	BBBB	BBBB	AABB	AABB	AABB	BBBB	BBBB	BBBB	ABBB	ABBB	ABBB	ABBB	ABBB	ABBB	BBBB	BBBB	BBBB	BBBB	BBBB	BBBB	ABBB
1162	solcap_snp_c2_3738	0	0.125	BBBB	BBBB	BBBB	BBBB	BBBB	BBBB	ABBB	ABBB	ABBB	BBBB	BBBB	BBBB	BBBB	BBBB	BBBB	BBBB	BBBB	BBBB	BBBB	BBBB	BBBB	ABBB	ABBB	ABBB	ABBB	ABBB	ABBB	ABBB	ABBB	ABBB	AABB	AABB	AABB	BBBB	BBBB	BBBB	BBBB	BBBB	BBBB	BBBB	BBBB	BBBB	ABBB	ABBB	ABBB	ABBB
1163	solcap_snp_c2_37762	0	0.125	AAAA	AAAA	AAAA	AAAA	AAAA	AAAA	AAAA	AAAA	AAAA	AAAA	AAAA	AAAA	AABB	AABB	AABB	AAAA	AAAA	AAAA	AAAB	AAAB	AAAB	AAAA	AAAA	AAAA	AAAA	AAAA	AAAA	AAAB	AAAB	AAAB	AAAA	AAAA	AAAA	AAAA	AAAA	AAAA	AAAB	AAAB	AAAB	AAAB	AAAB	AAAB	AAAB	AAAB	AAAB	AAAB
1164	solcap_snp_c2_39031	0	0.125	AAAA	AAAA	AAAA	AAAB	AAAB	AAAB	AAAA	AAAA	AAAA	AAAA	AAAA	AAAA	AAAB	AAAB	AAAB	AAAB	AAAB	AAAB	AAAA	AAAA	AAAA	AAAB	AAAB	AAAB	AAAA	AAAA	AAAA	AAAA	AAAA	AAAA	AAAA	AAAA	AAAA	AAAA	AAAA	AAAA	AAAB	AAAB	AAAB	AAAA	AAAA	AAAA	AABB	AABB	AABB	AAAB
1165	solcap_snp_c2_39034	0	0.125	BBBB	BBBB	BBBB	ABBB	ABBB	ABBB	BBBB	BBBB	BBBB	BBBB	BBBB	BBBB	ABBB	ABBB	ABBB	ABBB	ABBB	ABBB	BBBB	BBBB	BBBB	ABBB	ABBB	ABBB	BBBB	BBBB	BBBB	BBBB	BBBB	BBBB	BBBB	BBBB	BBBB	BBBB	BBBB	BBBB	ABBB	ABBB	ABBB	BBBB	BBBB	BBBB	AABB	AABB	AABB	ABBB
1166	solcap_snp_c2_39084	0	0.125	BBBB	BBBB	BBBB	BBBB	BBBB	BBBB	BBBB	BBBB	BBBB	ABBB	ABBB	ABBB	BBBB	BBBB	BBBB	ABBB	ABBB	ABBB	ABBB	ABBB	ABBB	BBBB	BBBB	BBBB	BBBB	BBBB	BBBB	ABBB	ABBB	ABBB	BBBB	BBBB	BBBB	AABB	AABB	AABB	ABBB	ABBB	ABBB	ABBB	ABBB	ABBB	BBBB	BBBB	BBBB	BBBB
1167	solcap_snp_c2_39086	0	0.125	AAAA	AAAA	AAAA	AAAA	AAAA	AAAA	AAAA	AAAA	AAAA	AAAB	AAAB	AAAB	AAAA	AAAA	AAAA	AAAB	AAAB	AAAB	AAAB	AAAB	AAAB	AAAA	AAAA	AAAA	AAAA	AAAA	AAAA	AAAB	AAAB	AAAB	AAAA	AAAA	AAAA	AABB	AABB	AABB	AAAB	AAAB	AAAB	AAAB	AAAB	AAAB	AAAA	AAAA	AAAA	AAAA
1168	solcap_snp_c2_39293	0	0.125	AAAB	AAAB	AAAB	AABB	AABB	AABB	AAAA	AAAA	AAAA	AAAA	AAAA	AAAA	AAAA	AAAA	AAAA	AAAB	AAAB	AAAB	AAAA	AAAA	AAAA	AAAA	AAAA	AAAA	AAAA	AAAA	AAAA	AAAA	AAAA	AAAA	AAAA	AAAA	AAAA	AAAB	AAAB	AAAB	AAAA	AAAA	AAAA	AAAA	AAAA	AAAA	AAAB	AAAB	AAAB	AABB
1169	solcap_snp_c2_39856	0	0.125	BBBB	BBBB	BBBB	BBBB	BBBB	BBBB	BBBB	BBBB	BBBB	AABB	AABB	AABB	ABBB	ABBB	ABBB	BBBB	BBBB	BBBB	BBBB	BBBB	BBBB	BBBB	BBBB	BBBB	ABBB	ABBB	ABBB	BBBB	BBBB	BBBB	BBBB	BBBB	BBBB	BBBB	BBBB	BBBB	ABBB	ABBB	ABBB	ABBB	ABBB	ABBB	ABBB	ABBB	ABBB	ABBB
1170	solcap_snp_c2_41438	0	0.125	AABB	AABB	AABB	AAAA	AAAA	AAAA	AAAB	AAAB	AAAB	AAAB	AAAB	AAAB	AAAA	AAAA	AAAA	AAAA	AAAA	AAAA	AAAA	AAAA	AAAA	AAAA	AAAA	AAAA	AABB	AABB	AABB	AAAA	AAAA	AAAA	AAAA	AAAA	AAAA	AAAA	AAAA	AAAA	AAAA	AAAA	AAAA	AABB	AABB	AABB	AAAA	AAAA	AAAA	AAAA
1171	solcap_snp_c2_4240	0	0.125	BBBB	BBBB	BBBB	BBBB	BBBB	BBBB	BBBB	BBBB	BBBB	BBBB	BBBB	BBBB	AAAB	AAAB	AAAB	BBBB	BBBB	BBBB	BBBB	BBBB	BBBB	ABBB	ABBB	ABBB	BBBB	BBBB	BBBB	BBBB	BBBB	BBBB	AAAB	AAAB	AAAB	BBBB	BBBB	BBBB	BBBB	BBBB	BBBB	ABBB	ABBB	ABBB	BBBB	BBBB	BBBB	BBBB
1172	solcap_snp_c2_43049	0	0.125	BBBB	BBBB	BBBB	ABBB	ABBB	ABBB	BBBB	BBBB	BBBB	ABBB	ABBB	ABBB	ABBB	ABBB	ABBB	ABBB	ABBB	ABBB	BBBB	BBBB	BBBB	BBBB	BBBB	BBBB	BBBB	BBBB	BBBB	BBBB	BBBB	BBBB	ABBB	ABBB	ABBB	ABBB	ABBB	ABBB	BBBB	BBBB	BBBB	ABBB	ABBB	ABBB	ABBB	ABBB	ABBB	BBBB
1173	solcap_snp_c2_43255	0	0.125	BBBB	BBBB	BBBB	ABBB	ABBB	ABBB	BBBB	BBBB	BBBB	BBBB	BBBB	BBBB	ABBB	ABBB	ABBB	ABBB	ABBB	ABBB	BBBB	BBBB	BBBB	ABBB	ABBB	ABBB	BBBB	BBBB	BBBB	BBBB	BBBB	BBBB	BBBB	BBBB	BBBB	BBBB	BBBB	BBBB	BBBB	BBBB	BBBB	AABB	AABB	AABB	ABBB	ABBB	ABBB	ABBB
1174	solcap_snp_c2_43850	0	0.125	AAAB	AAAB	AAAB	AAAA	AAAA	AAAA	AAAB	AAAB	AAAB	AAAA	AAAA	AAAA	AAAB	AAAB	AAAB	AAAA	AAAA	AAAA	AAAA	AAAA	AAAA	AAAA	AAAA	AAAA	AABB	AABB	AABB	AAAB	AAAB	AAAB	AABB	AABB	AABB	AAAA	AAAA	AAAA	AAAA	AAAA	AAAA	AAAA	AAAA	AAAA	AAAA	AAAA	AAAA	AAAA
1175	solcap_snp_c2_44293	0	0.125	ABBB	ABBB	ABBB	BBBB	BBBB	BBBB	ABBB	ABBB	ABBB	BBBB	BBBB	BBBB	AABB	AABB	AABB	ABBB	ABBB	ABBB	BBBB	BBBB	BBBB	BBBB	BBBB	BBBB	ABBB	ABBB	ABBB	BBBB	BBBB	BBBB	ABBB	ABBB	ABBB	BBBB	BBBB	BBBB	BBBB	BBBB	BBBB	BBBB	BBBB	BBBB	ABBB	ABBB	ABBB	BBBB
1176	solcap_snp_c2_44297	0	0.125	AAAB	AAAB	AAAB	AAAA	AAAA	AAAA	AAAB	AAAB	AAAB	AAAA	AAAA	AAAA	AABB	AABB	AABB	AAAB	AAAB	AAAB	AAAA	AAAA	AAAA	AAAA	AAAA	AAAA	AAAB	AAAB	AAAB	AAAA	AAAA	AAAA	AAAB	AAAB	AAAB	AAAA	AAAA	AAAA	AAAA	AAAA	AAAA	AAAA	AAAA	AAAA	AAAB	AAAB	AAAB	AAAA
1177	solcap_snp_c2_45616	0	0.125	AAAB	AAAB	AAAB	AAAA	AAAA	AAAA	AAAB	AAAB	AAAB	AAAA	AAAA	AAAA	AAAB	AAAB	AAAB	AAAB	AAAB	AAAB	AAAB	AAAB	AAAB	AAAB	AAAB	AAAB	AAAB	AAAB	AAAB	AAAB	AAAB	AAAB	AAAA	AAAA	AAAA	AAAA	AAAA	AAAA	AAAA	AAAA	AAAA	AAAA	AAAA	AAAA	AAAA	AAAA	AAAA	AAAA
1178	solcap_snp_c2_45927	0	0.125	AAAA	AAAA	AAAA	AAAB	AAAB	AAAB	AAAA	AAAA	AAAA	AAAB	AAAB	AAAB	AAAB	AAAB	AAAB	AAAB	AAAB	AAAB	AAAA	AAAA	AAAA	AAAA	AAAA	AAAA	AAAB	AAAB	AAAB	AAAA	AAAA	AAAA	AAAA	AAAA	AAAA	AAAA	AAAA	AAAA	AAAA	AAAA	AAAA	AAAB	AAAB	AAAB	AAAB	AAAB	AAAB	AAAB
1179	solcap_snp_c2_46106	0	0.125	BBBB	BBBB	BBBB	ABBB	ABBB	ABBB	ABBB	ABBB	ABBB	ABBB	ABBB	ABBB	BBBB	BBBB	BBBB	BBBB	BBBB	BBBB	BBBB	BBBB	BBBB	ABBB	ABBB	ABBB	BBBB	BBBB	BBBB	ABBB	ABBB	ABBB	BBBB	BBBB	BBBB	BBBB	BBBB	BBBB	ABBB	ABBB	ABBB	BBBB	BBBB	BBBB	AABB	AABB	AABB	BBBB
1180	solcap_snp_c2_46108	0	0.125	BBBB	BBBB	BBBB	ABBB	ABBB	ABBB	ABBB	ABBB	ABBB	ABBB	ABBB	ABBB	BBBB	BBBB	BBBB	BBBB	BBBB	BBBB	BBBB	BBBB	BBBB	ABBB	ABBB	ABBB	BBBB	BBBB	BBBB	ABBB	ABBB	ABBB	BBBB	BBBB	BBBB	BBBB	BBBB	BBBB	ABBB	ABBB	ABBB	BBBB	BBBB	BBBB	AABB	AABB	AABB	BBBB
1181	solcap_snp_c2_46109	0	0.125	BBBB	BBBB	BBBB	ABBB	ABBB	ABBB	ABBB	ABBB	ABBB	ABBB	ABBB	ABBB	BBBB	BBBB	BBBB	BBBB	BBBB	BBBB	BBBB	BBBB	BBBB	ABBB	ABBB	ABBB	BBBB	BBBB	BBBB	ABBB	ABBB	ABBB	BBBB	BBBB	BBBB	BBBB	BBBB	BBBB	ABBB	ABBB	ABBB	BBBB	BBBB	BBBB	AABB	AABB	AABB	BBBB
1182	solcap_snp_c2_46225	0	0.125	BBBB	BBBB	BBBB	BBBB	BBBB	BBBB	ABBB	ABBB	ABBB	ABBB	ABBB	ABBB	BBBB	BBBB	BBBB	AABB	AABB	AABB	BBBB	BBBB	BBBB	ABBB	ABBB	ABBB	BBBB	BBBB	BBBB	ABBB	ABBB	ABBB	ABBB	ABBB	ABBB	BBBB	BBBB	BBBB	BBBB	BBBB	BBBB	BBBB	BBBB	BBBB	BBBB	BBBB	BBBB	ABBB
1183	solcap_snp_c2_48033	0	0.125	AAAA	AAAA	AAAA	AAAB	AAAB	AAAB	AAAA	AAAA	AAAA	AAAB	AAAB	AAAB	AAAA	AAAA	AAAA	AABB	AABB	AABB	AAAA	AAAA	AAAA	AAAA	AAAA	AAAA	AAAB	AAAB	AAAB	AAAA	AAAA	AAAA	AABB	AABB	AABB	AAAA	AAAA	AAAA	AAAA	AAAA	AAAA	AAAA	AAAA	AAAA	AAAB	AAAB	AAAB	AAAA
1184	solcap_snp_c2_48041	0	0.125	AABB	AABB	AABB	AAAA	AAAA	AAAA	AAAB	AAAB	AAAB	AAAA	AAAA	AAAA	AAAA	AAAA	AAAA	AAAA	AAAA	AAAA	AAAB	AAAB	AAAB	AAAA	AAAA	AAAA	AAAB	AAAB	AAAB	AAAB	AAAB	AAAB	AAAA	AAAA	AAAA	AAAB	AAAB	AAAB	AAAB	AAAB	AAAB	AAAA	AAAA	AAAA	AAAA	AAAA	AAAA	AAAA
1185	solcap_snp_c2_48073	0	0.125	AAAA	AAAA	AAAA	AAAA	AAAA	AAAA	AAAA	AAAA	AAAA	AAAA	AAAA	AAAA	AAAB	AAAB	AAAB	AAAB	AAAB	AAAB	AAAB	AAAB	AAAB	AAAB	AAAB	AAAB	AAAA	AAAA	AAAA	AAAA	AAAA	AAAA	ABBB	ABBB	ABBB	AAAA	AAAA	AAAA	AAAB	AAAB	AAAB	AAAA	AAAA	AAAA	AAAA	AAAA	AAAA	AAAA
1186	solcap_snp_c2_48074	0	0.125	BBBB	BBBB	BBBB	BBBB	BBBB	BBBB	BBBB	BBBB	BBBB	BBBB	BBBB	BBBB	ABBB	ABBB	ABBB	ABBB	ABBB	ABBB	ABBB	ABBB	ABBB	ABBB	ABBB	ABBB	BBBB	BBBB	BBBB	BBBB	BBBB	BBBB	AAAB	AAAB	AAAB	BBBB	BBBB	BBBB	ABBB	ABBB	ABBB	BBBB	BBBB	BBBB	BBBB	BBBB	BBBB	BBBB
1187	solcap_snp_c2_48124	0	0.125	ABBB	ABBB	ABBB	ABBB	ABBB	ABBB	ABBB	ABBB	ABBB	ABBB	ABBB	ABBB	BBBB	BBBB	BBBB	BBBB	BBBB	BBBB	ABBB	ABBB	ABBB	BBBB	BBBB	BBBB	BBBB	BBBB	BBBB	ABBB	ABBB	ABBB	BBBB	BBBB	BBBB	BBBB	BBBB	BBBB	ABBB	ABBB	ABBB	BBBB	BBBB	BBBB	BBBB	BBBB	BBBB	ABBB
1188	solcap_snp_c2_48125	0	0.125	ABBB	ABBB	ABBB	ABBB	ABBB	ABBB	ABBB	ABBB	ABBB	ABBB	ABBB	ABBB	BBBB	BBBB	BBBB	BBBB	BBBB	BBBB	ABBB	ABBB	ABBB	BBBB	BBBB	BBBB	BBBB	BBBB	BBBB	ABBB	ABBB	ABBB	BBBB	BBBB	BBBB	BBBB	BBBB	BBBB	ABBB	ABBB	ABBB	BBBB	BBBB	BBBB	BBBB	BBBB	BBBB	ABBB
1189	solcap_snp_c2_48155	0	0.125	BBBB	BBBB	BBBB	ABBB	ABBB	ABBB	ABBB	ABBB	ABBB	ABBB	ABBB	ABBB	BBBB	BBBB	BBBB	ABBB	ABBB	ABBB	ABBB	ABBB	ABBB	BBBB	BBBB	BBBB	BBBB	BBBB	BBBB	BBBB	BBBB	BBBB	AABB	AABB	AABB	BBBB	BBBB	BBBB	ABBB	ABBB	ABBB	BBBB	BBBB	BBBB	BBBB	BBBB	BBBB	BBBB
1190	solcap_snp_c2_49060	0	0.125	AAAB	AAAB	AAAB	AAAA	AAAA	AAAA	AAAB	AAAB	AAAB	AAAA	AAAA	AAAA	AAAB	AAAB	AAAB	AAAA	AAAA	AAAA	AAAA	AAAA	AAAA	AAAA	AAAA	AAAA	AAAA	AAAA	AAAA	AAAB	AAAB	AAAB	AABB	AABB	AABB	AAAA	AAAA	AAAA	AAAB	AAAB	AAAB	AAAB	AAAB	AAAB	AAAA	AAAA	AAAA	AAAA
1191	solcap_snp_c2_49337	0	0.125	AAAB	AAAB	AAAB	AAAA	AAAA	AAAA	AAAB	AAAB	AAAB	AAAA	AAAA	AAAA	AAAB	AAAB	AAAB	AABB	AABB	AABB	AAAA	AAAA	AAAA	AAAA	AAAA	AAAA	AAAB	AAAB	AAAB	AAAA	AAAA	AAAA	AAAA	AAAA	AAAA	AAAA	AAAA	AAAA	AAAA	AAAA	AAAA	AAAB	AAAB	AAAB	AAAB	AAAB	AAAB	AAAA
1192	solcap_snp_c2_49378	0	0.125	AAAB	AAAB	AAAB	AAAA	AAAA	AAAA	AAAB	AAAB	AAAB	AAAA	AAAA	AAAA	AAAB	AAAB	AAAB	AABB	AABB	AABB	AAAA	AAAA	AAAA	AAAA	AAAA	AAAA	AAAB	AAAB	AAAB	AAAA	AAAA	AAAA	AAAA	AAAA	AAAA	AAAA	AAAA	AAAA	AAAA	AAAA	AAAA	AAAB	AAAB	AAAB	AAAB	AAAB	AAAB	AAAA
1193	solcap_snp_c2_49820	0	0.125	BBBB	BBBB	BBBB	ABBB	ABBB	ABBB	BBBB	BBBB	BBBB	BBBB	BBBB	BBBB	ABBB	ABBB	ABBB	ABBB	ABBB	ABBB	BBBB	BBBB	BBBB	BBBB	BBBB	BBBB	ABBB	ABBB	ABBB	BBBB	BBBB	BBBB	BBBB	BBBB	BBBB	BBBB	BBBB	BBBB	ABBB	ABBB	ABBB	ABBB	ABBB	ABBB	AABB	AABB	AABB	BBBB
1194	solcap_snp_c2_49832	0	0.125	BBBB	BBBB	BBBB	AABB	AABB	AABB	BBBB	BBBB	BBBB	BBBB	BBBB	BBBB	ABBB	ABBB	ABBB	BBBB	BBBB	BBBB	BBBB	BBBB	BBBB	ABBB	ABBB	ABBB	BBBB	BBBB	BBBB	BBBB	BBBB	BBBB	ABBB	ABBB	ABBB	BBBB	BBBB	BBBB	BBBB	BBBB	BBBB	BBBB	BBBB	BBBB	AABB	AABB	AABB	ABBB
1195	solcap_snp_c2_49848	0	0.125	AAAB	AAAB	AAAB	AAAA	AAAA	AAAA	AAAA	AAAA	AAAA	AAAB	AAAB	AAAB	AAAA	AAAA	AAAA	AAAB	AAAB	AAAB	AAAB	AAAB	AAAB	AAAA	AAAA	AAAA	AAAA	AAAA	AAAA	AAAB	AAAB	AAAB	AAAA	AAAA	AAAA	AAAB	AAAB	AAAB	AAAA	AAAA	AAAA	AAAB	AAAB	AAAB	AAAA	AAAA	AAAA	AAAB
1196	solcap_snp_c2_49936	0	0.125	AAAA	AAAA	AAAA	AAAA	AAAA	AAAA	AAAB	AAAB	AAAB	AAAB	AAAB	AAAB	AAAA	AAAA	AAAA	AAAB	AAAB	AAAB	AAAB	AAAB	AAAB	AAAB	AAAB	AAAB	AAAA	AAAA	AAAA	AAAA	AAAA	AAAA	AAAA	AAAA	AAAA	AAAA	AAAA	AAAA	AAAB	AAAB	AAAB	AAAA	AAAA	AAAA	AAAB	AAAB	AAAB	AAAB
1197	solcap_snp_c2_50796	0	0.125	BBBB	BBBB	BBBB	ABBB	ABBB	ABBB	BBBB	BBBB	BBBB	BBBB	BBBB	BBBB	AABB	AABB	AABB	ABBB	ABBB	ABBB	BBBB	BBBB	BBBB	BBBB	BBBB	BBBB	AABB	AABB	AABB	BBBB	BBBB	BBBB	ABBB	ABBB	ABBB	BBBB	BBBB	BBBB	BBBB	BBBB	BBBB	ABBB	ABBB	ABBB	BBBB	BBBB	BBBB	BBBB
1198	solcap_snp_c2_50799	0	0.125	BBBB	BBBB	BBBB	ABBB	ABBB	ABBB	BBBB	BBBB	BBBB	BBBB	BBBB	BBBB	AABB	AABB	AABB	ABBB	ABBB	ABBB	BBBB	BBBB	BBBB	BBBB	BBBB	BBBB	AABB	AABB	AABB	BBBB	BBBB	BBBB	ABBB	ABBB	ABBB	BBBB	BBBB	BBBB	BBBB	BBBB	BBBB	ABBB	ABBB	ABBB	BBBB	BBBB	BBBB	BBBB
1199	solcap_snp_c2_50983	0	0.125	ABBB	ABBB	ABBB	BBBB	BBBB	BBBB	BBBB	BBBB	BBBB	BBBB	BBBB	BBBB	AABB	AABB	AABB	BBBB	BBBB	BBBB	ABBB	ABBB	ABBB	ABBB	ABBB	ABBB	BBBB	BBBB	BBBB	ABBB	ABBB	ABBB	ABBB	ABBB	ABBB	ABBB	ABBB	ABBB	BBBB	BBBB	BBBB	BBBB	BBBB	BBBB	BBBB	BBBB	BBBB	BBBB
1200	solcap_snp_c2_51273	0	0.125	AAAA	AAAA	AAAA	AAAA	AAAA	AAAA	AAAA	AAAA	AAAA	AAAA	AAAA	AAAA	AAAA	AAAA	AAAA	AAAA	AAAA	AAAA	AAAB	AAAB	AAAB	AAAB	AAAB	AAAB	AAAB	AAAB	AAAB	AAAA	AAAA	AAAA	AAAA	AAAA	AAAA	AABB	AABB	AABB	AAAA	AAAA	AAAA	AAAA	AAAA	AAAA	AAAB	AAAB	AAAB	AABB
1201	solcap_snp_c2_51559	0	0.125	BBBB	BBBB	BBBB	BBBB	BBBB	BBBB	BBBB	BBBB	BBBB	BBBB	BBBB	BBBB	ABBB	ABBB	ABBB	ABBB	ABBB	ABBB	ABBB	ABBB	ABBB	ABBB	ABBB	ABBB	BBBB	BBBB	BBBB	BBBB	BBBB	BBBB	AAAB	AAAB	AAAB	BBBB	BBBB	BBBB	ABBB	ABBB	ABBB	BBBB	BBBB	BBBB	BBBB	BBBB	BBBB	BBBB
1202	solcap_snp_c2_51578	0	0.125	AAAA	AAAA	AAAA	AAAB	AAAB	AAAB	AAAB	AAAB	AAAB	AAAB	AAAB	AAAB	AABB	AABB	AABB	AAAB	AAAB	AAAB	AAAA	AAAA	AAAA	AAAA	AAAA	AAAA	AAAB	AAAB	AAAB	AAAA	AAAA	AAAA	AAAA	AAAA	AAAA	AAAA	AAAA	AAAA	AAAA	AAAA	AAAA	AAAA	AAAA	AAAA	AAAB	AAAB	AAAB	AAAA
1203	solcap_snp_c2_51811	0	0.125	AAAA	AAAA	AAAA	AAAB	AAAB	AAAB	AAAA	AAAA	AAAA	AABB	AABB	AABB	AAAA	AAAA	AAAA	AAAA	AAAA	AAAA	AAAA	AAAA	AAAA	AAAA	AAAA	AAAA	AAAA	AAAA	AAAA	AAAA	AAAA	AAAA	AAAB	AAAB	AAAB	AAAA	AAAA	AAAA	AAAA	AAAA	AAAA	AABB	AABB	AABB	AAAB	AAAB	AAAB	AAAB
1204	solcap_snp_c2_52104	0	0.125	BBBB	BBBB	BBBB	AABB	AABB	AABB	BBBB	BBBB	BBBB	BBBB	BBBB	BBBB	ABBB	ABBB	ABBB	BBBB	BBBB	BBBB	BBBB	BBBB	BBBB	BBBB	BBBB	BBBB	ABBB	ABBB	ABBB	BBBB	BBBB	BBBB	ABBB	ABBB	ABBB	ABBB	ABBB	ABBB	BBBB	BBBB	BBBB	BBBB	BBBB	BBBB	ABBB	ABBB	ABBB	ABBB
1205	solcap_snp_c2_5267	0	0.125	BBBB	BBBB	BBBB	ABBB	ABBB	ABBB	BBBB	BBBB	BBBB	BBBB	BBBB	BBBB	BBBB	BBBB	BBBB	ABBB	ABBB	ABBB	BBBB	BBBB	BBBB	ABBB	ABBB	ABBB	ABBB	ABBB	ABBB	BBBB	BBBB	BBBB	BBBB	BBBB	BBBB	BBBB	BBBB	BBBB	ABBB	ABBB	ABBB	ABBB	ABBB	ABBB	ABBB	ABBB	ABBB	ABBB
1206	solcap_snp_c2_52815	0	0.125	AAAB	AAAB	AAAB	AAAB	AAAB	AAAB	AAAA	AAAA	AAAA	AAAA	AAAA	AAAA	AAAA	AAAA	AAAA	AAAB	AAAB	AAAB	AAAB	AAAB	AAAB	AAAA	AAAA	AAAA	AAAB	AAAB	AAAB	AAAA	AAAA	AAAA	AAAA	AAAA	AAAA	AAAA	AAAA	AAAA	AAAA	AAAA	AAAA	AABB	AABB	AABB	AAAA	AAAA	AAAA	AAAB
1207	solcap_snp_c2_53250	0	0.125	AAAA	AAAA	AAAA	AAAB	AAAB	AAAB	AAAA	AAAA	AAAA	AAAB	AAAB	AAAB	AAAA	AAAA	AAAA	AAAA	AAAA	AAAA	AAAB	AAAB	AAAB	AAAB	AAAB	AAAB	AAAA	AAAA	AAAA	AAAA	AAAA	AAAA	AAAA	AAAA	AAAA	AAAA	AAAA	AAAA	AAAA	AAAA	AAAA	AAAB	AAAB	AAAB	AABB	AABB	AABB	AAAB
1208	solcap_snp_c2_53296	0	0.125	BBBB	BBBB	BBBB	ABBB	ABBB	ABBB	BBBB	BBBB	BBBB	BBBB	BBBB	BBBB	AABB	AABB	AABB	ABBB	ABBB	ABBB	BBBB	BBBB	BBBB	BBBB	BBBB	BBBB	BBBB	BBBB	BBBB	BBBB	BBBB	BBBB	AABB	AABB	AABB	BBBB	BBBB	BBBB	BBBB	BBBB	BBBB	ABBB	ABBB	ABBB	ABBB	ABBB	ABBB	BBBB
1209	solcap_snp_c2_5332	0	0.125	ABBB	ABBB	ABBB	ABBB	ABBB	ABBB	ABBB	ABBB	ABBB	ABBB	ABBB	ABBB	BBBB	BBBB	BBBB	BBBB	BBBB	BBBB	BBBB	BBBB	BBBB	AABB	AABB	AABB	BBBB	BBBB	BBBB	ABBB	ABBB	ABBB	BBBB	BBBB	BBBB	BBBB	BBBB	BBBB	BBBB	BBBB	BBBB	BBBB	BBBB	BBBB	ABBB	ABBB	ABBB	BBBB
1210	solcap_snp_c2_53682	0	0.125	AAAA	AAAA	AAAA	AAAB	AAAB	AAAB	AAAA	AAAA	AAAA	AAAB	AAAB	AAAB	AAAA	AAAA	AAAA	AAAB	AAAB	AAAB	AAAA	AAAA	AAAA	AAAA	AAAA	AAAA	AAAB	AAAB	AAAB	AAAA	AAAA	AAAA	AAAA	AAAA	AAAA	AAAB	AAAB	AAAB	AAAB	AAAB	AAAB	AAAB	AAAB	AAAB	AAAB	AAAB	AAAB	AAAA
1211	solcap_snp_c2_53733	0	0.125	ABBB	ABBB	ABBB	AABB	AABB	AABB	BBBB	BBBB	BBBB	ABBB	ABBB	ABBB	BBBB	BBBB	BBBB	BBBB	BBBB	BBBB	BBBB	BBBB	BBBB	BBBB	BBBB	BBBB	BBBB	BBBB	BBBB	BBBB	BBBB	BBBB	BBBB	BBBB	BBBB	BBBB	BBBB	BBBB	BBBB	BBBB	BBBB	ABBB	ABBB	ABBB	AABB	AABB	AABB	ABBB
1212	solcap_snp_c2_53737	0	0.125	AAAB	AAAB	AAAB	AABB	AABB	AABB	AAAA	AAAA	AAAA	AAAB	AAAB	AAAB	AAAA	AAAA	AAAA	AAAA	AAAA	AAAA	AAAA	AAAA	AAAA	AAAA	AAAA	AAAA	AAAA	AAAA	AAAA	AAAA	AAAA	AAAA	AAAA	AAAA	AAAA	AAAA	AAAA	AAAA	AAAA	AAAA	AAAA	AAAB	AAAB	AAAB	AABB	AABB	AABB	AAAB
1213	solcap_snp_c2_53783	0	0.125	AAAA	AAAA	AAAA	AAAA	AAAA	AAAA	AAAB	AAAB	AAAB	AAAA	AAAA	AAAA	AAAA	AAAA	AAAA	AAAB	AAAB	AAAB	AAAB	AAAB	AAAB	AAAA	AAAA	AAAA	AAAA	AAAA	AAAA	AAAB	AAAB	AAAB	AAAA	AAAA	AAAA	AAAB	AAAB	AAAB	AAAA	AAAA	AAAA	AAAA	AAAA	AAAA	AAAB	AAAB	AAAB	AABB
1214	solcap_snp_c2_53854	0	0.125	AABB	AABB	AABB	AAAA	AAAA	AAAA	AAAB	AAAB	AAAB	AAAA	AAAA	AAAA	AAAA	AAAA	AAAA	AABB	AABB	AABB	AAAA	AAAA	AAAA	AAAA	AAAA	AAAA	AAAB	AAAB	AAAB	AAAA	AAAA	AAAA	AAAA	AAAA	AAAA	AAAA	AAAA	AAAA	AAAA	AAAA	AAAA	AAAB	AAAB	AAAB	AAAB	AAAB	AAAB	AAAA
1215	solcap_snp_c2_5386	0	0.125	AAAA	AAAA	AAAA	AAAB	AAAB	AAAB	AAAB	AAAB	AAAB	AAAA	AAAA	AAAA	AAAA	AAAA	AAAA	AAAA	AAAA	AAAA	AAAA	AAAA	AAAA	AAAB	AAAB	AAAB	AAAA	AAAA	AAAA	AAAB	AAAB	AAAB	AAAA	AAAA	AAAA	AAAA	AAAA	AAAA	AAAA	AAAA	AAAA	AAAA	AAAA	AAAA	AABB	AABB	AABB	AABB
1216	solcap_snp_c2_53924	0	0.125	AAAB	AAAB	AAAB	AAAA	AAAA	AAAA	AAAA	AAAA	AAAA	AAAA	AAAA	AAAA	AAAB	AAAB	AAAB	AAAB	AAAB	AAAB	AAAA	AAAA	AAAA	AAAA	AAAA	AAAA	AAAB	AAAB	AAAB	AAAA	AAAA	AAAA	AAAA	AAAA	AAAA	AAAB	AAAB	AAAB	AAAB	AAAB	AAAB	AABB	AABB	AABB	AAAA	AAAA	AAAA	AAAA
1217	solcap_snp_c2_54035	0	0.125	BBBB	BBBB	BBBB	BBBB	BBBB	BBBB	BBBB	BBBB	BBBB	AABB	AABB	AABB	ABBB	ABBB	ABBB	ABBB	ABBB	ABBB	ABBB	ABBB	ABBB	ABBB	ABBB	ABBB	ABBB	ABBB	ABBB	BBBB	BBBB	BBBB	BBBB	BBBB	BBBB	BBBB	BBBB	BBBB	ABBB	ABBB	ABBB	BBBB	BBBB	BBBB	BBBB	BBBB	BBBB	BBBB
1218	solcap_snp_c2_54195	0	0.125	BBBB	BBBB	BBBB	BBBB	BBBB	BBBB	BBBB	BBBB	BBBB	BBBB	BBBB	BBBB	BBBB	BBBB	BBBB	AABB	AABB	AABB	ABBB	ABBB	ABBB	BBBB	BBBB	BBBB	ABBB	ABBB	ABBB	ABBB	ABBB	ABBB	ABBB	ABBB	ABBB	ABBB	ABBB	ABBB	ABBB	ABBB	ABBB	BBBB	BBBB	BBBB	BBBB	BBBB	BBBB	BBBB
1219	solcap_snp_c2_54760	0	0.125	AAAA	AAAA	AAAA	AAAA	AAAA	AAAA	AAAA	AAAA	AAAA	AAAB	AAAB	AAAB	AABB	AABB	AABB	AAAA	AAAA	AAAA	AAAB	AAAB	AAAB	AAAA	AAAA	AAAA	AAAB	AAAB	AAAB	AAAB	AAAB	AAAB	AAAA	AAAA	AAAA	AABB	AABB	AABB	AAAA	AAAA	AAAA	AAAA	AAAA	AAAA	AAAA	AAAA	AAAA	AAAA
1220	solcap_snp_c2_55264	0	0.125	BBBB	BBBB	BBBB	BBBB	BBBB	BBBB	BBBB	BBBB	BBBB	BBBB	BBBB	BBBB	AAAA	AAAA	AAAA	BBBB	BBBB	BBBB	BBBB	BBBB	BBBB	BBBB	BBBB	BBBB	BBBB	BBBB	BBBB	BBBB	BBBB	BBBB	AAAA	AAAA	AAAA	BBBB	BBBB	BBBB	BBBB	BBBB	BBBB	BBBB	BBBB	BBBB	BBBB	BBBB	BBBB	BBBB
1221	solcap_snp_c2_55482	0	0.125	BBBB	BBBB	BBBB	ABBB	ABBB	ABBB	BBBB	BBBB	BBBB	BBBB	BBBB	BBBB	ABBB	ABBB	ABBB	ABBB	ABBB	ABBB	BBBB	BBBB	BBBB	BBBB	BBBB	BBBB	BBBB	BBBB	BBBB	BBBB	BBBB	BBBB	BBBB	BBBB	BBBB	BBBB	BBBB	BBBB	ABBB	ABBB	ABBB	AAAB	AAAB	AAAB	ABBB	ABBB	ABBB	BBBB
1222	solcap_snp_c2_55834	0	0.125	ABBB	ABBB	ABBB	BBBB	BBBB	BBBB	ABBB	ABBB	ABBB	BBBB	BBBB	BBBB	ABBB	ABBB	ABBB	ABBB	ABBB	ABBB	ABBB	ABBB	ABBB	ABBB	ABBB	ABBB	BBBB	BBBB	BBBB	BBBB	BBBB	BBBB	ABBB	ABBB	ABBB	ABBB	ABBB	ABBB	BBBB	BBBB	BBBB	BBBB	BBBB	BBBB	BBBB	BBBB	BBBB	BBBB
1223	solcap_snp_c2_55902	0	0.125	BBBB	BBBB	BBBB	ABBB	ABBB	ABBB	ABBB	ABBB	ABBB	BBBB	BBBB	BBBB	ABBB	ABBB	ABBB	BBBB	BBBB	BBBB	BBBB	BBBB	BBBB	ABBB	ABBB	ABBB	BBBB	BBBB	BBBB	ABBB	ABBB	ABBB	ABBB	ABBB	ABBB	BBBB	BBBB	BBBB	BBBB	BBBB	BBBB	BBBB	BBBB	BBBB	ABBB	ABBB	ABBB	ABBB
1224	solcap_snp_c2_55906	0	0.125	AAAA	AAAA	AAAA	AAAB	AAAB	AAAB	AAAB	AAAB	AAAB	AAAA	AAAA	AAAA	AAAB	AAAB	AAAB	AAAA	AAAA	AAAA	AAAA	AAAA	AAAA	AAAB	AAAB	AAAB	AAAA	AAAA	AAAA	AAAB	AAAB	AAAB	AAAB	AAAB	AAAB	AAAA	AAAA	AAAA	AAAA	AAAA	AAAA	AAAA	AAAA	AAAA	AAAB	AAAB	AAAB	AAAB
1225	solcap_snp_c2_56238	0	0.125	BBBB	BBBB	BBBB	ABBB	ABBB	ABBB	ABBB	ABBB	ABBB	ABBB	ABBB	ABBB	BBBB	BBBB	BBBB	BBBB	BBBB	BBBB	BBBB	BBBB	BBBB	ABBB	ABBB	ABBB	BBBB	BBBB	BBBB	ABBB	ABBB	ABBB	BBBB	BBBB	BBBB	BBBB	BBBB	BBBB	BBBB	BBBB	BBBB	ABBB	ABBB	ABBB	ABBB	ABBB	ABBB	ABBB
1226	solcap_snp_c2_56250	0	0.125	ABBB	ABBB	ABBB	BBBB	BBBB	BBBB	BBBB	BBBB	BBBB	AABB	AABB	AABB	BBBB	BBBB	BBBB	BBBB	BBBB	BBBB	ABBB	ABBB	ABBB	BBBB	BBBB	BBBB	ABBB	ABBB	ABBB	ABBB	ABBB	ABBB	BBBB	BBBB	BBBB	AABB	AABB	AABB	BBBB	BBBB	BBBB	BBBB	BBBB	BBBB	BBBB	BBBB	BBBB	BBBB
1227	solcap_snp_c2_56842	0	0.125	AAAA	AAAA	AAAA	AAAA	AAAA	AAAA	AAAB	AAAB	AAAB	AAAB	AAAB	AAAB	AAAA	AAAA	AAAA	AAAA	AAAA	AAAA	AAAA	AAAA	AAAA	AAAB	AAAB	AAAB	AABB	AABB	AABB	AAAA	AAAA	AAAA	AAAA	AAAA	AAAA	AAAA	AAAA	AAAA	AAAA	AAAA	AAAA	AAAB	AAAB	AAAB	AAAB	AAAB	AAAB	AAAB
1228	solcap_snp_c2_57241	0	0.125	BBBB	BBBB	BBBB	ABBB	ABBB	ABBB	BBBB	BBBB	BBBB	BBBB	BBBB	BBBB	ABBB	ABBB	ABBB	BBBB	BBBB	BBBB	ABBB	ABBB	ABBB	BBBB	BBBB	BBBB	BBBB	BBBB	BBBB	BBBB	BBBB	BBBB	ABBB	ABBB	ABBB	ABBB	ABBB	ABBB	ABBB	ABBB	ABBB	ABBB	ABBB	ABBB	ABBB	ABBB	ABBB	BBBB
1229	solcap_snp_c2_5742	0	0.125	AAAA	AAAA	AAAA	AAAB	AAAB	AAAB	AAAB	AAAB	AAAB	AAAA	AAAA	AAAA	AAAB	AAAB	AAAB	AAAB	AAAB	AAAB	AAAA	AAAA	AAAA	AAAA	AAAA	AAAA	AAAA	AAAA	AAAA	AAAB	AAAB	AAAB	AAAB	AAAB	AAAB	AAAA	AAAA	AAAA	AAAA	AAAA	AAAA	AAAA	AAAA	AAAA	AAAB	AAAB	AAAB	AAAB
1230	solcap_snp_c2_57898	0	0.125	BBBB	BBBB	BBBB	ABBB	ABBB	ABBB	BBBB	BBBB	BBBB	BBBB	BBBB	BBBB	BBBB	BBBB	BBBB	ABBB	ABBB	ABBB	BBBB	BBBB	BBBB	ABBB	ABBB	ABBB	ABBB	ABBB	ABBB	BBBB	BBBB	BBBB	BBBB	BBBB	BBBB	ABBB	ABBB	ABBB	BBBB	BBBB	BBBB	AABB	AABB	AABB	ABBB	ABBB	ABBB	BBBB
1231	solcap_snp_c2_7328	0	0.125	AAAA	AAAA	AAAA	AAAA	AAAA	AAAA	AAAB	AAAB	AAAB	AAAB	AAAB	AAAB	AAAA	AAAA	AAAA	AAAA	AAAA	AAAA	AAAA	AAAA	AAAA	AABB	AABB	AABB	AAAA	AAAA	AAAA	AAAB	AAAB	AAAB	AAAA	AAAA	AAAA	AAAA	AAAA	AAAA	AAAA	AAAA	AAAA	AAAB	AAAB	AAAB	AAAB	AAAB	AAAB	AAAB
1232	solcap_snp_c2_7919	0	0.125	AAAA	AAAA	AAAA	AABB	AABB	AABB	AAAA	AAAA	AAAA	AAAA	AAAA	AAAA	AAAB	AAAB	AAAB	AAAA	AAAA	AAAA	AAAA	AAAA	AAAA	AAAB	AAAB	AAAB	AAAA	AAAA	AAAA	AAAA	AAAA	AAAA	ABBB	ABBB	ABBB	AAAA	AAAA	AAAA	AAAA	AAAA	AAAA	AAAA	AAAA	AAAA	AAAB	AAAB	AAAB	AAAA
1233	solcap_snp_c2_9219	0	0.125	AAAB	AAAB	AAAB	AAAA	AAAA	AAAA	AAAA	AAAA	AAAA	AAAA	AAAA	AAAA	AAAA	AAAA	AAAA	AAAA	AAAA	AAAA	AAAB	AAAB	AAAB	AABB	AABB	AABB	AAAA	AAAA	AAAA	AAAB	AAAB	AAAB	AAAA	AAAA	AAAA	AAAB	AAAB	AAAB	AAAA	AAAA	AAAA	AAAB	AAAB	AAAB	AAAB	AAAB	AAAB	AAAA
1234	solcap_snp_c2_9220	0	0.125	AAAB	AAAB	AAAB	AAAA	AAAA	AAAA	AAAA	AAAA	AAAA	AAAA	AAAA	AAAA	AAAA	AAAA	AAAA	AAAA	AAAA	AAAA	AAAB	AAAB	AAAB	AABB	AABB	AABB	AAAA	AAAA	AAAA	AAAB	AAAB	AAAB	AAAA	AAAA	AAAA	AAAB	AAAB	AAAB	AAAA	AAAA	AAAA	AAAB	AAAB	AAAB	AAAB	AAAB	AAAB	AAAA
1235	solcap_snp_c2_9245	0	0.125	AAAA	AAAA	AAAA	AAAA	AAAA	AAAA	AAAB	AAAB	AAAB	AAAB	AAAB	AAAB	AAAA	AAAA	AAAA	AAAA	AAAA	AAAA	AAAA	AAAA	AAAA	AABB	AABB	AABB	AAAA	AAAA	AAAA	AAAA	AAAA	AAAA	ABBB	ABBB	ABBB	AAAA	AAAA	AAAA	AAAA	AAAA	AAAA	AAAA	AAAA	AAAA	AAAB	AAAB	AAAB	AAAA
1236	solcap_snp_c2_9723	0	0.125	AAAA	AAAA	AAAA	AABB	AABB	AABB	AAAB	AAAB	AAAB	AAAA	AAAA	AAAA	AAAA	AAAA	AAAA	AAAA	AAAA	AAAA	AAAA	AAAA	AAAA	AABB	AABB	AABB	AAAA	AAAA	AAAA	AAAA	AAAA	AAAA	AAAA	AAAA	AAAA	AAAA	AAAA	AAAA	AAAA	AAAA	AAAA	AAAA	AAAA	AAAA	AAAB	AAAB	AAAB	AABB
1237	solcap_snp_c2_9724	0	0.125	BBBB	BBBB	BBBB	AABB	AABB	AABB	ABBB	ABBB	ABBB	BBBB	BBBB	BBBB	BBBB	BBBB	BBBB	BBBB	BBBB	BBBB	BBBB	BBBB	BBBB	AABB	AABB	AABB	BBBB	BBBB	BBBB	BBBB	BBBB	BBBB	BBBB	BBBB	BBBB	BBBB	BBBB	BBBB	BBBB	BBBB	BBBB	BBBB	BBBB	BBBB	ABBB	ABBB	ABBB	AABB
1238	solcap_snp_c2_9727	0	0.125	ABBB	ABBB	ABBB	BBBB	BBBB	BBBB	ABBB	ABBB	ABBB	BBBB	BBBB	BBBB	BBBB	BBBB	BBBB	BBBB	BBBB	BBBB	BBBB	BBBB	BBBB	BBBB	BBBB	BBBB	BBBB	BBBB	BBBB	AABB	AABB	AABB	BBBB	BBBB	BBBB	ABBB	ABBB	ABBB	BBBB	BBBB	BBBB	ABBB	ABBB	ABBB	ABBB	ABBB	ABBB	ABBB
1239	solcap_snp_c2_9728	0	0.125	ABBB	ABBB	ABBB	BBBB	BBBB	BBBB	ABBB	ABBB	ABBB	BBBB	BBBB	BBBB	BBBB	BBBB	BBBB	BBBB	BBBB	BBBB	BBBB	BBBB	BBBB	BBBB	BBBB	BBBB	BBBB	BBBB	BBBB	AABB	AABB	AABB	BBBB	BBBB	BBBB	ABBB	ABBB	ABBB	BBBB	BBBB	BBBB	ABBB	ABBB	ABBB	ABBB	ABBB	ABBB	ABBB
1240	solcap_snp_c2_50560	0	0.130208	BBBB	BBBB	BBBB	ABBB	ABBB	ABBB	ABBB	ABBB	AABB	BBBB	BBBB	BBBB	ABBB	ABBB	ABBB	BBBB	BBBB	BBBB	BBBB	BBBB	BBBB	ABBB	ABBB	ABBB	BBBB	BBBB	BBBB	ABBB	ABBB	ABBB	ABBB	ABBB	ABBB	BBBB	BBBB	BBBB	BBBB	BBBB	BBBB	BBBB	BBBB	BBBB	ABBB	ABBB	ABBB	ABBB
1241	solcap_snp_c1_10181	0	0.140625	ABBB	ABBB	ABBB	ABBB	ABBB	ABBB	ABBB	ABBB	ABBB	BBBB	BBBB	BBBB	BBBB	BBBB	BBBB	AABB	AABB	AABB	BBBB	BBBB	BBBB	AABB	AABB	AABB	BBBB	BBBB	BBBB	BBBB	BBBB	BBBB	AABB	AABB	AABB	BBBB	BBBB	BBBB	BBBB	BBBB	BBBB	BBBB	BBBB	BBBB	BBBB	BBBB	BBBB	BBBB
1242	solcap_snp_c1_10712	0	0.140625	AAAB	AAAB	AAAB	AAAB	AAAB	AAAB	AAAB	AAAB	AAAB	AAAA	AAAA	AAAA	AAAA	AAAA	AAAA	AAAB	AAAB	AAAB	AAAA	AAAA	AAAA	AAAB	AAAB	AAAB	AAAA	AAAA	AAAA	AAAA	AAAA	AAAA	AABB	AABB	AABB	AAAA	AAAA	AAAA	AAAA	AAAA	AAAA	AAAA	AAAA	AAAA	AAAB	AAAB	AAAB	AAAB
1243	solcap_snp_c1_10737	0	0.140625	BBBB	BBBB	BBBB	ABBB	ABBB	ABBB	BBBB	BBBB	BBBB	BBBB	BBBB	BBBB	BBBB	BBBB	BBBB	BBBB	BBBB	BBBB	ABBB	ABBB	ABBB	AABB	AABB	AABB	AABB	AABB	AABB	BBBB	BBBB	BBBB	BBBB	BBBB	BBBB	BBBB	BBBB	BBBB	ABBB	ABBB	ABBB	ABBB	ABBB	ABBB	BBBB	BBBB	BBBB	ABBB
1244	solcap_snp_c1_11013	0	0.140625	AAAB	AAAB	AAAB	AAAA	AAAA	AAAA	AAAB	AAAB	AAAB	AAAA	AAAA	AAAA	AAAA	AAAA	AAAA	AAAA	AAAA	AAAA	AAAA	AAAA	AAAA	AAAB	AAAB	AAAB	AABB	AABB	AABB	AAAB	AAAB	AAAB	AAAA	AAAA	AAAA	AAAB	AAAB	AAAB	AAAA	AAAA	AAAA	AAAA	AAAA	AAAA	AAAB	AAAB	AAAB	AAAB
1245	solcap_snp_c1_11076	0	0.140625	BBBB	BBBB	BBBB	ABBB	ABBB	ABBB	ABBB	ABBB	ABBB	BBBB	BBBB	BBBB	AABB	AABB	AABB	BBBB	BBBB	BBBB	BBBB	BBBB	BBBB	ABBB	ABBB	ABBB	BBBB	BBBB	BBBB	ABBB	ABBB	ABBB	ABBB	ABBB	ABBB	BBBB	BBBB	BBBB	BBBB	BBBB	BBBB	BBBB	BBBB	BBBB	ABBB	ABBB	ABBB	ABBB
1246	solcap_snp_c1_1123	0	0.140625	AAAA	AAAA	AAAA	AAAA	AAAA	AAAA	AAAB	AAAB	AAAB	AABB	AABB	AABB	AAAA	AAAA	AAAA	AAAB	AAAB	AAAB	AAAA	AAAA	AAAA	AAAB	AAAB	AAAB	AAAA	AAAA	AAAA	AAAB	AAAB	AAAB	AAAA	AAAA	AAAA	AAAB	AAAB	AAAB	AAAA	AAAA	AAAA	AAAB	AAAB	AAAB	AAAA	AAAA	AAAA	AAAB
1247	solcap_snp_c1_12287	0	0.140625	AAAA	AAAA	AAAA	AAAB	AAAB	AAAB	AAAA	AAAA	AAAA	AAAA	AAAA	AAAA	AAAB	AAAB	AAAB	AAAB	AAAB	AAAB	AAAA	AAAA	AAAA	AAAB	AAAB	AAAB	AAAA	AAAA	AAAA	AAAA	AAAA	AAAA	ABBB	ABBB	ABBB	AAAB	AAAB	AAAB	AAAA	AAAA	AAAA	AAAA	AAAA	AAAA	AAAB	AAAB	AAAB	AAAA
1248	solcap_snp_c1_12966	0	0.140625	ABBB	ABBB	ABBB	BBBB	BBBB	BBBB	ABBB	ABBB	ABBB	ABBB	ABBB	ABBB	BBBB	BBBB	BBBB	BBBB	BBBB	BBBB	ABBB	ABBB	ABBB	ABBB	ABBB	ABBB	ABBB	ABBB	ABBB	BBBB	BBBB	BBBB	BBBB	BBBB	BBBB	ABBB	ABBB	ABBB	ABBB	ABBB	ABBB	BBBB	BBBB	BBBB	ABBB	ABBB	ABBB	BBBB
1249	solcap_snp_c1_13686	0	0.140625	AAAA	AAAA	AAAA	AAAA	AAAA	AAAA	AAAA	AAAA	AAAA	AAAA	AAAA	AAAA	AAAB	AAAB	AAAB	AAAA	AAAA	AAAA	AAAB	AAAB	AAAB	AAAB	AAAB	AAAB	AAAA	AAAA	AAAA	AAAA	AAAA	AAAA	AABB	AABB	AABB	AAAA	AAAA	AAAA	AAAB	AAAB	AAAB	AABB	AABB	AABB	AAAB	AAAB	AAAB	AAAA
1250	solcap_snp_c1_14047	0	0.140625	AAAA	AAAA	AAAA	AABB	AABB	AABB	AAAA	AAAA	AAAA	AAAA	AAAA	AAAA	AABB	AABB	AABB	AAAA	AAAA	AAAA	AAAA	AAAA	AAAA	AAAB	AAAB	AAAB	AAAA	AAAA	AAAA	AAAA	AAAA	AAAA	AAAA	AAAA	AAAA	AAAA	AAAA	AAAA	AAAB	AAAB	AAAB	AABB	AABB	AABB	AAAB	AAAB	AAAB	AAAA
1251	solcap_snp_c1_14086	0	0.140625	AAAB	AAAB	AAAB	AAAA	AAAA	AAAA	AAAB	AAAB	AAAB	AAAB	AAAB	AAAB	AAAA	AAAA	AAAA	AAAA	AAAA	AAAA	AAAB	AAAB	AAAB	AAAB	AAAB	AAAB	AAAB	AAAB	AAAB	AAAA	AAAA	AAAA	AAAA	AAAA	AAAA	AAAB	AAAB	AAAB	AAAB	AAAB	AAAB	AAAA	AAAA	AAAA	AAAB	AAAB	AAAB	AAAA
1252	solcap_snp_c1_14402	0	0.140625	AAAB	AAAB	AAAB	AAAA	AAAA	AAAA	AAAB	AAAB	AAAB	AAAB	AAAB	AAAB	AAAA	AAAA	AAAA	AAAA	AAAA	AAAA	AAAB	AAAB	AAAB	AAAB	AAAB	AAAB	AAAB	AAAB	AAAB	AAAA	AAAA	AAAA	AAAA	AAAA	AAAA	AAAB	AAAB	AAAB	AAAB	AAAB	AAAB	AAAA	AAAA	AAAA	AAAB	AAAB	AAAB	AAAA
1253	solcap_snp_c1_14700	0	0.140625	AAAB	AAAB	AAAB	AAAA	AAAA	AAAA	AAAB	AAAB	AAAB	AAAB	AAAB	AAAB	AAAA	AAAA	AAAA	AAAA	AAAA	AAAA	AAAB	AAAB	AAAB	AAAB	AAAB	AAAB	AAAB	AAAB	AAAB	AAAA	AAAA	AAAA	AAAA	AAAA	AAAA	AAAB	AAAB	AAAB	AAAB	AAAB	AAAB	AAAA	AAAA	AAAA	AAAB	AAAB	AAAB	AAAA
1254	solcap_snp_c1_14836	0	0.140625	ABBB	ABBB	ABBB	BBBB	BBBB	BBBB	ABBB	ABBB	ABBB	ABBB	ABBB	ABBB	BBBB	BBBB	BBBB	ABBB	ABBB	ABBB	ABBB	ABBB	ABBB	BBBB	BBBB	BBBB	BBBB	BBBB	BBBB	ABBB	ABBB	ABBB	BBBB	BBBB	BBBB	ABBB	ABBB	ABBB	BBBB	BBBB	BBBB	ABBB	ABBB	ABBB	BBBB	BBBB	BBBB	ABBB
1255	solcap_snp_c1_1539	0	0.140625	ABBB	ABBB	ABBB	AABB	AABB	AABB	BBBB	BBBB	BBBB	BBBB	BBBB	BBBB	BBBB	BBBB	BBBB	ABBB	ABBB	ABBB	BBBB	BBBB	BBBB	BBBB	BBBB	BBBB	ABBB	ABBB	ABBB	BBBB	BBBB	BBBB	BBBB	BBBB	BBBB	ABBB	ABBB	ABBB	BBBB	BBBB	BBBB	BBBB	BBBB	BBBB	AABB	AABB	AABB	ABBB
1256	solcap_snp_c1_15618	0	0.140625	AABB	AABB	AABB	BBBB	BBBB	BBBB	ABBB	ABBB	ABBB	BBBB	BBBB	BBBB	ABBB	ABBB	ABBB	ABBB	ABBB	ABBB	BBBB	BBBB	BBBB	BBBB	BBBB	BBBB	BBBB	BBBB	BBBB	ABBB	ABBB	ABBB	ABBB	ABBB	ABBB	BBBB	BBBB	BBBB	BBBB	BBBB	BBBB	ABBB	ABBB	ABBB	BBBB	BBBB	BBBB	ABBB
1257	solcap_snp_c1_16062	0	0.140625	AAAB	AAAB	AAAB	AAAB	AAAB	AAAB	AAAA	AAAA	AAAA	AAAB	AAAB	AAAB	AAAA	AAAA	AAAA	AAAA	AAAA	AAAA	AAAA	AAAA	AAAA	AAAB	AAAB	AAAB	AAAB	AAAB	AAAB	AAAA	AAAA	AAAA	AAAA	AAAA	AAAA	AAAB	AAAB	AAAB	AAAA	AAAA	AAAA	AAAA	AAAA	AAAA	AABB	AABB	AABB	AAAB
1258	solcap_snp_c1_16114	0	0.140625	BBBB	BBBB	BBBB	AABB	AABB	AABB	BBBB	BBBB	BBBB	AABB	AABB	AABB	BBBB	BBBB	BBBB	ABBB	ABBB	ABBB	ABBB	ABBB	ABBB	BBBB	BBBB	BBBB	ABBB	ABBB	ABBB	ABBB	ABBB	ABBB	BBBB	BBBB	BBBB	BBBB	BBBB	BBBB	BBBB	BBBB	BBBB	BBBB	BBBB	BBBB	ABBB	ABBB	ABBB	BBBB
1259	solcap_snp_c1_16212	0	0.140625	AAAB	AAAB	AAAB	AAAA	AAAA	AAAA	AAAA	AAAA	AAAA	AABB	AABB	AABB	AAAA	AAAA	AAAA	AABB	AABB	AABB	AAAB	AAAB	AAAB	AAAA	AAAA	AAAA	AAAA	AAAA	AAAA	AAAB	AAAB	AAAB	AAAA	AAAA	AAAA	AAAA	AAAA	AAAA	AAAB	AAAB	AAAB	AAAA	AAAA	AAAA	AAAA	AAAA	AAAA	AAAB
1260	solcap_snp_c1_1948	0	0.140625	BBBB	BBBB	BBBB	AABB	AABB	AABB	ABBB	ABBB	ABBB	BBBB	BBBB	BBBB	BBBB	BBBB	BBBB	BBBB	BBBB	BBBB	BBBB	BBBB	BBBB	ABBB	ABBB	ABBB	BBBB	BBBB	BBBB	ABBB	ABBB	ABBB	BBBB	BBBB	BBBB	BBBB	BBBB	BBBB	ABBB	ABBB	ABBB	BBBB	BBBB	BBBB	AABB	AABB	AABB	ABBB
1261	solcap_snp_c1_212	0	0.140625	BBBB	BBBB	BBBB	ABBB	ABBB	ABBB	ABBB	ABBB	ABBB	ABBB	ABBB	ABBB	ABBB	ABBB	ABBB	BBBB	BBBB	BBBB	ABBB	ABBB	ABBB	BBBB	BBBB	BBBB	BBBB	BBBB	BBBB	ABBB	ABBB	ABBB	BBBB	BBBB	BBBB	ABBB	ABBB	ABBB	BBBB	BBBB	BBBB	ABBB	ABBB	ABBB	ABBB	ABBB	ABBB	BBBB
1262	solcap_snp_c1_3081	0	0.140625	AAAA	AAAA	AAAA	AABB	AABB	AABB	AAAA	AAAA	AAAA	AAAA	AAAA	AAAA	AABB	AABB	AABB	AAAB	AAAB	AAAB	AAAA	AAAA	AAAA	AAAA	AAAA	AAAA	AABB	AABB	AABB	AAAA	AAAA	AAAA	AAAA	AAAA	AAAA	AAAA	AAAA	AAAA	AAAA	AAAA	AAAA	AAAB	AAAB	AAAB	AAAB	AAAB	AAAB	AAAA
1263	solcap_snp_c1_3478	0	0.140625	BBBB	BBBB	BBBB	ABBB	ABBB	ABBB	ABBB	ABBB	ABBB	BBBB	BBBB	BBBB	ABBB	ABBB	ABBB	ABBB	ABBB	ABBB	BBBB	BBBB	BBBB	ABBB	ABBB	ABBB	BBBB	BBBB	BBBB	BBBB	BBBB	BBBB	AABB	AABB	AABB	BBBB	BBBB	BBBB	BBBB	BBBB	BBBB	BBBB	BBBB	BBBB	ABBB	ABBB	ABBB	ABBB
1264	solcap_snp_c1_4744	0	0.140625	BBBB	BBBB	BBBB	BBBB	BBBB	BBBB	ABBB	ABBB	ABBB	ABBB	ABBB	ABBB	BBBB	BBBB	BBBB	BBBB	BBBB	BBBB	BBBB	BBBB	BBBB	BBBB	BBBB	BBBB	BBBB	BBBB	BBBB	BBBB	BBBB	BBBB	ABBB	ABBB	ABBB	BBBB	BBBB	BBBB	AABB	AABB	AABB	BBBB	BBBB	BBBB	AABB	AABB	AABB	AABB
1265	solcap_snp_c1_4873	0	0.140625	BBBB	BBBB	BBBB	ABBB	ABBB	ABBB	AABB	AABB	AABB	BBBB	BBBB	BBBB	ABBB	ABBB	ABBB	BBBB	BBBB	BBBB	BBBB	BBBB	BBBB	ABBB	ABBB	ABBB	BBBB	BBBB	BBBB	BBBB	BBBB	BBBB	BBBB	BBBB	BBBB	ABBB	ABBB	ABBB	ABBB	ABBB	ABBB	BBBB	BBBB	BBBB	AABB	AABB	AABB	BBBB
1266	solcap_snp_c1_5113	0	0.140625	AAAA	AAAA	AAAA	AAAB	AAAB	AAAB	AAAA	AAAA	AAAA	AAAA	AAAA	AAAA	AAAB	AAAB	AAAB	AAAA	AAAA	AAAA	AAAB	AAAB	AAAB	AAAA	AAAA	AAAA	AAAB	AAAB	AAAB	AAAA	AAAA	AAAA	AABB	AABB	AABB	AAAA	AAAA	AAAA	AAAB	AAAB	AAAB	AAAB	AAAB	AAAB	AAAA	AAAA	AAAA	AAAB
1267	solcap_snp_c1_5115	0	0.140625	AAAA	AAAA	AAAA	AAAB	AAAB	AAAB	AAAA	AAAA	AAAA	AAAA	AAAA	AAAA	AAAB	AAAB	AAAB	AAAA	AAAA	AAAA	AAAB	AAAB	AAAB	AAAA	AAAA	AAAA	AAAB	AAAB	AAAB	AAAA	AAAA	AAAA	AABB	AABB	AABB	AAAA	AAAA	AAAA	AAAB	AAAB	AAAB	AAAB	AAAB	AAAB	AAAA	AAAA	AAAA	AAAB
1268	solcap_snp_c1_5145	0	0.140625	BBBB	BBBB	BBBB	BBBB	BBBB	BBBB	ABBB	ABBB	ABBB	ABBB	ABBB	ABBB	BBBB	BBBB	BBBB	BBBB	BBBB	BBBB	BBBB	BBBB	BBBB	BBBB	BBBB	BBBB	ABBB	ABBB	ABBB	BBBB	BBBB	BBBB	AAAB	AAAB	AAAB	ABBB	ABBB	ABBB	BBBB	BBBB	BBBB	BBBB	BBBB	BBBB	ABBB	ABBB	ABBB	ABBB
1269	solcap_snp_c1_526	0	0.140625	AAAA	AAAA	AAAA	AAAB	AAAB	AAAB	AAAA	AAAA	AAAA	AAAA	AAAA	AAAA	AAAA	AAAA	AAAA	AAAA	AAAA	AAAA	AAAA	AAAA	AAAA	AAAB	AAAB	AAAB	AAAB	AAAB	AAAB	AAAA	AAAA	AAAA	AAAA	AAAA	AAAA	AAAA	AAAA	AAAA	AAAA	AAAA	AAAA	AABB	AABB	AABB	AABB	AABB	AABB	AABB
1270	solcap_snp_c1_5546	0	0.140625	BBBB	BBBB	BBBB	ABBB	ABBB	ABBB	AABB	AABB	AABB	BBBB	BBBB	BBBB	BBBB	BBBB	BBBB	BBBB	BBBB	BBBB	BBBB	BBBB	BBBB	ABBB	ABBB	ABBB	ABBB	ABBB	ABBB	BBBB	BBBB	BBBB	BBBB	BBBB	BBBB	AABB	AABB	AABB	BBBB	BBBB	BBBB	BBBB	BBBB	BBBB	ABBB	ABBB	ABBB	ABBB
1271	solcap_snp_c1_5796	0	0.140625	BBBB	BBBB	BBBB	ABBB	ABBB	ABBB	ABBB	ABBB	ABBB	ABBB	ABBB	ABBB	BBBB	BBBB	BBBB	ABBB	ABBB	ABBB	BBBB	BBBB	BBBB	ABBB	ABBB	ABBB	BBBB	BBBB	BBBB	BBBB	BBBB	BBBB	BBBB	BBBB	BBBB	BBBB	BBBB	BBBB	BBBB	BBBB	BBBB	AAAB	AAAB	AAAB	ABBB	ABBB	ABBB	BBBB
1272	solcap_snp_c1_6046	0	0.140625	ABBB	ABBB	ABBB	AABB	AABB	AABB	BBBB	BBBB	BBBB	BBBB	BBBB	BBBB	ABBB	ABBB	ABBB	ABBB	ABBB	ABBB	BBBB	BBBB	BBBB	ABBB	ABBB	ABBB	ABBB	ABBB	ABBB	BBBB	BBBB	BBBB	BBBB	BBBB	BBBB	BBBB	BBBB	BBBB	BBBB	BBBB	BBBB	BBBB	BBBB	BBBB	ABBB	ABBB	ABBB	ABBB
1273	solcap_snp_c1_6183	0	0.140625	BBBB	BBBB	BBBB	BBBB	BBBB	BBBB	ABBB	ABBB	ABBB	ABBB	ABBB	ABBB	AABB	AABB	AABB	BBBB	BBBB	BBBB	ABBB	ABBB	ABBB	ABBB	ABBB	ABBB	BBBB	BBBB	BBBB	BBBB	BBBB	BBBB	AABB	AABB	AABB	BBBB	BBBB	BBBB	ABBB	ABBB	ABBB	BBBB	BBBB	BBBB	BBBB	BBBB	BBBB	BBBB
1274	solcap_snp_c1_7794	0	0.140625	BBBB	BBBB	BBBB	ABBB	ABBB	ABBB	BBBB	BBBB	BBBB	AABB	AABB	AABB	ABBB	ABBB	ABBB	ABBB	ABBB	ABBB	ABBB	ABBB	ABBB	BBBB	BBBB	BBBB	ABBB	ABBB	ABBB	ABBB	ABBB	ABBB	BBBB	BBBB	BBBB	BBBB	BBBB	BBBB	BBBB	BBBB	BBBB	BBBB	BBBB	BBBB	ABBB	ABBB	ABBB	BBBB
1275	solcap_snp_c1_8125	0	0.140625	BBBB	BBBB	BBBB	ABBB	ABBB	ABBB	ABBB	ABBB	ABBB	ABBB	ABBB	ABBB	BBBB	BBBB	BBBB	BBBB	BBBB	BBBB	BBBB	BBBB	BBBB	BBBB	BBBB	BBBB	ABBB	ABBB	ABBB	ABBB	ABBB	ABBB	BBBB	BBBB	BBBB	BBBB	BBBB	BBBB	BBBB	BBBB	BBBB	ABBB	ABBB	ABBB	ABBB	ABBB	ABBB	AABB
1276	solcap_snp_c1_8127	0	0.140625	AAAA	AAAA	AAAA	AAAB	AAAB	AAAB	AAAB	AAAB	AAAB	AAAB	AAAB	AAAB	AAAA	AAAA	AAAA	AAAA	AAAA	AAAA	AAAA	AAAA	AAAA	AAAA	AAAA	AAAA	AAAB	AAAB	AAAB	AAAB	AAAB	AAAB	AAAA	AAAA	AAAA	AAAA	AAAA	AAAA	AAAA	AAAA	AAAA	AAAB	AAAB	AAAB	AAAB	AAAB	AAAB	AABB
1277	solcap_snp_c1_8330	0	0.140625	AAAA	AAAA	AAAA	AAAB	AAAB	AAAB	AAAA	AAAA	AAAA	AAAB	AAAB	AAAB	AAAB	AAAB	AAAB	AAAA	AAAA	AAAA	AAAA	AAAA	AAAA	AAAA	AAAA	AAAA	AAAB	AAAB	AAAB	AAAA	AAAA	AAAA	AAAA	AAAA	AAAA	AAAA	AAAA	AAAA	AAAA	AAAA	AAAA	AABB	AABB	AABB	AABB	AABB	AABB	AAAB
1278	solcap_snp_c1_8347	0	0.140625	BBBB	BBBB	BBBB	ABBB	ABBB	ABBB	BBBB	BBBB	BBBB	ABBB	ABBB	ABBB	BBBB	BBBB	BBBB	ABBB	ABBB	ABBB	ABBB	ABBB	ABBB	ABBB	ABBB	ABBB	ABBB	ABBB	ABBB	ABBB	ABBB	ABBB	BBBB	BBBB	BBBB	BBBB	BBBB	BBBB	AABB	AABB	AABB	BBBB	BBBB	BBBB	BBBB	BBBB	BBBB	BBBB
1279	solcap_snp_c1_8830	0	0.140625	AAAB	AAAB	AAAB	AAAB	AAAB	AAAB	AAAB	AAAB	AAAB	AAAA	AAAA	AAAA	AABB	AABB	AABB	AAAB	AAAB	AAAB	AAAB	AAAB	AAAB	AAAB	AAAB	AAAB	AAAA	AAAA	AAAA	AAAA	AAAA	AAAA	AAAA	AAAA	AAAA	AAAA	AAAA	AAAA	AAAB	AAAB	AAAB	AAAA	AAAA	AAAA	AAAA	AAAA	AAAA	AAAA
1280	solcap_snp_c1_8838	0	0.140625	BBBB	BBBB	BBBB	AABB	AABB	AABB	BBBB	BBBB	BBBB	ABBB	ABBB	ABBB	BBBB	BBBB	BBBB	BBBB	BBBB	BBBB	BBBB	BBBB	BBBB	ABBB	ABBB	ABBB	BBBB	BBBB	BBBB	BBBB	BBBB	BBBB	BBBB	BBBB	BBBB	BBBB	BBBB	BBBB	ABBB	ABBB	ABBB	ABBB	ABBB	ABBB	AABB	AABB	AABB	ABBB
1281	solcap_snp_c1_8974	0	0.140625	AAAB	AAAB	AAAB	AAAA	AAAA	AAAA	AAAB	AAAB	AAAB	AAAB	AAAB	AAAB	AAAB	AAAB	AAAB	AAAA	AAAA	AAAA	AAAB	AAAB	AAAB	AAAA	AAAA	AAAA	AAAA	AAAA	AAAA	AAAB	AAAB	AAAB	AAAA	AAAA	AAAA	AABB	AABB	AABB	AAAA	AAAA	AAAA	AAAB	AAAB	AAAB	AAAA	AAAA	AAAA	AAAA
1282	solcap_snp_c1_9434	0	0.140625	BBBB	BBBB	BBBB	ABBB	ABBB	ABBB	BBBB	BBBB	BBBB	BBBB	BBBB	BBBB	BBBB	BBBB	BBBB	ABBB	ABBB	ABBB	ABBB	ABBB	ABBB	ABBB	ABBB	ABBB	BBBB	BBBB	BBBB	ABBB	ABBB	ABBB	ABBB	ABBB	ABBB	ABBB	ABBB	ABBB	ABBB	ABBB	ABBB	BBBB	BBBB	BBBB	ABBB	ABBB	ABBB	BBBB
1283	solcap_snp_c1_946	0	0.140625	BBBB	BBBB	BBBB	ABBB	ABBB	ABBB	ABBB	ABBB	ABBB	ABBB	ABBB	ABBB	ABBB	ABBB	ABBB	BBBB	BBBB	BBBB	ABBB	ABBB	ABBB	BBBB	BBBB	BBBB	BBBB	BBBB	BBBB	ABBB	ABBB	ABBB	BBBB	BBBB	BBBB	ABBB	ABBB	ABBB	BBBB	BBBB	BBBB	ABBB	ABBB	ABBB	ABBB	ABBB	ABBB	BBBB
1284	solcap_snp_c1_9603	0	0.140625	ABBB	ABBB	ABBB	BBBB	BBBB	BBBB	ABBB	ABBB	ABBB	ABBB	ABBB	ABBB	BBBB	BBBB	BBBB	BBBB	BBBB	BBBB	ABBB	ABBB	ABBB	ABBB	ABBB	ABBB	ABBB	ABBB	ABBB	BBBB	BBBB	BBBB	BBBB	BBBB	BBBB	ABBB	ABBB	ABBB	ABBB	ABBB	ABBB	BBBB	BBBB	BBBB	ABBB	ABBB	ABBB	BBBB
1285	solcap_snp_c1_9676	0	0.140625	AAAA	AAAA	AAAA	AAAB	AAAB	AAAB	AAAA	AAAA	AAAA	AABB	AABB	AABB	AAAB	AAAB	AAAB	AAAA	AAAA	AAAA	AAAB	AAAB	AAAB	AAAA	AAAA	AAAA	AAAA	AAAA	AAAA	AAAA	AAAA	AAAA	AAAB	AAAB	AAAB	AAAA	AAAA	AAAA	AAAA	AAAA	AAAA	AAAB	AAAB	AAAB	AAAB	AAAB	AAAB	AAAB
1286	solcap_snp_c1_9679	0	0.140625	BBBB	BBBB	BBBB	ABBB	ABBB	ABBB	BBBB	BBBB	BBBB	AABB	AABB	AABB	ABBB	ABBB	ABBB	BBBB	BBBB	BBBB	ABBB	ABBB	ABBB	BBBB	BBBB	BBBB	BBBB	BBBB	BBBB	BBBB	BBBB	BBBB	ABBB	ABBB	ABBB	BBBB	BBBB	BBBB	BBBB	BBBB	BBBB	ABBB	ABBB	ABBB	ABBB	ABBB	ABBB	ABBB
1287	solcap_snp_c2_10956	0	0.140625	BBBB	BBBB	BBBB	ABBB	ABBB	ABBB	BBBB	BBBB	BBBB	BBBB	BBBB	BBBB	ABBB	ABBB	ABBB	AABB	AABB	AABB	BBBB	BBBB	BBBB	ABBB	ABBB	ABBB	ABBB	ABBB	ABBB	BBBB	BBBB	BBBB	BBBB	BBBB	BBBB	BBBB	BBBB	BBBB	ABBB	ABBB	ABBB	ABBB	ABBB	ABBB	ABBB	ABBB	ABBB	BBBB
1288	solcap_snp_c2_1097	0	0.140625	AAAA	AAAA	AAAA	AAAB	AAAB	AAAB	AAAA	AAAA	AAAA	ABBB	ABBB	ABBB	AAAA	AAAA	AAAA	AAAB	AAAB	AAAB	AAAB	AAAB	AAAB	AAAA	AAAA	AAAA	AAAB	AAAB	AAAB	AAAB	AAAB	AAAB	AAAA	AAAA	AAAA	AAAA	AAAA	AAAA	AAAA	AAAA	AAAA	AAAA	AAAA	AAAA	AAAB	AAAB	AAAB	AAAA
1289	solcap_snp_c2_1155	0	0.140625	AAAA	AAAA	AAAA	AABB	AABB	AABB	AAAA	AAAA	AAAA	AABB	AABB	AABB	AAAA	AAAA	AAAA	AAAB	AAAB	AAAB	AAAB	AAAB	AAAB	AAAA	AAAA	AAAA	AAAB	AAAB	AAAB	AAAB	AAAB	AAAB	AAAA	AAAA	AAAA	AAAA	AAAA	AAAA	AAAA	AAAA	AAAA	AAAA	AAAA	AAAA	AAAB	AAAB	AAAB	AAAA
1290	solcap_snp_c2_12761	0	0.140625	ABBB	ABBB	ABBB	ABBB	ABBB	ABBB	BBBB	BBBB	BBBB	BBBB	BBBB	BBBB	BBBB	BBBB	BBBB	AABB	AABB	AABB	BBBB	BBBB	BBBB	ABBB	ABBB	ABBB	BBBB	BBBB	BBBB	BBBB	BBBB	BBBB	BBBB	BBBB	BBBB	ABBB	ABBB	ABBB	BBBB	BBBB	BBBB	AABB	AABB	AABB	ABBB	ABBB	ABBB	BBBB
1291	solcap_snp_c2_13273	0	0.140625	BBBB	BBBB	BBBB	BBBB	BBBB	BBBB	ABBB	ABBB	ABBB	BBBB	BBBB	BBBB	BBBB	BBBB	BBBB	BBBB	BBBB	BBBB	ABBB	ABBB	ABBB	BBBB	BBBB	BBBB	BBBB	BBBB	BBBB	AABB	AABB	AABB	BBBB	BBBB	BBBB	BBBB	BBBB	BBBB	ABBB	ABBB	ABBB	AABB	AABB	AABB	ABBB	ABBB	ABBB	ABBB
1292	solcap_snp_c2_14017	0	0.140625	ABBB	ABBB	ABBB	ABBB	ABBB	ABBB	BBBB	BBBB	BBBB	BBBB	BBBB	BBBB	ABBB	ABBB	ABBB	ABBB	ABBB	ABBB	BBBB	BBBB	BBBB	BBBB	BBBB	BBBB	BBBB	BBBB	BBBB	BBBB	BBBB	BBBB	BBBB	BBBB	BBBB	ABBB	ABBB	ABBB	ABBB	ABBB	ABBB	ABBB	ABBB	ABBB	ABBB	ABBB	ABBB	ABBB
1293	solcap_snp_c2_14155	0	0.140625	BBBB	BBBB	BBBB	ABBB	ABBB	ABBB	ABBB	ABBB	ABBB	ABBB	ABBB	ABBB	BBBB	BBBB	BBBB	ABBB	ABBB	ABBB	BBBB	BBBB	BBBB	ABBB	ABBB	ABBB	BBBB	BBBB	BBBB	BBBB	BBBB	BBBB	BBBB	BBBB	BBBB	BBBB	BBBB	BBBB	BBBB	BBBB	BBBB	AAAB	AAAB	AAAB	ABBB	ABBB	ABBB	BBBB
1294	solcap_snp_c2_1494	0	0.140625	BBBB	BBBB	BBBB	ABBB	ABBB	ABBB	ABBB	ABBB	ABBB	ABBB	ABBB	ABBB	ABBB	ABBB	ABBB	BBBB	BBBB	BBBB	ABBB	ABBB	ABBB	BBBB	BBBB	BBBB	BBBB	BBBB	BBBB	ABBB	ABBB	ABBB	BBBB	BBBB	BBBB	ABBB	ABBB	ABBB	BBBB	BBBB	BBBB	ABBB	ABBB	ABBB	ABBB	ABBB	ABBB	BBBB
1295	solcap_snp_c2_16238	0	0.140625	BBBB	BBBB	BBBB	BBBB	BBBB	BBBB	BBBB	BBBB	BBBB	BBBB	BBBB	BBBB	BBBB	BBBB	BBBB	ABBB	ABBB	ABBB	ABBB	ABBB	ABBB	ABBB	ABBB	ABBB	ABBB	ABBB	ABBB	ABBB	ABBB	ABBB	AABB	AABB	AABB	BBBB	BBBB	BBBB	ABBB	ABBB	ABBB	BBBB	BBBB	BBBB	BBBB	BBBB	BBBB	ABBB
1296	solcap_snp_c2_17279	0	0.140625	AAAB	AAAB	AAAB	AABB	AABB	AABB	AAAA	AAAA	AAAA	AAAB	AAAB	AAAB	AAAA	AAAA	AAAA	AAAA	AAAA	AAAA	AAAB	AAAB	AAAB	AAAA	AAAA	AAAA	AAAB	AAAB	AAAB	AAAA	AAAA	AAAA	AAAA	AAAA	AAAA	AAAA	AAAA	AAAA	AAAA	AAAA	AAAA	AABB	AABB	AABB	AAAA	AAAA	AAAA	AAAB
1297	solcap_snp_c2_17644	0	0.140625	AAAA	AAAA	AAAA	AAAB	AAAB	AAAB	AAAA	AAAA	AAAA	AAAA	AAAA	AAAA	AAAA	AAAA	AAAA	AAAB	AAAB	AAAB	AAAB	AAAB	AAAB	AAAB	AAAB	AAAB	AAAB	AAAB	AAAB	AAAB	AAAB	AAAB	AAAA	AAAA	AAAA	AAAB	AAAB	AAAB	AABB	AABB	AABB	AAAA	AAAA	AAAA	AAAA	AAAA	AAAA	AAAA
1298	solcap_snp_c2_1844	0	0.140625	AAAA	AAAA	AAAA	AAAB	AAAB	AAAB	AAAB	AAAB	AAAB	AAAB	AAAB	AAAB	AAAA	AAAA	AAAA	AAAB	AAAB	AAAB	AAAA	AAAA	AAAA	AAAB	AAAB	AAAB	AAAA	AAAA	AAAA	AAAA	AAAA	AAAA	AAAA	AAAA	AAAA	AAAA	AAAA	AAAA	AAAA	AAAA	AAAA	AABB	AABB	AABB	AAAB	AAAB	AAAB	AAAB
1299	solcap_snp_c2_18745	0	0.140625	ABBB	ABBB	ABBB	BBBB	BBBB	BBBB	ABBB	ABBB	ABBB	BBBB	BBBB	BBBB	BBBB	BBBB	BBBB	ABBB	ABBB	ABBB	BBBB	BBBB	BBBB	ABBB	ABBB	ABBB	BBBB	BBBB	BBBB	ABBB	ABBB	ABBB	BBBB	BBBB	BBBB	BBBB	BBBB	BBBB	ABBB	ABBB	ABBB	ABBB	ABBB	ABBB	ABBB	ABBB	ABBB	ABBB
1300	solcap_snp_c2_19078	0	0.140625	ABBB	ABBB	ABBB	AABB	AABB	AABB	BBBB	BBBB	BBBB	BBBB	BBBB	BBBB	ABBB	ABBB	ABBB	ABBB	ABBB	ABBB	BBBB	BBBB	BBBB	ABBB	ABBB	ABBB	ABBB	ABBB	ABBB	BBBB	BBBB	BBBB	BBBB	BBBB	BBBB	BBBB	BBBB	BBBB	BBBB	BBBB	BBBB	BBBB	BBBB	BBBB	ABBB	ABBB	ABBB	ABBB
1301	solcap_snp_c2_19135	0	0.140625	AAAB	AAAB	AAAB	AAAA	AAAA	AAAA	AAAB	AAAB	AAAB	AAAA	AAAA	AAAA	AAAA	AAAA	AAAA	ABBB	ABBB	ABBB	AAAA	AAAA	AAAA	AAAA	AAAA	AAAA	AAAB	AAAB	AAAB	AAAA	AAAA	AAAA	AAAA	AAAA	AAAA	AAAA	AAAA	AAAA	AAAB	AAAB	AAAB	AAAB	AAAB	AAAB	AAAB	AAAB	AAAB	AAAA
1302	solcap_snp_c2_19144	0	0.140625	AAAB	AAAB	AAAB	AAAA	AAAA	AAAA	AAAB	AAAB	AAAB	AAAA	AAAA	AAAA	AAAA	AAAA	AAAA	ABBB	ABBB	ABBB	AAAA	AAAA	AAAA	AAAA	AAAA	AAAA	AAAB	AAAB	AAAB	AAAA	AAAA	AAAA	AAAA	AAAA	AAAA	AAAA	AAAA	AAAA	AAAB	AAAB	AAAB	AAAB	AAAB	AAAB	AAAB	AAAB	AAAB	AAAA
1303	solcap_snp_c2_19696	0	0.140625	ABBB	ABBB	ABBB	BBBB	BBBB	BBBB	BBBB	BBBB	BBBB	ABBB	ABBB	ABBB	BBBB	BBBB	BBBB	BBBB	BBBB	BBBB	ABBB	ABBB	ABBB	ABBB	ABBB	ABBB	ABBB	ABBB	ABBB	ABBB	ABBB	ABBB	BBBB	BBBB	BBBB	ABBB	ABBB	ABBB	ABBB	ABBB	ABBB	ABBB	ABBB	ABBB	BBBB	BBBB	BBBB	BBBB
1304	solcap_snp_c2_19956	0	0.140625	AAAB	AAAB	AAAB	AAAB	AAAB	AAAB	AAAA	AAAA	AAAA	AABB	AABB	AABB	AAAB	AAAB	AAAB	AAAA	AAAA	AAAA	AAAA	AAAA	AAAA	AAAB	AAAB	AAAB	AAAA	AAAA	AAAA	AAAA	AAAA	AAAA	AAAB	AAAB	AAAB	AAAB	AAAB	AAAB	AAAA	AAAA	AAAA	AAAB	AAAB	AAAB	AAAA	AAAA	AAAA	AAAA
1305	solcap_snp_c2_21896	0	0.140625	AAAA	AAAA	AAAA	AAAB	AAAB	AAAB	AABB	AABB	AABB	AAAA	AAAA	AAAA	AAAA	AAAA	AAAA	AAAB	AAAB	AAAB	AAAA	AAAA	AAAA	AAAB	AAAB	AAAB	AAAB	AAAB	AAAB	AAAB	AAAB	AAAB	AAAA	AAAA	AAAA	AAAA	AAAA	AAAA	AAAB	AAAB	AAAB	AAAB	AAAB	AAAB	AAAA	AAAA	AAAA	AAAA
1306	solcap_snp_c2_24329	0	0.140625	BBBB	BBBB	BBBB	ABBB	ABBB	ABBB	BBBB	BBBB	BBBB	BBBB	BBBB	BBBB	ABBB	ABBB	ABBB	ABBB	ABBB	ABBB	ABBB	ABBB	ABBB	ABBB	ABBB	ABBB	ABBB	ABBB	ABBB	BBBB	BBBB	BBBB	BBBB	BBBB	BBBB	ABBB	ABBB	ABBB	ABBB	ABBB	ABBB	BBBB	BBBB	BBBB	ABBB	ABBB	ABBB	BBBB
1307	solcap_snp_c2_25261	0	0.140625	BBBB	BBBB	BBBB	AABB	AABB	AABB	BBBB	BBBB	BBBB	BBBB	BBBB	BBBB	BBBB	BBBB	BBBB	AABB	AABB	AABB	BBBB	BBBB	BBBB	BBBB	BBBB	BBBB	ABBB	ABBB	ABBB	BBBB	BBBB	BBBB	BBBB	BBBB	BBBB	BBBB	BBBB	BBBB	BBBB	BBBB	BBBB	AABB	AABB	AABB	ABBB	ABBB	ABBB	ABBB
1308	solcap_snp_c2_25265	0	0.140625	BBBB	BBBB	BBBB	AABB	AABB	AABB	BBBB	BBBB	BBBB	BBBB	BBBB	BBBB	BBBB	BBBB	BBBB	AABB	AABB	AABB	BBBB	BBBB	BBBB	BBBB	BBBB	BBBB	ABBB	ABBB	ABBB	BBBB	BBBB	BBBB	BBBB	BBBB	BBBB	ABBB	ABBB	ABBB	BBBB	BBBB	BBBB	ABBB	ABBB	ABBB	ABBB	ABBB	ABBB	ABBB
1309	solcap_snp_c2_25892	0	0.140625	AAAA	AAAA	AAAA	AAAB	AAAB	AAAB	AAAB	AAAB	AAAB	AAAB	AAAB	AAAB	AAAA	AAAA	AAAA	AAAA	AAAA	AAAA	AAAA	AAAA	AAAA	AAAA	AAAA	AAAA	AAAB	AAAB	AAAB	AAAB	AAAB	AAAB	AAAA	AAAA	AAAA	AAAA	AAAA	AAAA	AAAA	AAAA	AAAA	AAAB	AAAB	AAAB	AAAB	AAAB	AAAB	AABB
1310	solcap_snp_c2_25929	0	0.140625	BBBB	BBBB	BBBB	ABBB	ABBB	ABBB	BBBB	BBBB	BBBB	BBBB	BBBB	BBBB	BBBB	BBBB	BBBB	ABBB	ABBB	ABBB	ABBB	ABBB	ABBB	BBBB	BBBB	BBBB	ABBB	ABBB	ABBB	ABBB	ABBB	ABBB	ABBB	ABBB	ABBB	ABBB	ABBB	ABBB	BBBB	BBBB	BBBB	BBBB	BBBB	BBBB	ABBB	ABBB	ABBB	ABBB
1311	solcap_snp_c2_26771	0	0.140625	BBBB	BBBB	BBBB	ABBB	ABBB	ABBB	BBBB	BBBB	BBBB	ABBB	ABBB	ABBB	BBBB	BBBB	BBBB	ABBB	ABBB	ABBB	ABBB	ABBB	ABBB	ABBB	ABBB	ABBB	ABBB	ABBB	ABBB	ABBB	ABBB	ABBB	BBBB	BBBB	BBBB	BBBB	BBBB	BBBB	AABB	AABB	AABB	BBBB	BBBB	BBBB	BBBB	BBBB	BBBB	BBBB
1312	solcap_snp_c2_26793	0	0.140625	AAAA	AAAA	AAAA	AAAB	AAAB	AAAB	AAAA	AAAA	AAAA	AAAB	AAAB	AAAB	AAAA	AAAA	AAAA	AAAB	AAAB	AAAB	AAAB	AAAB	AAAB	AAAB	AAAB	AAAB	AAAB	AAAB	AAAB	AAAB	AAAB	AAAB	AAAA	AAAA	AAAA	AAAA	AAAA	AAAA	AABB	AABB	AABB	AAAA	AAAA	AAAA	AAAA	AAAA	AAAA	AAAA
1313	solcap_snp_c2_26858	0	0.140625	BBBB	BBBB	BBBB	ABBB	ABBB	ABBB	BBBB	BBBB	BBBB	ABBB	ABBB	ABBB	BBBB	BBBB	BBBB	ABBB	ABBB	ABBB	ABBB	ABBB	ABBB	ABBB	ABBB	ABBB	ABBB	ABBB	ABBB	ABBB	ABBB	ABBB	BBBB	BBBB	BBBB	BBBB	BBBB	BBBB	AABB	AABB	AABB	BBBB	BBBB	BBBB	BBBB	BBBB	BBBB	BBBB
1314	solcap_snp_c2_28224	0	0.140625	AAAB	AAAB	AAAB	AAAA	AAAA	AAAA	AAAA	AAAA	AAAA	AAAB	AAAB	AAAB	AAAB	AAAB	AAAB	AAAA	AAAA	AAAA	AAAB	AAAB	AAAB	AAAA	AAAA	AAAA	AAAB	AAAB	AAAB	AAAB	AAAB	AAAB	AABB	AABB	AABB	AAAA	AAAA	AAAA	AAAA	AAAA	AAAA	AAAA	AAAA	AAAA	AAAB	AAAB	AAAB	AAAA
1315	solcap_snp_c2_28665	0	0.140625	ABBB	ABBB	ABBB	BBBB	BBBB	BBBB	BBBB	BBBB	BBBB	BBBB	BBBB	BBBB	AABB	AABB	AABB	ABBB	ABBB	ABBB	BBBB	BBBB	BBBB	BBBB	BBBB	BBBB	ABBB	ABBB	ABBB	BBBB	BBBB	BBBB	AABB	AABB	AABB	ABBB	ABBB	ABBB	ABBB	ABBB	ABBB	BBBB	BBBB	BBBB	BBBB	BBBB	BBBB	BBBB
1316	solcap_snp_c2_29043	0	0.140625	BBBB	BBBB	BBBB	AABB	AABB	AABB	BBBB	BBBB	BBBB	ABBB	ABBB	ABBB	BBBB	BBBB	BBBB	BBBB	BBBB	BBBB	BBBB	BBBB	BBBB	ABBB	ABBB	ABBB	BBBB	BBBB	BBBB	BBBB	BBBB	BBBB	BBBB	BBBB	BBBB	BBBB	BBBB	BBBB	ABBB	ABBB	ABBB	ABBB	ABBB	ABBB	AABB	AABB	AABB	ABBB
1317	solcap_snp_c2_29047	0	0.140625	BBBB	BBBB	BBBB	AABB	AABB	AABB	BBBB	BBBB	BBBB	ABBB	ABBB	ABBB	BBBB	BBBB	BBBB	BBBB	BBBB	BBBB	BBBB	BBBB	BBBB	ABBB	ABBB	ABBB	BBBB	BBBB	BBBB	BBBB	BBBB	BBBB	BBBB	BBBB	BBBB	BBBB	BBBB	BBBB	ABBB	ABBB	ABBB	ABBB	ABBB	ABBB	AABB	AABB	AABB	ABBB
1318	solcap_snp_c2_29187	0	0.140625	BBBB	BBBB	BBBB	AABB	AABB	AABB	ABBB	ABBB	ABBB	BBBB	BBBB	BBBB	BBBB	BBBB	BBBB	BBBB	BBBB	BBBB	BBBB	BBBB	BBBB	ABBB	ABBB	ABBB	BBBB	BBBB	BBBB	BBBB	BBBB	BBBB	BBBB	BBBB	BBBB	BBBB	BBBB	BBBB	BBBB	BBBB	BBBB	AABB	AABB	AABB	ABBB	ABBB	ABBB	AABB
1319	solcap_snp_c2_30416	0	0.140625	BBBB	BBBB	BBBB	ABBB	ABBB	ABBB	ABBB	ABBB	ABBB	BBBB	BBBB	BBBB	ABBB	ABBB	ABBB	BBBB	BBBB	BBBB	BBBB	BBBB	BBBB	AABB	AABB	AABB	BBBB	BBBB	BBBB	ABBB	ABBB	ABBB	BBBB	BBBB	BBBB	BBBB	BBBB	BBBB	ABBB	ABBB	ABBB	ABBB	ABBB	ABBB	BBBB	BBBB	BBBB	ABBB
1320	solcap_snp_c2_3145	0	0.140625	ABBB	ABBB	ABBB	ABBB	ABBB	ABBB	ABBB	ABBB	ABBB	BBBB	BBBB	BBBB	BBBB	BBBB	BBBB	BBBB	BBBB	BBBB	BBBB	BBBB	BBBB	ABBB	ABBB	ABBB	BBBB	BBBB	BBBB	ABBB	ABBB	ABBB	BBBB	BBBB	BBBB	BBBB	BBBB	BBBB	BBBB	BBBB	BBBB	AABB	AABB	AABB	ABBB	ABBB	ABBB	ABBB
1321	solcap_snp_c2_31893	0	0.140625	BBBB	BBBB	BBBB	BBBB	BBBB	BBBB	BBBB	BBBB	BBBB	BBBB	BBBB	BBBB	BBBB	BBBB	BBBB	AABB	AABB	AABB	ABBB	ABBB	ABBB	ABBB	ABBB	ABBB	ABBB	ABBB	ABBB	ABBB	ABBB	ABBB	ABBB	ABBB	ABBB	ABBB	ABBB	ABBB	ABBB	ABBB	ABBB	BBBB	BBBB	BBBB	BBBB	BBBB	BBBB	BBBB
1322	solcap_snp_c2_3204	0	0.140625	BBBB	BBBB	BBBB	ABBB	ABBB	ABBB	ABBB	ABBB	ABBB	ABBB	ABBB	ABBB	ABBB	ABBB	ABBB	BBBB	BBBB	BBBB	ABBB	ABBB	ABBB	BBBB	BBBB	BBBB	BBBB	BBBB	BBBB	ABBB	ABBB	ABBB	BBBB	BBBB	BBBB	ABBB	ABBB	ABBB	BBBB	BBBB	BBBB	ABBB	ABBB	ABBB	ABBB	ABBB	ABBB	BBBB
1323	solcap_snp_c2_32335	0	0.140625	AAAA	AAAA	AAAA	AAAB	AAAB	AAAB	AABB	AABB	AABB	AAAA	AAAA	AAAA	AAAB	AAAB	AAAB	AAAB	AAAB	AAAB	AAAA	AAAA	AAAA	AAAB	AAAB	AAAB	AAAB	AAAB	AAAB	AAAA	AAAA	AAAA	AAAA	AAAA	AAAA	AAAA	AAAA	AAAA	AAAA	AAAA	AAAA	AAAB	AAAB	AAAB	AAAB	AAAB	AAAB	AAAA
1324	solcap_snp_c2_3255	0	0.140625	ABBB	ABBB	ABBB	BBBB	BBBB	BBBB	BBBB	BBBB	BBBB	BBBB	BBBB	BBBB	ABBB	ABBB	ABBB	AABB	AABB	AABB	BBBB	BBBB	BBBB	ABBB	ABBB	ABBB	BBBB	BBBB	BBBB	BBBB	BBBB	BBBB	BBBB	BBBB	BBBB	BBBB	BBBB	BBBB	ABBB	ABBB	ABBB	AABB	AABB	AABB	ABBB	ABBB	ABBB	BBBB
1325	solcap_snp_c2_32650	0	0.140625	ABBB	ABBB	ABBB	ABBB	ABBB	ABBB	BBBB	BBBB	BBBB	BBBB	BBBB	BBBB	AABB	AABB	AABB	ABBB	ABBB	ABBB	BBBB	BBBB	BBBB	BBBB	BBBB	BBBB	BBBB	BBBB	BBBB	BBBB	BBBB	BBBB	ABBB	ABBB	ABBB	BBBB	BBBB	BBBB	BBBB	BBBB	BBBB	AABB	AABB	AABB	ABBB	ABBB	ABBB	BBBB
1326	solcap_snp_c2_32768	0	0.140625	BBBB	BBBB	BBBB	AABB	AABB	AABB	BBBB	BBBB	BBBB	BBBB	BBBB	BBBB	ABBB	ABBB	ABBB	ABBB	ABBB	ABBB	BBBB	BBBB	BBBB	ABBB	ABBB	ABBB	BBBB	BBBB	BBBB	BBBB	BBBB	BBBB	BBBB	BBBB	BBBB	BBBB	BBBB	BBBB	ABBB	ABBB	ABBB	AABB	AABB	AABB	ABBB	ABBB	ABBB	BBBB
1327	solcap_snp_c2_33000	0	0.140625	ABBB	ABBB	ABBB	BBBB	BBBB	BBBB	ABBB	ABBB	ABBB	BBBB	BBBB	BBBB	BBBB	BBBB	BBBB	ABBB	ABBB	ABBB	BBBB	BBBB	BBBB	ABBB	ABBB	ABBB	ABBB	ABBB	ABBB	BBBB	BBBB	BBBB	ABBB	ABBB	ABBB	ABBB	ABBB	ABBB	BBBB	BBBB	BBBB	BBBB	BBBB	BBBB	ABBB	ABBB	ABBB	ABBB
1328	solcap_snp_c2_33400	0	0.140625	BBBB	BBBB	BBBB	BBBB	BBBB	BBBB	ABBB	ABBB	ABBB	ABBB	ABBB	ABBB	AAAB	AAAB	AAAB	ABBB	ABBB	ABBB	BBBB	BBBB	BBBB	BBBB	BBBB	BBBB	ABBB	ABBB	ABBB	BBBB	BBBB	BBBB	AABB	AABB	AABB	BBBB	BBBB	BBBB	BBBB	BBBB	BBBB	BBBB	BBBB	BBBB	BBBB	BBBB	BBBB	BBBB
1329	solcap_snp_c2_33520	0	0.140625	AAAB	AAAB	AAAB	AAAB	AAAB	AAAB	AAAA	AAAA	AAAA	AAAB	AAAB	AAAB	AAAB	AAAB	AAAB	AAAA	AAAA	AAAA	AAAA	AAAA	AAAA	AAAA	AAAA	AAAA	AAAB	AAAB	AAAB	AAAA	AAAA	AAAA	AAAB	AAAB	AAAB	AAAA	AAAA	AAAA	AAAB	AAAB	AAAB	AAAA	AAAA	AAAA	AAAB	AAAB	AAAB	AAAB
1330	solcap_snp_c2_34705	0	0.140625	BBBB	BBBB	BBBB	ABBB	ABBB	ABBB	ABBB	ABBB	ABBB	BBBB	BBBB	BBBB	BBBB	BBBB	BBBB	BBBB	BBBB	BBBB	BBBB	BBBB	BBBB	BBBB	BBBB	BBBB	ABBB	ABBB	ABBB	ABBB	ABBB	ABBB	BBBB	BBBB	BBBB	BBBB	BBBB	BBBB	ABBB	ABBB	ABBB	AABB	AABB	AABB	ABBB	ABBB	ABBB	ABBB
1331	solcap_snp_c2_34758	0	0.140625	AAAB	AAAB	AAAB	AAAB	AAAB	AAAB	AAAB	AAAB	AAAB	AAAB	AAAB	AAAB	AAAA	AAAA	AAAA	AAAA	AAAA	AAAA	AAAA	AAAA	AAAA	AABB	AABB	AABB	AAAA	AAAA	AAAA	AAAB	AAAB	AAAB	AAAA	AAAA	AAAA	AAAA	AAAA	AAAA	AAAB	AAAB	AAAB	AAAA	AAAA	AAAA	AAAB	AAAB	AAAB	AAAA
1332	solcap_snp_c2_34764	0	0.140625	ABBB	ABBB	ABBB	BBBB	BBBB	BBBB	ABBB	ABBB	ABBB	BBBB	BBBB	BBBB	ABBB	ABBB	ABBB	AABB	AABB	AABB	BBBB	BBBB	BBBB	BBBB	BBBB	BBBB	ABBB	ABBB	ABBB	BBBB	BBBB	BBBB	BBBB	BBBB	BBBB	AABB	AABB	AABB	BBBB	BBBB	BBBB	ABBB	ABBB	ABBB	BBBB	BBBB	BBBB	BBBB
1333	solcap_snp_c2_35601	0	0.140625	ABBB	ABBB	ABBB	ABBB	ABBB	ABBB	BBBB	BBBB	BBBB	BBBB	BBBB	BBBB	AABB	AABB	AABB	BBBB	BBBB	BBBB	ABBB	ABBB	ABBB	ABBB	ABBB	ABBB	BBBB	BBBB	BBBB	ABBB	ABBB	ABBB	BBBB	BBBB	BBBB	ABBB	ABBB	ABBB	ABBB	ABBB	ABBB	BBBB	BBBB	BBBB	BBBB	BBBB	BBBB	BBBB
1334	solcap_snp_c2_35942	0	0.140625	ABBB	ABBB	ABBB	ABBB	ABBB	ABBB	BBBB	BBBB	BBBB	AABB	AABB	AABB	ABBB	ABBB	ABBB	ABBB	ABBB	ABBB	BBBB	BBBB	BBBB	BBBB	BBBB	BBBB	ABBB	ABBB	ABBB	BBBB	BBBB	BBBB	BBBB	BBBB	BBBB	BBBB	BBBB	BBBB	ABBB	ABBB	ABBB	ABBB	ABBB	ABBB	BBBB	BBBB	BBBB	BBBB
1335	solcap_snp_c2_36228	0	0.140625	ABBB	ABBB	ABBB	ABBB	ABBB	ABBB	ABBB	ABBB	ABBB	BBBB	BBBB	BBBB	ABBB	ABBB	ABBB	BBBB	BBBB	BBBB	BBBB	BBBB	BBBB	BBBB	BBBB	BBBB	ABBB	ABBB	ABBB	ABBB	ABBB	ABBB	BBBB	BBBB	BBBB	BBBB	BBBB	BBBB	BBBB	BBBB	BBBB	ABBB	ABBB	ABBB	ABBB	ABBB	ABBB	ABBB
1336	solcap_snp_c2_36232	0	0.140625	ABBB	ABBB	ABBB	ABBB	ABBB	ABBB	ABBB	ABBB	ABBB	BBBB	BBBB	BBBB	ABBB	ABBB	ABBB	BBBB	BBBB	BBBB	BBBB	BBBB	BBBB	BBBB	BBBB	BBBB	ABBB	ABBB	ABBB	ABBB	ABBB	ABBB	BBBB	BBBB	BBBB	BBBB	BBBB	BBBB	BBBB	BBBB	BBBB	ABBB	ABBB	ABBB	ABBB	ABBB	ABBB	ABBB
1337	solcap_snp_c2_36456	0	0.140625	BBBB	BBBB	BBBB	ABBB	ABBB	ABBB	BBBB	BBBB	BBBB	ABBB	ABBB	ABBB	BBBB	BBBB	BBBB	BBBB	BBBB	BBBB	ABBB	ABBB	ABBB	AABB	AABB	AABB	BBBB	BBBB	BBBB	BBBB	BBBB	BBBB	BBBB	BBBB	BBBB	BBBB	BBBB	BBBB	BBBB	BBBB	BBBB	ABBB	ABBB	ABBB	AABB	AABB	AABB	ABBB
1338	solcap_snp_c2_37034	0	0.140625	AAAA	AAAA	AAAA	AAAB	AAAB	AAAB	AAAB	AAAB	AAAB	AAAA	AAAA	AAAA	AABB	AABB	AABB	AAAA	AAAA	AAAA	AAAA	AAAA	AAAA	AAAB	AAAB	AAAB	AAAA	AAAA	AAAA	AAAB	AAAB	AAAB	AAAB	AAAB	AAAB	AAAA	AAAA	AAAA	AAAA	AAAA	AAAA	AAAA	AAAA	AAAA	AAAB	AAAB	AAAB	AAAB
1339	solcap_snp_c2_37067	0	0.140625	BBBB	BBBB	BBBB	ABBB	ABBB	ABBB	ABBB	ABBB	ABBB	BBBB	BBBB	BBBB	AABB	AABB	AABB	BBBB	BBBB	BBBB	BBBB	BBBB	BBBB	ABBB	ABBB	ABBB	BBBB	BBBB	BBBB	ABBB	ABBB	ABBB	ABBB	ABBB	ABBB	BBBB	BBBB	BBBB	BBBB	BBBB	BBBB	BBBB	BBBB	BBBB	ABBB	ABBB	ABBB	ABBB
1340	solcap_snp_c2_37256	0	0.140625	AAAB	AAAB	AAAB	AAAB	AAAB	AAAB	AAAB	AAAB	AAAB	AAAA	AAAA	AAAA	AAAB	AAAB	AAAB	AAAA	AAAA	AAAA	AAAA	AAAA	AAAA	AAAA	AAAA	AAAA	AAAA	AAAA	AAAA	AAAB	AAAB	AAAB	AAAA	AAAA	AAAA	AAAB	AAAB	AAAB	AAAA	AAAA	AAAA	AAAB	AAAB	AAAB	AAAB	AAAB	AAAB	AAAB
1341	solcap_snp_c2_38556	0	0.140625	ABBB	ABBB	ABBB	BBBB	BBBB	BBBB	BBBB	BBBB	BBBB	BBBB	BBBB	BBBB	ABBB	ABBB	ABBB	ABBB	ABBB	ABBB	ABBB	ABBB	ABBB	ABBB	ABBB	ABBB	BBBB	BBBB	BBBB	BBBB	BBBB	BBBB	AABB	AABB	AABB	BBBB	BBBB	BBBB	ABBB	ABBB	ABBB	BBBB	BBBB	BBBB	ABBB	ABBB	ABBB	BBBB
1342	solcap_snp_c2_39029	0	0.140625	AAAA	AAAA	AAAA	AAAB	AAAB	AAAB	AAAA	AAAA	AAAA	AAAA	AAAA	AAAA	AAAB	AAAB	AAAB	AAAB	AAAB	AAAB	AAAA	AAAA	AAAA	AAAB	AAAB	AAAB	AAAA	AAAA	AAAA	AAAA	AAAA	AAAA	AAAA	AAAA	AAAA	AAAA	AAAA	AAAA	AAAB	AAAB	AAAB	AAAB	AAAB	AAAB	AABB	AABB	AABB	AAAB
1343	solcap_snp_c2_39178	0	0.140625	BBBB	BBBB	BBBB	AABB	AABB	AABB	BBBB	BBBB	BBBB	BBBB	BBBB	BBBB	ABBB	ABBB	ABBB	BBBB	BBBB	BBBB	BBBB	BBBB	BBBB	BBBB	BBBB	BBBB	BBBB	BBBB	BBBB	BBBB	BBBB	BBBB	ABBB	ABBB	ABBB	BBBB	BBBB	BBBB	BBBB	BBBB	BBBB	ABBB	ABBB	ABBB	AABB	AABB	AABB	AABB
1344	solcap_snp_c2_39333	0	0.140625	AAAB	AAAB	AAAB	AAAA	AAAA	AAAA	AAAB	AAAB	AAAB	AAAA	AAAA	AAAA	AAAB	AAAB	AAAB	AAAA	AAAA	AAAA	AAAA	AAAA	AAAA	AAAB	AAAB	AAAB	AAAA	AAAA	AAAA	AAAA	AAAA	AAAA	AABB	AABB	AABB	AAAB	AAAB	AAAB	AAAA	AAAA	AAAA	AAAB	AAAB	AAAB	AAAB	AAAB	AAAB	AAAA
1345	solcap_snp_c2_39341	0	0.140625	AAAB	AAAB	AAAB	AAAA	AAAA	AAAA	AAAA	AAAA	AAAA	AAAA	AAAA	AAAA	AAAB	AAAB	AAAB	AAAA	AAAA	AAAA	AAAB	AAAB	AAAB	AAAA	AAAA	AAAA	AAAA	AAAA	AAAA	AAAA	AAAA	AAAA	AABB	AABB	AABB	AAAB	AAAB	AAAB	AAAA	AAAA	AAAA	AAAB	AAAB	AAAB	AAAB	AAAB	AAAB	AAAB
1346	solcap_snp_c2_39343	0	0.140625	AAAB	AAAB	AAAB	AAAA	AAAA	AAAA	AAAA	AAAA	AAAA	AAAA	AAAA	AAAA	AAAB	AAAB	AAAB	AAAA	AAAA	AAAA	AAAB	AAAB	AAAB	AAAA	AAAA	AAAA	AAAA	AAAA	AAAA	AAAA	AAAA	AAAA	AABB	AABB	AABB	AAAB	AAAB	AAAB	AAAA	AAAA	AAAA	AAAB	AAAB	AAAB	AAAB	AAAB	AAAB	AAAB
1347	solcap_snp_c2_39590	0	0.140625	BBBB	BBBB	BBBB	ABBB	ABBB	ABBB	ABBB	ABBB	ABBB	BBBB	BBBB	BBBB	BBBB	BBBB	BBBB	ABBB	ABBB	ABBB	ABBB	ABBB	ABBB	BBBB	BBBB	BBBB	BBBB	BBBB	BBBB	ABBB	ABBB	ABBB	BBBB	BBBB	BBBB	ABBB	ABBB	ABBB	BBBB	BBBB	BBBB	BBBB	BBBB	BBBB	ABBB	ABBB	ABBB	AABB
1348	solcap_snp_c2_4048	0	0.140625	BBBB	BBBB	BBBB	ABBB	ABBB	ABBB	BBBB	BBBB	BBBB	ABBB	ABBB	ABBB	ABBB	ABBB	ABBB	ABBB	ABBB	ABBB	ABBB	ABBB	ABBB	BBBB	BBBB	BBBB	BBBB	BBBB	BBBB	BBBB	BBBB	BBBB	BBBB	BBBB	BBBB	BBBB	BBBB	BBBB	BBBB	BBBB	BBBB	ABBB	ABBB	ABBB	AABB	AABB	AABB	ABBB
1349	solcap_snp_c2_41767	0	0.140625	AAAA	AAAA	AAAA	ABBB	ABBB	ABBB	AAAB	AAAB	AAAB	AAAB	AAAB	AAAB	AAAA	AAAA	AAAA	AAAA	AAAA	AAAA	AAAA	AAAA	AAAA	AAAA	AAAA	AAAA	AAAA	AAAA	AAAA	AAAA	AAAA	AAAA	AAAA	AAAA	AAAA	AAAB	AAAB	AAAB	AAAB	AAAB	AAAB	AAAA	AAAA	AAAA	AAAB	AAAB	AAAB	AAAB
1350	solcap_snp_c2_4196	0	0.140625	BBBB	BBBB	BBBB	ABBB	ABBB	ABBB	ABBB	ABBB	ABBB	ABBB	ABBB	ABBB	ABBB	ABBB	ABBB	ABBB	ABBB	ABBB	BBBB	BBBB	BBBB	ABBB	ABBB	ABBB	ABBB	ABBB	ABBB	ABBB	ABBB	ABBB	BBBB	BBBB	BBBB	BBBB	BBBB	BBBB	BBBB	BBBB	BBBB	BBBB	BBBB	BBBB	ABBB	ABBB	ABBB	BBBB
1351	solcap_snp_c2_4205	0	0.140625	AAAA	AAAA	AAAA	AAAB	AAAB	AAAB	AAAB	AAAB	AAAB	AAAB	AAAB	AAAB	AAAB	AAAB	AAAB	AAAA	AAAA	AAAA	AAAB	AAAB	AAAB	AAAA	AAAA	AAAA	AAAA	AAAA	AAAA	AAAB	AAAB	AAAB	AAAA	AAAA	AAAA	AAAB	AAAB	AAAB	AAAA	AAAA	AAAA	AAAB	AAAB	AAAB	AAAB	AAAB	AAAB	AAAA
1352	solcap_snp_c2_42405	0	0.140625	BBBB	BBBB	BBBB	ABBB	ABBB	ABBB	BBBB	BBBB	BBBB	ABBB	ABBB	ABBB	ABBB	ABBB	ABBB	BBBB	BBBB	BBBB	ABBB	ABBB	ABBB	BBBB	BBBB	BBBB	BBBB	BBBB	BBBB	ABBB	ABBB	ABBB	BBBB	BBBB	BBBB	ABBB	ABBB	ABBB	ABBB	ABBB	ABBB	ABBB	ABBB	ABBB	ABBB	ABBB	ABBB	BBBB
1353	solcap_snp_c2_42863	0	0.140625	AAAA	AAAA	AAAA	AAAB	AAAB	AAAB	AAAB	AAAB	AAAB	AAAA	AAAA	AAAA	AAAA	AAAA	AAAA	AAAB	AAAB	AAAB	AAAB	AAAB	AAAB	AAAA	AAAA	AAAA	AAAA	AAAA	AAAA	AAAB	AAAB	AAAB	AAAA	AAAA	AAAA	AAAB	AAAB	AAAB	AAAA	AAAA	AAAA	AAAA	AAAA	AAAA	AAAB	AAAB	AAAB	AABB
1354	solcap_snp_c2_43568	0	0.140625	AAAB	AAAB	AAAB	AAAA	AAAA	AAAA	AAAB	AAAB	AAAB	AAAB	AAAB	AAAB	AAAA	AAAA	AAAA	AAAA	AAAA	AAAA	AAAB	AAAB	AAAB	AAAB	AAAB	AAAB	AAAB	AAAB	AAAB	AAAA	AAAA	AAAA	AAAA	AAAA	AAAA	AAAB	AAAB	AAAB	AAAB	AAAB	AAAB	AAAA	AAAA	AAAA	AAAB	AAAB	AAAB	AAAA
1355	solcap_snp_c2_44073	0	0.140625	ABBB	ABBB	ABBB	BBBB	BBBB	BBBB	ABBB	ABBB	ABBB	ABBB	ABBB	ABBB	BBBB	BBBB	BBBB	BBBB	BBBB	BBBB	ABBB	ABBB	ABBB	ABBB	ABBB	ABBB	ABBB	ABBB	ABBB	BBBB	BBBB	BBBB	BBBB	BBBB	BBBB	ABBB	ABBB	ABBB	ABBB	ABBB	ABBB	BBBB	BBBB	BBBB	ABBB	ABBB	ABBB	BBBB
1356	solcap_snp_c2_44269	0	0.140625	BBBB	BBBB	BBBB	ABBB	ABBB	ABBB	BBBB	BBBB	BBBB	BBBB	BBBB	BBBB	AABB	AABB	AABB	BBBB	BBBB	BBBB	BBBB	BBBB	BBBB	AABB	AABB	AABB	BBBB	BBBB	BBBB	BBBB	BBBB	BBBB	AABB	AABB	AABB	BBBB	BBBB	BBBB	BBBB	BBBB	BBBB	ABBB	ABBB	ABBB	ABBB	ABBB	ABBB	BBBB
1357	solcap_snp_c2_4500	0	0.140625	BBBB	BBBB	BBBB	ABBB	ABBB	ABBB	BBBB	BBBB	BBBB	BBBB	BBBB	BBBB	ABBB	ABBB	ABBB	ABBB	ABBB	ABBB	BBBB	BBBB	BBBB	BBBB	BBBB	BBBB	BBBB	BBBB	BBBB	BBBB	BBBB	BBBB	AABB	AABB	AABB	BBBB	BBBB	BBBB	BBBB	BBBB	BBBB	ABBB	ABBB	ABBB	AABB	AABB	AABB	ABBB
1358	solcap_snp_c2_45311	0	0.140625	ABBB	ABBB	ABBB	BBBB	BBBB	BBBB	ABBB	ABBB	ABBB	BBBB	BBBB	BBBB	BBBB	BBBB	BBBB	AABB	AABB	AABB	BBBB	BBBB	BBBB	BBBB	BBBB	BBBB	ABBB	ABBB	ABBB	ABBB	ABBB	ABBB	BBBB	BBBB	BBBB	BBBB	BBBB	BBBB	BBBB	BBBB	BBBB	BBBB	BBBB	BBBB	ABBB	ABBB	ABBB	AABB
1359	solcap_snp_c2_45799	0	0.140625	ABBB	ABBB	ABBB	BBBB	BBBB	BBBB	ABBB	ABBB	ABBB	ABBB	ABBB	ABBB	ABBB	ABBB	ABBB	BBBB	BBBB	BBBB	BBBB	BBBB	BBBB	ABBB	ABBB	ABBB	BBBB	BBBB	BBBB	ABBB	ABBB	ABBB	BBBB	BBBB	BBBB	BBBB	BBBB	BBBB	BBBB	BBBB	BBBB	ABBB	ABBB	ABBB	ABBB	ABBB	ABBB	ABBB
1360	solcap_snp_c2_46224	0	0.140625	ABBB	ABBB	ABBB	BBBB	BBBB	BBBB	ABBB	ABBB	ABBB	ABBB	ABBB	ABBB	ABBB	ABBB	ABBB	AABB	AABB	AABB	BBBB	BBBB	BBBB	ABBB	ABBB	ABBB	BBBB	BBBB	BBBB	ABBB	ABBB	ABBB	BBBB	BBBB	BBBB	BBBB	BBBB	BBBB	BBBB	BBBB	BBBB	BBBB	BBBB	BBBB	BBBB	BBBB	BBBB	ABBB
1361	solcap_snp_c2_47765	0	0.140625	AAAA	AAAA	AAAA	AAAB	AAAB	AAAB	AAAA	AAAA	AAAA	AAAA	AAAA	AAAA	AAAB	AAAB	AAAB	AAAA	AAAA	AAAA	AAAB	AAAB	AAAB	AAAA	AAAA	AAAA	AAAB	AAAB	AAAB	AAAB	AAAB	AAAB	AABB	AABB	AABB	AAAB	AAAB	AAAB	AAAB	AAAB	AAAB	AAAA	AAAA	AAAA	AAAA	AAAA	AAAA	AAAA
1362	solcap_snp_c2_48126	0	0.140625	BBBB	BBBB	BBBB	BBBB	BBBB	BBBB	BBBB	BBBB	BBBB	BBBB	BBBB	BBBB	ABBB	ABBB	ABBB	ABBB	ABBB	ABBB	ABBB	ABBB	ABBB	AABB	AABB	AABB	BBBB	BBBB	BBBB	BBBB	BBBB	BBBB	ABBB	ABBB	ABBB	ABBB	ABBB	ABBB	BBBB	BBBB	BBBB	ABBB	ABBB	ABBB	BBBB	BBBB	BBBB	ABBB
1363	solcap_snp_c2_4860	0	0.140625	AABB	AABB	AABB	BBBB	BBBB	BBBB	BBBB	BBBB	BBBB	BBBB	BBBB	BBBB	ABBB	ABBB	ABBB	BBBB	BBBB	BBBB	ABBB	ABBB	ABBB	BBBB	BBBB	BBBB	BBBB	BBBB	BBBB	BBBB	BBBB	BBBB	AABB	AABB	AABB	ABBB	ABBB	ABBB	ABBB	ABBB	ABBB	ABBB	ABBB	ABBB	BBBB	BBBB	BBBB	BBBB
1364	solcap_snp_c2_48820	0	0.140625	AAAB	AAAB	AAAB	AAAA	AAAA	AAAA	AAAB	AAAB	AAAB	AAAB	AAAB	AAAB	AAAA	AAAA	AAAA	AAAA	AAAA	AAAA	AAAB	AAAB	AAAB	AAAB	AAAB	AAAB	AAAB	AAAB	AAAB	AAAA	AAAA	AAAA	AAAA	AAAA	AAAA	AAAB	AAAB	AAAB	AAAB	AAAB	AAAB	AAAA	AAAA	AAAA	AAAB	AAAB	AAAB	AAAA
1365	solcap_snp_c2_4891	0	0.140625	BBBB	BBBB	BBBB	BBBB	BBBB	BBBB	BBBB	BBBB	BBBB	BBBB	BBBB	BBBB	BBBB	BBBB	BBBB	ABBB	ABBB	ABBB	ABBB	ABBB	ABBB	BBBB	BBBB	BBBB	ABBB	ABBB	ABBB	ABBB	ABBB	ABBB	BBBB	BBBB	BBBB	ABBB	ABBB	ABBB	ABBB	ABBB	ABBB	AABB	AABB	AABB	ABBB	ABBB	ABBB	BBBB
1366	solcap_snp_c2_49732	0	0.140625	BBBB	BBBB	BBBB	ABBB	ABBB	ABBB	BBBB	BBBB	BBBB	BBBB	BBBB	BBBB	BBBB	BBBB	BBBB	ABBB	ABBB	ABBB	BBBB	BBBB	BBBB	ABBB	ABBB	ABBB	AABB	AABB	AABB	BBBB	BBBB	BBBB	BBBB	BBBB	BBBB	ABBB	ABBB	ABBB	BBBB	BBBB	BBBB	AABB	AABB	AABB	ABBB	ABBB	ABBB	BBBB
1367	solcap_snp_c2_50532	0	0.140625	AAAA	AAAA	AAAA	AAAA	AAAA	AAAA	AAAB	AAAB	AAAB	AAAA	AAAA	AAAA	AAAA	AAAA	AAAA	AABB	AABB	AABB	AAAA	AAAA	AAAA	AAAA	AAAA	AAAA	AAAB	AAAB	AAAB	AAAA	AAAA	AAAA	AAAA	AAAA	AAAA	AAAA	AAAA	AAAA	AAAA	AAAA	AAAA	AABB	AABB	AABB	AAAB	AAAB	AAAB	AABB
1368	solcap_snp_c2_51242	0	0.140625	AAAA	AAAA	AAAA	AAAB	AAAB	AAAB	AAAB	AAAB	AAAB	AAAA	AAAA	AAAA	AAAB	AAAB	AAAB	AAAA	AAAA	AAAA	AAAA	AAAA	AAAA	AAAA	AAAA	AAAA	AAAA	AAAA	AAAA	AAAA	AAAA	AAAA	AAAB	AAAB	AAAB	AAAA	AAAA	AAAA	AABB	AABB	AABB	AAAB	AAAB	AAAB	AAAB	AAAB	AAAB	AAAB
1369	solcap_snp_c2_51639	0	0.140625	ABBB	ABBB	ABBB	ABBB	ABBB	ABBB	BBBB	BBBB	BBBB	AABB	AABB	AABB	ABBB	ABBB	ABBB	BBBB	BBBB	BBBB	BBBB	BBBB	BBBB	ABBB	ABBB	ABBB	BBBB	BBBB	BBBB	BBBB	BBBB	BBBB	BBBB	BBBB	BBBB	BBBB	BBBB	BBBB	BBBB	BBBB	BBBB	ABBB	ABBB	ABBB	AABB	AABB	AABB	BBBB
1370	solcap_snp_c2_51647	0	0.140625	ABBB	ABBB	ABBB	ABBB	ABBB	ABBB	BBBB	BBBB	BBBB	AABB	AABB	AABB	ABBB	ABBB	ABBB	BBBB	BBBB	BBBB	BBBB	BBBB	BBBB	ABBB	ABBB	ABBB	BBBB	BBBB	BBBB	BBBB	BBBB	BBBB	BBBB	BBBB	BBBB	BBBB	BBBB	BBBB	BBBB	BBBB	BBBB	ABBB	ABBB	ABBB	AABB	AABB	AABB	BBBB
1371	solcap_snp_c2_51650	0	0.140625	ABBB	ABBB	ABBB	ABBB	ABBB	ABBB	BBBB	BBBB	BBBB	AABB	AABB	AABB	ABBB	ABBB	ABBB	BBBB	BBBB	BBBB	BBBB	BBBB	BBBB	ABBB	ABBB	ABBB	BBBB	BBBB	BBBB	BBBB	BBBB	BBBB	BBBB	BBBB	BBBB	BBBB	BBBB	BBBB	BBBB	BBBB	BBBB	ABBB	ABBB	ABBB	AABB	AABB	AABB	BBBB
1372	solcap_snp_c2_52056	0	0.140625	AAAB	AAAB	AAAB	AAAA	AAAA	AAAA	AAAB	AAAB	AAAB	AAAB	AAAB	AAAB	AAAA	AAAA	AAAA	AAAA	AAAA	AAAA	AAAB	AAAB	AAAB	AAAB	AAAB	AAAB	AAAB	AAAB	AAAB	AAAA	AAAA	AAAA	AAAA	AAAA	AAAA	AAAB	AAAB	AAAB	AAAB	AAAB	AAAB	AAAA	AAAA	AAAA	AAAB	AAAB	AAAB	AAAA
1373	solcap_snp_c2_52242	0	0.140625	AAAA	AAAA	AAAA	AAAB	AAAB	AAAB	AAAA	AAAA	AAAA	AABB	AABB	AABB	AAAB	AAAB	AAAB	AAAB	AAAB	AAAB	AAAA	AAAA	AAAA	AAAB	AAAB	AAAB	AAAA	AAAA	AAAA	AAAA	AAAA	AAAA	AAAB	AAAB	AAAB	AAAB	AAAB	AAAB	AAAB	AAAB	AAAB	AAAA	AAAA	AAAA	AAAA	AAAA	AAAA	AAAA
1374	solcap_snp_c2_52385	0	0.140625	BBBB	BBBB	BBBB	BBBB	BBBB	BBBB	ABBB	ABBB	ABBB	BBBB	BBBB	BBBB	AABB	AABB	AABB	ABBB	ABBB	ABBB	BBBB	BBBB	BBBB	BBBB	BBBB	BBBB	BBBB	BBBB	BBBB	BBBB	BBBB	BBBB	BBBB	BBBB	BBBB	ABBB	ABBB	ABBB	AABB	AABB	AABB	BBBB	BBBB	BBBB	ABBB	ABBB	ABBB	ABBB
1375	solcap_snp_c2_53432	0	0.140625	BBBB	BBBB	BBBB	AABB	AABB	AABB	ABBB	ABBB	ABBB	BBBB	BBBB	BBBB	ABBB	ABBB	ABBB	BBBB	BBBB	BBBB	BBBB	BBBB	BBBB	AABB	AABB	AABB	BBBB	BBBB	BBBB	BBBB	BBBB	BBBB	BBBB	BBBB	BBBB	BBBB	BBBB	BBBB	BBBB	BBBB	BBBB	BBBB	BBBB	BBBB	ABBB	ABBB	ABBB	AABB
1376	solcap_snp_c2_53536	0	0.140625	BBBB	BBBB	BBBB	ABBB	ABBB	ABBB	BBBB	BBBB	BBBB	BBBB	BBBB	BBBB	ABBB	ABBB	ABBB	BBBB	BBBB	BBBB	BBBB	BBBB	BBBB	BBBB	BBBB	BBBB	AABB	AABB	AABB	BBBB	BBBB	BBBB	AABB	AABB	AABB	BBBB	BBBB	BBBB	BBBB	BBBB	BBBB	ABBB	ABBB	ABBB	ABBB	ABBB	ABBB	ABBB
1377	solcap_snp_c2_53565	0	0.140625	ABBB	ABBB	ABBB	BBBB	BBBB	BBBB	ABBB	ABBB	ABBB	ABBB	ABBB	ABBB	BBBB	BBBB	BBBB	BBBB	BBBB	BBBB	ABBB	ABBB	ABBB	ABBB	ABBB	ABBB	ABBB	ABBB	ABBB	BBBB	BBBB	BBBB	BBBB	BBBB	BBBB	ABBB	ABBB	ABBB	ABBB	ABBB	ABBB	BBBB	BBBB	BBBB	ABBB	ABBB	ABBB	BBBB
1378	solcap_snp_c2_53886	0	0.140625	AAAB	AAAB	AAAB	AAAB	AAAB	AAAB	AAAA	AAAA	AAAA	AAAA	AAAA	AAAA	AAAB	AAAB	AAAB	AAAA	AAAA	AAAA	AAAA	AAAA	AAAA	AAAB	AAAB	AAAB	AAAA	AAAA	AAAA	AAAA	AAAA	AAAA	AAAB	AAAB	AAAB	AAAA	AAAA	AAAA	AAAA	AAAA	AAAA	AAAB	AAAB	AAAB	AABB	AABB	AABB	AAAB
1379	solcap_snp_c2_54674	0	0.140625	AAAB	AAAB	AAAB	AAAA	AAAA	AAAA	AAAB	AAAB	AAAB	AAAB	AAAB	AAAB	AAAB	AAAB	AAAB	AAAA	AAAA	AAAA	AAAB	AAAB	AAAB	AAAA	AAAA	AAAA	AAAA	AAAA	AAAA	AAAB	AAAB	AAAB	AAAB	AAAB	AAAB	AABB	AABB	AABB	AAAA	AAAA	AAAA	AAAA	AAAA	AAAA	AAAA	AAAA	AAAA	AAAA
1380	solcap_snp_c2_54743	0	0.140625	ABBB	ABBB	ABBB	BBBB	BBBB	BBBB	ABBB	ABBB	ABBB	ABBB	ABBB	ABBB	BBBB	BBBB	BBBB	BBBB	BBBB	BBBB	ABBB	ABBB	ABBB	ABBB	ABBB	ABBB	ABBB	ABBB	ABBB	BBBB	BBBB	BBBB	BBBB	BBBB	BBBB	ABBB	ABBB	ABBB	ABBB	ABBB	ABBB	BBBB	BBBB	BBBB	ABBB	ABBB	ABBB	BBBB
1381	solcap_snp_c2_549	0	0.140625	BBBB	BBBB	BBBB	ABBB	ABBB	ABBB	ABBB	ABBB	ABBB	ABBB	ABBB	ABBB	ABBB	ABBB	ABBB	BBBB	BBBB	BBBB	ABBB	ABBB	ABBB	BBBB	BBBB	BBBB	BBBB	BBBB	BBBB	ABBB	ABBB	ABBB	BBBB	BBBB	BBBB	ABBB	ABBB	ABBB	BBBB	BBBB	BBBB	ABBB	ABBB	ABBB	ABBB	ABBB	ABBB	BBBB
1382	solcap_snp_c2_54998	0	0.140625	BBBB	BBBB	BBBB	ABBB	ABBB	ABBB	ABBB	ABBB	ABBB	ABBB	ABBB	ABBB	ABBB	ABBB	ABBB	BBBB	BBBB	BBBB	ABBB	ABBB	ABBB	BBBB	BBBB	BBBB	BBBB	BBBB	BBBB	ABBB	ABBB	ABBB	BBBB	BBBB	BBBB	ABBB	ABBB	ABBB	BBBB	BBBB	BBBB	ABBB	ABBB	ABBB	ABBB	ABBB	ABBB	BBBB
1383	solcap_snp_c2_55711	0	0.140625	AAAB	AAAB	AAAB	AAAB	AAAB	AAAB	AAAA	AAAA	AAAA	AAAA	AAAA	AAAA	AAAB	AAAB	AAAB	AAAA	AAAA	AAAA	AAAB	AAAB	AAAB	AAAB	AAAB	AAAB	AAAA	AAAA	AAAA	AAAB	AAAB	AAAB	AAAA	AAAA	AAAA	AAAB	AAAB	AAAB	AABB	AABB	AABB	AAAA	AAAA	AAAA	AAAA	AAAA	AAAA	AAAA
1384	solcap_snp_c2_55963	0	0.140625	AAAA	AAAA	AAAA	AAAA	AAAA	AAAA	AAAA	AAAA	AAAA	AAAA	AAAA	AAAA	AABB	AABB	AABB	AAAA	AAAA	AAAA	AAAB	AAAB	AAAB	AAAA	AAAA	AAAA	AAAA	AAAA	AAAA	AAAA	AAAA	AAAA	AABB	AABB	AABB	AAAA	AAAA	AAAA	AABB	AABB	AABB	AAAB	AAAB	AAAB	AAAB	AAAB	AAAB	AAAA
1385	solcap_snp_c2_566	0	0.140625	AAAA	AAAA	AAAA	AAAB	AAAB	AAAB	AAAB	AAAB	AAAB	AAAB	AAAB	AAAB	AAAB	AAAB	AAAB	AAAA	AAAA	AAAA	AAAB	AAAB	AAAB	AAAA	AAAA	AAAA	AAAA	AAAA	AAAA	AAAB	AAAB	AAAB	AAAA	AAAA	AAAA	AAAB	AAAB	AAAB	AAAA	AAAA	AAAA	AAAB	AAAB	AAAB	AAAB	AAAB	AAAB	AAAA
1386	solcap_snp_c2_57217	0	0.140625	ABBB	ABBB	ABBB	BBBB	BBBB	BBBB	BBBB	BBBB	BBBB	BBBB	BBBB	BBBB	ABBB	ABBB	ABBB	ABBB	ABBB	ABBB	AABB	AABB	AABB	BBBB	BBBB	BBBB	ABBB	ABBB	ABBB	ABBB	ABBB	ABBB	BBBB	BBBB	BBBB	BBBB	BBBB	BBBB	ABBB	ABBB	ABBB	BBBB	BBBB	BBBB	BBBB	BBBB	BBBB	ABBB
1387	solcap_snp_c2_57242	0	0.140625	AAAA	AAAA	AAAA	AAAA	AAAA	AAAA	AAAB	AAAB	AAAB	AAAA	AAAA	AAAA	AAAA	AAAA	AAAA	AABB	AABB	AABB	AAAA	AAAA	AAAA	AAAA	AAAA	AAAA	AAAB	AAAB	AAAB	AAAA	AAAA	AAAA	AAAA	AAAA	AAAA	AAAA	AAAA	AAAA	AAAA	AAAA	AAAA	AABB	AABB	AABB	AAAB	AAAB	AAAB	AABB
1388	solcap_snp_c2_57300	0	0.140625	AAAB	AAAB	AAAB	AABB	AABB	AABB	AAAA	AAAA	AAAA	AAAB	AAAB	AAAB	AAAA	AAAA	AAAA	AAAA	AAAA	AAAA	AAAA	AAAA	AAAA	AAAB	AAAB	AAAB	AAAA	AAAA	AAAA	AAAA	AAAA	AAAA	AAAA	AAAA	AAAA	AAAA	AAAA	AAAA	AAAA	AAAA	AAAA	AAAB	AAAB	AAAB	AABB	AABB	AABB	AAAB
1389	solcap_snp_c2_57917	0	0.140625	AAAA	AAAA	AAAA	AAAA	AAAA	AAAA	AAAB	AAAB	AAAB	AAAB	AAAB	AAAB	AAAB	AAAB	AAAB	AAAA	AAAA	AAAA	AAAA	AAAA	AAAA	AAAB	AAAB	AAAB	AAAB	AAAB	AAAB	AAAB	AAAB	AAAB	AAAA	AAAA	AAAA	AAAA	AAAA	AAAA	AAAA	AAAA	AAAA	AABB	AABB	AABB	AAAB	AAAB	AAAB	AAAA
1390	solcap_snp_c2_58099	0	0.140625	BBBB	BBBB	BBBB	BBBB	BBBB	BBBB	ABBB	ABBB	ABBB	ABBB	ABBB	ABBB	ABBB	ABBB	ABBB	BBBB	BBBB	BBBB	BBBB	BBBB	BBBB	BBBB	BBBB	BBBB	ABBB	ABBB	ABBB	BBBB	BBBB	BBBB	AABB	AABB	AABB	ABBB	ABBB	ABBB	BBBB	BBBB	BBBB	BBBB	BBBB	BBBB	ABBB	ABBB	ABBB	ABBB
1391	solcap_snp_c2_58197	0	0.140625	AAAA	AAAA	AAAA	AAAA	AAAA	AAAA	AAAA	AAAA	AAAA	AAAA	AAAA	AAAA	AAAB	AAAB	AAAB	AAAB	AAAB	AAAB	AAAB	AAAB	AAAB	AAAB	AAAB	AAAB	AAAA	AAAA	AAAA	AAAA	AAAA	AAAA	AABB	AABB	AABB	AAAB	AAAB	AAAB	AAAB	AAAB	AAAB	AAAB	AAAB	AAAB	AAAA	AAAA	AAAA	AAAA
1392	solcap_snp_c2_58248	0	0.140625	BBBB	BBBB	BBBB	ABBB	ABBB	ABBB	ABBB	ABBB	ABBB	ABBB	ABBB	ABBB	ABBB	ABBB	ABBB	BBBB	BBBB	BBBB	ABBB	ABBB	ABBB	BBBB	BBBB	BBBB	BBBB	BBBB	BBBB	ABBB	ABBB	ABBB	BBBB	BBBB	BBBB	ABBB	ABBB	ABBB	BBBB	BBBB	BBBB	ABBB	ABBB	ABBB	ABBB	ABBB	ABBB	BBBB
1393	solcap_snp_c2_6035	0	0.140625	ABBB	ABBB	ABBB	AABB	AABB	AABB	ABBB	ABBB	ABBB	ABBB	ABBB	ABBB	BBBB	BBBB	BBBB	BBBB	BBBB	BBBB	BBBB	BBBB	BBBB	ABBB	ABBB	ABBB	BBBB	BBBB	BBBB	ABBB	ABBB	ABBB	BBBB	BBBB	BBBB	BBBB	BBBB	BBBB	BBBB	BBBB	BBBB	BBBB	BBBB	BBBB	ABBB	ABBB	ABBB	ABBB
1394	solcap_snp_c2_6100	0	0.140625	BBBB	BBBB	BBBB	ABBB	ABBB	ABBB	BBBB	BBBB	BBBB	BBBB	BBBB	BBBB	BBBB	BBBB	BBBB	BBBB	BBBB	BBBB	BBBB	BBBB	BBBB	ABBB	ABBB	ABBB	BBBB	BBBB	BBBB	BBBB	BBBB	BBBB	ABBB	ABBB	ABBB	ABBB	ABBB	ABBB	ABBB	ABBB	ABBB	AABB	AABB	AABB	ABBB	ABBB	ABBB	ABBB
1395	solcap_snp_c1_15910	0	0.145833	BBBB	BBBB	BBBB	ABBB	ABBB	ABBB	BBBB	BBBB	BBBB	BBBB	BBBB	BBBB	BBBB	BBBB	BBBB	BBBB	BBBB	BBBB	BBBB	BBBB	BBBB	ABBB	ABBB	BBBB	ABBB	ABBB	ABBB	ABBB	ABBB	ABBB	ABBB	ABBB	ABBB	ABBB	ABBB	ABBB	ABBB	ABBB	ABBB	BBBB	BBBB	BBBB	AABB	AAAB	AAAB	BBBB
1396	solcap_snp_c1_6851	0	0.151042	AAAA	AAAA	AAAA	AAAB	AAAB	AAAB	AAAA	AAAA	AAAA	AAAA	AAAA	AAAA	AABB	AABB	AABB	AAAB	AABB	AABB	AAAA	AAAA	AAAA	AAAB	AAAB	AAAB	AAAA	AAAA	AAAA	AAAA	AAAA	AAAA	AAAA	AAAA	AAAA	AAAA	AAAA	AAAA	AAAA	AAAA	AAAA	AAAB	AAAB	AAAB	AABB	AABB	AABB	AAAB
1397	solcap_snp_c2_26742	0	0.151042	BBBB	BBBB	BBBB	ABBB	ABBB	ABBB	ABBB	ABBB	ABBB	ABBB	ABBB	ABBB	BBBB	BBBB	BBBB	AABB	AABB	AABB	ABBB	ABBB	ABBB	ABBB	ABBB	BBBB	ABBB	ABBB	ABBB	BBBB	BBBB	BBBB	ABBB	ABBB	ABBB	BBBB	BBBB	BBBB	ABBB	ABBB	ABBB	BBBB	BBBB	BBBB	BBBB	BBBB	BBBB	BBBB
1398	solcap_snp_c1_10050	0	0.15625	BBBB	BBBB	BBBB	ABBB	ABBB	ABBB	BBBB	BBBB	BBBB	AABB	AABB	AABB	BBBB	BBBB	BBBB	ABBB	ABBB	ABBB	ABBB	ABBB	ABBB	AABB	AABB	AABB	ABBB	ABBB	ABBB	BBBB	BBBB	BBBB	ABBB	ABBB	ABBB	BBBB	BBBB	BBBB	BBBB	BBBB	BBBB	BBBB	BBBB	BBBB	ABBB	ABBB	ABBB	BBBB
1399	solcap_snp_c1_10560	0	0.15625	ABBB	ABBB	ABBB	BBBB	BBBB	BBBB	ABBB	ABBB	ABBB	ABBB	ABBB	ABBB	ABBB	ABBB	ABBB	BBBB	BBBB	BBBB	BBBB	BBBB	BBBB	ABBB	ABBB	ABBB	BBBB	BBBB	BBBB	ABBB	ABBB	ABBB	BBBB	BBBB	BBBB	ABBB	ABBB	ABBB	BBBB	BBBB	BBBB	ABBB	ABBB	ABBB	ABBB	ABBB	ABBB	ABBB
1400	solcap_snp_c1_10593	0	0.15625	AAAB	AAAB	AAAB	AAAA	AAAA	AAAA	AAAA	AAAA	AAAA	AAAB	AAAB	AAAB	AAAA	AAAA	AAAA	AAAA	AAAA	AAAA	AABB	AABB	AABB	AAAB	AAAB	AAAB	AAAA	AAAA	AAAA	AAAB	AAAB	AAAB	AAAA	AAAA	AAAA	AAAB	AAAB	AAAB	AABB	AABB	AABB	AAAA	AAAA	AAAA	AAAA	AAAA	AAAA	AAAB
1401	solcap_snp_c1_11100	0	0.15625	ABBB	ABBB	ABBB	BBBB	BBBB	BBBB	ABBB	ABBB	ABBB	ABBB	ABBB	ABBB	ABBB	ABBB	ABBB	AABB	AABB	AABB	BBBB	BBBB	BBBB	BBBB	BBBB	BBBB	ABBB	ABBB	ABBB	ABBB	ABBB	ABBB	ABBB	ABBB	ABBB	BBBB	BBBB	BBBB	ABBB	ABBB	ABBB	BBBB	BBBB	BBBB	BBBB	BBBB	BBBB	BBBB
1402	solcap_snp_c1_11259	0	0.15625	AAAB	AAAB	AAAB	AAAB	AAAB	AAAB	AAAB	AAAB	AAAB	AAAA	AAAA	AAAA	AABB	AABB	AABB	AAAA	AAAA	AAAA	AAAA	AAAA	AAAA	AAAB	AAAB	AAAB	AAAA	AAAA	AAAA	AAAB	AAAB	AAAB	AAAB	AAAB	AAAB	AAAA	AAAA	AAAA	AAAA	AAAA	AAAA	AAAA	AAAA	AAAA	AAAB	AAAB	AAAB	AAAB
1403	solcap_snp_c1_11265	0	0.15625	ABBB	ABBB	ABBB	ABBB	ABBB	ABBB	ABBB	ABBB	ABBB	BBBB	BBBB	BBBB	AABB	AABB	AABB	BBBB	BBBB	BBBB	BBBB	BBBB	BBBB	ABBB	ABBB	ABBB	BBBB	BBBB	BBBB	ABBB	ABBB	ABBB	ABBB	ABBB	ABBB	BBBB	BBBB	BBBB	BBBB	BBBB	BBBB	BBBB	BBBB	BBBB	ABBB	ABBB	ABBB	ABBB
1404	solcap_snp_c1_11491	0	0.15625	ABBB	ABBB	ABBB	BBBB	BBBB	BBBB	ABBB	ABBB	ABBB	BBBB	BBBB	BBBB	BBBB	BBBB	BBBB	AABB	AABB	AABB	BBBB	BBBB	BBBB	BBBB	BBBB	BBBB	ABBB	ABBB	ABBB	ABBB	ABBB	ABBB	BBBB	BBBB	BBBB	BBBB	BBBB	BBBB	ABBB	ABBB	ABBB	BBBB	BBBB	BBBB	ABBB	ABBB	ABBB	AABB
1405	solcap_snp_c1_11498	0	0.15625	BBBB	BBBB	BBBB	AABB	AABB	AABB	BBBB	BBBB	BBBB	AABB	AABB	AABB	ABBB	ABBB	ABBB	BBBB	BBBB	BBBB	BBBB	BBBB	BBBB	ABBB	ABBB	ABBB	ABBB	ABBB	ABBB	BBBB	BBBB	BBBB	ABBB	ABBB	ABBB	BBBB	BBBB	BBBB	BBBB	BBBB	BBBB	ABBB	ABBB	ABBB	ABBB	ABBB	ABBB	BBBB
1406	solcap_snp_c1_11556	0	0.15625	AAAA	AAAA	AAAA	AAAB	AAAB	AAAB	AAAA	AAAA	AAAA	AABB	AABB	AABB	AAAB	AAAB	AAAB	AAAA	AAAA	AAAA	AAAA	AAAA	AAAA	AAAB	AAAB	AAAB	AABB	AABB	AABB	AAAA	AAAA	AAAA	AAAB	AAAB	AAAB	AAAA	AAAA	AAAA	AABB	AABB	AABB	AAAA	AAAA	AAAA	AAAA	AAAA	AAAA	AAAA
1407	solcap_snp_c1_12448	0	0.15625	AAAA	AAAA	AAAA	AABB	AABB	AABB	AAAA	AAAA	AAAA	AAAA	AAAA	AAAA	AAAA	AAAA	AAAA	AAAA	AAAA	AAAA	AAAA	AAAA	AAAA	AAAB	AAAB	AAAB	AAAA	AAAA	AAAA	AAAA	AAAA	AAAA	AAAB	AAAB	AAAB	AAAA	AAAA	AAAA	AAAA	AAAA	AAAA	AAAA	AAAA	AAAA	AABB	AABB	AABB	BBBB
1408	solcap_snp_c1_12751	0	0.15625	ABBB	ABBB	ABBB	AAAA	AAAA	AAAA	AAAB	AAAB	AAAB	AAAB	AAAB	AAAB	AAAA	AAAA	AAAA	AAAA	AAAA	AAAA	AAAB	AAAB	AAAB	AAAA	AAAA	AAAA	AAAA	AAAA	AAAA	AABB	AABB	AABB	AAAA	AAAA	AAAA	AAAB	AAAB	AAAB	AAAA	AAAA	AAAA	AAAA	AAAA	AAAA	AAAA	AAAA	AAAA	AAAB
1409	solcap_snp_c1_13483	0	0.15625	BBBB	BBBB	BBBB	ABBB	ABBB	ABBB	BBBB	BBBB	BBBB	BBBB	BBBB	BBBB	ABBB	ABBB	ABBB	BBBB	BBBB	BBBB	ABBB	ABBB	ABBB	BBBB	BBBB	BBBB	ABBB	ABBB	ABBB	BBBB	BBBB	BBBB	AABB	AABB	AABB	BBBB	BBBB	BBBB	ABBB	ABBB	ABBB	ABBB	ABBB	ABBB	ABBB	ABBB	ABBB	ABBB
1410	solcap_snp_c1_13697	0	0.15625	BBBB	BBBB	BBBB	ABBB	ABBB	ABBB	ABBB	ABBB	ABBB	BBBB	BBBB	BBBB	BBBB	BBBB	BBBB	BBBB	BBBB	BBBB	ABBB	ABBB	ABBB	ABBB	ABBB	ABBB	ABBB	ABBB	ABBB	ABBB	ABBB	ABBB	BBBB	BBBB	BBBB	ABBB	ABBB	ABBB	BBBB	BBBB	BBBB	BBBB	BBBB	BBBB	AABB	AABB	AABB	ABBB
1411	solcap_snp_c1_13883	0	0.15625	ABBB	ABBB	ABBB	BBBB	BBBB	BBBB	ABBB	ABBB	ABBB	BBBB	BBBB	BBBB	AABB	AABB	AABB	ABBB	ABBB	ABBB	BBBB	BBBB	BBBB	BBBB	BBBB	BBBB	BBBB	BBBB	BBBB	BBBB	BBBB	BBBB	AABB	AABB	AABB	BBBB	BBBB	BBBB	BBBB	BBBB	BBBB	ABBB	ABBB	ABBB	ABBB	ABBB	ABBB	ABBB
1412	solcap_snp_c1_14039	0	0.15625	ABBB	ABBB	ABBB	ABBB	ABBB	ABBB	AABB	AABB	AABB	BBBB	BBBB	BBBB	AABB	AABB	AABB	BBBB	BBBB	BBBB	BBBB	BBBB	BBBB	BBBB	BBBB	BBBB	BBBB	BBBB	BBBB	ABBB	ABBB	ABBB	ABBB	ABBB	ABBB	BBBB	BBBB	BBBB	ABBB	ABBB	ABBB	BBBB	BBBB	BBBB	BBBB	BBBB	BBBB	ABBB
1413	solcap_snp_c1_14089	0	0.15625	ABBB	ABBB	ABBB	BBBB	BBBB	BBBB	ABBB	ABBB	ABBB	ABBB	ABBB	ABBB	BBBB	BBBB	BBBB	AABB	AABB	AABB	BBBB	BBBB	BBBB	ABBB	ABBB	ABBB	BBBB	BBBB	BBBB	ABBB	ABBB	ABBB	BBBB	BBBB	BBBB	BBBB	BBBB	BBBB	BBBB	BBBB	BBBB	ABBB	ABBB	ABBB	ABBB	ABBB	ABBB	ABBB
1414	solcap_snp_c1_14127	0	0.15625	AAAB	AAAB	AAAB	AAAB	AAAB	AAAB	AAAB	AAAB	AAAB	AAAA	AAAA	AAAA	AABB	AABB	AABB	AAAB	AAAB	AAAB	AAAA	AAAA	AAAA	AAAA	AAAA	AAAA	AAAA	AAAA	AAAA	AAAB	AAAB	AAAB	AAAB	AAAB	AAAB	AAAA	AAAA	AAAA	AAAA	AAAA	AAAA	AAAA	AAAA	AAAA	AAAB	AAAB	AAAB	AAAB
1415	solcap_snp_c1_14800	0	0.15625	ABBB	ABBB	ABBB	ABBB	ABBB	ABBB	ABBB	ABBB	ABBB	BBBB	BBBB	BBBB	AABB	AABB	AABB	ABBB	ABBB	ABBB	BBBB	BBBB	BBBB	BBBB	BBBB	BBBB	BBBB	BBBB	BBBB	ABBB	ABBB	ABBB	ABBB	ABBB	ABBB	BBBB	BBBB	BBBB	BBBB	BBBB	BBBB	BBBB	BBBB	BBBB	ABBB	ABBB	ABBB	ABBB
1416	solcap_snp_c1_14801	0	0.15625	AAAB	AAAB	AAAB	AAAB	AAAB	AAAB	AAAB	AAAB	AAAB	AAAA	AAAA	AAAA	AABB	AABB	AABB	AAAB	AAAB	AAAB	AAAA	AAAA	AAAA	AAAA	AAAA	AAAA	AAAA	AAAA	AAAA	AAAB	AAAB	AAAB	AAAB	AAAB	AAAB	AAAA	AAAA	AAAA	AAAA	AAAA	AAAA	AAAA	AAAA	AAAA	AAAB	AAAB	AAAB	AAAB
1417	solcap_snp_c1_14880	0	0.15625	ABBB	ABBB	ABBB	BBBB	BBBB	BBBB	ABBB	ABBB	ABBB	ABBB	ABBB	ABBB	ABBB	ABBB	ABBB	BBBB	BBBB	BBBB	BBBB	BBBB	BBBB	ABBB	ABBB	ABBB	BBBB	BBBB	BBBB	ABBB	ABBB	ABBB	BBBB	BBBB	BBBB	ABBB	ABBB	ABBB	BBBB	BBBB	BBBB	ABBB	ABBB	ABBB	ABBB	ABBB	ABBB	ABBB
1418	solcap_snp_c1_15061	0	0.15625	BBBB	BBBB	BBBB	AABB	AABB	AABB	BBBB	BBBB	BBBB	BBBB	BBBB	BBBB	AABB	AABB	AABB	ABBB	ABBB	ABBB	BBBB	BBBB	BBBB	BBBB	BBBB	BBBB	AABB	AABB	AABB	BBBB	BBBB	BBBB	BBBB	BBBB	BBBB	BBBB	BBBB	BBBB	ABBB	ABBB	ABBB	ABBB	ABBB	ABBB	ABBB	ABBB	ABBB	BBBB
1419	solcap_snp_c1_15481	0	0.15625	ABBB	ABBB	ABBB	ABBB	ABBB	ABBB	BBBB	BBBB	BBBB	ABBB	ABBB	ABBB	BBBB	BBBB	BBBB	AAAB	AAAB	AAAB	ABBB	ABBB	ABBB	BBBB	BBBB	BBBB	BBBB	BBBB	BBBB	BBBB	BBBB	BBBB	BBBB	BBBB	BBBB	BBBB	BBBB	BBBB	AAAB	AAAB	AAAB	BBBB	BBBB	BBBB	BBBB	BBBB	BBBB	BBBB
1420	solcap_snp_c1_1551	0	0.15625	ABBB	ABBB	ABBB	BBBB	BBBB	BBBB	ABBB	ABBB	ABBB	ABBB	ABBB	ABBB	ABBB	ABBB	ABBB	BBBB	BBBB	BBBB	BBBB	BBBB	BBBB	ABBB	ABBB	ABBB	BBBB	BBBB	BBBB	ABBB	ABBB	ABBB	BBBB	BBBB	BBBB	BBBB	BBBB	BBBB	BBBB	BBBB	BBBB	ABBB	ABBB	ABBB	AABB	AABB	AABB	ABBB
1421	solcap_snp_c1_16172	0	0.15625	AAAA	AAAA	AAAA	AAAA	AAAA	AAAA	AAAA	AAAA	AAAA	AAAA	AAAA	AAAA	AAAA	AAAA	AAAA	AAAA	AAAA	AAAA	AAAB	AAAB	AAAB	AAAB	AAAB	AAAB	AABB	AABB	AABB	AAAB	AAAB	AAAB	AAAA	AAAA	AAAA	AAAB	AAAB	AAAB	AAAB	AAAB	AAAB	AAAA	AAAA	AAAA	AABB	AABB	AABB	AAAB
1422	solcap_snp_c1_16588	0	0.15625	AABB	AABB	AABB	BBBB	BBBB	BBBB	AABB	AABB	AABB	BBBB	BBBB	BBBB	BBBB	BBBB	BBBB	BBBB	BBBB	BBBB	ABBB	ABBB	ABBB	ABBB	ABBB	ABBB	ABBB	ABBB	ABBB	AABB	AABB	AABB	BBBB	BBBB	BBBB	ABBB	ABBB	ABBB	BBBB	BBBB	BBBB	BBBB	BBBB	BBBB	BBBB	BBBB	BBBB	BBBB
1423	solcap_snp_c1_16685	0	0.15625	BBBB	BBBB	BBBB	ABBB	ABBB	ABBB	BBBB	BBBB	BBBB	BBBB	BBBB	BBBB	BBBB	BBBB	BBBB	BBBB	BBBB	BBBB	AAAB	AAAB	AAAB	BBBB	BBBB	BBBB	ABBB	ABBB	ABBB	BBBB	BBBB	BBBB	BBBB	BBBB	BBBB	BBBB	BBBB	BBBB	BBBB	BBBB	BBBB	AABB	AABB	AABB	BBBB	BBBB	BBBB	AAAB
1424	solcap_snp_c1_1838	0	0.15625	AAAB	AAAB	AAAB	AAAB	AAAB	AAAB	AAAB	AAAB	AAAB	AAAB	AAAB	AAAB	AAAA	AAAA	AAAA	AAAA	AAAA	AAAA	AAAA	AAAA	AAAA	AAAA	AAAA	AAAA	AAAA	AAAA	AAAA	AABB	AABB	AABB	AAAA	AAAA	AAAA	AAAB	AAAB	AAAB	AAAA	AAAA	AAAA	AAAB	AAAB	AAAB	AAAB	AAAB	AAAB	AAAB
1425	solcap_snp_c1_211	0	0.15625	AAAA	AAAA	AAAA	AAAA	AAAA	AAAA	AAAB	AAAB	AAAB	AAAA	AAAA	AAAA	AAAB	AAAB	AAAB	AAAA	AAAA	AAAA	AAAB	AAAB	AAAB	AAAB	AAAB	AAAB	AAAA	AAAA	AAAA	AAAB	AAAB	AAAB	ABBB	ABBB	ABBB	AAAA	AAAA	AAAA	AAAB	AAAB	AAAB	AAAA	AAAA	AAAA	AAAA	AAAA	AAAA	AAAB
1426	solcap_snp_c1_23	0	0.15625	AAAA	AAAA	AAAA	ABBB	ABBB	ABBB	AAAA	AAAA	AAAA	AAAB	AAAB	AAAB	AABB	AABB	AABB	AAAA	AAAA	AAAA	AAAA	AAAA	AAAA	AAAA	AAAA	AAAA	AAAA	AAAA	AAAA	AAAA	AAAA	AAAA	AABB	AABB	AABB	AAAA	AAAA	AAAA	AAAA	AAAA	AAAA	AAAB	AAAB	AAAB	AAAB	AAAB	AAAB	AAAA
1427	solcap_snp_c1_2780	0	0.15625	ABBB	ABBB	ABBB	BBBB	BBBB	BBBB	ABBB	ABBB	ABBB	ABBB	ABBB	ABBB	ABBB	ABBB	ABBB	BBBB	BBBB	BBBB	BBBB	BBBB	BBBB	ABBB	ABBB	ABBB	BBBB	BBBB	BBBB	ABBB	ABBB	ABBB	BBBB	BBBB	BBBB	BBBB	BBBB	BBBB	BBBB	BBBB	BBBB	ABBB	ABBB	ABBB	AABB	AABB	AABB	ABBB
1428	solcap_snp_c1_3013	0	0.15625	AAAB	AAAB	AAAB	AAAB	AAAB	AAAB	AABB	AABB	AABB	AAAA	AAAA	AAAA	AAAA	AAAA	AAAA	AAAB	AAAB	AAAB	AAAA	AAAA	AAAA	AAAA	AAAA	AAAA	AAAB	AAAB	AAAB	AAAB	AAAB	AAAB	AAAA	AAAA	AAAA	AAAA	AAAA	AAAA	AAAB	AAAB	AAAB	AAAA	AAAA	AAAA	AAAB	AAAB	AAAB	AAAB
1429	solcap_snp_c1_3450	0	0.15625	AAAB	AAAB	AAAB	AAAA	AAAA	AAAA	AAAB	AAAB	AAAB	AAAB	AAAB	AAAB	AAAA	AAAA	AAAA	AABB	AABB	AABB	AAAB	AAAB	AAAB	AAAA	AAAA	AAAA	AAAA	AAAA	AAAA	AABB	AABB	AABB	AAAA	AAAA	AAAA	AAAA	AAAA	AAAA	AAAA	AAAA	AAAA	AAAA	AAAA	AAAA	AAAB	AAAB	AAAB	AAAB
1430	solcap_snp_c1_3795	0	0.15625	ABBB	ABBB	ABBB	ABBB	ABBB	ABBB	ABBB	ABBB	ABBB	BBBB	BBBB	BBBB	BBBB	BBBB	BBBB	ABBB	ABBB	ABBB	ABBB	ABBB	ABBB	BBBB	BBBB	BBBB	BBBB	BBBB	BBBB	ABBB	ABBB	ABBB	BBBB	BBBB	BBBB	ABBB	ABBB	ABBB	ABBB	ABBB	ABBB	ABBB	ABBB	ABBB	BBBB	BBBB	BBBB	ABBB
1431	solcap_snp_c1_4222	0	0.15625	BBBB	BBBB	BBBB	ABBB	ABBB	ABBB	ABBB	ABBB	ABBB	BBBB	BBBB	BBBB	BBBB	BBBB	BBBB	BBBB	BBBB	BBBB	BBBB	BBBB	BBBB	ABBB	ABBB	ABBB	BBBB	BBBB	BBBB	ABBB	ABBB	ABBB	BBBB	BBBB	BBBB	BBBB	BBBB	BBBB	BBBB	BBBB	BBBB	AAAB	AAAB	AAAB	AABB	AABB	AABB	ABBB
1432	solcap_snp_c1_4579	0	0.15625	BBBB	BBBB	BBBB	ABBB	ABBB	ABBB	ABBB	ABBB	ABBB	ABBB	ABBB	ABBB	ABBB	ABBB	ABBB	ABBB	ABBB	ABBB	BBBB	BBBB	BBBB	ABBB	ABBB	ABBB	BBBB	BBBB	BBBB	BBBB	BBBB	BBBB	BBBB	BBBB	BBBB	BBBB	BBBB	BBBB	BBBB	BBBB	BBBB	AAAB	AAAB	AAAB	ABBB	ABBB	ABBB	BBBB
1433	solcap_snp_c1_5179	0	0.15625	AAAA	AAAA	AAAA	AAAB	AAAB	AAAB	AABB	AABB	AABB	AAAA	AAAA	AAAA	AAAA	AAAA	AAAA	AAAB	AAAB	AAAB	AAAA	AAAA	AAAA	AABB	AABB	AABB	AABB	AABB	AABB	AAAA	AAAA	AAAA	AAAB	AAAB	AAAB	AAAB	AAAB	AAAB	AAAA	AAAA	AAAA	AAAA	AAAA	AAAA	AAAA	AAAA	AAAA	AAAA
1434	solcap_snp_c1_5656	0	0.15625	BBBB	BBBB	BBBB	ABBB	ABBB	ABBB	BBBB	BBBB	BBBB	AABB	AABB	AABB	BBBB	BBBB	BBBB	ABBB	ABBB	ABBB	BBBB	BBBB	BBBB	BBBB	BBBB	BBBB	BBBB	BBBB	BBBB	BBBB	BBBB	BBBB	AAAB	AAAB	AAAB	BBBB	BBBB	BBBB	BBBB	BBBB	BBBB	AABB	AABB	AABB	ABBB	ABBB	ABBB	BBBB
1435	solcap_snp_c1_5739	0	0.15625	ABBB	ABBB	ABBB	BBBB	BBBB	BBBB	ABBB	ABBB	ABBB	ABBB	ABBB	ABBB	BBBB	BBBB	BBBB	BBBB	BBBB	BBBB	ABBB	ABBB	ABBB	ABBB	ABBB	ABBB	BBBB	BBBB	BBBB	BBBB	BBBB	BBBB	BBBB	BBBB	BBBB	AABB	AABB	AABB	ABBB	ABBB	ABBB	ABBB	ABBB	ABBB	BBBB	BBBB	BBBB	ABBB
1436	solcap_snp_c1_7005	0	0.15625	AAAB	AAAB	AAAB	AAAB	AAAB	AAAB	AAAB	AAAB	AAAB	AAAA	AAAA	AAAA	AAAA	AAAA	AAAA	AAAB	AAAB	AAAB	AAAA	AAAA	AAAA	AAAA	AAAA	AAAA	AAAB	AAAB	AAAB	AAAB	AAAB	AAAB	AABB	AABB	AABB	AAAA	AAAA	AAAA	AAAA	AAAA	AAAA	AAAA	AAAA	AAAA	AAAB	AAAB	AAAB	AAAB
1437	solcap_snp_c1_7993	0	0.15625	ABBB	ABBB	ABBB	AABB	AABB	AABB	BBBB	BBBB	BBBB	ABBB	ABBB	ABBB	BBBB	BBBB	BBBB	ABBB	ABBB	ABBB	ABBB	ABBB	ABBB	BBBB	BBBB	BBBB	ABBB	ABBB	ABBB	ABBB	ABBB	ABBB	BBBB	BBBB	BBBB	BBBB	BBBB	BBBB	BBBB	BBBB	BBBB	BBBB	BBBB	BBBB	ABBB	ABBB	ABBB	ABBB
1438	solcap_snp_c1_8091	0	0.15625	AAAA	AAAA	AAAA	AABB	AABB	AABB	AAAB	AAAB	AAAB	AAAB	AAAB	AAAB	AAAA	AAAA	AAAA	AAAA	AAAA	AAAA	AAAA	AAAA	AAAA	AABB	AABB	AABB	AAAB	AAAB	AAAB	AAAA	AAAA	AAAA	AAAA	AAAA	AAAA	AAAA	AAAA	AAAA	AAAA	AAAA	AAAA	AAAA	AAAA	AAAA	AAAB	AAAB	AAAB	AABB
1439	solcap_snp_c1_8594	0	0.15625	ABBB	ABBB	ABBB	ABBB	ABBB	ABBB	BBBB	BBBB	BBBB	BBBB	BBBB	BBBB	ABBB	ABBB	ABBB	ABBB	ABBB	ABBB	BBBB	BBBB	BBBB	AABB	AABB	AABB	BBBB	BBBB	BBBB	BBBB	BBBB	BBBB	BBBB	BBBB	BBBB	ABBB	ABBB	ABBB	BBBB	BBBB	BBBB	ABBB	ABBB	ABBB	ABBB	ABBB	ABBB	ABBB
1440	solcap_snp_c1_8914	0	0.15625	AAAA	AAAA	AAAA	AAAB	AAAB	AAAB	AAAA	AAAA	AAAA	AABB	AABB	AABB	AAAA	AAAA	AAAA	AAAB	AAAB	AAAB	AAAB	AAAB	AAAB	AABB	AABB	AABB	AAAB	AAAB	AAAB	AAAA	AAAA	AAAA	AAAB	AAAB	AAAB	AAAA	AAAA	AAAA	AAAA	AAAA	AAAA	AAAA	AAAA	AAAA	AAAB	AAAB	AAAB	AAAA
1441	solcap_snp_c1_9356	0	0.15625	ABBB	ABBB	ABBB	BBBB	BBBB	BBBB	ABBB	ABBB	ABBB	BBBB	BBBB	BBBB	AABB	AABB	AABB	BBBB	BBBB	BBBB	ABBB	ABBB	ABBB	ABBB	ABBB	ABBB	BBBB	BBBB	BBBB	ABBB	ABBB	ABBB	BBBB	BBBB	BBBB	ABBB	ABBB	ABBB	BBBB	BBBB	BBBB	ABBB	ABBB	ABBB	ABBB	ABBB	ABBB	BBBB
1442	solcap_snp_c1_9771	0	0.15625	AAAA	AAAA	AAAA	ABBB	ABBB	ABBB	AAAB	AAAB	AAAB	AAAB	AAAB	AAAB	AAAA	AAAA	AAAA	AAAB	AAAB	AAAB	AAAA	AAAA	AAAA	AAAA	AAAA	AAAA	AAAB	AAAB	AAAB	AAAA	AAAA	AAAA	AAAB	AAAB	AAAB	AAAA	AAAA	AAAA	AAAB	AAAB	AAAB	AAAA	AAAA	AAAA	AAAB	AAAB	AAAB	AAAA
1443	solcap_snp_c2_10615	0	0.15625	AABB	AABB	AABB	ABBB	ABBB	ABBB	BBBB	BBBB	BBBB	AABB	AABB	AABB	BBBB	BBBB	BBBB	ABBB	ABBB	ABBB	BBBB	BBBB	BBBB	ABBB	ABBB	ABBB	ABBB	ABBB	ABBB	BBBB	BBBB	BBBB	BBBB	BBBB	BBBB	BBBB	BBBB	BBBB	AABB	AABB	AABB	BBBB	BBBB	BBBB	BBBB	BBBB	BBBB	BBBB
1444	solcap_snp_c2_1096	0	0.15625	AAAA	AAAA	AAAA	AABB	AABB	AABB	AAAA	AAAA	AAAA	ABBB	ABBB	ABBB	AAAA	AAAA	AAAA	AAAB	AAAB	AAAB	AAAB	AAAB	AAAB	AAAA	AAAA	AAAA	AAAB	AAAB	AAAB	AAAB	AAAB	AAAB	AAAA	AAAA	AAAA	AAAA	AAAA	AAAA	AAAA	AAAA	AAAA	AAAA	AAAA	AAAA	AAAB	AAAB	AAAB	AAAA
1445	solcap_snp_c2_11286	0	0.15625	ABBB	ABBB	ABBB	BBBB	BBBB	BBBB	ABBB	ABBB	ABBB	ABBB	ABBB	ABBB	ABBB	ABBB	ABBB	BBBB	BBBB	BBBB	BBBB	BBBB	BBBB	ABBB	ABBB	ABBB	BBBB	BBBB	BBBB	ABBB	ABBB	ABBB	BBBB	BBBB	BBBB	ABBB	ABBB	ABBB	BBBB	BBBB	BBBB	ABBB	ABBB	ABBB	ABBB	ABBB	ABBB	ABBB
1446	solcap_snp_c2_11293	0	0.15625	ABBB	ABBB	ABBB	BBBB	BBBB	BBBB	ABBB	ABBB	ABBB	ABBB	ABBB	ABBB	ABBB	ABBB	ABBB	BBBB	BBBB	BBBB	BBBB	BBBB	BBBB	ABBB	ABBB	ABBB	BBBB	BBBB	BBBB	ABBB	ABBB	ABBB	BBBB	BBBB	BBBB	ABBB	ABBB	ABBB	BBBB	BBBB	BBBB	ABBB	ABBB	ABBB	ABBB	ABBB	ABBB	ABBB
1447	solcap_snp_c2_11516	0	0.15625	ABBB	ABBB	ABBB	ABBB	ABBB	ABBB	BBBB	BBBB	BBBB	BBBB	BBBB	BBBB	BBBB	BBBB	BBBB	ABBB	ABBB	ABBB	AABB	AABB	AABB	BBBB	BBBB	BBBB	BBBB	BBBB	BBBB	ABBB	ABBB	ABBB	BBBB	BBBB	BBBB	AABB	AABB	AABB	BBBB	BBBB	BBBB	BBBB	BBBB	BBBB	ABBB	ABBB	ABBB	ABBB
1448	solcap_snp_c2_11923	0	0.15625	AAAB	AAAB	AAAB	AAAB	AAAB	AAAB	AAAB	AAAB	AAAB	AAAA	AAAA	AAAA	AAAA	AAAA	AAAA	AAAB	AAAB	AAAB	AAAB	AAAB	AAAB	AAAA	AAAA	AAAA	AAAA	AAAA	AAAA	AAAB	AAAB	AAAB	AAAA	AAAA	AAAA	AAAB	AAAB	AAAB	AAAB	AAAB	AAAB	AAAB	AAAB	AAAB	AAAA	AAAA	AAAA	AAAB
1449	solcap_snp_c2_12510	0	0.15625	AAAB	AAAB	AAAB	AAAB	AAAB	AAAB	AAAB	AAAB	AAAB	AAAA	AAAA	AAAA	AABB	AABB	AABB	AAAB	AAAB	AAAB	AAAA	AAAA	AAAA	AAAA	AAAA	AAAA	AAAA	AAAA	AAAA	AAAB	AAAB	AAAB	AAAB	AAAB	AAAB	AAAA	AAAA	AAAA	AAAA	AAAA	AAAA	AAAA	AAAA	AAAA	AAAB	AAAB	AAAB	AAAB
1450	solcap_snp_c2_12780	0	0.15625	ABBB	ABBB	ABBB	ABBB	ABBB	ABBB	BBBB	BBBB	BBBB	BBBB	BBBB	BBBB	ABBB	ABBB	ABBB	AABB	AABB	AABB	BBBB	BBBB	BBBB	ABBB	ABBB	ABBB	BBBB	BBBB	BBBB	BBBB	BBBB	BBBB	BBBB	BBBB	BBBB	ABBB	ABBB	ABBB	BBBB	BBBB	BBBB	AABB	AABB	AABB	ABBB	ABBB	ABBB	BBBB
1451	solcap_snp_c2_14424	0	0.15625	BBBB	BBBB	BBBB	ABBB	ABBB	ABBB	ABBB	ABBB	ABBB	BBBB	BBBB	BBBB	ABBB	ABBB	ABBB	ABBB	ABBB	ABBB	BBBB	BBBB	BBBB	BBBB	BBBB	BBBB	BBBB	BBBB	BBBB	ABBB	ABBB	ABBB	ABBB	ABBB	ABBB	BBBB	BBBB	BBBB	ABBB	ABBB	ABBB	ABBB	ABBB	ABBB	ABBB	ABBB	ABBB	ABBB
1452	solcap_snp_c2_14643	0	0.15625	BBBB	BBBB	BBBB	ABBB	ABBB	ABBB	ABBB	ABBB	ABBB	BBBB	BBBB	BBBB	ABBB	ABBB	ABBB	ABBB	ABBB	ABBB	BBBB	BBBB	BBBB	BBBB	BBBB	BBBB	BBBB	BBBB	BBBB	ABBB	ABBB	ABBB	ABBB	ABBB	ABBB	BBBB	BBBB	BBBB	ABBB	ABBB	ABBB	ABBB	ABBB	ABBB	ABBB	ABBB	ABBB	ABBB
1453	solcap_snp_c2_1506	0	0.15625	BBBB	BBBB	BBBB	ABBB	ABBB	ABBB	ABBB	ABBB	ABBB	ABBB	ABBB	ABBB	ABBB	ABBB	ABBB	BBBB	BBBB	BBBB	BBBB	BBBB	BBBB	ABBB	ABBB	ABBB	BBBB	BBBB	BBBB	ABBB	ABBB	ABBB	BBBB	BBBB	BBBB	BBBB	BBBB	BBBB	ABBB	ABBB	ABBB	ABBB	ABBB	ABBB	ABBB	ABBB	ABBB	ABBB
1454	solcap_snp_c2_1508	0	0.15625	AAAA	AAAA	AAAA	AAAB	AAAB	AAAB	AAAB	AAAB	AAAB	AAAB	AAAB	AAAB	AAAB	AAAB	AAAB	AAAA	AAAA	AAAA	AAAA	AAAA	AAAA	AAAB	AAAB	AAAB	AAAA	AAAA	AAAA	AAAB	AAAB	AAAB	AAAA	AAAA	AAAA	AAAA	AAAA	AAAA	AAAB	AAAB	AAAB	AAAB	AAAB	AAAB	AAAB	AAAB	AAAB	AAAB
1455	solcap_snp_c2_16300	0	0.15625	AAAA	AAAA	AAAA	AAAB	AAAB	AAAB	AAAA	AAAA	AAAA	AABB	AABB	AABB	AAAA	AAAA	AAAA	AAAB	AAAB	AAAB	AAAB	AAAB	AAAB	AABB	AABB	AABB	AAAB	AAAB	AAAB	AAAA	AAAA	AAAA	AAAB	AAAB	AAAB	AAAA	AAAA	AAAA	AAAA	AAAA	AAAA	AAAA	AAAA	AAAA	AAAB	AAAB	AAAB	AAAA
1456	solcap_snp_c2_16425	0	0.15625	AABB	AABB	AABB	BBBB	BBBB	BBBB	BBBB	BBBB	BBBB	AABB	AABB	AABB	BBBB	BBBB	BBBB	ABBB	ABBB	ABBB	ABBB	ABBB	ABBB	BBBB	BBBB	BBBB	ABBB	ABBB	ABBB	BBBB	BBBB	BBBB	ABBB	ABBB	ABBB	BBBB	BBBB	BBBB	ABBB	ABBB	ABBB	ABBB	ABBB	ABBB	BBBB	BBBB	BBBB	BBBB
1457	solcap_snp_c2_17191	0	0.15625	BBBB	BBBB	BBBB	ABBB	ABBB	ABBB	BBBB	BBBB	BBBB	AAAB	AAAB	AAAB	BBBB	BBBB	BBBB	ABBB	ABBB	ABBB	BBBB	BBBB	BBBB	BBBB	BBBB	BBBB	BBBB	BBBB	BBBB	BBBB	BBBB	BBBB	ABBB	ABBB	ABBB	BBBB	BBBB	BBBB	ABBB	ABBB	ABBB	ABBB	ABBB	ABBB	AABB	AABB	AABB	BBBB
1458	solcap_snp_c2_17192	0	0.15625	AAAA	AAAA	AAAA	AAAB	AAAB	AAAB	AAAA	AAAA	AAAA	ABBB	ABBB	ABBB	AAAA	AAAA	AAAA	AAAB	AAAB	AAAB	AAAA	AAAA	AAAA	AAAA	AAAA	AAAA	AAAA	AAAA	AAAA	AAAA	AAAA	AAAA	AAAB	AAAB	AAAB	AAAA	AAAA	AAAA	AAAB	AAAB	AAAB	AAAB	AAAB	AAAB	AABB	AABB	AABB	AAAA
1459	solcap_snp_c2_17424	0	0.15625	AAAB	AAAB	AAAB	AAAA	AAAA	AAAA	AAAB	AAAB	AAAB	AAAB	AAAB	AAAB	AAAA	AAAA	AAAA	AAAA	AAAA	AAAA	AAAB	AAAB	AAAB	AAAB	AAAB	AAAB	AAAA	AAAA	AAAA	AAAA	AAAA	AAAA	AAAA	AAAA	AAAA	AABB	AABB	AABB	AAAB	AAAB	AAAB	AAAB	AAAB	AAAB	AAAA	AAAA	AAAA	AAAB
1460	solcap_snp_c2_17427	0	0.15625	ABBB	ABBB	ABBB	BBBB	BBBB	BBBB	ABBB	ABBB	ABBB	ABBB	ABBB	ABBB	BBBB	BBBB	BBBB	BBBB	BBBB	BBBB	ABBB	ABBB	ABBB	ABBB	ABBB	ABBB	BBBB	BBBB	BBBB	BBBB	BBBB	BBBB	BBBB	BBBB	BBBB	AABB	AABB	AABB	ABBB	ABBB	ABBB	ABBB	ABBB	ABBB	BBBB	BBBB	BBBB	ABBB
1461	solcap_snp_c2_17581	0	0.15625	BBBB	BBBB	BBBB	AABB	AABB	AABB	BBBB	BBBB	BBBB	BBBB	BBBB	BBBB	ABBB	ABBB	ABBB	AABB	AABB	AABB	BBBB	BBBB	BBBB	ABBB	ABBB	ABBB	BBBB	BBBB	BBBB	BBBB	BBBB	BBBB	BBBB	BBBB	BBBB	BBBB	BBBB	BBBB	ABBB	ABBB	ABBB	ABBB	ABBB	ABBB	AABB	AABB	AABB	BBBB
1462	solcap_snp_c2_17795	0	0.15625	ABBB	ABBB	ABBB	ABBB	ABBB	ABBB	ABBB	ABBB	ABBB	AABB	AABB	AABB	ABBB	ABBB	ABBB	BBBB	BBBB	BBBB	BBBB	BBBB	BBBB	BBBB	BBBB	BBBB	BBBB	BBBB	BBBB	ABBB	ABBB	ABBB	BBBB	BBBB	BBBB	BBBB	BBBB	BBBB	BBBB	BBBB	BBBB	AABB	AABB	AABB	ABBB	ABBB	ABBB	BBBB
1463	solcap_snp_c2_18546	0	0.15625	AAAA	AAAA	AAAA	AAAA	AAAA	AAAA	AAAB	AAAB	AAAB	AAAA	AAAA	AAAA	AAAB	AAAB	AAAB	AAAA	AAAA	AAAA	AAAB	AAAB	AAAB	AAAB	AAAB	AAAB	AAAA	AAAA	AAAA	AABB	AABB	AABB	AAAA	AAAA	AAAA	AAAA	AAAA	AAAA	AAAB	AAAB	AAAB	AAAB	AAAB	AAAB	AAAB	AAAB	AAAB	AAAB
1464	solcap_snp_c2_18842	0	0.15625	AABB	AABB	AABB	BBBB	BBBB	BBBB	AABB	AABB	AABB	BBBB	BBBB	BBBB	BBBB	BBBB	BBBB	BBBB	BBBB	BBBB	ABBB	ABBB	ABBB	ABBB	ABBB	ABBB	ABBB	ABBB	ABBB	AABB	AABB	AABB	BBBB	BBBB	BBBB	ABBB	ABBB	ABBB	BBBB	BBBB	BBBB	BBBB	BBBB	BBBB	BBBB	BBBB	BBBB	BBBB
1465	solcap_snp_c2_18924	0	0.15625	AAAB	AAAB	AAAB	AAAA	AAAA	AAAA	AAAB	AAAB	AAAB	AAAA	AAAA	AAAA	ABBB	ABBB	ABBB	AABB	AABB	AABB	AAAA	AAAA	AAAA	AAAA	AAAA	AAAA	AAAB	AAAB	AAAB	AAAA	AAAA	AAAA	AABB	AABB	AABB	AAAA	AAAA	AAAA	AAAA	AAAA	AAAA	AAAA	AAAA	AAAA	AAAA	AAAA	AAAA	AAAA
1466	solcap_snp_c2_19695	0	0.15625	ABBB	ABBB	ABBB	BBBB	BBBB	BBBB	ABBB	ABBB	ABBB	ABBB	ABBB	ABBB	ABBB	ABBB	ABBB	BBBB	BBBB	BBBB	BBBB	BBBB	BBBB	ABBB	ABBB	ABBB	BBBB	BBBB	BBBB	ABBB	ABBB	ABBB	BBBB	BBBB	BBBB	BBBB	BBBB	BBBB	BBBB	BBBB	BBBB	ABBB	ABBB	ABBB	AABB	AABB	AABB	ABBB
1467	solcap_snp_c2_19787	0	0.15625	ABBB	ABBB	ABBB	BBBB	BBBB	BBBB	ABBB	ABBB	ABBB	ABBB	ABBB	ABBB	ABBB	ABBB	ABBB	BBBB	BBBB	BBBB	ABBB	ABBB	ABBB	BBBB	BBBB	BBBB	ABBB	ABBB	ABBB	ABBB	ABBB	ABBB	ABBB	ABBB	ABBB	ABBB	ABBB	ABBB	BBBB	BBBB	BBBB	BBBB	BBBB	BBBB	ABBB	ABBB	ABBB	BBBB
1468	solcap_snp_c2_20178	0	0.15625	BBBB	BBBB	BBBB	ABBB	ABBB	ABBB	BBBB	BBBB	BBBB	ABBB	ABBB	ABBB	ABBB	ABBB	ABBB	ABBB	ABBB	ABBB	BBBB	BBBB	BBBB	BBBB	BBBB	BBBB	ABBB	ABBB	ABBB	BBBB	BBBB	BBBB	ABBB	ABBB	ABBB	BBBB	BBBB	BBBB	ABBB	ABBB	ABBB	ABBB	ABBB	ABBB	ABBB	ABBB	ABBB	ABBB
1469	solcap_snp_c2_20513	0	0.15625	ABBB	ABBB	ABBB	BBBB	BBBB	BBBB	ABBB	ABBB	ABBB	BBBB	BBBB	BBBB	BBBB	BBBB	BBBB	ABBB	ABBB	ABBB	ABBB	ABBB	ABBB	ABBB	ABBB	ABBB	BBBB	BBBB	BBBB	ABBB	ABBB	ABBB	BBBB	BBBB	BBBB	ABBB	ABBB	ABBB	AABB	AABB	AABB	BBBB	BBBB	BBBB	ABBB	ABBB	ABBB	BBBB
1470	solcap_snp_c2_20714	0	0.15625	AAAA	AAAA	AAAA	AAAB	AAAB	AAAB	AAAA	AAAA	AAAA	AAAA	AAAA	AAAA	AAAA	AAAA	AAAA	ABBB	ABBB	ABBB	AAAA	AAAA	AAAA	AAAA	AAAA	AAAA	AAAB	AAAB	AAAB	AAAA	AAAA	AAAA	AAAA	AAAA	AAAA	AABB	AABB	AABB	AAAB	AAAB	AAAB	AAAB	AAAB	AAAB	AAAB	AAAB	AAAB	AAAA
1471	solcap_snp_c2_21320	0	0.15625	AAAA	AAAA	AAAA	AAAA	AAAA	AAAA	AAAB	AAAB	AAAB	AAAA	AAAA	AAAA	AAAB	AAAB	AAAB	AAAA	AAAA	AAAA	AAAB	AAAB	AAAB	AAAB	AAAB	AAAB	AAAA	AAAA	AAAA	AAAB	AAAB	AAAB	ABBB	ABBB	ABBB	AAAA	AAAA	AAAA	AAAB	AAAB	AAAB	AAAA	AAAA	AAAA	AAAA	AAAA	AAAA	AAAB
1472	solcap_snp_c2_21858	0	0.15625	AAAB	AAAB	AAAB	AAAA	AAAA	AAAA	AAAA	AAAA	AAAA	AABB	AABB	AABB	AAAB	AAAB	AAAB	AAAA	AAAA	AAAA	AAAB	AAAB	AAAB	AAAB	AAAB	AAAB	AAAA	AAAA	AAAA	AAAA	AAAA	AAAA	AABB	AABB	AABB	AAAA	AAAA	AAAA	AAAB	AAAB	AAAB	AAAA	AAAA	AAAA	AAAB	AAAB	AAAB	AAAA
1473	solcap_snp_c2_22302	0	0.15625	AAAB	AAAB	AAAB	AAAA	AAAA	AAAA	AAAB	AAAB	AAAB	AABB	AABB	AABB	AAAA	AAAA	AAAA	AABB	AABB	AABB	AAAA	AAAA	AAAA	AAAA	AAAA	AAAA	AAAA	AAAA	AAAA	AAAB	AAAB	AAAB	AABB	AABB	AABB	AAAA	AAAA	AAAA	AAAA	AAAA	AAAA	AAAA	AAAA	AAAA	AAAB	AAAB	AAAB	AAAA
1474	solcap_snp_c2_22335	0	0.15625	AAAB	AAAB	AAAB	AAAB	AAAB	AAAB	AAAB	AAAB	AAAB	AAAA	AAAA	AAAA	AAAA	AAAA	AAAA	AAAB	AAAB	AAAB	AAAA	AAAA	AAAA	AAAA	AAAA	AAAA	AAAB	AAAB	AAAB	AAAB	AAAB	AAAB	AABB	AABB	AABB	AAAA	AAAA	AAAA	AAAA	AAAA	AAAA	AAAA	AAAA	AAAA	AAAB	AAAB	AAAB	AAAB
1475	solcap_snp_c2_22336	0	0.15625	ABBB	ABBB	ABBB	ABBB	ABBB	ABBB	ABBB	ABBB	ABBB	BBBB	BBBB	BBBB	BBBB	BBBB	BBBB	ABBB	ABBB	ABBB	BBBB	BBBB	BBBB	BBBB	BBBB	BBBB	ABBB	ABBB	ABBB	ABBB	ABBB	ABBB	AABB	AABB	AABB	BBBB	BBBB	BBBB	BBBB	BBBB	BBBB	BBBB	BBBB	BBBB	ABBB	ABBB	ABBB	ABBB
1476	solcap_snp_c2_22986	0	0.15625	BBBB	BBBB	BBBB	ABBB	ABBB	ABBB	ABBB	ABBB	ABBB	BBBB	BBBB	BBBB	BBBB	BBBB	BBBB	BBBB	BBBB	BBBB	BBBB	BBBB	BBBB	ABBB	ABBB	ABBB	BBBB	BBBB	BBBB	BBBB	BBBB	BBBB	ABBB	ABBB	ABBB	BBBB	BBBB	BBBB	ABBB	ABBB	ABBB	AABB	AABB	AABB	ABBB	ABBB	ABBB	AABB
1477	solcap_snp_c2_22995	0	0.15625	ABBB	ABBB	ABBB	ABBB	ABBB	ABBB	ABBB	ABBB	ABBB	BBBB	BBBB	BBBB	BBBB	BBBB	BBBB	ABBB	ABBB	ABBB	ABBB	ABBB	ABBB	BBBB	BBBB	BBBB	BBBB	BBBB	BBBB	ABBB	ABBB	ABBB	BBBB	BBBB	BBBB	ABBB	ABBB	ABBB	BBBB	BBBB	BBBB	AABB	AABB	AABB	BBBB	BBBB	BBBB	ABBB
1478	solcap_snp_c2_23929	0	0.15625	AAAA	AAAA	AAAA	AAAB	AAAB	AAAB	AAAB	AAAB	AAAB	AAAB	AAAB	AAAB	AAAA	AAAA	AAAA	AAAA	AAAA	AAAA	AAAA	AAAA	AAAA	AAAB	AAAB	AAAB	AAAB	AAAB	AAAB	AAAA	AAAA	AAAA	AAAA	AAAA	AAAA	AAAB	AAAB	AAAB	AAAB	AAAB	AAAB	AAAB	AAAB	AAAB	AAAB	AAAB	AAAB	AAAB
1479	solcap_snp_c2_24050	0	0.15625	ABBB	ABBB	ABBB	BBBB	BBBB	BBBB	ABBB	ABBB	ABBB	ABBB	ABBB	ABBB	ABBB	ABBB	ABBB	BBBB	BBBB	BBBB	BBBB	BBBB	BBBB	ABBB	ABBB	ABBB	BBBB	BBBB	BBBB	ABBB	ABBB	ABBB	BBBB	BBBB	BBBB	ABBB	ABBB	ABBB	BBBB	BBBB	BBBB	ABBB	ABBB	ABBB	ABBB	ABBB	ABBB	ABBB
1480	solcap_snp_c2_2507	0	0.15625	BBBB	BBBB	BBBB	BBBB	BBBB	BBBB	AABB	AABB	AABB	BBBB	BBBB	BBBB	ABBB	ABBB	ABBB	ABBB	ABBB	ABBB	BBBB	BBBB	BBBB	BBBB	BBBB	BBBB	BBBB	BBBB	BBBB	ABBB	ABBB	ABBB	ABBB	ABBB	ABBB	ABBB	ABBB	ABBB	ABBB	ABBB	ABBB	ABBB	ABBB	ABBB	ABBB	ABBB	ABBB	BBBB
1481	solcap_snp_c2_25283	0	0.15625	AAAB	AAAB	AAAB	AAAA	AAAA	AAAA	AAAB	AAAB	AAAB	AAAA	AAAA	AAAA	AAAB	AAAB	AAAB	AAAA	AAAA	AAAA	AAAA	AAAA	AAAA	AABB	AABB	AABB	AAAA	AAAA	AAAA	AAAA	AAAA	AAAA	AABB	AABB	AABB	AAAB	AAAB	AAAB	AAAA	AAAA	AAAA	AAAB	AAAB	AAAB	AAAB	AAAB	AAAB	AAAA
1482	solcap_snp_c2_25897	0	0.15625	BBBB	BBBB	BBBB	ABBB	ABBB	ABBB	ABBB	ABBB	ABBB	ABBB	ABBB	ABBB	BBBB	BBBB	BBBB	BBBB	BBBB	BBBB	BBBB	BBBB	BBBB	ABBB	ABBB	ABBB	ABBB	ABBB	ABBB	ABBB	ABBB	ABBB	BBBB	BBBB	BBBB	BBBB	BBBB	BBBB	BBBB	BBBB	BBBB	ABBB	ABBB	ABBB	ABBB	ABBB	ABBB	AABB
1483	solcap_snp_c2_26517	0	0.15625	BBBB	BBBB	BBBB	AABB	AABB	AABB	ABBB	ABBB	ABBB	ABBB	ABBB	ABBB	ABBB	ABBB	ABBB	BBBB	BBBB	BBBB	ABBB	ABBB	ABBB	BBBB	BBBB	BBBB	BBBB	BBBB	BBBB	ABBB	ABBB	ABBB	BBBB	BBBB	BBBB	ABBB	ABBB	ABBB	BBBB	BBBB	BBBB	ABBB	ABBB	ABBB	ABBB	ABBB	ABBB	BBBB
1484	solcap_snp_c2_26740	0	0.15625	AAAA	AAAA	AAAA	AAAB	AAAB	AAAB	AAAB	AAAB	AAAB	AAAB	AAAB	AAAB	AAAA	AAAA	AAAA	AABB	AABB	AABB	AAAB	AAAB	AAAB	AAAB	AAAB	AAAB	AAAB	AAAB	AAAB	AAAA	AAAA	AAAA	AAAB	AAAB	AAAB	AAAA	AAAA	AAAA	AAAB	AAAB	AAAB	AAAA	AAAA	AAAA	AAAA	AAAA	AAAA	AAAA
1485	solcap_snp_c2_26795	0	0.15625	BBBB	BBBB	BBBB	ABBB	ABBB	ABBB	BBBB	BBBB	BBBB	ABBB	ABBB	ABBB	BBBB	BBBB	BBBB	ABBB	ABBB	ABBB	ABBB	ABBB	ABBB	ABBB	ABBB	ABBB	ABBB	ABBB	ABBB	ABBB	ABBB	ABBB	BBBB	BBBB	BBBB	BBBB	BBBB	BBBB	AAAB	AAAB	AAAB	BBBB	BBBB	BBBB	BBBB	BBBB	BBBB	BBBB
1486	solcap_snp_c2_28555	0	0.15625	AAAB	AAAB	AAAB	AAAA	AAAA	AAAA	AAAA	AAAA	AAAA	AAAA	AAAA	AAAA	AABB	AABB	AABB	AAAA	AAAA	AAAA	AAAB	AAAB	AAAB	AAAA	AAAA	AAAA	AAAB	AAAB	AAAB	AAAA	AAAA	AAAA	ABBB	ABBB	ABBB	AAAB	AAAB	AAAB	AAAA	AAAA	AAAA	AAAA	AAAA	AAAA	AAAB	AAAB	AAAB	AAAA
1487	solcap_snp_c2_29084	0	0.15625	AAAA	AAAA	AAAA	AAAB	AAAB	AAAB	AAAB	AAAB	AAAB	AAAA	AAAA	AAAA	AABB	AABB	AABB	ABBB	ABBB	ABBB	AAAA	AAAA	AAAA	AAAB	AAAB	AAAB	AAAA	AAAA	AAAA	AAAA	AAAA	AAAA	AAAA	AAAA	AAAA	AAAA	AAAA	AAAA	AAAA	AAAA	AAAA	AAAB	AAAB	AAAB	AAAB	AAAB	AAAB	AAAA
1488	solcap_snp_c2_29261	0	0.15625	ABBB	ABBB	ABBB	BBBB	BBBB	BBBB	ABBB	ABBB	ABBB	ABBB	ABBB	ABBB	ABBB	ABBB	ABBB	BBBB	BBBB	BBBB	BBBB	BBBB	BBBB	ABBB	ABBB	ABBB	BBBB	BBBB	BBBB	ABBB	ABBB	ABBB	BBBB	BBBB	BBBB	BBBB	BBBB	BBBB	BBBB	BBBB	BBBB	ABBB	ABBB	ABBB	AABB	AABB	AABB	ABBB
1489	solcap_snp_c2_29268	0	0.15625	ABBB	ABBB	ABBB	BBBB	BBBB	BBBB	ABBB	ABBB	ABBB	ABBB	ABBB	ABBB	ABBB	ABBB	ABBB	BBBB	BBBB	BBBB	BBBB	BBBB	BBBB	ABBB	ABBB	ABBB	BBBB	BBBB	BBBB	ABBB	ABBB	ABBB	BBBB	BBBB	BBBB	BBBB	BBBB	BBBB	BBBB	BBBB	BBBB	ABBB	ABBB	ABBB	AABB	AABB	AABB	ABBB
1490	solcap_snp_c2_29669	0	0.15625	BBBB	BBBB	BBBB	ABBB	ABBB	ABBB	BBBB	BBBB	BBBB	BBBB	BBBB	BBBB	ABBB	ABBB	ABBB	BBBB	BBBB	BBBB	BBBB	BBBB	BBBB	ABBB	ABBB	ABBB	ABBB	ABBB	ABBB	BBBB	BBBB	BBBB	BBBB	BBBB	BBBB	BBBB	BBBB	BBBB	BBBB	BBBB	BBBB	AABB	AABB	AABB	AABB	AABB	AABB	AABB
1491	solcap_snp_c2_29872	0	0.15625	AABB	AABB	AABB	ABBB	ABBB	ABBB	BBBB	BBBB	BBBB	BBBB	BBBB	BBBB	BBBB	BBBB	BBBB	ABBB	ABBB	ABBB	ABBB	ABBB	ABBB	BBBB	BBBB	BBBB	BBBB	BBBB	BBBB	ABBB	ABBB	ABBB	BBBB	BBBB	BBBB	AABB	AABB	AABB	BBBB	BBBB	BBBB	BBBB	BBBB	BBBB	ABBB	ABBB	ABBB	ABBB
1492	solcap_snp_c2_30164	0	0.15625	AAAB	AAAB	AAAB	AAAA	AAAA	AAAA	AAAB	AAAB	AAAB	AAAB	AAAB	AAAB	AAAA	AAAA	AAAA	AAAA	AAAA	AAAA	AAAB	AAAB	AAAB	AAAB	AAAB	AAAB	AAAA	AAAA	AAAA	AAAA	AAAA	AAAA	AAAA	AAAA	AAAA	AABB	AABB	AABB	AAAB	AAAB	AAAB	AAAB	AAAB	AAAB	AAAA	AAAA	AAAA	AAAB
1493	solcap_snp_c2_31364	0	0.15625	AAAB	AAAB	AAAB	AAAA	AAAA	AAAA	AAAB	AAAB	AAAB	AAAB	AAAB	AAAB	AAAB	AAAB	AAAB	AAAA	AAAA	AAAA	AAAA	AAAA	AAAA	AAAB	AAAB	AAAB	AAAA	AAAA	AAAA	AAAB	AAAB	AAAB	AAAA	AAAA	AAAA	AAAA	AAAA	AAAA	AAAA	AAAA	AAAA	AAAB	AAAB	AAAB	AABB	AABB	AABB	AAAB
1494	solcap_snp_c2_3205	0	0.15625	BBBB	BBBB	BBBB	BBBB	BBBB	BBBB	ABBB	ABBB	ABBB	BBBB	BBBB	BBBB	ABBB	ABBB	ABBB	BBBB	BBBB	BBBB	ABBB	ABBB	ABBB	ABBB	ABBB	ABBB	BBBB	BBBB	BBBB	ABBB	ABBB	ABBB	AAAB	AAAB	AAAB	BBBB	BBBB	BBBB	ABBB	ABBB	ABBB	BBBB	BBBB	BBBB	BBBB	BBBB	BBBB	ABBB
1495	solcap_snp_c2_32421	0	0.15625	BBBB	BBBB	BBBB	ABBB	ABBB	ABBB	ABBB	ABBB	ABBB	ABBB	ABBB	ABBB	BBBB	BBBB	BBBB	ABBB	ABBB	ABBB	ABBB	ABBB	ABBB	BBBB	BBBB	BBBB	ABBB	ABBB	ABBB	BBBB	BBBB	BBBB	BBBB	BBBB	BBBB	ABBB	ABBB	ABBB	BBBB	BBBB	BBBB	BBBB	BBBB	BBBB	AABB	AABB	AABB	ABBB
1496	solcap_snp_c2_32893	0	0.15625	ABBB	ABBB	ABBB	BBBB	BBBB	BBBB	ABBB	ABBB	ABBB	ABBB	ABBB	ABBB	ABBB	ABBB	ABBB	BBBB	BBBB	BBBB	BBBB	BBBB	BBBB	ABBB	ABBB	ABBB	BBBB	BBBB	BBBB	ABBB	ABBB	ABBB	BBBB	BBBB	BBBB	ABBB	ABBB	ABBB	BBBB	BBBB	BBBB	ABBB	ABBB	ABBB	ABBB	ABBB	ABBB	ABBB
[truncated: 3,567 more rows]
[truncated: 2 more columns]

## Sheet: ClusterCall
No	marker	maf	Hongseon1	Hongseon2	Hongseon3	Doobaek1	Doobaek2	Doobaek3	Daeji1	Daeji2	Daeji3	Namseo1	Namseo2	Namseo3	Jayoung1	Jayoung2	Jayoung3	Sepoong1	Sepoong2	Sepoong3	Sumi1	Sumi2	Sumi3	Jinseon1	Jinseon2	Jinseon3	Jowon1	Jowon2	Jowon3	Chubaek1	Chubaek2	Chubaek3	Hongyoung1	Hongyoung2	Hongyoung3	Jopoong1	Jopoong2	Jopoong3	Seohong1	Seohong2	Seohong3	Haryeong1	Haryeong2	Haryeong3	Daeseo1	Daeseo2	Daeseo3	Goun1	Goun2
[truncated: 3,353 more rows]
[truncated: 1 more columns]

[truncated: 2 more sheets: polyBreedR, discordant_profile]
