# Supplementary material for: Analysis of genetic diversity and population structure among cultivated potato clones from Korea and global breeding programs
Source: Sci Rep. 2022 Jun 21;12:10462. doi: 10.1038/s41598-022-12874-2 (PMC9213424; doi:10.1038/s41598-022-12874-2)
Supplement: Supplementary file 7 — Supplementary Information 7. [file 41598_2022_12874_MOESM7_ESM.xlsx]

## Sheet: Table S6-1
						Table S6-1. The population genetics estimates for SNP markers using snpReady
	p	q	MAF	He	Ho		p	q	MAF	He	Ho	GD	PIC	Miss	chiSq	pval
solcap_snp_c1_10000	0.22	0.78	0.22	0.35	0.28	solcap_snp_c1_10000	0.22	0.78	0.22	0.35	0.28	0.35	0.29	0	3808	0.0510074		p, q : Allele frequencies
solcap_snp_c1_10001	0.43	0.57	0.43	0.49	0.83	solcap_snp_c1_10001	0.43	0.57	0.43	0.49	0.83	0.49	0.37	0	51.75	63.0473		MAF : Minor allele frequency
solcap_snp_c1_10013	0.55	0.45	0.45	0.5	0.89	solcap_snp_c1_10013	0.55	0.45	0.45	0.5	0.89	0.5	0.37	0	69815	0.00651503		He : Expected heterozygosity
solcap_snp_c1_10031	0.58	0.42	0.42	0.49	0.81	solcap_snp_c1_10031	0.58	0.42	0.42	0.49	0.81	0.49	0.37	0	47594	524.364		Ho : Observed heterozygosity
solcap_snp_c1_10042	0.33	0.67	0.33	0.44	0.61	solcap_snp_c1_10042	0.33	0.67	0.33	0.44	0.61	0.44	0.35	0	15353	8.9194e+07		GD : Nei's genetic diversity
solcap_snp_c1_10050	0.29	0.71	0.29	0.41	0.4	solcap_snp_c1_10050	0.29	0.71	0.29	0.41	0.4	0.41	0.33	0	0.102	0.749462		PIC : Polymorphic information content
solcap_snp_c1_10054	0.65	0.35	0.35	0.46	0.67	solcap_snp_c1_10054	0.65	0.35	0.35	0.46	0.67	0.46	0.35	0	24283	8.31722e+07		Miss : Missing rate
solcap_snp_c1_10109	0.4	0.6	0.4	0.48	0.39	solcap_snp_c1_10109	0.4	0.6	0.4	0.48	0.39	0.48	0.37	0	3913	0.0479112
solcap_snp_c1_10130	0.58	0.42	0.42	0.49	0.78	solcap_snp_c1_10130	0.58	0.42	0.42	0.49	0.78	0.49	0.37	0	40484	19826.5		Reference
solcap_snp_c1_10139	0.52	0.48	0.48	0.5	0.46	solcap_snp_c1_10139	0.52	0.48	0.48	0.5	0.46	0.5	0.37	0	0.552	0.457703		https://cran.r-project.org/web/packages/snpReady/vignettes/snpReady-vignette.html
solcap_snp_c1_10144	0.57	0.43	0.43	0.49	0.81	solcap_snp_c1_10144	0.57	0.43	0.43	0.49	0.81	0.49	0.37	0	46.31	1009.7
solcap_snp_c1_10168	0.82	0.18	0.18	0.29	0.23	solcap_snp_c1_10168	0.82	0.18	0.18	0.29	0.23	0.29	0.25	0	5365	0.0205406
solcap_snp_c1_10181	0.16	0.84	0.16	0.27	0.32	solcap_snp_c1_10181	0.16	0.84	0.16	0.27	0.32	0.27	0.23	0	3937	0.0472299
solcap_snp_c1_1019	0.87	0.13	0.13	0.23	0.26	solcap_snp_c1_1019	0.87	0.13	0.13	0.23	0.26	0.23	0.2	0	2536	0.111288
solcap_snp_c1_10196	0.37	0.63	0.37	0.47	0.7	solcap_snp_c1_10196	0.37	0.63	0.37	0.47	0.7	0.47	0.36	0	28005	1.20974e+07
solcap_snp_c1_10202	0.43	0.57	0.43	0.49	0.82	solcap_snp_c1_10202	0.43	0.57	0.43	0.49	0.82	0.49	0.37	0	49635	185.208
solcap_snp_c1_1023	0.14	0.86	0.14	0.24	0.27	solcap_snp_c1_1023	0.14	0.86	0.14	0.24	0.27	0.24	0.21	0	2742	0.097719
solcap_snp_c1_10252	0.67	0.33	0.33	0.44	0.65	solcap_snp_c1_10252	0.67	0.33	0.33	0.44	0.65	0.44	0.34	0	26034	3.35527e+07
solcap_snp_c1_10255	0.32	0.68	0.32	0.44	0.65	solcap_snp_c1_10255	0.32	0.68	0.32	0.44	0.65	0.44	0.34	0	24977	5.80242e+07
solcap_snp_c1_10269	0.07	0.93	0.07	0.13	0.14	solcap_snp_c1_10269	0.07	0.93	0.07	0.13	0.14	0.13	0.12	0	0.589	0.442831
solcap_snp_c1_10270	0.94	0.06	0.06	0.12	0.13	solcap_snp_c1_10270	0.94	0.06	0.06	0.12	0.13	0.12	0.11	0	0.508	0.47598
solcap_snp_c1_1029	0.58	0.42	0.42	0.49	0.75	solcap_snp_c1_1029	0.58	0.42	0.42	0.49	0.75	0.49	0.37	0	32795	1.02422e+06
solcap_snp_c1_10295	0.82	0.18	0.18	0.3	0.36	solcap_snp_c1_10295	0.82	0.18	0.18	0.3	0.36	0.3	0.25	0	5432	0.0197699
solcap_snp_c1_10315	0.14	0.86	0.14	0.24	0.23	solcap_snp_c1_10315	0.14	0.86	0.14	0.24	0.23	0.24	0.21	0	0.413	0.520458
solcap_snp_c1_10351	0.19	0.81	0.19	0.3	0.32	solcap_snp_c1_10351	0.19	0.81	0.19	0.3	0.32	0.3	0.26	0	0.266	0.605923
solcap_snp_c1_10354	0.7	0.3	0.3	0.42	0.58	solcap_snp_c1_10354	0.7	0.3	0.3	0.42	0.58	0.42	0.33	0	16329	5.32544e+09
solcap_snp_c1_10369	0.54	0.46	0.46	0.5	0.83	solcap_snp_c1_10369	0.54	0.46	0.46	0.5	0.83	0.5	0.37	0	48747	291.259
solcap_snp_c1_10384	0.6	0.4	0.4	0.48	0.74	solcap_snp_c1_10384	0.6	0.4	0.4	0.48	0.74	0.48	0.36	0	32083	1.47741e+06
solcap_snp_c1_10390	0.26	0.74	0.26	0.39	0.51	solcap_snp_c1_10390	0.26	0.74	0.26	0.39	0.51	0.39	0.31	0	10653	0.00109908
solcap_snp_c1_10391	0.36	0.64	0.36	0.46	0.7	solcap_snp_c1_10391	0.36	0.64	0.36	0.46	0.7	0.46	0.35	0	29834	4.70756e+06
solcap_snp_c1_10397	0.69	0.31	0.31	0.43	0.56	solcap_snp_c1_10397	0.69	0.31	0.31	0.43	0.56	0.43	0.34	0	11.24	0.000800515
solcap_snp_c1_10416	0.74	0.26	0.26	0.38	0.52	solcap_snp_c1_10416	0.74	0.26	0.26	0.38	0.52	0.38	0.31	0	13451	0.000244825
solcap_snp_c1_10424	0.42	0.58	0.42	0.49	0.83	solcap_snp_c1_10424	0.42	0.58	0.42	0.49	0.83	0.49	0.37	0	53137	3.11023
solcap_snp_c1_10425	0.13	0.87	0.13	0.23	0.26	solcap_snp_c1_10425	0.13	0.87	0.13	0.23	0.26	0.23	0.2	0	2536	0.111288
solcap_snp_c1_10428	0.31	0.69	0.31	0.43	0.61	solcap_snp_c1_10428	0.31	0.69	0.31	0.43	0.61	0.43	0.34	0	18919	1.36353e+09
solcap_snp_c1_10441	0.17	0.83	0.17	0.29	0.25	solcap_snp_c1_10441	0.17	0.83	0.17	0.29	0.25	0.29	0.24	0	1314	0.2516
solcap_snp_c1_10461	0.7	0.3	0.3	0.42	0.58	solcap_snp_c1_10461	0.7	0.3	0.3	0.42	0.58	0.42	0.33	0	16329	5.32544e+09
solcap_snp_c1_10467	0.1	0.9	0.1	0.19	0.21	solcap_snp_c1_10467	0.1	0.9	0.1	0.19	0.21	0.19	0.17	0	1499	0.220765
solcap_snp_c1_10479	0.26	0.74	0.26	0.39	0.49	solcap_snp_c1_10479	0.26	0.74	0.26	0.39	0.49	0.39	0.31	0	7688	0.00555911
solcap_snp_c1_10493	0.76	0.24	0.24	0.36	0.47	solcap_snp_c1_10493	0.76	0.24	0.24	0.36	0.47	0.36	0.3	0	10539	0.0011691
solcap_snp_c1_10496	0.86	0.14	0.14	0.24	0.27	solcap_snp_c1_10496	0.86	0.14	0.14	0.24	0.27	0.24	0.21	0	2742	0.097719
solcap_snp_c1_1051	0.88	0.12	0.12	0.22	0.25	solcap_snp_c1_1051	0.88	0.12	0.12	0.22	0.25	0.22	0.19	0	2153	0.142309
solcap_snp_c1_10510	0.91	0.09	0.09	0.16	0.17	solcap_snp_c1_10510	0.91	0.09	0.09	0.16	0.17	0.16	0.15	0	0.983	0.321485
solcap_snp_c1_10514	0.17	0.83	0.17	0.29	0.35	solcap_snp_c1_10514	0.17	0.83	0.17	0.29	0.35	0.29	0.24	0	4795	0.0285372
solcap_snp_c1_10519	0.83	0.17	0.17	0.29	0.35	solcap_snp_c1_10519	0.83	0.17	0.17	0.29	0.35	0.29	0.24	0	4795	0.0285372
solcap_snp_c1_1052	0.85	0.15	0.15	0.25	0.2	solcap_snp_c1_1052	0.85	0.15	0.15	0.25	0.2	0.25	0.22	0	4203	0.0403451
solcap_snp_c1_10528	0.14	0.86	0.14	0.24	0.22	solcap_snp_c1_10528	0.14	0.86	0.14	0.24	0.22	0.24	0.21	0	0.597	0.439637
solcap_snp_c1_1053	0.22	0.78	0.22	0.35	0.45	solcap_snp_c1_1053	0.22	0.78	0.22	0.35	0.45	0.35	0.29	0	9032	0.00265268
solcap_snp_c1_10539	0.12	0.88	0.12	0.22	0.25	solcap_snp_c1_10539	0.12	0.88	0.12	0.22	0.25	0.22	0.19	0	2153	0.142309
solcap_snp_c1_10555	0.2	0.8	0.2	0.31	0.37	solcap_snp_c1_10555	0.2	0.8	0.2	0.31	0.37	0.31	0.27	0	3.77	0.0521824
solcap_snp_c1_10560	0.31	0.69	0.31	0.43	0.35	solcap_snp_c1_10560	0.31	0.69	0.31	0.43	0.35	0.43	0.34	0	3427	0.0641416
solcap_snp_c1_1059	0.12	0.88	0.12	0.21	0.24	solcap_snp_c1_1059	0.12	0.88	0.12	0.21	0.24	0.21	0.19	0	1976	0.159837
solcap_snp_c1_10590	0.28	0.72	0.28	0.4	0.56	solcap_snp_c1_10590	0.28	0.72	0.28	0.4	0.56	0.4	0.32	0	16938	3.86209e+09
solcap_snp_c1_10593	0.83	0.17	0.17	0.29	0.35	solcap_snp_c1_10593	0.83	0.17	0.17	0.29	0.35	0.29	0.24	0	4795	0.0285372
solcap_snp_c1_10607	0.08	0.92	0.08	0.15	0.16	solcap_snp_c1_10607	0.08	0.92	0.08	0.15	0.16	0.15	0.14	0	0.873	0.350004
solcap_snp_c1_10646	0.65	0.35	0.35	0.46	0.67	solcap_snp_c1_10646	0.65	0.35	0.35	0.46	0.67	0.46	0.35	0	24283	8.31722e+07
solcap_snp_c1_10667	0.51	0.49	0.49	0.5	0.85	solcap_snp_c1_10667	0.51	0.49	0.49	0.5	0.85	0.5	0.37	0	55397	9.84719
solcap_snp_c1_10668	0.79	0.21	0.21	0.33	0.42	solcap_snp_c1_10668	0.79	0.21	0.21	0.33	0.42	0.33	0.28	0	7688	0.00555911
solcap_snp_c1_10669	0.64	0.36	0.36	0.46	0.7	solcap_snp_c1_10669	0.64	0.36	0.36	0.46	0.7	0.46	0.35	0	29834	470756
solcap_snp_c1_10670	0.23	0.77	0.23	0.36	0.32	solcap_snp_c1_10670	0.23	0.77	0.23	0.36	0.32	0.36	0.29	0	1251	0.263443
solcap_snp_c1_10676	0.73	0.27	0.27	0.39	0.52	solcap_snp_c1_10676	0.73	0.27	0.27	0.39	0.52	0.39	0.32	0	11274	0.000786093
solcap_snp_c1_10677	0.67	0.33	0.33	0.44	0.64	solcap_snp_c1_10677	0.67	0.33	0.33	0.44	0.64	0.44	0.34	0	21802	3.02306e+08
solcap_snp_c1_10678	0.32	0.68	0.32	0.43	0.42	solcap_snp_c1_10678	0.32	0.68	0.32	0.43	0.42	0.43	0.34	0	0.144	0.704265
solcap_snp_c1_10679	0.73	0.27	0.27	0.4	0.53	solcap_snp_c1_10679	0.73	0.27	0.27	0.4	0.53	0.4	0.32	0	11919	0.000555769
solcap_snp_c1_10712	0.83	0.17	0.17	0.29	0.35	solcap_snp_c1_10712	0.83	0.17	0.17	0.29	0.35	0.29	0.24	0	4795	0.0285372
solcap_snp_c1_10713	0.28	0.72	0.28	0.4	0.55	solcap_snp_c1_10713	0.28	0.72	0.28	0.4	0.55	0.4	0.32	0	16.19	5.72831e+09
solcap_snp_c1_10714	0.2	0.8	0.2	0.32	0.4	solcap_snp_c1_10714	0.2	0.8	0.2	0.32	0.4	0.32	0.27	0	6875	0.00874098
solcap_snp_c1_10715	0.41	0.59	0.41	0.49	0.41	solcap_snp_c1_10715	0.41	0.59	0.41	0.49	0.41	0.49	0.37	0	2.7	0.100376
solcap_snp_c1_10725	0.66	0.34	0.34	0.45	0.65	solcap_snp_c1_10725	0.66	0.34	0.34	0.45	0.65	0.45	0.35	0	23.9	1.0148e+08
solcap_snp_c1_10737	0.4	0.6	0.4	0.48	0.75	solcap_snp_c1_10737	0.4	0.6	0.4	0.48	0.75	0.48	0.37	0	35261	288410
solcap_snp_c1_10738	0.9	0.1	0.1	0.19	0.21	solcap_snp_c1_10738	0.9	0.1	0.1	0.19	0.21	0.19	0.17	0	1499	0.220765
solcap_snp_c1_1074	0.13	0.87	0.13	0.23	0.26	solcap_snp_c1_1074	0.13	0.87	0.13	0.23	0.26	0.23	0.2	0	2536	0.111288
solcap_snp_c1_10750	0.39	0.61	0.39	0.47	0.74	solcap_snp_c1_10750	0.39	0.61	0.39	0.47	0.74	0.47	0.36	0	33632	665939
solcap_snp_c1_10762	0.44	0.56	0.44	0.49	0.83	solcap_snp_c1_10762	0.44	0.56	0.44	0.49	0.83	0.49	0.37	0	50563	115.429
solcap_snp_c1_10783	0.07	0.93	0.07	0.13	0.15	solcap_snp_c1_10783	0.07	0.93	0.07	0.13	0.15	0.13	0.13	0	0.677	0.410738
solcap_snp_c1_108	0.36	0.64	0.36	0.46	0.68	solcap_snp_c1_108	0.36	0.64	0.36	0.46	0.68	0.46	0.35	0	25.48	4.47095e+07
solcap_snp_c1_10825	0.34	0.66	0.34	0.45	0.66	solcap_snp_c1_10825	0.34	0.66	0.34	0.45	0.66	0.45	0.35	0	25005	5.71736e+07
solcap_snp_c1_10836	0.08	0.92	0.08	0.15	0.15	solcap_snp_c1_10836	0.08	0.92	0.08	0.15	0.15	0.15	0.14	0	0.112	0.737924
solcap_snp_c1_10858	0.11	0.89	0.11	0.19	0.22	solcap_snp_c1_10858	0.11	0.89	0.11	0.19	0.22	0.19	0.18	0	1649	0.199052
solcap_snp_c1_10873	0.43	0.57	0.43	0.49	0.85	solcap_snp_c1_10873	0.43	0.57	0.43	0.49	0.85	0.49	0.37	0	57492	3.39388
solcap_snp_c1_10879	0.47	0.53	0.47	0.5	0.8	solcap_snp_c1_10879	0.47	0.53	0.47	0.5	0.8	0.5	0.37	0	40233	22543.8
solcap_snp_c1_10881	0.91	0.09	0.09	0.16	0.17	solcap_snp_c1_10881	0.91	0.09	0.09	0.16	0.17	0.16	0.15	0	0.983	0.321485
solcap_snp_c1_10885	0.35	0.65	0.35	0.45	0.51	solcap_snp_c1_10885	0.35	0.65	0.35	0.45	0.51	0.45	0.35	0	1739	0.187277
solcap_snp_c1_10901	0.76	0.24	0.24	0.37	0.32	solcap_snp_c1_10901	0.76	0.24	0.24	0.37	0.32	0.37	0.3	0	1.86	0.172602
solcap_snp_c1_10915	0.57	0.43	0.43	0.49	0.78	solcap_snp_c1_10915	0.57	0.43	0.43	0.49	0.78	0.49	0.37	0	39262	37059.9
solcap_snp_c1_1093	0.16	0.84	0.16	0.27	0.27	solcap_snp_c1_1093	0.16	0.84	0.16	0.27	0.27	0.27	0.24	0	0.001	0.969687
solcap_snp_c1_10930	0.37	0.63	0.37	0.47	0.75	solcap_snp_c1_10930	0.37	0.63	0.37	0.47	0.75	0.47	0.36	0	38838	46036.3
solcap_snp_c1_10934	0.3	0.7	0.3	0.42	0.6	solcap_snp_c1_10934	0.3	0.7	0.3	0.42	0.6	0.42	0.33	0	20204	6.96043e+08
solcap_snp_c1_10938	0.68	0.32	0.32	0.43	0.64	solcap_snp_c1_10938	0.68	0.32	0.32	0.43	0.64	0.43	0.34	0	23956	9.85854e+07
solcap_snp_c1_10939	0.65	0.35	0.35	0.45	0.68	solcap_snp_c1_10939	0.65	0.35	0.35	0.45	0.68	0.45	0.35	0	27335	1.7105e+07
solcap_snp_c1_1094	0.58	0.42	0.42	0.49	0.75	solcap_snp_c1_1094	0.58	0.42	0.42	0.49	0.75	0.49	0.37	0	32795	1.02422e+06
solcap_snp_c1_10941	0.36	0.64	0.36	0.46	0.71	solcap_snp_c1_10941	0.36	0.64	0.36	0.46	0.71	0.46	0.36	0	31149	2.38918e+06
solcap_snp_c1_10975	0.74	0.26	0.26	0.38	0.37	solcap_snp_c1_10975	0.74	0.26	0.26	0.38	0.37	0.38	0.31	0	0.094	0.759668
solcap_snp_c1_110	0.92	0.08	0.08	0.14	0.15	solcap_snp_c1_110	0.92	0.08	0.08	0.14	0.15	0.14	0.13	0	0.771	0.379774
solcap_snp_c1_11008	0.38	0.62	0.38	0.47	0.46	solcap_snp_c1_11008	0.38	0.62	0.38	0.47	0.46	0.47	0.36	0	0.019	0.889232
solcap_snp_c1_11013	0.76	0.24	0.24	0.36	0.45	solcap_snp_c1_11013	0.76	0.24	0.24	0.36	0.45	0.36	0.3	0	7388	0.00656646
solcap_snp_c1_11025	0.66	0.34	0.34	0.45	0.65	solcap_snp_c1_11025	0.66	0.34	0.34	0.45	0.65	0.45	0.35	0	23.9	1.0148e+08
solcap_snp_c1_11027	0.55	0.45	0.45	0.49	0.89	solcap_snp_c1_11027	0.55	0.45	0.45	0.49	0.89	0.49	0.37	0	70978	0.00361188
solcap_snp_c1_11033	0.12	0.88	0.12	0.21	0.2	solcap_snp_c1_11033	0.12	0.88	0.12	0.21	0.2	0.21	0.19	0	0.18	0.671434
solcap_snp_c1_11066	0.2	0.8	0.2	0.32	0.36	solcap_snp_c1_11066	0.2	0.8	0.2	0.32	0.36	0.32	0.27	0	2045	0.152661
solcap_snp_c1_11076	0.2	0.8	0.2	0.33	0.37	solcap_snp_c1_11076	0.2	0.8	0.2	0.33	0.37	0.33	0.27	0	2325	0.127275
solcap_snp_c1_11078	0.18	0.82	0.18	0.29	0.35	solcap_snp_c1_11078	0.18	0.82	0.18	0.29	0.35	0.29	0.25	0	5107	0.0238297
solcap_snp_c1_11088	0.09	0.91	0.09	0.17	0.18	solcap_snp_c1_11088	0.09	0.91	0.09	0.17	0.18	0.17	0.15	0	1.1	0.294266
solcap_snp_c1_111	0.63	0.37	0.37	0.47	0.69	solcap_snp_c1_111	0.63	0.37	0.37	0.47	0.69	0.47	0.36	0	25086	5.48195e+07
solcap_snp_c1_11100	0.34	0.66	0.34	0.45	0.42	solcap_snp_c1_11100	0.34	0.66	0.34	0.45	0.42	0.45	0.35	0	0.441	0.506691
solcap_snp_c1_11117	0.22	0.78	0.22	0.35	0.43	solcap_snp_c1_11117	0.22	0.78	0.22	0.35	0.43	0.35	0.29	0	6025	0.0141039
solcap_snp_c1_11120	0.32	0.68	0.32	0.44	0.65	solcap_snp_c1_11120	0.32	0.68	0.32	0.44	0.65	0.44	0.34	0	24977	5.80242e+07
solcap_snp_c1_11121	0.91	0.09	0.09	0.17	0.16	solcap_snp_c1_11121	0.91	0.09	0.09	0.17	0.16	0.17	0.15	0	0.011	0.91647
solcap_snp_c1_11122	0.26	0.74	0.26	0.38	0.52	solcap_snp_c1_11122	0.26	0.74	0.26	0.38	0.52	0.38	0.31	0	13451	0.000244825
solcap_snp_c1_11123	0.4	0.6	0.4	0.48	0.77	solcap_snp_c1_11123	0.4	0.6	0.4	0.48	0.77	0.48	0.37	0	40118	23908.2
solcap_snp_c1_11124	0.79	0.21	0.21	0.34	0.43	solcap_snp_c1_11124	0.79	0.21	0.21	0.34	0.43	0.34	0.28	0	8119	0.00438066
solcap_snp_c1_11135	0.92	0.08	0.08	0.15	0.16	solcap_snp_c1_11135	0.92	0.08	0.08	0.15	0.16	0.15	0.14	0	0.873	0.350004
solcap_snp_c1_11139	0.6	0.4	0.4	0.48	0.73	solcap_snp_c1_11139	0.6	0.4	0.4	0.48	0.73	0.48	0.36	0	29192	6.5552e+06
solcap_snp_c1_11144	0.71	0.29	0.29	0.41	0.58	solcap_snp_c1_11144	0.71	0.29	0.29	0.41	0.58	0.41	0.33	0	18514	1.68649e+09
solcap_snp_c1_11150	0.43	0.57	0.43	0.49	0.83	solcap_snp_c1_11150	0.43	0.57	0.43	0.49	0.83	0.49	0.37	0	51.75	63.0473
solcap_snp_c1_1116	0.18	0.82	0.18	0.3	0.35	solcap_snp_c1_1116	0.18	0.82	0.18	0.3	0.35	0.3	0.25	0	2855	0.0910763
solcap_snp_c1_11202	0.38	0.62	0.38	0.47	0.74	solcap_snp_c1_11202	0.38	0.62	0.38	0.47	0.74	0.47	0.36	0	35382	27100.5
solcap_snp_c1_11206	0.44	0.56	0.44	0.49	0.85	solcap_snp_c1_11206	0.44	0.56	0.44	0.49	0.85	0.49	0.37	0	59786	1.05749
solcap_snp_c1_11211	0.55	0.45	0.45	0.5	0.81	solcap_snp_c1_11211	0.55	0.45	0.45	0.5	0.81	0.5	0.37	0	44289	2833.46
solcap_snp_c1_1123	0.75	0.25	0.25	0.37	0.49	solcap_snp_c1_1123	0.75	0.25	0.25	0.37	0.49	0.37	0.3	0	11.64	0.000645383
solcap_snp_c1_11237	0.4	0.6	0.4	0.48	0.35	solcap_snp_c1_11237	0.4	0.6	0.4	0.48	0.35	0.48	0.36	0	7.35	0.0067065
solcap_snp_c1_11242	0.67	0.33	0.33	0.44	0.64	solcap_snp_c1_11242	0.67	0.33	0.33	0.44	0.64	0.44	0.34	0	21802	3.02306e+08
solcap_snp_c1_11243	0.2	0.8	0.2	0.32	0.24	solcap_snp_c1_11243	0.2	0.8	0.2	0.32	0.24	0.32	0.27	0	7514	0.00612143
solcap_snp_c1_11246	0.66	0.34	0.34	0.45	0.65	solcap_snp_c1_11246	0.66	0.34	0.34	0.45	0.65	0.45	0.35	0	23.9	1.0148e+08
solcap_snp_c1_11247	0.11	0.89	0.11	0.2	0.23	solcap_snp_c1_11247	0.11	0.89	0.11	0.2	0.23	0.2	0.18	0	1808	0.178746
solcap_snp_c1_1125	0.74	0.26	0.26	0.39	0.53	solcap_snp_c1_1125	0.74	0.26	0.26	0.39	0.53	0.39	0.31	0	14.1	0.000173345
solcap_snp_c1_11259	0.8	0.2	0.2	0.32	0.4	solcap_snp_c1_11259	0.8	0.2	0.2	0.32	0.4	0.32	0.27	0	6875	0.00874098
solcap_snp_c1_11265	0.23	0.77	0.23	0.35	0.36	solcap_snp_c1_11265	0.23	0.77	0.23	0.35	0.36	0.35	0.29	0	0.137	0.711257
solcap_snp_c1_11267	0.36	0.64	0.36	0.46	0.71	solcap_snp_c1_11267	0.36	0.64	0.36	0.46	0.71	0.46	0.36	0	31149	2.38918e+06
solcap_snp_c1_11275	0.43	0.57	0.43	0.49	0.86	solcap_snp_c1_11275	0.43	0.57	0.43	0.49	0.86	0.49	0.37	0	63536	0.157463
solcap_snp_c1_11276	0.54	0.46	0.46	0.5	0.88	solcap_snp_c1_11276	0.54	0.46	0.46	0.5	0.88	0.5	0.37	0	66158	0.041623
solcap_snp_c1_11288	0.49	0.51	0.49	0.5	0.88	solcap_snp_c1_11288	0.49	0.51	0.49	0.5	0.88	0.5	0.37	0	64366	0.0103316
solcap_snp_c1_11308	0.73	0.27	0.27	0.39	0.52	solcap_snp_c1_11308	0.73	0.27	0.27	0.39	0.52	0.39	0.32	0	11274	0.000786093
solcap_snp_c1_11319	0.53	0.47	0.47	0.5	0.85	solcap_snp_c1_11319	0.53	0.47	0.47	0.5	0.85	0.5	0.37	0	53559	25.0899
solcap_snp_c1_11339	0.74	0.26	0.26	0.39	0.51	solcap_snp_c1_11339	0.74	0.26	0.26	0.39	0.51	0.39	0.31	0	10653	0.00109908
solcap_snp_c1_11344	0.32	0.68	0.32	0.43	0.62	solcap_snp_c1_11344	0.32	0.68	0.32	0.43	0.62	0.43	0.34	0	19846	8.39165e+08
solcap_snp_c1_11350	0.37	0.63	0.37	0.47	0.69	solcap_snp_c1_11350	0.37	0.63	0.37	0.47	0.69	0.47	0.36	0	25086	5.48195e+07
solcap_snp_c1_11352	0.36	0.64	0.36	0.46	0.72	solcap_snp_c1_11352	0.36	0.64	0.36	0.46	0.72	0.46	0.35	0	34531	41952.5
solcap_snp_c1_11363	0.65	0.35	0.35	0.46	0.71	solcap_snp_c1_11363	0.65	0.35	0.35	0.46	0.71	0.46	0.35	0	33.19	835860
solcap_snp_c1_11364	0.09	0.91	0.09	0.17	0.18	solcap_snp_c1_11364	0.09	0.91	0.09	0.17	0.18	0.17	0.15	0	1.1	0.294266
solcap_snp_c1_11365	0.92	0.08	0.08	0.14	0.15	solcap_snp_c1_11365	0.92	0.08	0.08	0.14	0.15	0.14	0.13	0	0.771	0.379774
solcap_snp_c1_11391	0.48	0.52	0.48	0.5	0.83	solcap_snp_c1_11391	0.48	0.52	0.48	0.5	0.83	0.5	0.37	0	47622	516.893
solcap_snp_c1_11406	0.63	0.37	0.37	0.47	0.71	solcap_snp_c1_11406	0.63	0.37	0.37	0.47	0.71	0.47	0.36	0	29338	6.07988e+06
solcap_snp_c1_11442	0.62	0.38	0.38	0.47	0.74	solcap_snp_c1_11442	0.62	0.38	0.38	0.47	0.74	0.47	0.36	0	35382	27100.5
solcap_snp_c1_11459	0.27	0.73	0.27	0.39	0.54	solcap_snp_c1_11459	0.27	0.73	0.27	0.39	0.54	0.39	0.32	0	14772	0.000121311
solcap_snp_c1_11473	0.25	0.75	0.25	0.38	0.51	solcap_snp_c1_11473	0.25	0.75	0.25	0.38	0.51	0.38	0.31	0	12826	0.000341891
solcap_snp_c1_11475	0.3	0.7	0.3	0.42	0.57	solcap_snp_c1_11475	0.3	0.7	0.3	0.42	0.57	0.42	0.33	0	15525	8.14171e+09
solcap_snp_c1_11479	0.67	0.33	0.33	0.44	0.65	solcap_snp_c1_11479	0.67	0.33	0.33	0.44	0.65	0.44	0.34	0	26034	3.35527e+07
solcap_snp_c1_11485	0.2	0.8	0.2	0.31	0.39	solcap_snp_c1_11485	0.2	0.8	0.2	0.31	0.39	0.31	0.27	0	6492	0.0108357
solcap_snp_c1_11491	0.21	0.79	0.21	0.33	0.42	solcap_snp_c1_11491	0.21	0.79	0.21	0.33	0.42	0.33	0.28	0	7688	0.00555911
solcap_snp_c1_11494	0.19	0.81	0.19	0.31	0.36	solcap_snp_c1_11494	0.19	0.81	0.19	0.31	0.36	0.31	0.26	0	3.45	0.0632484
solcap_snp_c1_11495	0.8	0.2	0.2	0.31	0.37	solcap_snp_c1_11495	0.8	0.2	0.2	0.31	0.37	0.31	0.27	0	3.77	0.0521824
solcap_snp_c1_11498	0.31	0.69	0.31	0.43	0.6	solcap_snp_c1_11498	0.31	0.69	0.31	0.43	0.6	0.43	0.34	0	18025	2.18043e+09
solcap_snp_c1_11499	0.45	0.55	0.45	0.5	0.35	solcap_snp_c1_11499	0.45	0.55	0.45	0.5	0.35	0.49	0.37	0	8856	0.00292074
solcap_snp_c1_11502	0.07	0.93	0.07	0.13	0.15	solcap_snp_c1_11502	0.07	0.93	0.07	0.13	0.15	0.13	0.13	0	0.677	0.410738
solcap_snp_c1_11509	0.84	0.16	0.16	0.27	0.32	solcap_snp_c1_11509	0.84	0.16	0.16	0.27	0.32	0.27	0.23	0	3937	0.0472299
solcap_snp_c1_11521	0.17	0.83	0.17	0.29	0.35	solcap_snp_c1_11521	0.17	0.83	0.17	0.29	0.35	0.29	0.24	0	4795	0.0285372
solcap_snp_c1_11523	0.17	0.83	0.17	0.28	0.34	solcap_snp_c1_11523	0.17	0.83	0.17	0.28	0.34	0.28	0.24	0	4497	0.0339603
solcap_snp_c1_11525	0.62	0.38	0.38	0.47	0.74	solcap_snp_c1_11525	0.62	0.38	0.38	0.47	0.74	0.47	0.36	0	35382	27100.5
solcap_snp_c1_11534	0.72	0.28	0.28	0.4	0.51	solcap_snp_c1_11534	0.72	0.28	0.28	0.4	0.51	0.4	0.32	0	7303	0.00688573
solcap_snp_c1_11544	0.86	0.14	0.14	0.24	0.28	solcap_snp_c1_11544	0.86	0.14	0.14	0.24	0.28	0.24	0.21	0	2959	0.0853836
solcap_snp_c1_11546	0.13	0.87	0.13	0.22	0.25	solcap_snp_c1_11546	0.13	0.87	0.13	0.22	0.25	0.22	0.2	0	2339	0.126137
solcap_snp_c1_11552	0.13	0.87	0.13	0.22	0.25	solcap_snp_c1_11552	0.13	0.87	0.13	0.22	0.25	0.22	0.2	0	2339	0.126137
solcap_snp_c1_11553	0.43	0.57	0.43	0.49	0.45	solcap_snp_c1_11553	0.43	0.57	0.43	0.49	0.45	0.49	0.37	0	0.935	0.333488
solcap_snp_c1_11554	0.94	0.06	0.06	0.11	0.12	solcap_snp_c1_11554	0.94	0.06	0.06	0.11	0.12	0.11	0.11	0	0.434	0.510106
solcap_snp_c1_11556	0.82	0.18	0.18	0.3	0.36	solcap_snp_c1_11556	0.82	0.18	0.18	0.3	0.36	0.3	0.25	0	5432	0.0197699
solcap_snp_c1_11559	0.17	0.83	0.17	0.29	0.35	solcap_snp_c1_11559	0.17	0.83	0.17	0.29	0.35	0.29	0.24	0	4795	0.0285372
solcap_snp_c1_11562	0.64	0.36	0.36	0.46	0.66	solcap_snp_c1_11562	0.64	0.36	0.36	0.46	0.66	0.46	0.35	0	21469	3.5964e+08
solcap_snp_c1_11572	0.4	0.6	0.4	0.48	0.46	solcap_snp_c1_11572	0.4	0.6	0.4	0.48	0.46	0.48	0.36	0	0.101	0.750371
solcap_snp_c1_11581	0.42	0.58	0.42	0.49	0.77	solcap_snp_c1_11581	0.42	0.58	0.42	0.49	0.77	0.49	0.37	0	37422	9512.3
solcap_snp_c1_11596	0.13	0.87	0.13	0.22	0.22	solcap_snp_c1_11596	0.13	0.87	0.13	0.22	0.22	0.22	0.2	0	0.035	0.851435
solcap_snp_c1_11613	0.37	0.63	0.37	0.47	0.68	solcap_snp_c1_11613	0.37	0.63	0.37	0.47	0.68	0.47	0.36	0	23835	1.04938e+08
solcap_snp_c1_11626	0.65	0.35	0.35	0.46	0.69	solcap_snp_c1_11626	0.65	0.35	0.35	0.46	0.69	0.46	0.35	0	28563	9.07081e+06
solcap_snp_c1_1163	0.78	0.22	0.22	0.34	0.44	solcap_snp_c1_1163	0.78	0.22	0.22	0.34	0.44	0.34	0.28	0	8567	0.0034235
solcap_snp_c1_11639	0.8	0.2	0.2	0.33	0.41	solcap_snp_c1_11639	0.8	0.2	0.2	0.33	0.41	0.33	0.27	0	7273	0.00699805
solcap_snp_c1_11667	0.66	0.34	0.34	0.45	0.68	solcap_snp_c1_11667	0.66	0.34	0.34	0.45	0.68	0.45	0.35	0	29429	579956
solcap_snp_c1_11668	0.68	0.32	0.32	0.43	0.62	solcap_snp_c1_11668	0.68	0.32	0.32	0.43	0.62	0.43	0.34	0	19846	8.39165e+08
solcap_snp_c1_11707	0.58	0.42	0.42	0.49	0.85	solcap_snp_c1_11707	0.58	0.42	0.42	0.49	0.85	0.49	0.37	0	58986	1.58774
solcap_snp_c1_11709	0.7	0.3	0.3	0.42	0.61	solcap_snp_c1_11709	0.7	0.3	0.3	0.42	0.61	0.42	0.33	0	21094	4.3729e+08
solcap_snp_c1_11710	0.69	0.31	0.31	0.43	0.61	solcap_snp_c1_11710	0.69	0.31	0.31	0.43	0.61	0.43	0.34	0	18919	1.36353e+09
solcap_snp_c1_11722	0.3	0.7	0.3	0.42	0.44	solcap_snp_c1_11722	0.3	0.7	0.3	0.42	0.44	0.42	0.33	0	0.167	0.682814
solcap_snp_c1_11723	0.26	0.74	0.26	0.39	0.51	solcap_snp_c1_11723	0.26	0.74	0.26	0.39	0.51	0.39	0.31	0	10653	0.00109908
solcap_snp_c1_11730	0.22	0.78	0.22	0.35	0.45	solcap_snp_c1_11730	0.22	0.78	0.22	0.35	0.45	0.35	0.29	0	9032	0.00265268
solcap_snp_c1_11758	0.8	0.2	0.2	0.31	0.39	solcap_snp_c1_11758	0.8	0.2	0.2	0.31	0.39	0.31	0.27	0	6492	0.0108357
solcap_snp_c1_11769	0.35	0.65	0.35	0.45	0.68	solcap_snp_c1_11769	0.35	0.65	0.35	0.45	0.68	0.46	0.35	0	27335	1.7105e+07
solcap_snp_c1_11778	0.7	0.3	0.3	0.42	0.57	solcap_snp_c1_11778	0.7	0.3	0.3	0.42	0.57	0.42	0.33	0	15525	8.14171e+09
solcap_snp_c1_11791	0.82	0.18	0.18	0.3	0.36	solcap_snp_c1_11791	0.82	0.18	0.18	0.3	0.36	0.3	0.25	0	5432	0.0197699
solcap_snp_c1_11801	0.79	0.21	0.21	0.33	0.38	solcap_snp_c1_11801	0.79	0.21	0.21	0.33	0.38	0.33	0.28	0	2623	0.105318
solcap_snp_c1_11802	0.85	0.15	0.15	0.25	0.29	solcap_snp_c1_11802	0.85	0.15	0.15	0.25	0.29	0.25	0.22	0	3187	0.0742278
solcap_snp_c1_11804	0.85	0.15	0.15	0.25	0.27	solcap_snp_c1_11804	0.85	0.15	0.15	0.25	0.27	0.25	0.22	0	1037	0.308618
solcap_snp_c1_11806	0.14	0.86	0.14	0.24	0.28	solcap_snp_c1_11806	0.14	0.86	0.14	0.24	0.28	0.24	0.21	0	2959	0.0853836
solcap_snp_c1_11815	0.4	0.6	0.4	0.48	0.79	solcap_snp_c1_11815	0.4	0.6	0.4	0.48	0.79	0.48	0.36	0	47068	685.579
solcap_snp_c1_11840	0.54	0.46	0.46	0.5	0.5	solcap_snp_c1_11840	0.54	0.46	0.46	0.5	0.5	0.5	0.37	0	0.005	0.94365
solcap_snp_c1_11853	0.71	0.29	0.29	0.41	0.56	solcap_snp_c1_11853	0.71	0.29	0.29	0.41	0.56	0.41	0.33	0	14.75	0.000122739
solcap_snp_c1_11866	0.21	0.79	0.21	0.33	0.4	solcap_snp_c1_11866	0.21	0.79	0.21	0.33	0.4	0.33	0.28	0	4823	0.0280807
solcap_snp_c1_11867	0.7	0.3	0.3	0.42	0.59	solcap_snp_c1_11867	0.7	0.3	0.3	0.42	0.59	0.42	0.33	0	17162	3.43321e+09
solcap_snp_c1_11870	0.33	0.67	0.33	0.44	0.45	solcap_snp_c1_11870	0.33	0.67	0.33	0.44	0.45	0.44	0.35	0	0.002	0.961803
solcap_snp_c1_11892	0.69	0.31	0.31	0.43	0.6	solcap_snp_c1_11892	0.69	0.31	0.31	0.43	0.6	0.43	0.34	0	18025	2.18043e+09
solcap_snp_c1_11898	0.86	0.14	0.14	0.24	0.28	solcap_snp_c1_11898	0.86	0.14	0.14	0.24	0.28	0.24	0.21	0	2959	0.0853836
solcap_snp_c1_11900	0.12	0.88	0.12	0.22	0.25	solcap_snp_c1_11900	0.12	0.88	0.12	0.22	0.25	0.22	0.19	0	2153	0.142309
solcap_snp_c1_11907	0.65	0.35	0.35	0.45	0.68	solcap_snp_c1_11907	0.65	0.35	0.35	0.45	0.68	0.45	0.35	0	27335	1.7105e+07
solcap_snp_c1_11920	0.57	0.43	0.43	0.49	0.8	solcap_snp_c1_11920	0.57	0.43	0.43	0.49	0.8	0.49	0.37	0	44297	2822.2
solcap_snp_c1_11937	0.06	0.94	0.06	0.11	0.12	solcap_snp_c1_11937	0.06	0.94	0.06	0.11	0.12	0.11	0.11	0	0.434	0.510106
solcap_snp_c1_1195	0.29	0.71	0.29	0.41	0.54	solcap_snp_c1_1195	0.29	0.71	0.29	0.41	0.54	0.41	0.33	0	10729	0.00105485
solcap_snp_c1_11953	0.91	0.09	0.09	0.16	0.17	solcap_snp_c1_11953	0.91	0.09	0.09	0.16	0.17	0.16	0.15	0	0.983	0.321485
solcap_snp_c1_11955	0.35	0.65	0.35	0.45	0.68	solcap_snp_c1_11955	0.35	0.65	0.35	0.45	0.68	0.46	0.35	0	27335	1.7105e+07
solcap_snp_c1_11972	0.59	0.41	0.41	0.48	0.75	solcap_snp_c1_11972	0.59	0.41	0.41	0.48	0.75	0.48	0.37	0	32.3	132129
solcap_snp_c1_11985	0.62	0.38	0.38	0.47	0.72	solcap_snp_c1_11985	0.62	0.38	0.38	0.47	0.72	0.47	0.36	0	30718	2.9831e+06
solcap_snp_c1_11997	0.67	0.33	0.33	0.44	0.65	solcap_snp_c1_11997	0.67	0.33	0.33	0.44	0.65	0.44	0.34	0	26034	3.35527e+07
solcap_snp_c1_11998	0.65	0.35	0.35	0.45	0.66	solcap_snp_c1_11998	0.65	0.35	0.35	0.45	0.66	0.45	0.35	0	23129	1.51518e+08
solcap_snp_c1_11999	0.92	0.08	0.08	0.15	0.15	solcap_snp_c1_11999	0.92	0.08	0.08	0.15	0.15	0.15	0.14	0	0.112	0.737924
solcap_snp_c1_12003	0.35	0.65	0.35	0.45	0.65	solcap_snp_c1_12003	0.35	0.65	0.35	0.45	0.65	0.45	0.35	0	22015	2.70495e+08
solcap_snp_c1_12008	0.93	0.07	0.07	0.13	0.15	solcap_snp_c1_12008	0.93	0.07	0.07	0.13	0.15	0.13	0.13	0	0.677	0.410738
solcap_snp_c1_12014	0.24	0.76	0.24	0.37	0.46	solcap_snp_c1_12014	0.24	0.76	0.24	0.37	0.46	0.37	0.3	0	7.88	0.00499785
solcap_snp_c1_12015	0.65	0.35	0.35	0.45	0.37	solcap_snp_c1_12015	0.65	0.35	0.35	0.45	0.37	0.45	0.35	0	3597	0.0579009
solcap_snp_c1_12016	0.14	0.86	0.14	0.24	0.04	solcap_snp_c1_12016	0.14	0.86	0.14	0.24	0.04	0.24	0.21	0	78657	7.38887e-05
solcap_snp_c1_12021	0.1	0.9	0.1	0.17	0.19	solcap_snp_c1_12021	0.1	0.9	0.1	0.17	0.19	0.17	0.16	0	1225	0.268388
solcap_snp_c1_12022	0.89	0.11	0.11	0.19	0.22	solcap_snp_c1_12022	0.89	0.11	0.11	0.19	0.22	0.19	0.18	0	1649	0.199052
solcap_snp_c1_12023	0.12	0.88	0.12	0.21	0.24	solcap_snp_c1_12023	0.12	0.88	0.12	0.21	0.24	0.21	0.19	0	1976	0.159837
solcap_snp_c1_12024	0.64	0.36	0.36	0.46	0.69	solcap_snp_c1_12024	0.64	0.36	0.36	0.46	0.69	0.46	0.36	0	26.72	2.35187e+07
solcap_snp_c1_12025	0.12	0.88	0.12	0.21	0.24	solcap_snp_c1_12025	0.12	0.88	0.12	0.21	0.24	0.21	0.19	0	1976	0.159837
solcap_snp_c1_12026	0.88	0.12	0.12	0.21	0.24	solcap_snp_c1_12026	0.88	0.12	0.12	0.21	0.24	0.21	0.19	0	1976	0.159837
solcap_snp_c1_12027	0.29	0.71	0.29	0.41	0.57	solcap_snp_c1_12027	0.29	0.71	0.29	0.41	0.57	0.41	0.33	0	17712	2.56962e+09
solcap_snp_c1_12030	0.54	0.46	0.46	0.5	0.93	solcap_snp_c1_12030	0.54	0.46	0.46	0.5	0.93	0.5	0.37	0	82192	1.23495e-05
solcap_snp_c1_12031	0.26	0.74	0.26	0.39	0.51	solcap_snp_c1_12031	0.26	0.74	0.26	0.39	0.51	0.39	0.31	0	10653	0.00109908
solcap_snp_c1_12039	0.46	0.54	0.46	0.5	0.76	solcap_snp_c1_12039	0.46	0.54	0.46	0.5	0.76	0.5	0.37	0	31531	1.96269e+06
solcap_snp_c1_12051	0.49	0.51	0.49	0.5	0.92	solcap_snp_c1_12051	0.49	0.51	0.49	0.5	0.92	0.5	0.37	0	77197	0.000154715
solcap_snp_c1_12078	0.51	0.49	0.49	0.5	0.87	solcap_snp_c1_12078	0.51	0.49	0.49	0.5	0.87	0.5	0.37	0	61222	0.509893
solcap_snp_c1_12106	0.6	0.4	0.4	0.48	0.75	solcap_snp_c1_12106	0.6	0.4	0.4	0.48	0.75	0.48	0.36	0	36.76	13361.6
solcap_snp_c1_12114	0.69	0.31	0.31	0.43	0.63	solcap_snp_c1_12114	0.69	0.31	0.31	0.43	0.63	0.43	0.34	0	22969	1.64658e+08
solcap_snp_c1_12118	0.48	0.52	0.48	0.5	0.63	solcap_snp_c1_12118	0.48	0.52	0.48	0.5	0.63	0.5	0.37	0	7273	0.00699805
solcap_snp_c1_12131	0.29	0.71	0.29	0.41	0.57	solcap_snp_c1_12131	0.29	0.71	0.29	0.41	0.57	0.41	0.33	0	17712	2.56962e+09
solcap_snp_c1_12152	0.38	0.62	0.38	0.47	0.68	solcap_snp_c1_12152	0.38	0.62	0.38	0.47	0.68	0.47	0.36	0	22.38	2.23687e+08
solcap_snp_c1_12159	0.06	0.94	0.06	0.12	0.13	solcap_snp_c1_12159	0.06	0.94	0.06	0.12	0.13	0.12	0.11	0	0.508	0.47598
solcap_snp_c1_1216	0.55	0.45	0.45	0.49	0.82	solcap_snp_c1_1216	0.55	0.45	0.45	0.49	0.82	0.49	0.37	0	47347	59.4572
solcap_snp_c1_12162	0.53	0.47	0.47	0.5	0.88	solcap_snp_c1_12162	0.53	0.47	0.47	0.5	0.88	0.5	0.37	0	65356	0.0625242
solcap_snp_c1_12166	0.5	0.5	0.5	0.5	0.79	solcap_snp_c1_12166	0.5	0.5	0.5	0.5	0.79	0.5	0.37	0	37253	103750
solcap_snp_c1_12179	0.28	0.72	0.28	0.4	0.56	solcap_snp_c1_12179	0.28	0.72	0.28	0.4	0.56	0.4	0.32	0	16938	3.86209e+09
solcap_snp_c1_12180	0.9	0.1	0.1	0.17	0.19	solcap_snp_c1_12180	0.9	0.1	0.1	0.17	0.19	0.17	0.16	0	1225	0.268388
solcap_snp_c1_12182	0.63	0.37	0.37	0.47	0.64	solcap_snp_c1_12182	0.63	0.37	0.37	0.47	0.64	0.47	0.36	0	14328	0.000153583
solcap_snp_c1_12187	0.62	0.38	0.38	0.47	0.75	solcap_snp_c1_12187	0.62	0.38	0.38	0.47	0.75	0.47	0.36	0	40375	20965.4
solcap_snp_c1_1219	0.7	0.3	0.3	0.42	0.38	solcap_snp_c1_1219	0.7	0.3	0.3	0.42	0.38	0.42	0.33	0	0.909	0.340356
solcap_snp_c1_12208	0.93	0.07	0.07	0.13	0.15	solcap_snp_c1_12208	0.93	0.07	0.07	0.13	0.15	0.13	0.13	0	0.677	0.410738
solcap_snp_c1_12229	0.63	0.37	0.37	0.47	0.66	solcap_snp_c1_12229	0.63	0.37	0.37	0.47	0.66	0.47	0.36	0	20001	7.73928e+08
solcap_snp_c1_12234	0.56	0.44	0.44	0.49	0.8	solcap_snp_c1_12234	0.56	0.44	0.44	0.49	0.8	0.49	0.37	0	43154	5060.25
solcap_snp_c1_12236	0.66	0.34	0.34	0.45	0.64	solcap_snp_c1_12236	0.66	0.34	0.34	0.45	0.64	0.45	0.35	0	19906	8.13455e+08
solcap_snp_c1_12251	0.25	0.75	0.25	0.38	0.45	solcap_snp_c1_12251	0.25	0.75	0.25	0.38	0.45	0.38	0.31	0	4301	0.0380919
solcap_snp_c1_12257	0.41	0.59	0.41	0.49	0.81	solcap_snp_c1_12257	0.41	0.59	0.41	0.49	0.81	0.49	0.37	0	49076	246.175
solcap_snp_c1_12264	0.46	0.54	0.46	0.5	0.89	solcap_snp_c1_12264	0.46	0.54	0.46	0.5	0.89	0.5	0.37	0	68876	0.010486
solcap_snp_c1_12287	0.81	0.19	0.19	0.31	0.36	solcap_snp_c1_12287	0.81	0.19	0.19	0.31	0.36	0.31	0.26	0	3.45	0.0632484
solcap_snp_c1_12305	0.37	0.63	0.37	0.47	0.73	solcap_snp_c1_12305	0.37	0.63	0.37	0.47	0.73	0.47	0.36	0	33922	573716
solcap_snp_c1_12310	0.34	0.66	0.34	0.45	0.68	solcap_snp_c1_12310	0.34	0.66	0.34	0.45	0.68	0.45	0.35	0	29429	5.79956e+06
solcap_snp_c1_12320	0.29	0.71	0.29	0.41	0.58	solcap_snp_c1_12320	0.29	0.71	0.29	0.41	0.58	0.41	0.33	0	18514	1.68649e+09
solcap_snp_c1_12330	0.39	0.61	0.39	0.48	0.76	solcap_snp_c1_12330	0.39	0.61	0.39	0.48	0.76	0.48	0.36	0	40078	24403
solcap_snp_c1_12339	0.23	0.77	0.23	0.36	0.35	solcap_snp_c1_12339	0.23	0.77	0.23	0.36	0.35	0.36	0.29	0	0.002	0.962149
solcap_snp_c1_12345	0.4	0.6	0.4	0.48	0.79	solcap_snp_c1_12345	0.4	0.6	0.4	0.48	0.79	0.48	0.37	0	45289	1700.32
solcap_snp_c1_12354	0.4	0.6	0.4	0.48	0.79	solcap_snp_c1_12354	0.4	0.6	0.4	0.48	0.79	0.48	0.37	0	45289	1700.32
solcap_snp_c1_12373	0.57	0.43	0.43	0.49	0.81	solcap_snp_c1_12373	0.57	0.43	0.43	0.49	0.81	0.49	0.37	0	46.31	1009.7
solcap_snp_c1_12375	0.6	0.4	0.4	0.48	0.79	solcap_snp_c1_12375	0.6	0.4	0.4	0.48	0.79	0.48	0.37	0	45289	1700.32
solcap_snp_c1_12381	0.12	0.88	0.12	0.21	0.24	solcap_snp_c1_12381	0.12	0.88	0.12	0.21	0.24	0.21	0.19	0	1976	0.159837
solcap_snp_c1_12382	0.67	0.33	0.33	0.44	0.66	solcap_snp_c1_12382	0.67	0.33	0.33	0.44	0.66	0.44	0.35	0	27127	1.90506e+07
solcap_snp_c1_12386	0.23	0.77	0.23	0.35	0.45	solcap_snp_c1_12386	0.23	0.77	0.23	0.35	0.45	0.35	0.29	0	9516	0.00203736
solcap_snp_c1_12409	0.46	0.54	0.46	0.5	0.86	solcap_snp_c1_12409	0.46	0.54	0.46	0.5	0.86	0.5	0.37	0	60059	0.920454
solcap_snp_c1_12414	0.67	0.33	0.33	0.44	0.6	solcap_snp_c1_12414	0.67	0.33	0.33	0.44	0.6	0.44	0.34	0	14464	0.000142889
solcap_snp_c1_12419	0.05	0.95	0.05	0.1	0.11	solcap_snp_c1_12419	0.05	0.95	0.05	0.1	0.11	0.1	0.1	0	0.366	0.545124
solcap_snp_c1_12420	0.07	0.93	0.07	0.13	0.14	solcap_snp_c1_12420	0.07	0.93	0.07	0.13	0.14	0.13	0.12	0	0.589	0.442831
solcap_snp_c1_12443	0.93	0.07	0.07	0.13	0.14	solcap_snp_c1_12443	0.93	0.07	0.07	0.13	0.14	0.13	0.12	0	0.589	0.442831
solcap_snp_c1_12444	0.9	0.1	0.1	0.18	0.2	solcap_snp_c1_12444	0.9	0.1	0.1	0.18	0.2	0.18	0.16	0	1358	0.24388
solcap_snp_c1_12445	0.87	0.13	0.13	0.23	0.19	solcap_snp_c1_12445	0.87	0.13	0.13	0.23	0.19	0.23	0.2	0	3028	0.081837
solcap_snp_c1_12448	0.87	0.13	0.13	0.22	0.16	solcap_snp_c1_12448	0.87	0.13	0.13	0.22	0.16	0.22	0.2	0	7631	0.00573627
solcap_snp_c1_12449	0.42	0.58	0.42	0.49	0.55	solcap_snp_c1_12449	0.42	0.58	0.42	0.49	0.55	0.49	0.37	0	2041	0.153067
solcap_snp_c1_1250	0.26	0.74	0.26	0.38	0.52	solcap_snp_c1_1250	0.26	0.74	0.26	0.38	0.52	0.38	0.31	0	13451	0.000244825
solcap_snp_c1_12508	0.11	0.89	0.11	0.19	0.22	solcap_snp_c1_12508	0.11	0.89	0.11	0.19	0.22	0.19	0.18	0	1649	0.199052
solcap_snp_c1_12509	0.63	0.37	0.37	0.47	0.72	solcap_snp_c1_12509	0.63	0.37	0.37	0.47	0.72	0.47	0.36	0	32512	1.18486e+06
solcap_snp_c1_12564	0.12	0.88	0.12	0.21	0.24	solcap_snp_c1_12564	0.12	0.88	0.12	0.21	0.24	0.21	0.19	0	1976	0.159837
solcap_snp_c1_12584	0.8	0.2	0.2	0.31	0.39	solcap_snp_c1_12584	0.8	0.2	0.2	0.31	0.39	0.31	0.27	0	6492	0.0108357
solcap_snp_c1_12588	0.71	0.29	0.29	0.41	0.57	solcap_snp_c1_12588	0.71	0.29	0.29	0.41	0.57	0.41	0.33	0	17712	2.56962e+09
solcap_snp_c1_12597	0.31	0.69	0.31	0.43	0.61	solcap_snp_c1_12597	0.31	0.69	0.31	0.43	0.61	0.43	0.34	0	18919	1.36353e+09
solcap_snp_c1_1264	0.25	0.75	0.25	0.37	0.47	solcap_snp_c1_1264	0.25	0.75	0.25	0.37	0.47	0.37	0.3	0	8392	0.00376777
solcap_snp_c1_12644	0.43	0.57	0.43	0.49	0.8	solcap_snp_c1_12644	0.43	0.57	0.43	0.49	0.8	0.49	0.37	0	44297	2822.2
solcap_snp_c1_12691	0.1	0.9	0.1	0.18	0.18	solcap_snp_c1_12691	0.1	0.9	0.1	0.18	0.18	0.18	0.16	0	0.011	0.91563
solcap_snp_c1_12702	0.26	0.74	0.26	0.38	0.5	solcap_snp_c1_12702	0.26	0.74	0.26	0.38	0.5	0.38	0.31	0	10055	0.00151956
solcap_snp_c1_12728	0.36	0.64	0.36	0.46	0.35	solcap_snp_c1_12728	0.36	0.64	0.36	0.46	0.35	0.46	0.35	0	5806	0.015976
solcap_snp_c1_12745	0.4	0.6	0.4	0.48	0.45	solcap_snp_c1_12745	0.4	0.6	0.4	0.48	0.45	0.48	0.37	0	0.625	0.429106
solcap_snp_c1_12751	0.79	0.21	0.21	0.33	0.42	solcap_snp_c1_12751	0.79	0.21	0.21	0.33	0.42	0.33	0.28	0	7688	0.00555911
solcap_snp_c1_12771	0.35	0.65	0.35	0.46	0.67	solcap_snp_c1_12771	0.35	0.65	0.35	0.46	0.67	0.46	0.35	0	24283	8.31722e+07
solcap_snp_c1_12786	0.3	0.7	0.3	0.42	0.59	solcap_snp_c1_12786	0.3	0.7	0.3	0.42	0.59	0.42	0.33	0	19344	1.09137e+09
solcap_snp_c1_12802	0.54	0.46	0.46	0.5	0.89	solcap_snp_c1_12802	0.54	0.46	0.46	0.5	0.89	0.5	0.37	0	68876	0.010486
solcap_snp_c1_12821	0.8	0.2	0.2	0.31	0.39	solcap_snp_c1_12821	0.8	0.2	0.2	0.31	0.39	0.31	0.27	0	6492	0.0108357
solcap_snp_c1_12825	0.7	0.3	0.3	0.42	0.59	solcap_snp_c1_12825	0.7	0.3	0.3	0.42	0.59	0.42	0.33	0	19344	1.09137e+09
solcap_snp_c1_12835	0.56	0.44	0.44	0.49	0.43	solcap_snp_c1_12835	0.56	0.44	0.44	0.49	0.43	0.49	0.37	0	1956	0.161937
solcap_snp_c1_1286	0.89	0.11	0.11	0.19	0.22	solcap_snp_c1_1286	0.89	0.11	0.11	0.19	0.22	0.19	0.18	0	1649	0.199052
solcap_snp_c1_12877	0.13	0.87	0.13	0.23	0.26	solcap_snp_c1_12877	0.13	0.87	0.13	0.23	0.26	0.23	0.2	0	2536	0.111288
solcap_snp_c1_12887	0.36	0.64	0.36	0.46	0.7	solcap_snp_c1_12887	0.36	0.64	0.36	0.46	0.7	0.46	0.35	0	29834	4.70756e+06
solcap_snp_c1_12895	0.4	0.6	0.4	0.48	0.32	solcap_snp_c1_12895	0.4	0.6	0.4	0.48	0.32	0.48	0.37	0	12684	0.000368885
solcap_snp_c1_12896	0.6	0.4	0.4	0.48	0.78	solcap_snp_c1_12896	0.6	0.4	0.4	0.48	0.78	0.48	0.36	0	43491	4258.79
solcap_snp_c1_12899	0.4	0.6	0.4	0.48	0.42	solcap_snp_c1_12899	0.4	0.6	0.4	0.48	0.42	0.48	0.36	0	1824	0.176779
solcap_snp_c1_12912	0.09	0.91	0.09	0.16	0.17	solcap_snp_c1_12912	0.09	0.91	0.09	0.16	0.17	0.16	0.15	0	0.983	0.321485
solcap_snp_c1_12922	0.2	0.8	0.2	0.32	0.4	solcap_snp_c1_12922	0.2	0.8	0.2	0.32	0.4	0.32	0.27	0	6875	0.00874098
solcap_snp_c1_12926	0.94	0.06	0.06	0.11	0.12	solcap_snp_c1_12926	0.94	0.06	0.06	0.11	0.12	0.11	0.11	0	0.434	0.510106
solcap_snp_c1_12938	0.4	0.6	0.4	0.48	0.38	solcap_snp_c1_12938	0.4	0.6	0.4	0.48	0.38	0.48	0.36	0	4602	0.0319296
solcap_snp_c1_12945	0.4	0.6	0.4	0.48	0.77	solcap_snp_c1_12945	0.4	0.6	0.4	0.48	0.77	0.48	0.36	0	41755	10345.9
solcap_snp_c1_12966	0.29	0.71	0.29	0.41	0.57	solcap_snp_c1_12966	0.29	0.71	0.29	0.41	0.57	0.41	0.33	0	17712	2.56962e+09
solcap_snp_c1_12976	0.58	0.42	0.42	0.49	0.82	solcap_snp_c1_12976	0.58	0.42	0.42	0.49	0.82	0.49	0.37	0	51072	8.90603
solcap_snp_c1_12981	0.29	0.71	0.29	0.41	0.34	solcap_snp_c1_12981	0.29	0.71	0.29	0.41	0.34	0.41	0.33	0	3447	0.0633535
solcap_snp_c1_13006	0.68	0.32	0.32	0.43	0.62	solcap_snp_c1_13006	0.68	0.32	0.32	0.43	0.62	0.43	0.34	0	19846	8.39165e+08
solcap_snp_c1_1301	0.47	0.53	0.47	0.5	0.45	solcap_snp_c1_1301	0.47	0.53	0.47	0.5	0.45	0.5	0.37	0	0.856	0.35496
solcap_snp_c1_13025	0.24	0.76	0.24	0.36	0.35	solcap_snp_c1_13025	0.24	0.76	0.24	0.36	0.35	0.36	0.3	0	0.204	0.651694
solcap_snp_c1_1304	0.61	0.39	0.39	0.47	0.72	solcap_snp_c1_1304	0.61	0.39	0.39	0.47	0.72	0.47	0.36	0	29129	6.77122e+06
solcap_snp_c1_13052	0.4	0.6	0.4	0.48	0.8	solcap_snp_c1_13052	0.4	0.6	0.4	0.48	0.8	0.48	0.36	0	48889	270.881
solcap_snp_c1_13059	0.33	0.67	0.33	0.44	0.6	solcap_snp_c1_13059	0.33	0.67	0.33	0.44	0.6	0.44	0.34	0	14464	0.000142889
solcap_snp_c1_13077	0.61	0.39	0.39	0.48	0.75	solcap_snp_c1_13077	0.61	0.39	0.39	0.48	0.75	0.48	0.36	0	35168	30244.4
solcap_snp_c1_13079	0.11	0.89	0.11	0.19	0.22	solcap_snp_c1_13079	0.11	0.89	0.11	0.19	0.22	0.19	0.18	0	1649	0.199052
solcap_snp_c1_13099	0.21	0.79	0.21	0.33	0.22	solcap_snp_c1_13099	0.21	0.79	0.21	0.33	0.22	0.33	0.28	0	12741	0.000357787
solcap_snp_c1_13116	0.4	0.6	0.4	0.48	0.75	solcap_snp_c1_13116	0.4	0.6	0.4	0.48	0.75	0.48	0.36	0	33643	662237
solcap_snp_c1_13124	0.36	0.64	0.36	0.46	0.7	solcap_snp_c1_13124	0.36	0.64	0.36	0.46	0.7	0.46	0.35	0	29834	4.70756e+06
solcap_snp_c1_13125	0.5	0.5	0.5	0.5	0.45	solcap_snp_c1_13125	0.5	0.5	0.5	0.5	0.45	0.5	0.38	0	0.909	0.340356
solcap_snp_c1_13135	0.6	0.4	0.4	0.48	0.75	solcap_snp_c1_13135	0.6	0.4	0.4	0.48	0.75	0.48	0.36	0	36.76	13361.6
solcap_snp_c1_13155	0.59	0.41	0.41	0.49	0.77	solcap_snp_c1_13155	0.59	0.41	0.41	0.49	0.77	0.49	0.37	0	38679	49958.9
solcap_snp_c1_13166	0.64	0.36	0.36	0.46	0.73	solcap_snp_c1_13166	0.64	0.36	0.36	0.46	0.73	0.46	0.36	0	35918	205760
solcap_snp_c1_13186	0.88	0.12	0.12	0.21	0.24	solcap_snp_c1_13186	0.88	0.12	0.12	0.21	0.24	0.21	0.19	0	1976	0.159837
solcap_snp_c1_13189	0.87	0.13	0.13	0.22	0.25	solcap_snp_c1_13189	0.87	0.13	0.13	0.22	0.25	0.22	0.2	0	2339	0.126137
solcap_snp_c1_1323	0.62	0.38	0.38	0.47	0.74	solcap_snp_c1_1323	0.62	0.38	0.38	0.47	0.74	0.47	0.36	0	35382	27100.5
solcap_snp_c1_13230	0.7	0.3	0.3	0.42	0.55	solcap_snp_c1_13230	0.7	0.3	0.3	0.42	0.55	0.42	0.33	0	12125	0.000497406
solcap_snp_c1_13233	0.32	0.68	0.32	0.44	0.65	solcap_snp_c1_13233	0.32	0.68	0.32	0.44	0.65	0.44	0.34	0	24977	5.80242e+07
solcap_snp_c1_13240	0.13	0.87	0.13	0.23	0.25	solcap_snp_c1_13240	0.13	0.87	0.13	0.23	0.25	0.23	0.2	0	0.577	0.447677
solcap_snp_c1_13243	0.36	0.64	0.36	0.46	0.65	solcap_snp_c1_13243	0.36	0.64	0.36	0.46	0.65	0.46	0.36	0	18.88	1.39234e+09
solcap_snp_c1_13246	0.88	0.12	0.12	0.21	0.24	solcap_snp_c1_13246	0.88	0.12	0.12	0.21	0.24	0.21	0.19	0	1976	0.159837
solcap_snp_c1_13268	0.68	0.32	0.32	0.44	0.59	solcap_snp_c1_13268	0.68	0.32	0.32	0.44	0.59	0.44	0.34	0	13609	0.000225117
solcap_snp_c1_13293	0.37	0.63	0.37	0.47	0.72	solcap_snp_c1_13293	0.37	0.63	0.37	0.47	0.72	0.47	0.36	0	32512	1.18486e+06
solcap_snp_c1_13296	0.18	0.82	0.18	0.29	0.35	solcap_snp_c1_13296	0.18	0.82	0.18	0.29	0.35	0.29	0.25	0	5107	0.0238297
solcap_snp_c1_13304	0.9	0.1	0.1	0.17	0.19	solcap_snp_c1_13304	0.9	0.1	0.1	0.17	0.19	0.17	0.16	0	1225	0.268388
solcap_snp_c1_1331	0.8	0.2	0.2	0.32	0.38	solcap_snp_c1_1331	0.8	0.2	0.2	0.32	0.38	0.32	0.27	0	4105	0.0427537
solcap_snp_c1_13378	0.71	0.29	0.29	0.41	0.26	solcap_snp_c1_13378	0.71	0.29	0.29	0.41	0.26	0.41	0.33	0	13.86	0.00019691
solcap_snp_c1_13396	0.8	0.2	0.2	0.31	0.39	solcap_snp_c1_13396	0.8	0.2	0.2	0.31	0.39	0.31	0.27	0	6492	0.0108357
solcap_snp_c1_1341	0.87	0.13	0.13	0.23	0.26	solcap_snp_c1_1341	0.87	0.13	0.13	0.23	0.26	0.23	0.2	0	2536	0.111288
solcap_snp_c1_13429	0.21	0.79	0.21	0.33	0.36	solcap_snp_c1_13429	0.21	0.79	0.21	0.33	0.36	0.33	0.28	0	1088	0.296928
solcap_snp_c1_13430	0.67	0.33	0.33	0.44	0.65	solcap_snp_c1_13430	0.67	0.33	0.33	0.44	0.65	0.44	0.35	0	22832	1.76757e+08
solcap_snp_c1_13459	0.82	0.18	0.18	0.29	0.34	solcap_snp_c1_13459	0.82	0.18	0.18	0.29	0.34	0.29	0.25	0	2.58	0.108247
solcap_snp_c1_13465	0.82	0.18	0.18	0.3	0.36	solcap_snp_c1_13465	0.82	0.18	0.18	0.3	0.36	0.3	0.25	0	5432	0.0197699
solcap_snp_c1_13472	0.66	0.34	0.34	0.45	0.53	solcap_snp_c1_13472	0.66	0.34	0.34	0.45	0.53	0.45	0.35	0	3605	0.05759
solcap_snp_c1_13481	0.34	0.66	0.34	0.45	0.34	solcap_snp_c1_13481	0.34	0.66	0.34	0.45	0.34	0.45	0.35	0	6957	0.00834719
solcap_snp_c1_13482	0.54	0.46	0.46	0.5	0.85	solcap_snp_c1_13482	0.54	0.46	0.46	0.5	0.85	0.5	0.37	0	56736	4.98456
solcap_snp_c1_13483	0.29	0.71	0.29	0.41	0.34	solcap_snp_c1_13483	0.29	0.71	0.29	0.41	0.34	0.41	0.33	0	3447	0.0633535
solcap_snp_c1_13506	0.26	0.74	0.26	0.38	0.52	solcap_snp_c1_13506	0.26	0.74	0.26	0.38	0.52	0.38	0.31	0	13451	0.000244825
solcap_snp_c1_13524	0.61	0.39	0.39	0.48	0.75	solcap_snp_c1_13524	0.61	0.39	0.39	0.48	0.75	0.48	0.36	0	35168	30244.4
solcap_snp_c1_13531	0.57	0.43	0.43	0.49	0.82	solcap_snp_c1_13531	0.57	0.43	0.43	0.49	0.82	0.49	0.37	0	49635	185.208
solcap_snp_c1_13584	0.88	0.12	0.12	0.22	0.25	solcap_snp_c1_13584	0.88	0.12	0.12	0.22	0.25	0.22	0.19	0	2153	0.142309
solcap_snp_c1_13586	0.15	0.85	0.15	0.26	0.3	solcap_snp_c1_13586	0.15	0.85	0.15	0.26	0.3	0.26	0.22	0	3426	0.0641927
solcap_snp_c1_13594	0.73	0.27	0.27	0.4	0.55	solcap_snp_c1_13594	0.73	0.27	0.27	0.4	0.55	0.4	0.32	0	15469	8.38807e+08
solcap_snp_c1_13612	0.7	0.3	0.3	0.42	0.58	solcap_snp_c1_13612	0.7	0.3	0.3	0.42	0.58	0.42	0.33	0	16329	5.32544e+09
solcap_snp_c1_13626	0.28	0.72	0.28	0.4	0.55	solcap_snp_c1_13626	0.28	0.72	0.28	0.4	0.55	0.4	0.32	0	16.19	5.72831e+09
solcap_snp_c1_13636	0.53	0.47	0.47	0.5	0.41	solcap_snp_c1_13636	0.53	0.47	0.47	0.5	0.41	0.5	0.37	0	3505	0.0612019
solcap_snp_c1_13638	0.68	0.32	0.32	0.44	0.63	solcap_snp_c1_13638	0.68	0.32	0.32	0.44	0.63	0.44	0.34	0	20807	5.07989e+08
solcap_snp_c1_13641	0.31	0.69	0.31	0.43	0.63	solcap_snp_c1_13641	0.31	0.69	0.31	0.43	0.63	0.43	0.34	0	22969	1.64658e+08
solcap_snp_c1_13658	0.91	0.09	0.09	0.17	0.18	solcap_snp_c1_13658	0.91	0.09	0.09	0.17	0.18	0.17	0.15	0	1.1	0.294266
solcap_snp_c1_13681	0.59	0.41	0.41	0.49	0.75	solcap_snp_c1_13681	0.59	0.41	0.41	0.49	0.75	0.49	0.37	0	33944	567308
solcap_snp_c1_13686	0.76	0.24	0.24	0.37	0.48	solcap_snp_c1_13686	0.76	0.24	0.24	0.37	0.48	0.37	0.3	0	11079	0.000872978
solcap_snp_c1_13697	0.31	0.69	0.31	0.43	0.62	solcap_snp_c1_13697	0.31	0.69	0.31	0.43	0.62	0.43	0.34	0	22015	2.70495e+08
solcap_snp_c1_13767	0.07	0.93	0.07	0.13	0.14	solcap_snp_c1_13767	0.07	0.93	0.07	0.13	0.14	0.13	0.12	0	0.589	0.442831
solcap_snp_c1_13769	0.31	0.69	0.31	0.43	0.41	solcap_snp_c1_13769	0.31	0.69	0.31	0.43	0.41	0.43	0.34	0	0.273	0.601363
solcap_snp_c1_13782	0.1	0.9	0.1	0.18	0.2	solcap_snp_c1_13782	0.1	0.9	0.1	0.18	0.2	0.18	0.16	0	1358	0.24388
solcap_snp_c1_13783	0.91	0.09	0.09	0.17	0.18	solcap_snp_c1_13783	0.91	0.09	0.09	0.17	0.18	0.17	0.15	0	1.1	0.294266
solcap_snp_c1_13785	0.19	0.81	0.19	0.31	0.38	solcap_snp_c1_13785	0.19	0.81	0.19	0.31	0.38	0.31	0.26	0	6124	0.0133342
solcap_snp_c1_13786	0.75	0.25	0.25	0.37	0.49	solcap_snp_c1_13786	0.75	0.25	0.25	0.37	0.49	0.37	0.3	0	11.64	0.000645383
solcap_snp_c1_13805	0.85	0.15	0.15	0.26	0.3	solcap_snp_c1_13805	0.85	0.15	0.15	0.26	0.3	0.26	0.22	0	3426	0.0641927
solcap_snp_c1_13809	0.87	0.13	0.13	0.22	0.25	solcap_snp_c1_13809	0.87	0.13	0.13	0.22	0.25	0.22	0.2	0	2339	0.126137
solcap_snp_c1_1383	0.86	0.14	0.14	0.24	0.27	solcap_snp_c1_1383	0.86	0.14	0.14	0.24	0.27	0.24	0.21	0	2742	0.097719
solcap_snp_c1_13843	0.79	0.21	0.21	0.33	0.42	solcap_snp_c1_13843	0.79	0.21	0.21	0.33	0.42	0.33	0.28	0	7688	0.00555911
solcap_snp_c1_13847	0.21	0.79	0.21	0.33	0.42	solcap_snp_c1_13847	0.21	0.79	0.21	0.33	0.42	0.33	0.28	0	7688	0.00555911
solcap_snp_c1_13859	0.19	0.81	0.19	0.3	0.26	solcap_snp_c1_13859	0.19	0.81	0.19	0.3	0.26	0.3	0.26	0	1878	0.170532
solcap_snp_c1_1386	0.89	0.11	0.11	0.2	0.23	solcap_snp_c1_1386	0.89	0.11	0.11	0.2	0.23	0.2	0.18	0	1808	0.178746
solcap_snp_c1_13860	0.25	0.75	0.25	0.38	0.42	solcap_snp_c1_13860	0.25	0.75	0.25	0.38	0.42	0.38	0.31	0	1143	0.285111
solcap_snp_c1_13863	0.22	0.78	0.22	0.34	0.31	solcap_snp_c1_13863	0.22	0.78	0.22	0.34	0.31	0.34	0.28	0	0.972	0.324232
solcap_snp_c1_13871	0.32	0.68	0.32	0.43	0.45	solcap_snp_c1_13871	0.32	0.68	0.32	0.43	0.45	0.43	0.34	0	0.249	0.617475
solcap_snp_c1_13883	0.24	0.76	0.24	0.36	0.47	solcap_snp_c1_13883	0.24	0.76	0.24	0.36	0.47	0.36	0.3	0	10539	0.0011691
solcap_snp_c1_13886	0.14	0.86	0.14	0.24	0.24	solcap_snp_c1_13886	0.14	0.86	0.14	0.24	0.24	0.24	0.21	0	0.001	0.970644
solcap_snp_c1_13887	0.22	0.78	0.22	0.34	0.44	solcap_snp_c1_13887	0.22	0.78	0.22	0.34	0.44	0.34	0.28	0	8567	0.0034235
solcap_snp_c1_1391	0.86	0.14	0.14	0.24	0.27	solcap_snp_c1_1391	0.86	0.14	0.14	0.24	0.27	0.24	0.21	0	2742	0.097719
solcap_snp_c1_13920	0.11	0.89	0.11	0.2	0.23	solcap_snp_c1_13920	0.11	0.89	0.11	0.2	0.23	0.2	0.18	0	1808	0.178746
solcap_snp_c1_13923	0.64	0.36	0.36	0.46	0.69	solcap_snp_c1_13923	0.64	0.36	0.36	0.46	0.69	0.46	0.36	0	26.72	2.35187e+07
solcap_snp_c1_1394	0.13	0.87	0.13	0.22	0.24	solcap_snp_c1_1394	0.13	0.87	0.13	0.22	0.24	0.22	0.2	0	0.45	0.502149
solcap_snp_c1_13941	0.87	0.13	0.13	0.22	0.25	solcap_snp_c1_13941	0.87	0.13	0.13	0.22	0.25	0.22	0.2	0	2339	0.126137
solcap_snp_c1_13951	0.34	0.66	0.34	0.45	0.65	solcap_snp_c1_13951	0.34	0.66	0.34	0.45	0.65	0.45	0.35	0	20941	4.73538e+08
solcap_snp_c1_13954	0.46	0.54	0.46	0.5	0.76	solcap_snp_c1_13954	0.46	0.54	0.46	0.5	0.76	0.5	0.37	0	31531	1.96269e+06
solcap_snp_c1_13962	0.95	0.05	0.05	0.1	0.1	solcap_snp_c1_13962	0.95	0.05	0.05	0.1	0.1	0.1	0.09	0	0.305	0.580945
solcap_snp_c1_13996	0.63	0.37	0.37	0.47	0.68	solcap_snp_c1_13996	0.63	0.37	0.37	0.47	0.68	0.47	0.36	0	23835	1.04938e+08
solcap_snp_c1_13998	0.62	0.38	0.38	0.47	0.73	solcap_snp_c1_13998	0.62	0.38	0.38	0.47	0.73	0.47	0.36	0	32149	1.42772e+06
solcap_snp_c1_14038	0.64	0.36	0.36	0.46	0.71	solcap_snp_c1_14038	0.64	0.36	0.36	0.46	0.71	0.46	0.36	0	31149	2.38918e+06
solcap_snp_c1_14039	0.43	0.57	0.43	0.49	0.42	solcap_snp_c1_14039	0.43	0.57	0.43	0.49	0.42	0.49	0.37	0	2331	0.126852
solcap_snp_c1_14044	0.54	0.46	0.46	0.5	0.83	solcap_snp_c1_14044	0.54	0.46	0.46	0.5	0.83	0.5	0.37	0	48747	291.259
solcap_snp_c1_14045	0.79	0.21	0.21	0.33	0.42	solcap_snp_c1_14045	0.79	0.21	0.21	0.33	0.42	0.33	0.28	0	7688	0.00555911
solcap_snp_c1_14047	0.75	0.25	0.25	0.37	0.47	solcap_snp_c1_14047	0.75	0.25	0.25	0.37	0.47	0.37	0.3	0	8392	0.00376777
solcap_snp_c1_14048	0.77	0.23	0.23	0.36	0.46	solcap_snp_c1_14048	0.77	0.23	0.23	0.36	0.46	0.36	0.29	0	10018	0.00155059
solcap_snp_c1_14053	0.78	0.22	0.22	0.35	0.45	solcap_snp_c1_14053	0.78	0.22	0.22	0.35	0.45	0.35	0.29	0	9032	0.00265268
solcap_snp_c1_14083	0.75	0.25	0.25	0.37	0.33	solcap_snp_c1_14083	0.75	0.25	0.25	0.37	0.33	0.37	0.3	0	1492	0.221895
solcap_snp_c1_14084	0.89	0.11	0.11	0.2	0.23	solcap_snp_c1_14084	0.89	0.11	0.11	0.2	0.23	0.2	0.18	0	1808	0.178746
solcap_snp_c1_14086	0.72	0.28	0.28	0.4	0.55	solcap_snp_c1_14086	0.72	0.28	0.28	0.4	0.55	0.4	0.32	0	16.19	5.72831e+09
solcap_snp_c1_14089	0.29	0.71	0.29	0.41	0.56	solcap_snp_c1_14089	0.29	0.71	0.29	0.41	0.56	0.41	0.33	0	14.75	0.000122739
solcap_snp_c1_14108	0.35	0.65	0.35	0.46	0.64	solcap_snp_c1_14108	0.35	0.65	0.35	0.46	0.64	0.46	0.35	0	16765	4.23111e+09
solcap_snp_c1_14127	0.8	0.2	0.2	0.33	0.41	solcap_snp_c1_14127	0.8	0.2	0.2	0.33	0.41	0.33	0.27	0	7273	0.00699805
solcap_snp_c1_14142	0.17	0.83	0.17	0.29	0.35	solcap_snp_c1_14142	0.17	0.83	0.17	0.29	0.35	0.29	0.24	0	4795	0.0285372
solcap_snp_c1_14166	0.46	0.54	0.46	0.5	0.86	solcap_snp_c1_14166	0.46	0.54	0.46	0.5	0.86	0.5	0.37	0	60059	0.920454
solcap_snp_c1_14197	0.51	0.49	0.49	0.5	0.9	solcap_snp_c1_14197	0.51	0.49	0.49	0.5	0.9	0.5	0.37	0	70636	0.000429604
solcap_snp_c1_1420	0.85	0.15	0.15	0.25	0.29	solcap_snp_c1_1420	0.85	0.15	0.15	0.25	0.29	0.25	0.22	0	3187	0.0742278
solcap_snp_c1_14211	0.86	0.14	0.14	0.24	0.27	solcap_snp_c1_14211	0.86	0.14	0.14	0.24	0.27	0.24	0.21	0	2742	0.097719
solcap_snp_c1_14213	0.24	0.76	0.24	0.36	0.47	solcap_snp_c1_14213	0.24	0.76	0.24	0.36	0.47	0.36	0.3	0	10539	0.0011691
solcap_snp_c1_14219	0.12	0.88	0.12	0.21	0.16	solcap_snp_c1_14219	0.12	0.88	0.12	0.21	0.16	0.21	0.19	0	5.08	0.0241973
solcap_snp_c1_1422	0.88	0.12	0.12	0.22	0.25	solcap_snp_c1_1422	0.88	0.12	0.12	0.22	0.25	0.22	0.19	0	2153	0.142309
solcap_snp_c1_14236	0.28	0.72	0.28	0.4	0.56	solcap_snp_c1_14236	0.28	0.72	0.28	0.4	0.56	0.4	0.32	0	16938	3.86209e+09
solcap_snp_c1_14238	0.21	0.79	0.21	0.34	0.43	solcap_snp_c1_14238	0.21	0.79	0.21	0.34	0.43	0.34	0.28	0	8119	0.00438066
solcap_snp_c1_14248	0.34	0.66	0.34	0.45	0.62	solcap_snp_c1_14248	0.34	0.66	0.34	0.45	0.62	0.45	0.35	0	16277	5.47239e+08
solcap_snp_c1_14249	0.55	0.45	0.45	0.5	0.32	solcap_snp_c1_14249	0.55	0.45	0.45	0.5	0.32	0.5	0.37	0	14036	0.000179366
solcap_snp_c1_1425	0.88	0.12	0.12	0.22	0.25	solcap_snp_c1_1425	0.88	0.12	0.12	0.22	0.25	0.22	0.19	0	2153	0.142309
solcap_snp_c1_14259	0.22	0.78	0.22	0.34	0.44	solcap_snp_c1_14259	0.22	0.78	0.22	0.34	0.44	0.34	0.28	0	8567	0.0034235
solcap_snp_c1_1426	0.71	0.29	0.29	0.41	0.56	solcap_snp_c1_1426	0.71	0.29	0.29	0.41	0.56	0.41	0.33	0	14.75	0.000122739
solcap_snp_c1_14271	0.32	0.68	0.32	0.43	0.6	solcap_snp_c1_14271	0.32	0.68	0.32	0.43	0.6	0.43	0.34	0	16124	5.93351e+09
solcap_snp_c1_14293	0.67	0.33	0.33	0.44	0.66	solcap_snp_c1_14293	0.67	0.33	0.33	0.44	0.66	0.44	0.35	0	27127	1.90506e+07
solcap_snp_c1_14314	0.78	0.22	0.22	0.34	0.31	solcap_snp_c1_14314	0.78	0.22	0.22	0.34	0.31	0.34	0.28	0	0.972	0.324232
solcap_snp_c1_14315	0.17	0.83	0.17	0.29	0.35	solcap_snp_c1_14315	0.17	0.83	0.17	0.29	0.35	0.29	0.24	0	4795	0.0285372
solcap_snp_c1_14316	0.72	0.28	0.28	0.4	0.54	solcap_snp_c1_14316	0.72	0.28	0.28	0.4	0.54	0.4	0.32	0	12588	0.000388265
solcap_snp_c1_14370	0.79	0.21	0.21	0.34	0.43	solcap_snp_c1_14370	0.79	0.21	0.21	0.34	0.43	0.34	0.28	0	8119	0.00438066
solcap_snp_c1_14392	0.13	0.87	0.13	0.22	0.25	solcap_snp_c1_14392	0.13	0.87	0.13	0.22	0.25	0.22	0.2	0	2339	0.126137
solcap_snp_c1_14393	0.65	0.35	0.35	0.45	0.69	solcap_snp_c1_14393	0.65	0.35	0.35	0.45	0.69	0.45	0.35	0	30.64	3.10554e+06
solcap_snp_c1_14394	0.27	0.73	0.27	0.4	0.55	solcap_snp_c1_14394	0.27	0.73	0.27	0.4	0.55	0.4	0.32	0	15469	8.38807e+08
solcap_snp_c1_14398	0.08	0.92	0.08	0.15	0	solcap_snp_c1_14398	0.08	0.92	0.08	0.15	0	0.15	0.14	0	110	9.79907e-12
solcap_snp_c1_14400	0.83	0.17	0.17	0.29	0.35	solcap_snp_c1_14400	0.83	0.17	0.17	0.29	0.35	0.29	0.24	0	4795	0.0285372
solcap_snp_c1_14402	0.71	0.29	0.29	0.41	0.56	solcap_snp_c1_14402	0.71	0.29	0.29	0.41	0.56	0.41	0.33	0	14.75	0.000122739
solcap_snp_c1_14403	0.22	0.78	0.22	0.35	0.45	solcap_snp_c1_14403	0.22	0.78	0.22	0.35	0.45	0.35	0.29	0	9032	0.00265268
solcap_snp_c1_14404	0.71	0.29	0.29	0.41	0.55	solcap_snp_c1_14404	0.71	0.29	0.29	0.41	0.55	0.41	0.33	0	11413	0.000729157
solcap_snp_c1_14419	0.87	0.13	0.13	0.22	0.25	solcap_snp_c1_14419	0.87	0.13	0.13	0.22	0.25	0.22	0.2	0	2339	0.126137
solcap_snp_c1_1443	0.37	0.63	0.37	0.47	0.7	solcap_snp_c1_1443	0.37	0.63	0.37	0.47	0.7	0.47	0.36	0	28005	1.20974e+07
solcap_snp_c1_14476	0.7	0.3	0.3	0.42	0.61	solcap_snp_c1_14476	0.7	0.3	0.3	0.42	0.61	0.42	0.33	0	21094	4.3729e+08
solcap_snp_c1_14503	0.32	0.68	0.32	0.44	0.61	solcap_snp_c1_14503	0.32	0.68	0.32	0.44	0.61	0.44	0.34	0	17018	3.70345e+09
solcap_snp_c1_14531	0.8	0.2	0.2	0.31	0.39	solcap_snp_c1_14531	0.8	0.2	0.2	0.31	0.39	0.31	0.27	0	6492	0.0108357
solcap_snp_c1_14542	0.75	0.25	0.25	0.37	0.47	solcap_snp_c1_14542	0.75	0.25	0.25	0.37	0.47	0.37	0.3	0	8392	0.00376777
solcap_snp_c1_1455	0.93	0.07	0.07	0.13	0.14	solcap_snp_c1_1455	0.93	0.07	0.07	0.13	0.14	0.13	0.12	0	0.589	0.442831
solcap_snp_c1_14577	0.86	0.14	0.14	0.24	0.2	solcap_snp_c1_14577	0.86	0.14	0.14	0.24	0.2	0.24	0.21	0	2504	0.113555
solcap_snp_c1_1458	0.42	0.58	0.42	0.49	0.85	solcap_snp_c1_1458	0.42	0.58	0.42	0.49	0.85	0.49	0.37	0	58986	1.58774
solcap_snp_c1_14582	0.29	0.71	0.29	0.41	0.54	solcap_snp_c1_14582	0.29	0.71	0.29	0.41	0.54	0.41	0.33	0	10729	0.00105485
solcap_snp_c1_14588	0.45	0.55	0.45	0.49	0.89	solcap_snp_c1_14588	0.45	0.55	0.45	0.49	0.89	0.49	0.37	0	70978	0.00361188
solcap_snp_c1_14613	0.71	0.29	0.29	0.41	0.53	solcap_snp_c1_14613	0.71	0.29	0.29	0.41	0.53	0.41	0.33	0	8504	0.0035437
solcap_snp_c1_14614	0.72	0.28	0.28	0.4	0.55	solcap_snp_c1_14614	0.72	0.28	0.28	0.4	0.55	0.4	0.32	0	13282	0.000267919
solcap_snp_c1_14633	0.41	0.59	0.41	0.48	0.78	solcap_snp_c1_14633	0.41	0.59	0.41	0.48	0.78	0.48	0.37	0	41889	9662.67
solcap_snp_c1_14641	0.81	0.19	0.19	0.31	0.38	solcap_snp_c1_14641	0.81	0.19	0.19	0.31	0.38	0.31	0.26	0	6124	0.0133342
solcap_snp_c1_14643	0.81	0.19	0.19	0.31	0.38	solcap_snp_c1_14643	0.81	0.19	0.19	0.31	0.38	0.31	0.26	0	6124	0.0133342
solcap_snp_c1_14644	0.21	0.79	0.21	0.33	0.35	solcap_snp_c1_14644	0.21	0.79	0.21	0.33	0.35	0.33	0.28	0	0.218	0.640867
solcap_snp_c1_14645	0.3	0.7	0.3	0.42	0.59	solcap_snp_c1_14645	0.3	0.7	0.3	0.42	0.59	0.42	0.33	0	17162	3.43321e+09
solcap_snp_c1_14647	0.67	0.33	0.33	0.44	0.65	solcap_snp_c1_14647	0.67	0.33	0.33	0.44	0.65	0.44	0.34	0	26034	3.35527e+07
solcap_snp_c1_14648	0.45	0.55	0.45	0.5	0.84	solcap_snp_c1_14648	0.45	0.55	0.45	0.5	0.84	0.5	0.37	0	51866	59.4138
solcap_snp_c1_14649	0.69	0.31	0.31	0.43	0.62	solcap_snp_c1_14649	0.69	0.31	0.31	0.43	0.62	0.43	0.34	0	22015	2.70495e+08
solcap_snp_c1_14654	0.4	0.6	0.4	0.48	0.75	solcap_snp_c1_14654	0.4	0.6	0.4	0.48	0.75	0.48	0.36	0	33643	662237
solcap_snp_c1_14663	0.9	0.1	0.1	0.18	0.2	solcap_snp_c1_14663	0.9	0.1	0.1	0.18	0.2	0.18	0.16	0	1358	0.24388
solcap_snp_c1_14664	0.44	0.56	0.44	0.49	0.79	solcap_snp_c1_14664	0.44	0.56	0.44	0.49	0.79	0.49	0.37	0	40.16	23404.2
solcap_snp_c1_14668	0.4	0.6	0.4	0.48	0.78	solcap_snp_c1_14668	0.4	0.6	0.4	0.48	0.78	0.48	0.36	0	43491	4258.79
solcap_snp_c1_14669	0.75	0.25	0.25	0.38	0.49	solcap_snp_c1_14669	0.75	0.25	0.25	0.38	0.49	0.38	0.31	0	9479	0.00207822
solcap_snp_c1_14674	0.8	0.2	0.2	0.33	0.41	solcap_snp_c1_14674	0.8	0.2	0.2	0.33	0.41	0.33	0.27	0	7273	0.00699805
solcap_snp_c1_14676	0.45	0.55	0.45	0.5	0.86	solcap_snp_c1_14676	0.45	0.55	0.45	0.5	0.86	0.49	0.37	0	61007	0.568764
solcap_snp_c1_14683	0.38	0.62	0.38	0.47	0.75	solcap_snp_c1_14683	0.38	0.62	0.38	0.47	0.75	0.47	0.36	0	40375	20965.4
solcap_snp_c1_14684	0.71	0.29	0.29	0.41	0.57	solcap_snp_c1_14684	0.71	0.29	0.29	0.41	0.57	0.41	0.33	0	17712	2.56962e+09
solcap_snp_c1_14700	0.71	0.29	0.29	0.41	0.55	solcap_snp_c1_14700	0.71	0.29	0.29	0.41	0.55	0.41	0.33	0	14003	0.000182536
solcap_snp_c1_14778	0.61	0.39	0.39	0.48	0.56	solcap_snp_c1_14778	0.61	0.39	0.39	0.48	0.56	0.48	0.36	0	3709	0.0541307
solcap_snp_c1_14800	0.2	0.8	0.2	0.33	0.41	solcap_snp_c1_14800	0.2	0.8	0.2	0.33	0.41	0.33	0.27	0	7273	0.00699805
solcap_snp_c1_14801	0.8	0.2	0.2	0.32	0.4	solcap_snp_c1_14801	0.8	0.2	0.2	0.32	0.4	0.32	0.27	0	6875	0.00874098
solcap_snp_c1_14802	0.36	0.64	0.36	0.46	0.73	solcap_snp_c1_14802	0.36	0.64	0.36	0.46	0.73	0.46	0.36	0	35918	205760
solcap_snp_c1_1481	0.17	0.83	0.17	0.29	0.35	solcap_snp_c1_1481	0.17	0.83	0.17	0.29	0.35	0.29	0.24	0	4795	0.0285372
solcap_snp_c1_14813	0.43	0.57	0.43	0.49	0.86	solcap_snp_c1_14813	0.43	0.57	0.43	0.49	0.86	0.49	0.37	0	63536	0.157463
solcap_snp_c1_14823	0.82	0.18	0.18	0.3	0.29	solcap_snp_c1_14823	0.82	0.18	0.18	0.3	0.29	0.3	0.25	0	0.054	0.815708
solcap_snp_c1_14836	0.27	0.73	0.27	0.39	0.5	solcap_snp_c1_14836	0.27	0.73	0.27	0.39	0.5	0.39	0.32	0	8247	0.00408102
solcap_snp_c1_14839	0.25	0.75	0.25	0.38	0.5	solcap_snp_c1_14839	0.25	0.75	0.25	0.38	0.5	0.38	0.3	0	12222	0.000472236
solcap_snp_c1_14840	0.71	0.29	0.29	0.41	0.57	solcap_snp_c1_14840	0.71	0.29	0.29	0.41	0.57	0.41	0.33	0	17712	2.56962e+09
solcap_snp_c1_14841	0.15	0.85	0.15	0.26	0.3	solcap_snp_c1_14841	0.15	0.85	0.15	0.26	0.3	0.26	0.22	0	3426	0.0641927
solcap_snp_c1_14870	0.54	0.46	0.46	0.5	0.77	solcap_snp_c1_14870	0.54	0.46	0.46	0.5	0.77	0.5	0.37	0	33989	554233
solcap_snp_c1_14880	0.31	0.69	0.31	0.43	0.35	solcap_snp_c1_14880	0.31	0.69	0.31	0.43	0.35	0.43	0.34	0	3427	0.0641416
solcap_snp_c1_14884	0.93	0.07	0.07	0.13	0.14	solcap_snp_c1_14884	0.93	0.07	0.07	0.13	0.14	0.13	0.12	0	0.589	0.442831
solcap_snp_c1_14913	0.18	0.82	0.18	0.3	0.36	solcap_snp_c1_14913	0.18	0.82	0.18	0.3	0.36	0.3	0.25	0	5432	0.0197699
solcap_snp_c1_14928	0.24	0.76	0.24	0.37	0.35	solcap_snp_c1_14928	0.24	0.76	0.24	0.37	0.35	0.37	0.3	0	0.103	0.748116
solcap_snp_c1_14929	0.91	0.09	0.09	0.16	0.17	solcap_snp_c1_14929	0.91	0.09	0.09	0.16	0.17	0.16	0.15	0	0.983	0.321485
solcap_snp_c1_14951	0.55	0.45	0.45	0.5	0.74	solcap_snp_c1_14951	0.55	0.45	0.45	0.5	0.74	0.5	0.37	0	26153	3.15363e+07
solcap_snp_c1_14956	0.42	0.58	0.42	0.49	0.8	solcap_snp_c1_14956	0.42	0.58	0.42	0.49	0.8	0.49	0.37	0	45624	1432.72
solcap_snp_c1_14959	0.9	0.1	0.1	0.17	0.19	solcap_snp_c1_14959	0.9	0.1	0.1	0.17	0.19	0.17	0.16	0	1225	0.268388
solcap_snp_c1_14969	0.91	0.09	0.09	0.17	0.18	solcap_snp_c1_14969	0.91	0.09	0.09	0.17	0.18	0.17	0.15	0	1.1	0.294266
solcap_snp_c1_14973	0.44	0.56	0.44	0.49	0.86	solcap_snp_c1_14973	0.44	0.56	0.44	0.49	0.86	0.49	0.37	0	62162	0.316286
solcap_snp_c1_14992	0.49	0.51	0.49	0.5	0.86	solcap_snp_c1_14992	0.49	0.51	0.49	0.5	0.86	0.5	0.37	0	58388	2.15231
solcap_snp_c1_15006	0.31	0.69	0.31	0.43	0.62	solcap_snp_c1_15006	0.31	0.69	0.31	0.43	0.62	0.43	0.34	0	22015	2.70495e+08
solcap_snp_c1_15041	0.11	0.89	0.11	0.2	0.23	solcap_snp_c1_15041	0.11	0.89	0.11	0.2	0.23	0.2	0.18	0	1808	0.178746
solcap_snp_c1_15042	0.52	0.48	0.48	0.5	0.61	solcap_snp_c1_15042	0.52	0.48	0.48	0.5	0.61	0.5	0.37	0	5358	0.0206259
solcap_snp_c1_15043	0.13	0.87	0.13	0.23	0.26	solcap_snp_c1_15043	0.13	0.87	0.13	0.23	0.26	0.23	0.2	0	2536	0.111288
solcap_snp_c1_15044	0.53	0.47	0.47	0.5	0.83	solcap_snp_c1_15044	0.53	0.47	0.47	0.5	0.83	0.5	0.37	0	48101	40.4819
solcap_snp_c1_15046	0.71	0.29	0.29	0.41	0.57	solcap_snp_c1_15046	0.71	0.29	0.29	0.41	0.57	0.41	0.33	0	17712	2.56962e+09
solcap_snp_c1_15061	0.27	0.73	0.27	0.39	0.54	solcap_snp_c1_15061	0.27	0.73	0.27	0.39	0.54	0.39	0.32	0	14772	0.000121311
solcap_snp_c1_15062	0.24	0.76	0.24	0.37	0.48	solcap_snp_c1_15062	0.24	0.76	0.24	0.37	0.48	0.37	0.3	0	11079	0.000872978
solcap_snp_c1_15081	0.27	0.73	0.27	0.39	0.39	solcap_snp_c1_15081	0.27	0.73	0.27	0.39	0.39	0.39	0.32	0	0.002	0.965653
solcap_snp_c1_15085	0.37	0.63	0.37	0.47	0.74	solcap_snp_c1_15085	0.37	0.63	0.37	0.47	0.74	0.47	0.36	0	37354	98536
solcap_snp_c1_151	0.5	0.5	0.5	0.5	0.87	solcap_snp_c1_151	0.5	0.5	0.5	0.5	0.87	0.5	0.38	0	61127	0.535018
solcap_snp_c1_15106	0.82	0.18	0.18	0.3	0.35	solcap_snp_c1_15106	0.82	0.18	0.18	0.3	0.35	0.3	0.25	0	2855	0.0910763
solcap_snp_c1_15123	0.26	0.74	0.26	0.39	0.38	solcap_snp_c1_15123	0.26	0.74	0.26	0.39	0.38	0.39	0.31	0	0.03	0.861762
solcap_snp_c1_15178	0.63	0.37	0.37	0.47	0.69	solcap_snp_c1_15178	0.63	0.37	0.37	0.47	0.69	0.47	0.36	0	25086	5.48195e+07
solcap_snp_c1_15189	0.84	0.16	0.16	0.27	0.33	solcap_snp_c1_15189	0.84	0.16	0.16	0.27	0.33	0.27	0.24	0	4211	0.040168
solcap_snp_c1_15191	0.09	0.91	0.09	0.16	0.17	solcap_snp_c1_15191	0.09	0.91	0.09	0.16	0.17	0.16	0.15	0	0.983	0.321485
solcap_snp_c1_15204	0.77	0.23	0.23	0.36	0.45	solcap_snp_c1_15204	0.77	0.23	0.23	0.36	0.45	0.36	0.29	0	6915	0.00854785
solcap_snp_c1_15213	0.26	0.74	0.26	0.39	0.53	solcap_snp_c1_15213	0.26	0.74	0.26	0.39	0.53	0.39	0.31	0	14.1	0.000173345
solcap_snp_c1_15218	0.65	0.35	0.35	0.45	0.64	solcap_snp_c1_15218	0.65	0.35	0.35	0.45	0.64	0.45	0.35	0	18236	1.9515e+09
solcap_snp_c1_15219	0.53	0.47	0.47	0.5	0.81	solcap_snp_c1_15219	0.53	0.47	0.47	0.5	0.81	0.5	0.37	0	42936	565.616
solcap_snp_c1_15233	0.87	0.13	0.13	0.23	0.25	solcap_snp_c1_15233	0.87	0.13	0.13	0.23	0.25	0.23	0.2	0	0.577	0.447677
solcap_snp_c1_15235	0.52	0.48	0.48	0.5	0.83	solcap_snp_c1_15235	0.52	0.48	0.48	0.5	0.83	0.5	0.37	0	47622	516.893
solcap_snp_c1_15237	0.71	0.29	0.29	0.41	0.57	solcap_snp_c1_15237	0.71	0.29	0.29	0.41	0.57	0.41	0.33	0	17712	2.56962e+09
solcap_snp_c1_15241	0.7	0.3	0.3	0.42	0.59	solcap_snp_c1_15241	0.7	0.3	0.3	0.42	0.59	0.42	0.33	0	19344	1.09137e+09
solcap_snp_c1_15292	0.39	0.61	0.39	0.48	0.73	solcap_snp_c1_15292	0.39	0.61	0.39	0.48	0.73	0.48	0.36	0	30579	3.20563e+06
solcap_snp_c1_15298	0.08	0.92	0.08	0.14	0.15	solcap_snp_c1_15298	0.08	0.92	0.08	0.14	0.15	0.14	0.13	0	0.771	0.379774
solcap_snp_c1_15314	0.52	0.48	0.48	0.5	0.82	solcap_snp_c1_15314	0.52	0.48	0.48	0.5	0.82	0.5	0.37	0	44849	2127.97
solcap_snp_c1_15330	0.76	0.24	0.24	0.37	0.46	solcap_snp_c1_15330	0.76	0.24	0.24	0.37	0.46	0.37	0.3	0	7.88	0.00499785
solcap_snp_c1_15331	0.58	0.42	0.42	0.49	0.79	solcap_snp_c1_15331	0.58	0.42	0.42	0.49	0.79	0.49	0.37	0	42355	7610.59
solcap_snp_c1_15333	0.34	0.66	0.34	0.45	0.63	solcap_snp_c1_15333	0.34	0.66	0.34	0.45	0.63	0.45	0.35	0	17238	3.29818e+09
solcap_snp_c1_15351	0.91	0.09	0.09	0.17	0.18	solcap_snp_c1_15351	0.91	0.09	0.09	0.17	0.18	0.17	0.15	0	1.1	0.294266
solcap_snp_c1_15353	0.44	0.56	0.44	0.49	0.82	solcap_snp_c1_15353	0.44	0.56	0.44	0.49	0.82	0.49	0.37	0	48397	348.047
solcap_snp_c1_1536	0.45	0.55	0.45	0.5	0.43	solcap_snp_c1_1536	0.45	0.55	0.45	0.5	0.43	0.49	0.37	0	2059	0.151284
solcap_snp_c1_15371	0.56	0.44	0.44	0.49	0.84	solcap_snp_c1_15371	0.56	0.44	0.44	0.49	0.84	0.49	0.37	0	53941	20.6559
solcap_snp_c1_15374	0.9	0.1	0.1	0.17	0.19	solcap_snp_c1_15374	0.9	0.1	0.1	0.17	0.19	0.17	0.16	0	1225	0.268388
solcap_snp_c1_1539	0.29	0.71	0.29	0.41	0.55	solcap_snp_c1_1539	0.29	0.71	0.29	0.41	0.55	0.41	0.33	0	14003	0.000182536
solcap_snp_c1_15404	0.1	0.9	0.1	0.18	0.2	solcap_snp_c1_15404	0.1	0.9	0.1	0.18	0.2	0.18	0.16	0	1358	0.24388
solcap_snp_c1_15416	0.59	0.41	0.41	0.49	0.79	solcap_snp_c1_15416	0.59	0.41	0.41	0.49	0.79	0.49	0.37	0	43723	3782.74
solcap_snp_c1_15451	0.43	0.57	0.43	0.49	0.45	solcap_snp_c1_15451	0.43	0.57	0.43	0.49	0.45	0.49	0.37	0	0.935	0.333488
solcap_snp_c1_15462	0.68	0.32	0.32	0.43	0.62	solcap_snp_c1_15462	0.68	0.32	0.32	0.43	0.62	0.43	0.34	0	19846	8.39165e+08
solcap_snp_c1_15470	0.65	0.35	0.35	0.46	0.65	solcap_snp_c1_15470	0.65	0.35	0.35	0.46	0.65	0.46	0.35	0	20.35	6.44838e+07
solcap_snp_c1_15481	0.22	0.78	0.22	0.34	0.4	solcap_snp_c1_15481	0.22	0.78	0.22	0.34	0.4	0.34	0.28	0	3272	0.0704522
solcap_snp_c1_15484	0.34	0.66	0.34	0.45	0.62	solcap_snp_c1_15484	0.34	0.66	0.34	0.45	0.62	0.45	0.35	0	16277	5.47239e+08
solcap_snp_c1_15485	0.66	0.34	0.34	0.45	0.64	solcap_snp_c1_15485	0.66	0.34	0.34	0.45	0.64	0.45	0.35	0	19906	8.13455e+08
solcap_snp_c1_15488	0.55	0.45	0.45	0.5	0.9	solcap_snp_c1_15488	0.55	0.45	0.45	0.5	0.9	0.5	0.37	0	73636	0.000939184
solcap_snp_c1_15495	0.55	0.45	0.45	0.5	0.77	solcap_snp_c1_15495	0.55	0.45	0.45	0.5	0.77	0.5	0.37	0	34627	399256
solcap_snp_c1_15505	0.4	0.6	0.4	0.48	0.81	solcap_snp_c1_15505	0.4	0.6	0.4	0.48	0.81	0.48	0.37	0	50773	103.707
solcap_snp_c1_1551	0.3	0.7	0.3	0.42	0.38	solcap_snp_c1_1551	0.3	0.7	0.3	0.42	0.38	0.42	0.33	0	0.909	0.340356
solcap_snp_c1_15513	0.34	0.66	0.34	0.45	0.65	solcap_snp_c1_15513	0.34	0.66	0.34	0.45	0.65	0.45	0.35	0	20941	4.73538e+08
solcap_snp_c1_15521	0.18	0.82	0.18	0.3	0.36	solcap_snp_c1_15521	0.18	0.82	0.18	0.3	0.36	0.3	0.25	0	5432	0.0197699
solcap_snp_c1_15534	0.89	0.11	0.11	0.2	0.23	solcap_snp_c1_15534	0.89	0.11	0.11	0.2	0.23	0.2	0.18	0	1808	0.178746
solcap_snp_c1_15551	0.84	0.16	0.16	0.27	0.27	solcap_snp_c1_15551	0.84	0.16	0.16	0.27	0.27	0.27	0.24	0	0.001	0.969687
solcap_snp_c1_15579	0.58	0.42	0.42	0.49	0.75	solcap_snp_c1_15579	0.58	0.42	0.42	0.49	0.75	0.49	0.37	0	32795	1.02422e+06
solcap_snp_c1_15580	0.59	0.41	0.41	0.48	0.78	solcap_snp_c1_15580	0.59	0.41	0.41	0.48	0.78	0.48	0.37	0	41889	9662.67
solcap_snp_c1_15594	0.2	0.8	0.2	0.32	0.4	solcap_snp_c1_15594	0.2	0.8	0.2	0.32	0.4	0.32	0.27	0	6875	0.00874098
solcap_snp_c1_156	0.45	0.55	0.45	0.49	0.87	solcap_snp_c1_156	0.45	0.55	0.45	0.49	0.87	0.49	0.37	0	64624	0.00906637
solcap_snp_c1_15606	0.05	0.95	0.05	0.1	0.11	solcap_snp_c1_15606	0.05	0.95	0.05	0.1	0.11	0.1	0.1	0	0.366	0.545124
solcap_snp_c1_15612	0.71	0.29	0.29	0.41	0.56	solcap_snp_c1_15612	0.71	0.29	0.29	0.41	0.56	0.41	0.33	0	14.75	0.000122739
solcap_snp_c1_15614	0.92	0.08	0.08	0.15	0.16	solcap_snp_c1_15614	0.92	0.08	0.08	0.15	0.16	0.15	0.14	0	0.873	0.350004
solcap_snp_c1_15618	0.18	0.82	0.18	0.3	0.36	solcap_snp_c1_15618	0.18	0.82	0.18	0.3	0.36	0.3	0.25	0	5432	0.0197699
solcap_snp_c1_15638	0.83	0.17	0.17	0.29	0.35	solcap_snp_c1_15638	0.83	0.17	0.17	0.29	0.35	0.29	0.24	0	4795	0.0285372
solcap_snp_c1_15641	0.6	0.4	0.4	0.48	0.72	solcap_snp_c1_15641	0.6	0.4	0.4	0.48	0.72	0.48	0.36	0	27724	1.39926e+07
solcap_snp_c1_15642	0.73	0.27	0.27	0.4	0.53	solcap_snp_c1_15642	0.73	0.27	0.27	0.4	0.53	0.4	0.32	0	11919	0.000555769
solcap_snp_c1_15656	0.6	0.4	0.4	0.48	0.77	solcap_snp_c1_15656	0.6	0.4	0.4	0.48	0.77	0.48	0.37	0	40118	23908.2
solcap_snp_c1_15657	0.38	0.62	0.38	0.47	0.71	solcap_snp_c1_15657	0.38	0.62	0.38	0.47	0.71	0.47	0.36	0	27732	1.39369e+07
solcap_snp_c1_15671	0.41	0.59	0.41	0.49	0.83	solcap_snp_c1_15671	0.41	0.59	0.41	0.49	0.83	0.49	0.37	0	54739	13.7655
solcap_snp_c1_15684	0.69	0.31	0.31	0.43	0.6	solcap_snp_c1_15684	0.69	0.31	0.31	0.43	0.6	0.43	0.34	0	18025	2.18043e+09
solcap_snp_c1_15694	0.14	0.86	0.14	0.24	0.27	solcap_snp_c1_15694	0.14	0.86	0.14	0.24	0.27	0.24	0.21	0	2742	0.097719
solcap_snp_c1_15695	0.91	0.09	0.09	0.17	0.15	solcap_snp_c1_15695	0.91	0.09	0.09	0.17	0.15	0.17	0.15	0	1584	0.208185
solcap_snp_c1_15698	0.58	0.42	0.42	0.49	0.82	solcap_snp_c1_15698	0.58	0.42	0.42	0.49	0.82	0.49	0.37	0	51072	8.90603
solcap_snp_c1_15700	0.7	0.3	0.3	0.42	0.58	solcap_snp_c1_15700	0.7	0.3	0.3	0.42	0.58	0.42	0.33	0	16329	5.32544e+09
solcap_snp_c1_15714	0.56	0.44	0.44	0.49	0.79	solcap_snp_c1_15714	0.56	0.44	0.44	0.49	0.79	0.49	0.37	0	40.16	23404.2
solcap_snp_c1_15717	0.74	0.26	0.26	0.39	0.49	solcap_snp_c1_15717	0.74	0.26	0.26	0.39	0.49	0.39	0.31	0	7688	0.00555911
solcap_snp_c1_15726	0.55	0.45	0.45	0.5	0.83	solcap_snp_c1_15726	0.55	0.45	0.45	0.5	0.83	0.5	0.37	0	49565	191.945
solcap_snp_c1_15739	0.87	0.13	0.13	0.23	0.26	solcap_snp_c1_15739	0.87	0.13	0.13	0.23	0.26	0.23	0.2	0	2536	0.111288
solcap_snp_c1_15746	0.93	0.07	0.07	0.13	0.15	solcap_snp_c1_15746	0.93	0.07	0.07	0.13	0.15	0.13	0.13	0	0.677	0.410738
solcap_snp_c1_15760	0.35	0.65	0.35	0.45	0.65	solcap_snp_c1_15760	0.35	0.65	0.35	0.45	0.65	0.45	0.35	0	22015	2.70495e+08
solcap_snp_c1_15782	0.29	0.71	0.29	0.41	0.57	solcap_snp_c1_15782	0.29	0.71	0.29	0.41	0.57	0.41	0.33	0	17712	2.56962e+09
solcap_snp_c1_15783	0.8	0.2	0.2	0.31	0.39	solcap_snp_c1_15783	0.8	0.2	0.2	0.31	0.39	0.31	0.27	0	6492	0.0108357
solcap_snp_c1_15787	0.13	0.87	0.13	0.23	0.26	solcap_snp_c1_15787	0.13	0.87	0.13	0.23	0.26	0.23	0.2	0	2536	0.111288
solcap_snp_c1_15811	0.7	0.3	0.3	0.42	0.59	solcap_snp_c1_15811	0.7	0.3	0.3	0.42	0.59	0.42	0.33	0	17162	3.43321e+09
solcap_snp_c1_15829	0.61	0.39	0.39	0.48	0.75	solcap_snp_c1_15829	0.61	0.39	0.39	0.48	0.75	0.48	0.36	0	35168	30244.4
solcap_snp_c1_15839	0.82	0.18	0.18	0.3	0.33	solcap_snp_c1_15839	0.82	0.18	0.18	0.3	0.33	0.3	0.25	0	1.1	0.294266
solcap_snp_c1_15853	0.81	0.19	0.19	0.31	0.38	solcap_snp_c1_15853	0.81	0.19	0.19	0.31	0.38	0.31	0.26	0	6124	0.0133342
solcap_snp_c1_15855	0.19	0.81	0.19	0.31	0.38	solcap_snp_c1_15855	0.19	0.81	0.19	0.31	0.38	0.31	0.26	0	6124	0.0133342
solcap_snp_c1_15858	0.4	0.6	0.4	0.48	0.75	solcap_snp_c1_15858	0.4	0.6	0.4	0.48	0.75	0.48	0.36	0	36.76	133616
solcap_snp_c1_15860	0.69	0.31	0.31	0.43	0.48	solcap_snp_c1_15860	0.69	0.31	0.31	0.43	0.48	0.43	0.34	0	1561	0.211581
solcap_snp_c1_15864	0.22	0.78	0.22	0.35	0.43	solcap_snp_c1_15864	0.22	0.78	0.22	0.35	0.43	0.35	0.29	0	6025	0.0141039
solcap_snp_c1_15868	0.74	0.26	0.26	0.39	0.45	solcap_snp_c1_15868	0.74	0.26	0.26	0.39	0.45	0.39	0.31	0	3206	0.0733846
solcap_snp_c1_15870	0.85	0.15	0.15	0.25	0.29	solcap_snp_c1_15870	0.85	0.15	0.15	0.25	0.29	0.25	0.22	0	3187	0.0742278
solcap_snp_c1_15873	0.83	0.17	0.17	0.29	0.33	solcap_snp_c1_15873	0.83	0.17	0.17	0.29	0.33	0.29	0.24	0	2318	0.127868
solcap_snp_c1_15878	0.54	0.46	0.46	0.5	0.77	solcap_snp_c1_15878	0.54	0.46	0.46	0.5	0.77	0.5	0.37	0	33989	554233
solcap_snp_c1_15889	0.6	0.4	0.4	0.48	0.8	solcap_snp_c1_15889	0.6	0.4	0.4	0.48	0.8	0.48	0.36	0	48889	270.881
solcap_snp_c1_15909	0.23	0.77	0.23	0.35	0.42	solcap_snp_c1_15909	0.23	0.77	0.23	0.35	0.42	0.35	0.29	0	3996	0.0456185
solcap_snp_c1_1591	0.23	0.77	0.23	0.35	0.45	solcap_snp_c1_1591	0.23	0.77	0.23	0.35	0.45	0.35	0.29	0	9516	0.00203736
solcap_snp_c1_15910	0.16	0.84	0.16	0.27	0.25	solcap_snp_c1_15910	0.16	0.84	0.16	0.27	0.25	0.27	0.24	0	0.54	0.462539
solcap_snp_c1_15913	0.29	0.71	0.29	0.41	0.38	solcap_snp_c1_15913	0.29	0.71	0.29	0.41	0.38	0.41	0.33	0	0.611	0.434471
solcap_snp_c1_15926	0.56	0.44	0.44	0.49	0.36	solcap_snp_c1_15926	0.56	0.44	0.44	0.49	0.36	0.49	0.37	0	7479	0.00624187
solcap_snp_c1_15973	0.41	0.59	0.41	0.48	0.75	solcap_snp_c1_15973	0.41	0.59	0.41	0.48	0.75	0.48	0.37	0	32.3	1.32129e+06
solcap_snp_c1_15974	0.32	0.68	0.32	0.44	0.63	solcap_snp_c1_15974	0.32	0.68	0.32	0.44	0.63	0.44	0.34	0	20807	5.07989e+08
solcap_snp_c1_15975	0.2	0.8	0.2	0.33	0.41	solcap_snp_c1_15975	0.2	0.8	0.2	0.33	0.41	0.33	0.27	0	7273	0.00699805
solcap_snp_c1_15982	0.67	0.33	0.33	0.44	0.66	solcap_snp_c1_15982	0.67	0.33	0.33	0.44	0.66	0.44	0.35	0	27127	1.90506e+07
solcap_snp_c1_15983	0.45	0.55	0.45	0.5	0.73	solcap_snp_c1_15983	0.45	0.55	0.45	0.5	0.73	0.5	0.37	0	23956	9.85854e+07
solcap_snp_c1_16011	0.94	0.06	0.06	0.11	0.12	solcap_snp_c1_16011	0.94	0.06	0.06	0.11	0.12	0.11	0.11	0	0.434	0.510106
solcap_snp_c1_16021	0.31	0.69	0.31	0.43	0.6	solcap_snp_c1_16021	0.31	0.69	0.31	0.43	0.6	0.43	0.34	0	18025	2.18043e+09
solcap_snp_c1_16052	0.11	0.89	0.11	0.19	0.22	solcap_snp_c1_16052	0.11	0.89	0.11	0.19	0.22	0.19	0.18	0	1649	0.199052
solcap_snp_c1_16062	0.72	0.28	0.28	0.4	0.55	solcap_snp_c1_16062	0.72	0.28	0.28	0.4	0.55	0.4	0.32	0	13282	0.000267919
solcap_snp_c1_16071	0.58	0.42	0.42	0.49	0.43	solcap_snp_c1_16071	0.58	0.42	0.42	0.49	0.43	0.49	0.37	0	1706	0.191472
solcap_snp_c1_16079	0.72	0.28	0.28	0.4	0.56	solcap_snp_c1_16079	0.72	0.28	0.28	0.4	0.56	0.4	0.32	0	16938	3.86209e+09
solcap_snp_c1_16080	0.37	0.63	0.37	0.47	0.68	solcap_snp_c1_16080	0.37	0.63	0.37	0.47	0.68	0.47	0.36	0	23835	1.04938e+08
solcap_snp_c1_16094	0.17	0.83	0.17	0.29	0.35	solcap_snp_c1_16094	0.17	0.83	0.17	0.29	0.35	0.29	0.24	0	4795	0.0285372
solcap_snp_c1_16106	0.63	0.37	0.37	0.47	0.7	solcap_snp_c1_16106	0.63	0.37	0.37	0.47	0.7	0.47	0.36	0	28005	1.20974e+07
solcap_snp_c1_16111	0.13	0.87	0.13	0.23	0.26	solcap_snp_c1_16111	0.13	0.87	0.13	0.23	0.26	0.23	0.2	0	2536	0.111288
solcap_snp_c1_16114	0.3	0.7	0.3	0.42	0.59	solcap_snp_c1_16114	0.3	0.7	0.3	0.42	0.59	0.42	0.33	0	17162	3.43321e+09
solcap_snp_c1_16127	0.31	0.69	0.31	0.43	0.63	solcap_snp_c1_16127	0.31	0.69	0.31	0.43	0.63	0.43	0.34	0	22969	1.64658e+08
solcap_snp_c1_16128	0.37	0.63	0.37	0.47	0.61	solcap_snp_c1_16128	0.37	0.63	0.37	0.47	0.61	0.47	0.36	0	10515	0.00118422
solcap_snp_c1_16129	0.68	0.32	0.32	0.43	0.62	solcap_snp_c1_16129	0.68	0.32	0.32	0.43	0.62	0.43	0.34	0	19846	8.39165e+08
solcap_snp_c1_16131	0.29	0.71	0.29	0.41	0.57	solcap_snp_c1_16131	0.29	0.71	0.29	0.41	0.57	0.41	0.33	0	17712	2.56962e+09
solcap_snp_c1_16148	0.66	0.34	0.34	0.45	0.65	solcap_snp_c1_16148	0.66	0.34	0.34	0.45	0.65	0.45	0.35	0	23.9	1.0148e+08
solcap_snp_c1_16170	0.42	0.58	0.42	0.49	0.8	solcap_snp_c1_16170	0.42	0.58	0.42	0.49	0.8	0.49	0.37	0	45624	1432.72
solcap_snp_c1_16171	0.56	0.44	0.44	0.49	0.75	solcap_snp_c1_16171	0.56	0.44	0.44	0.49	0.75	0.49	0.37	0	30953	2.64291e+06
solcap_snp_c1_16172	0.72	0.28	0.28	0.4	0.56	solcap_snp_c1_16172	0.72	0.28	0.28	0.4	0.56	0.4	0.32	0	16938	3.86209e+09
solcap_snp_c1_16178	0.37	0.63	0.37	0.47	0.71	solcap_snp_c1_16178	0.37	0.63	0.37	0.47	0.71	0.47	0.36	0	29338	6.07988e+06
solcap_snp_c1_16191	0.2	0.8	0.2	0.33	0.26	solcap_snp_c1_16191	0.2	0.8	0.2	0.33	0.26	0.33	0.27	0	3964	0.046473
solcap_snp_c1_16193	0.29	0.71	0.29	0.41	0.57	solcap_snp_c1_16193	0.29	0.71	0.29	0.41	0.57	0.41	0.33	0	17712	2.56962e+09
solcap_snp_c1_16195	0.76	0.24	0.24	0.36	0.47	solcap_snp_c1_16195	0.76	0.24	0.24	0.36	0.47	0.36	0.3	0	10539	0.0011691
solcap_snp_c1_16201	0.7	0.3	0.3	0.42	0.55	solcap_snp_c1_16201	0.7	0.3	0.3	0.42	0.55	0.42	0.33	0	12125	0.000497406
solcap_snp_c1_16212	0.82	0.18	0.18	0.3	0.35	solcap_snp_c1_16212	0.82	0.18	0.18	0.3	0.35	0.3	0.25	0	2855	0.0910763
solcap_snp_c1_16221	0.61	0.39	0.39	0.48	0.76	solcap_snp_c1_16221	0.61	0.39	0.39	0.48	0.76	0.48	0.36	0	40078	24403
solcap_snp_c1_16222	0.2	0.8	0.2	0.31	0.39	solcap_snp_c1_16222	0.2	0.8	0.2	0.31	0.39	0.31	0.27	0	6492	0.0108357
solcap_snp_c1_16223	0.94	0.06	0.06	0.11	0.12	solcap_snp_c1_16223	0.94	0.06	0.06	0.11	0.12	0.11	0.11	0	0.434	0.510106
solcap_snp_c1_16224	0.94	0.06	0.06	0.11	0.12	solcap_snp_c1_16224	0.94	0.06	0.06	0.11	0.12	0.11	0.11	0	0.434	0.510106
solcap_snp_c1_16225	0.2	0.8	0.2	0.31	0.39	solcap_snp_c1_16225	0.2	0.8	0.2	0.31	0.39	0.31	0.27	0	6492	0.0108357
solcap_snp_c1_16227	0.39	0.61	0.39	0.48	0.76	solcap_snp_c1_16227	0.39	0.61	0.39	0.48	0.76	0.48	0.36	0	40078	24403
solcap_snp_c1_16234	0.85	0.15	0.15	0.26	0.31	solcap_snp_c1_16234	0.85	0.15	0.15	0.26	0.31	0.26	0.23	0	3676	0.0552154
solcap_snp_c1_16250	0.12	0.88	0.12	0.21	0.24	solcap_snp_c1_16250	0.12	0.88	0.12	0.21	0.24	0.21	0.19	0	1976	0.159837
solcap_snp_c1_16258	0.38	0.62	0.38	0.47	0.71	solcap_snp_c1_16258	0.38	0.62	0.38	0.47	0.71	0.47	0.36	0	27732	1.39369e+07
solcap_snp_c1_16261	0.37	0.63	0.37	0.47	0.72	solcap_snp_c1_16261	0.37	0.63	0.37	0.47	0.72	0.47	0.36	0	32512	1.18486e+06
solcap_snp_c1_16267	0.66	0.34	0.34	0.45	0.66	solcap_snp_c1_16267	0.66	0.34	0.34	0.45	0.66	0.45	0.35	0	25005	5.71736e+07
solcap_snp_c1_16286	0.07	0.93	0.07	0.13	0.14	solcap_snp_c1_16286	0.07	0.93	0.07	0.13	0.14	0.13	0.12	0	0.589	0.442831
solcap_snp_c1_16299	0.17	0.83	0.17	0.28	0.32	solcap_snp_c1_16299	0.17	0.83	0.17	0.28	0.32	0.28	0.24	0	2071	0.150152
solcap_snp_c1_16301	0.1	0.9	0.1	0.19	0.21	solcap_snp_c1_16301	0.1	0.9	0.1	0.19	0.21	0.19	0.17	0	1499	0.220765
solcap_snp_c1_16325	0.6	0.4	0.4	0.48	0.72	solcap_snp_c1_16325	0.6	0.4	0.4	0.48	0.72	0.48	0.36	0	27724	1.39926e+07
solcap_snp_c1_16351	0.6	0.4	0.4	0.48	0.75	solcap_snp_c1_16351	0.6	0.4	0.4	0.48	0.75	0.48	0.37	0	35261	288410
solcap_snp_c1_1638	0.35	0.65	0.35	0.45	0.68	solcap_snp_c1_1638	0.35	0.65	0.35	0.45	0.68	0.46	0.35	0	27335	1.7105e+07
solcap_snp_c1_16381	0.78	0.22	0.22	0.35	0.45	solcap_snp_c1_16381	0.78	0.22	0.22	0.35	0.45	0.35	0.29	0	9032	0.00265268
solcap_snp_c1_16382	0.27	0.73	0.27	0.39	0.43	solcap_snp_c1_16382	0.27	0.73	0.27	0.39	0.43	0.39	0.32	0	0.862	0.353112
solcap_snp_c1_16394	0.34	0.66	0.34	0.45	0.41	solcap_snp_c1_16394	0.34	0.66	0.34	0.45	0.41	0.45	0.35	0	0.884	0.347058
solcap_snp_c1_16406	0.67	0.33	0.33	0.44	0.64	solcap_snp_c1_16406	0.67	0.33	0.33	0.44	0.64	0.44	0.34	0	21802	3.02306e+08
solcap_snp_c1_16421	0.41	0.59	0.41	0.48	0.8	solcap_snp_c1_16421	0.41	0.59	0.41	0.48	0.8	0.48	0.37	0	47.15	657.683
solcap_snp_c1_16423	0.7	0.3	0.3	0.42	0.58	solcap_snp_c1_16423	0.7	0.3	0.3	0.42	0.58	0.42	0.33	0	16329	5.32544e+09
solcap_snp_c1_16425	0.23	0.77	0.23	0.36	0.46	solcap_snp_c1_16425	0.23	0.77	0.23	0.36	0.46	0.36	0.29	0	10018	0.00155059
solcap_snp_c1_16435	0.28	0.72	0.28	0.4	0.55	solcap_snp_c1_16435	0.28	0.72	0.28	0.4	0.55	0.4	0.32	0	16.19	5.72831e+09
solcap_snp_c1_16441	0.11	0.89	0.11	0.19	0.22	solcap_snp_c1_16441	0.11	0.89	0.11	0.19	0.22	0.19	0.18	0	1649	0.199052
solcap_snp_c1_1645	0.33	0.67	0.33	0.44	0.65	solcap_snp_c1_1645	0.33	0.67	0.33	0.44	0.65	0.44	0.35	0	22832	1.76757e+08
solcap_snp_c1_16450	0.31	0.69	0.31	0.43	0.62	solcap_snp_c1_16450	0.31	0.69	0.31	0.43	0.62	0.43	0.34	0	22015	2.70495e+08
solcap_snp_c1_16456	0.89	0.11	0.11	0.2	0.23	solcap_snp_c1_16456	0.89	0.11	0.11	0.2	0.23	0.2	0.18	0	1808	0.178746
solcap_snp_c1_16470	0.51	0.49	0.49	0.5	0.85	solcap_snp_c1_16470	0.51	0.49	0.49	0.5	0.85	0.5	0.37	0	52701	38.8477
solcap_snp_c1_16490	0.17	0.83	0.17	0.28	0.34	solcap_snp_c1_16490	0.17	0.83	0.17	0.28	0.34	0.28	0.24	0	4497	0.0339603
solcap_snp_c1_16495	0.79	0.21	0.21	0.34	0.32	solcap_snp_c1_16495	0.79	0.21	0.21	0.34	0.32	0.34	0.28	0	0.309	0.57825
solcap_snp_c1_16496	0.31	0.69	0.31	0.43	0.63	solcap_snp_c1_16496	0.31	0.69	0.31	0.43	0.63	0.43	0.34	0	22969	1.64658e+08
solcap_snp_c1_16513	0.65	0.35	0.35	0.45	0.68	solcap_snp_c1_16513	0.65	0.35	0.35	0.45	0.68	0.45	0.35	0	27335	1.7105e+07
solcap_snp_c1_16514	0.9	0.1	0.1	0.18	0.2	solcap_snp_c1_16514	0.9	0.1	0.1	0.18	0.2	0.18	0.16	0	1358	0.24388
solcap_snp_c1_16515	0.8	0.2	0.2	0.33	0.41	solcap_snp_c1_16515	0.8	0.2	0.2	0.33	0.41	0.33	0.27	0	7273	0.00699805
solcap_snp_c1_16526	0.92	0.08	0.08	0.14	0.14	solcap_snp_c1_16526	0.92	0.08	0.08	0.14	0.14	0.14	0.13	0	0.211	0.646298
solcap_snp_c1_1653	0.35	0.65	0.35	0.46	0.65	solcap_snp_c1_1653	0.35	0.65	0.35	0.46	0.65	0.46	0.35	0	20.35	6.44838e+07
solcap_snp_c1_16534	0.65	0.35	0.35	0.45	0.66	solcap_snp_c1_16534	0.65	0.35	0.35	0.45	0.66	0.45	0.35	0	23129	1.51518e+08
solcap_snp_c1_16535	0.11	0.89	0.11	0.19	0.22	solcap_snp_c1_16535	0.11	0.89	0.11	0.19	0.22	0.19	0.18	0	1649	0.199052
solcap_snp_c1_16542	0.38	0.62	0.38	0.47	0.75	solcap_snp_c1_16542	0.38	0.62	0.38	0.47	0.75	0.47	0.36	0	40375	20965.4
solcap_snp_c1_16555	0.4	0.6	0.4	0.48	0.8	solcap_snp_c1_16555	0.4	0.6	0.4	0.48	0.8	0.48	0.36	0	48889	270.881
solcap_snp_c1_16585	0.45	0.55	0.45	0.49	0.75	solcap_snp_c1_16585	0.45	0.55	0.45	0.49	0.75	0.49	0.37	0	28484	9.44814e+06
solcap_snp_c1_16625	0.64	0.36	0.36	0.46	0.7	solcap_snp_c1_16625	0.64	0.36	0.36	0.46	0.7	0.46	0.35	0	29834	470756
solcap_snp_c1_16636	0.1	0.9	0.1	0.17	0.19	solcap_snp_c1_16636	0.1	0.9	0.1	0.17	0.19	0.17	0.16	0	1225	0.268388
solcap_snp_c1_16651	0.78	0.22	0.22	0.34	0.44	solcap_snp_c1_16651	0.78	0.22	0.22	0.34	0.44	0.34	0.28	0	8567	0.0034235
solcap_snp_c1_16654	0.24	0.76	0.24	0.36	0.45	solcap_snp_c1_16654	0.24	0.76	0.24	0.36	0.45	0.36	0.3	0	7388	0.00656646
solcap_snp_c1_16656	0.33	0.67	0.33	0.44	0.65	solcap_snp_c1_16656	0.33	0.67	0.33	0.44	0.65	0.44	0.35	0	22832	1.76757e+08
solcap_snp_c1_16679	0.65	0.35	0.35	0.45	0.67	solcap_snp_c1_16679	0.65	0.35	0.35	0.45	0.67	0.45	0.35	0	26.15	3.15893e+06
solcap_snp_c1_16685	0.27	0.73	0.27	0.4	0.27	solcap_snp_c1_16685	0.27	0.73	0.27	0.4	0.27	0.4	0.32	0	10742	0.0010472
solcap_snp_c1_16689	0.18	0.82	0.18	0.29	0.34	solcap_snp_c1_16689	0.18	0.82	0.18	0.29	0.34	0.29	0.25	0	2.58	0.108247
solcap_snp_c1_16690	0.78	0.22	0.22	0.34	0.44	solcap_snp_c1_16690	0.78	0.22	0.22	0.34	0.44	0.34	0.28	0	8567	0.0034235
solcap_snp_c1_16695	0.44	0.56	0.44	0.49	0.82	solcap_snp_c1_16695	0.44	0.56	0.44	0.49	0.82	0.49	0.37	0	48397	348.047
solcap_snp_c1_16696	0.63	0.37	0.37	0.47	0.73	solcap_snp_c1_16696	0.63	0.37	0.37	0.47	0.73	0.47	0.36	0	33922	573716
solcap_snp_c1_16726	0.1	0.9	0.1	0.17	0.19	solcap_snp_c1_16726	0.1	0.9	0.1	0.17	0.19	0.17	0.16	0	1225	0.268388
solcap_snp_c1_16727	0.12	0.88	0.12	0.22	0.25	solcap_snp_c1_16727	0.12	0.88	0.12	0.22	0.25	0.22	0.19	0	2153	0.142309
solcap_snp_c1_16731	0.34	0.66	0.34	0.45	0.65	solcap_snp_c1_16731	0.34	0.66	0.34	0.45	0.65	0.45	0.35	0	20941	4.73538e+08
solcap_snp_c1_1683	0.33	0.67	0.33	0.44	0.65	solcap_snp_c1_1683	0.33	0.67	0.33	0.44	0.65	0.44	0.35	0	22832	1.76757e+08
solcap_snp_c1_1684	0.16	0.84	0.16	0.27	0.21	solcap_snp_c1_1684	0.16	0.84	0.16	0.27	0.21	0.27	0.23	0	5253	0.0219061
solcap_snp_c1_1737	0.46	0.54	0.46	0.5	0.82	solcap_snp_c1_1737	0.46	0.54	0.46	0.5	0.82	0.5	0.37	0	45772	1328.53
solcap_snp_c1_1739	0.7	0.3	0.3	0.42	0.58	solcap_snp_c1_1739	0.7	0.3	0.3	0.42	0.58	0.42	0.33	0	16329	5.32544e+09
solcap_snp_c1_1770	0.22	0.78	0.22	0.35	0.45	solcap_snp_c1_1770	0.22	0.78	0.22	0.35	0.45	0.35	0.29	0	9032	0.00265268
solcap_snp_c1_1778	0.4	0.6	0.4	0.48	0.8	solcap_snp_c1_1778	0.4	0.6	0.4	0.48	0.8	0.48	0.36	0	48889	270.881
solcap_snp_c1_1779	0.4	0.6	0.4	0.48	0.8	solcap_snp_c1_1779	0.4	0.6	0.4	0.48	0.8	0.48	0.36	0	48889	270.881
solcap_snp_c1_1780	0.06	0.94	0.06	0.12	0.13	solcap_snp_c1_1780	0.06	0.94	0.06	0.12	0.13	0.12	0.11	0	0.508	0.47598
solcap_snp_c1_1781	0.4	0.6	0.4	0.48	0.8	solcap_snp_c1_1781	0.4	0.6	0.4	0.48	0.8	0.48	0.36	0	48889	270.881
solcap_snp_c1_1802	0.25	0.75	0.25	0.37	0.31	solcap_snp_c1_1802	0.25	0.75	0.25	0.37	0.31	0.37	0.3	0	3015	0.0825082
solcap_snp_c1_1838	0.7	0.3	0.3	0.42	0.6	solcap_snp_c1_1838	0.7	0.3	0.3	0.42	0.6	0.42	0.33	0	20204	6.96043e+08
solcap_snp_c1_1847	0.51	0.49	0.49	0.5	0.64	solcap_snp_c1_1847	0.51	0.49	0.49	0.5	0.64	0.5	0.37	0	8207	0.0041727
solcap_snp_c1_1853	0.49	0.51	0.49	0.5	0.48	solcap_snp_c1_1853	0.49	0.51	0.49	0.5	0.48	0.5	0.37	0	0.14	0.708507
solcap_snp_c1_1873	0.66	0.34	0.34	0.45	0.58	solcap_snp_c1_1873	0.66	0.34	0.34	0.45	0.58	0.45	0.35	0	10114	0.00147169
solcap_snp_c1_1874	0.43	0.57	0.43	0.49	0.42	solcap_snp_c1_1874	0.43	0.57	0.43	0.49	0.42	0.49	0.37	0	2331	0.126852
solcap_snp_c1_1875	0.11	0.89	0.11	0.2	0.23	solcap_snp_c1_1875	0.11	0.89	0.11	0.2	0.23	0.2	0.18	0	1808	0.178746
solcap_snp_c1_1881	0.77	0.23	0.23	0.35	0.45	solcap_snp_c1_1881	0.77	0.23	0.23	0.35	0.45	0.35	0.29	0	9516	0.00203736
solcap_snp_c1_1908	0.9	0.1	0.1	0.18	0.2	solcap_snp_c1_1908	0.9	0.1	0.1	0.18	0.2	0.18	0.16	0	1358	0.24388
solcap_snp_c1_1909	0.72	0.28	0.28	0.4	0.55	solcap_snp_c1_1909	0.72	0.28	0.28	0.4	0.55	0.4	0.32	0	16.19	5.72831e+09
solcap_snp_c1_1914	0.88	0.12	0.12	0.22	0.25	solcap_snp_c1_1914	0.88	0.12	0.12	0.22	0.25	0.22	0.19	0	2153	0.142309
solcap_snp_c1_1918	0.42	0.58	0.42	0.49	0.42	solcap_snp_c1_1918	0.42	0.58	0.42	0.49	0.42	0.49	0.37	0	2175	0.140243
solcap_snp_c1_1923	0.46	0.54	0.46	0.5	0.44	solcap_snp_c1_1923	0.46	0.54	0.46	0.5	0.44	0.5	0.37	0	1654	0.198382
solcap_snp_c1_1948	0.32	0.68	0.32	0.43	0.6	solcap_snp_c1_1948	0.32	0.68	0.32	0.43	0.6	0.43	0.34	0	16124	5.93351e+09
solcap_snp_c1_1954	0.89	0.11	0.11	0.2	0.21	solcap_snp_c1_1954	0.89	0.11	0.11	0.2	0.21	0.2	0.18	0	0.158	0.690623
solcap_snp_c1_1959	0.3	0.7	0.3	0.42	0.6	solcap_snp_c1_1959	0.3	0.7	0.3	0.42	0.6	0.42	0.33	0	20204	6.96043e+08
solcap_snp_c1_197	0.9	0.1	0.1	0.19	0.21	solcap_snp_c1_197	0.9	0.1	0.1	0.19	0.21	0.19	0.17	0	1499	0.220765
solcap_snp_c1_200	0.54	0.46	0.46	0.5	0.49	solcap_snp_c1_200	0.54	0.46	0.46	0.5	0.49	0.5	0.37	0	0.018	0.891871
solcap_snp_c1_2009	0.9	0.1	0.1	0.17	0.19	solcap_snp_c1_2009	0.9	0.1	0.1	0.17	0.19	0.17	0.16	0	1225	0.268388
solcap_snp_c1_2038	0.9	0.1	0.1	0.17	0.19	solcap_snp_c1_2038	0.9	0.1	0.1	0.17	0.19	0.17	0.16	0	1225	0.268388
solcap_snp_c1_2039	0.65	0.35	0.35	0.45	0.65	solcap_snp_c1_2039	0.65	0.35	0.35	0.45	0.65	0.45	0.35	0	22015	2.70495e+08
solcap_snp_c1_2051	0.9	0.1	0.1	0.18	0.2	solcap_snp_c1_2051	0.9	0.1	0.1	0.18	0.2	0.18	0.16	0	1358	0.24388
solcap_snp_c1_2060	0.86	0.14	0.14	0.24	0.17	solcap_snp_c1_2060	0.86	0.14	0.14	0.24	0.17	0.24	0.21	0	9033	0.00265104
solcap_snp_c1_2071	0.41	0.59	0.41	0.49	0.7	solcap_snp_c1_2071	0.41	0.59	0.41	0.49	0.7	0.49	0.37	0	21593	3.37157e+08
solcap_snp_c1_2082	0.41	0.59	0.41	0.48	0.78	solcap_snp_c1_2082	0.41	0.59	0.41	0.48	0.78	0.48	0.37	0	41889	9662.67
solcap_snp_c1_2091	0.32	0.68	0.32	0.44	0.65	solcap_snp_c1_2091	0.32	0.68	0.32	0.44	0.65	0.44	0.34	0	24977	5.80242e+07
solcap_snp_c1_2109	0.36	0.64	0.36	0.46	0.71	solcap_snp_c1_2109	0.36	0.64	0.36	0.46	0.71	0.46	0.36	0	31149	2.38918e+06
solcap_snp_c1_211	0.83	0.17	0.17	0.28	0.3	solcap_snp_c1_211	0.83	0.17	0.17	0.28	0.3	0.28	0.24	0	0.574	0.448782
solcap_snp_c1_212	0.24	0.76	0.24	0.37	0.48	solcap_snp_c1_212	0.24	0.76	0.24	0.37	0.48	0.37	0.3	0	11079	0.000872978
solcap_snp_c1_2124	0.7	0.3	0.3	0.42	0.57	solcap_snp_c1_2124	0.7	0.3	0.3	0.42	0.57	0.42	0.33	0	15525	8.14171e+09
solcap_snp_c1_2126	0.89	0.11	0.11	0.2	0.23	solcap_snp_c1_2126	0.89	0.11	0.11	0.2	0.23	0.2	0.18	0	1808	0.178746
solcap_snp_c1_2139	0.3	0.7	0.3	0.42	0.6	solcap_snp_c1_2139	0.3	0.7	0.3	0.42	0.6	0.42	0.33	0	20204	6.96043e+08
solcap_snp_c1_2162	0.06	0.94	0.06	0.11	0.1	solcap_snp_c1_2162	0.06	0.94	0.06	0.11	0.1	0.11	0.11	0	1116	0.29087
solcap_snp_c1_2180	0.17	0.83	0.17	0.28	0.34	solcap_snp_c1_2180	0.17	0.83	0.17	0.28	0.34	0.28	0.24	0	4497	0.0339603
solcap_snp_c1_2181	0.16	0.84	0.16	0.27	0.33	solcap_snp_c1_2181	0.16	0.84	0.16	0.27	0.33	0.27	0.24	0	4211	0.040168
solcap_snp_c1_2203	0.1	0.9	0.1	0.19	0.21	solcap_snp_c1_2203	0.1	0.9	0.1	0.19	0.21	0.19	0.17	0	1499	0.220765
solcap_snp_c1_2209	0.38	0.62	0.38	0.47	0.69	solcap_snp_c1_2209	0.38	0.62	0.38	0.47	0.69	0.47	0.36	0	23.64	1.16132e+08
solcap_snp_c1_2228	0.37	0.63	0.37	0.47	0.45	solcap_snp_c1_2228	0.37	0.63	0.37	0.47	0.45	0.47	0.36	0	0.199	0.655451
solcap_snp_c1_23	0.81	0.19	0.19	0.3	0.37	solcap_snp_c1_23	0.81	0.19	0.19	0.3	0.37	0.3	0.26	0	5771	0.0162924
solcap_snp_c1_2314	0.77	0.23	0.23	0.36	0.46	solcap_snp_c1_2314	0.77	0.23	0.23	0.36	0.46	0.36	0.29	0	10018	0.00155059
solcap_snp_c1_2319	0.58	0.42	0.42	0.49	0.73	solcap_snp_c1_2319	0.58	0.42	0.42	0.49	0.73	0.49	0.37	0	26905	2.13659e+07
solcap_snp_c1_233	0.35	0.65	0.35	0.46	0.69	solcap_snp_c1_233	0.35	0.65	0.35	0.46	0.69	0.46	0.35	0	28563	907081
solcap_snp_c1_2333	0.67	0.33	0.33	0.44	0.63	solcap_snp_c1_2333	0.67	0.33	0.33	0.44	0.63	0.44	0.35	0	18908	1.37203e+08
solcap_snp_c1_2340	0.06	0.94	0.06	0.11	0.12	solcap_snp_c1_2340	0.06	0.94	0.06	0.11	0.12	0.11	0.11	0	0.434	0.510106
solcap_snp_c1_2350	0.58	0.42	0.42	0.49	0.82	solcap_snp_c1_2350	0.58	0.42	0.42	0.49	0.82	0.49	0.37	0	51072	8.90603
solcap_snp_c1_237	0.94	0.06	0.06	0.11	0.12	solcap_snp_c1_237	0.94	0.06	0.06	0.11	0.12	0.11	0.11	0	0.434	0.510106
solcap_snp_c1_239	0.37	0.63	0.37	0.47	0.71	solcap_snp_c1_239	0.37	0.63	0.37	0.47	0.71	0.47	0.36	0	29338	6.07988e+06
solcap_snp_c1_2405	0.46	0.54	0.46	0.5	0.86	solcap_snp_c1_2405	0.46	0.54	0.46	0.5	0.86	0.5	0.37	0	60059	0.920454
solcap_snp_c1_2417	0.39	0.61	0.39	0.48	0.73	solcap_snp_c1_2417	0.39	0.61	0.39	0.48	0.73	0.48	0.36	0	30579	3.20563e+06
solcap_snp_c1_242	0.06	0.94	0.06	0.11	0.12	solcap_snp_c1_242	0.06	0.94	0.06	0.11	0.12	0.11	0.11	0	0.434	0.510106
solcap_snp_c1_2458	0.43	0.57	0.43	0.49	0.8	solcap_snp_c1_2458	0.43	0.57	0.43	0.49	0.8	0.49	0.37	0	44297	2822.2
solcap_snp_c1_2459	0.67	0.33	0.33	0.44	0.64	solcap_snp_c1_2459	0.67	0.33	0.33	0.44	0.64	0.44	0.34	0	21802	3.02306e+08
solcap_snp_c1_2484	0.69	0.31	0.31	0.43	0.63	solcap_snp_c1_2484	0.69	0.31	0.31	0.43	0.63	0.43	0.34	0	22969	1.64658e+08
solcap_snp_c1_2519	0.48	0.52	0.48	0.5	0.39	solcap_snp_c1_2519	0.48	0.52	0.48	0.5	0.39	0.5	0.37	0	5159	0.0231268
solcap_snp_c1_2520	0.57	0.43	0.43	0.49	0.38	solcap_snp_c1_2520	0.57	0.43	0.43	0.49	0.38	0.49	0.37	0	5317	0.0211167
solcap_snp_c1_2531	0.36	0.64	0.36	0.46	0.69	solcap_snp_c1_2531	0.36	0.64	0.36	0.46	0.69	0.46	0.36	0	26.72	2.35187e+07
solcap_snp_c1_2535	0.42	0.58	0.42	0.49	0.75	solcap_snp_c1_2535	0.42	0.58	0.42	0.49	0.75	0.49	0.37	0	32795	1.02422e+06
solcap_snp_c1_2574	0.73	0.27	0.27	0.4	0.55	solcap_snp_c1_2574	0.73	0.27	0.27	0.4	0.55	0.4	0.32	0	15469	8.38807e+08
solcap_snp_c1_2587	0.81	0.19	0.19	0.3	0.35	solcap_snp_c1_2587	0.81	0.19	0.19	0.3	0.35	0.3	0.26	0	3145	0.0761459
solcap_snp_c1_26	0.41	0.59	0.41	0.48	0.76	solcap_snp_c1_26	0.41	0.59	0.41	0.48	0.76	0.48	0.37	0	36939	121909
solcap_snp_c1_2630	0.86	0.14	0.14	0.24	0.27	solcap_snp_c1_2630	0.86	0.14	0.14	0.24	0.27	0.24	0.21	0	2742	0.097719
solcap_snp_c1_2632	0.19	0.81	0.19	0.31	0.36	solcap_snp_c1_2632	0.19	0.81	0.19	0.31	0.36	0.31	0.26	0	3.45	0.0632484
solcap_snp_c1_2640	0.44	0.56	0.44	0.49	0.81	solcap_snp_c1_2640	0.44	0.56	0.44	0.49	0.81	0.49	0.37	0	45211	1768.69
solcap_snp_c1_2641	0.34	0.66	0.34	0.45	0.4	solcap_snp_c1_2641	0.34	0.66	0.34	0.45	0.4	0.45	0.35	0	1191	0.275214
solcap_snp_c1_2652	0.14	0.86	0.14	0.24	0.22	solcap_snp_c1_2652	0.14	0.86	0.14	0.24	0.22	0.24	0.21	0	0.597	0.439637
solcap_snp_c1_2653	0.29	0.71	0.29	0.41	0.49	solcap_snp_c1_2653	0.29	0.71	0.29	0.41	0.49	0.41	0.33	0	3967	0.0464009
solcap_snp_c1_2655	0.83	0.17	0.17	0.29	0.35	solcap_snp_c1_2655	0.83	0.17	0.17	0.29	0.35	0.29	0.24	0	4795	0.0285372
solcap_snp_c1_2656	0.84	0.16	0.16	0.27	0.31	solcap_snp_c1_2656	0.84	0.16	0.16	0.27	0.31	0.27	0.24	0	1837	0.175308
solcap_snp_c1_2657	0.13	0.87	0.13	0.22	0.25	solcap_snp_c1_2657	0.13	0.87	0.13	0.22	0.25	0.22	0.2	0	2339	0.126137
solcap_snp_c1_2658	0.83	0.17	0.17	0.29	0.35	solcap_snp_c1_2658	0.83	0.17	0.17	0.29	0.35	0.29	0.24	0	4795	0.0285372
solcap_snp_c1_2660	0.14	0.86	0.14	0.24	0.22	solcap_snp_c1_2660	0.14	0.86	0.14	0.24	0.22	0.24	0.21	0	0.597	0.439637
solcap_snp_c1_2661	0.88	0.12	0.12	0.22	0.25	solcap_snp_c1_2661	0.88	0.12	0.12	0.22	0.25	0.22	0.19	0	2153	0.142309
solcap_snp_c1_2672	0.12	0.88	0.12	0.21	0.24	solcap_snp_c1_2672	0.12	0.88	0.12	0.21	0.24	0.21	0.19	0	1976	0.159837
solcap_snp_c1_2673	0.13	0.87	0.13	0.23	0.26	solcap_snp_c1_2673	0.13	0.87	0.13	0.23	0.26	0.23	0.2	0	2536	0.111288
solcap_snp_c1_2681	0.68	0.32	0.32	0.44	0.63	solcap_snp_c1_2681	0.68	0.32	0.32	0.44	0.63	0.44	0.34	0	20807	5.07989e+08
solcap_snp_c1_2689	0.69	0.31	0.31	0.43	0.61	solcap_snp_c1_2689	0.69	0.31	0.31	0.43	0.61	0.43	0.34	0	18919	1.36353e+09
solcap_snp_c1_2702	0.95	0.05	0.05	0.09	0.09	solcap_snp_c1_2702	0.95	0.05	0.05	0.09	0.09	0.09	0.08	0	0.249	0.617475
solcap_snp_c1_2718	0.12	0.88	0.12	0.22	0.25	solcap_snp_c1_2718	0.12	0.88	0.12	0.22	0.25	0.22	0.19	0	2153	0.142309
solcap_snp_c1_2724	0.11	0.89	0.11	0.19	0.22	solcap_snp_c1_2724	0.11	0.89	0.11	0.19	0.22	0.19	0.18	0	1649	0.199052
solcap_snp_c1_274	0.83	0.17	0.17	0.28	0.25	solcap_snp_c1_274	0.83	0.17	0.17	0.28	0.25	0.28	0.24	0	1657	0.198026
solcap_snp_c1_2778	0.29	0.71	0.29	0.41	0.55	solcap_snp_c1_2778	0.29	0.71	0.29	0.41	0.55	0.41	0.33	0	14003	0.000182536
solcap_snp_c1_2780	0.31	0.69	0.31	0.43	0.38	solcap_snp_c1_2780	0.31	0.69	0.31	0.43	0.38	0.43	0.34	0	1237	0.266084
solcap_snp_c1_2789	0.39	0.61	0.39	0.48	0.73	solcap_snp_c1_2789	0.39	0.61	0.39	0.48	0.73	0.48	0.36	0	30579	3.20563e+06
solcap_snp_c1_2790	0.3	0.7	0.3	0.42	0.59	solcap_snp_c1_2790	0.3	0.7	0.3	0.42	0.59	0.42	0.33	0	19344	1.09137e+09
solcap_snp_c1_2793	0.14	0.86	0.14	0.24	0.27	solcap_snp_c1_2793	0.14	0.86	0.14	0.24	0.27	0.24	0.21	0	2742	0.097719
solcap_snp_c1_2799	0.77	0.23	0.23	0.35	0.42	solcap_snp_c1_2799	0.77	0.23	0.23	0.35	0.42	0.35	0.29	0	3996	0.0456185
solcap_snp_c1_2840	0.7	0.3	0.3	0.42	0.58	solcap_snp_c1_2840	0.7	0.3	0.3	0.42	0.58	0.42	0.33	0	16329	5.32544e+09
solcap_snp_c1_2865	0.1	0.9	0.1	0.19	0.21	solcap_snp_c1_2865	0.1	0.9	0.1	0.19	0.21	0.19	0.17	0	1499	0.220765
solcap_snp_c1_287	0.15	0.85	0.15	0.26	0.29	solcap_snp_c1_287	0.15	0.85	0.15	0.26	0.29	0.26	0.23	0	1.41	0.235048
solcap_snp_c1_288	0.87	0.13	0.13	0.22	0.25	solcap_snp_c1_288	0.87	0.13	0.13	0.22	0.25	0.22	0.2	0	2339	0.126137
solcap_snp_c1_289	0.44	0.56	0.44	0.49	0.85	solcap_snp_c1_289	0.44	0.56	0.44	0.49	0.85	0.49	0.37	0	56213	6.50367
solcap_snp_c1_2953	0.4	0.6	0.4	0.48	0.81	solcap_snp_c1_2953	0.4	0.6	0.4	0.48	0.81	0.48	0.37	0	50773	103.707
solcap_snp_c1_2960	0.59	0.41	0.41	0.49	0.77	solcap_snp_c1_2960	0.59	0.41	0.41	0.49	0.77	0.49	0.37	0	38679	49958.9
solcap_snp_c1_2979	0.87	0.13	0.13	0.22	0.25	solcap_snp_c1_2979	0.87	0.13	0.13	0.22	0.25	0.22	0.2	0	2339	0.126137
solcap_snp_c1_3003	0.41	0.59	0.41	0.48	0.82	solcap_snp_c1_3003	0.41	0.59	0.41	0.48	0.82	0.48	0.37	0	52722	38.4283
solcap_snp_c1_3013	0.59	0.41	0.41	0.49	0.81	solcap_snp_c1_3013	0.59	0.41	0.41	0.49	0.81	0.49	0.37	0	49076	246.175
solcap_snp_c1_305	0.59	0.41	0.41	0.48	0.71	solcap_snp_c1_305	0.59	0.41	0.41	0.48	0.71	0.48	0.37	0	23956	9.85854e+07
solcap_snp_c1_3052	0.48	0.52	0.48	0.5	0.69	solcap_snp_c1_3052	0.48	0.52	0.48	0.5	0.69	0.5	0.37	0	16.19	5.72831e+09
solcap_snp_c1_3060	0.39	0.61	0.39	0.47	0.74	solcap_snp_c1_3060	0.39	0.61	0.39	0.47	0.74	0.47	0.36	0	33632	665939
solcap_snp_c1_3063	0.2	0.8	0.2	0.33	0.41	solcap_snp_c1_3063	0.2	0.8	0.2	0.33	0.41	0.33	0.27	0	7273	0.00699805
solcap_snp_c1_307	0.38	0.62	0.38	0.47	0.73	solcap_snp_c1_307	0.38	0.62	0.38	0.47	0.73	0.47	0.36	0	32149	1.42772e+06
solcap_snp_c1_3074	0.32	0.68	0.32	0.44	0.61	solcap_snp_c1_3074	0.32	0.68	0.32	0.44	0.61	0.44	0.34	0	17018	3.70345e+09
solcap_snp_c1_3081	0.73	0.27	0.27	0.39	0.54	solcap_snp_c1_3081	0.73	0.27	0.27	0.39	0.54	0.39	0.32	0	14772	0.000121311
solcap_snp_c1_3098	0.14	0.86	0.14	0.24	0.28	solcap_snp_c1_3098	0.14	0.86	0.14	0.24	0.28	0.24	0.21	0	2959	0.0853836
solcap_snp_c1_3118	0.31	0.69	0.31	0.43	0.63	solcap_snp_c1_3118	0.31	0.69	0.31	0.43	0.63	0.43	0.34	0	22969	1.64658e+08
solcap_snp_c1_3125	0.41	0.59	0.41	0.49	0.83	solcap_snp_c1_3125	0.41	0.59	0.41	0.49	0.83	0.49	0.37	0	54739	13.7655
solcap_snp_c1_3126	0.69	0.31	0.31	0.43	0.58	solcap_snp_c1_3126	0.69	0.31	0.31	0.43	0.58	0.43	0.34	0	14433	0.000145228
solcap_snp_c1_3130	0.68	0.32	0.32	0.43	0.62	solcap_snp_c1_3130	0.68	0.32	0.32	0.43	0.62	0.43	0.34	0	19846	8.39165e+08
solcap_snp_c1_3141	0.27	0.73	0.27	0.39	0.54	solcap_snp_c1_3141	0.27	0.73	0.27	0.39	0.54	0.39	0.32	0	14772	0.000121311
solcap_snp_c1_3142	0.59	0.41	0.41	0.49	0.41	solcap_snp_c1_3142	0.59	0.41	0.41	0.49	0.41	0.49	0.37	0	2.7	0.100376
solcap_snp_c1_3144	0.76	0.24	0.24	0.36	0.45	solcap_snp_c1_3144	0.76	0.24	0.24	0.36	0.45	0.36	0.3	0	7388	0.00656646
solcap_snp_c1_3147	0.67	0.33	0.33	0.44	0.62	solcap_snp_c1_3147	0.67	0.33	0.33	0.44	0.62	0.44	0.34	0	17945	2.27355e+09
solcap_snp_c1_3151	0.06	0.94	0.06	0.11	0.12	solcap_snp_c1_3151	0.06	0.94	0.06	0.11	0.12	0.11	0.11	0	0.434	0.510106
solcap_snp_c1_3154	0.14	0.86	0.14	0.24	0.26	solcap_snp_c1_3154	0.14	0.86	0.14	0.24	0.26	0.24	0.21	0	0.87	0.35101
solcap_snp_c1_3166	0.43	0.57	0.43	0.49	0.75	solcap_snp_c1_3166	0.43	0.57	0.43	0.49	0.75	0.49	0.37	0	30104	4.09566e+06
solcap_snp_c1_3193	0.14	0.86	0.14	0.24	0.14	solcap_snp_c1_3193	0.14	0.86	0.14	0.24	0.14	0.24	0.21	0	20984	4.63159e+08
solcap_snp_c1_3199	0.84	0.16	0.16	0.27	0.33	solcap_snp_c1_3199	0.84	0.16	0.16	0.27	0.33	0.27	0.24	0	4211	0.040168
solcap_snp_c1_3221	0.34	0.66	0.34	0.45	0.67	solcap_snp_c1_3221	0.34	0.66	0.34	0.45	0.67	0.45	0.35	0	28259	1.06143e+07
solcap_snp_c1_3227	0.48	0.52	0.48	0.5	0.65	solcap_snp_c1_3227	0.48	0.52	0.48	0.5	0.65	0.5	0.37	0	9481	0.00207619
solcap_snp_c1_3234	0.69	0.31	0.31	0.43	0.61	solcap_snp_c1_3234	0.69	0.31	0.31	0.43	0.61	0.43	0.34	0	18919	1.36353e+09
solcap_snp_c1_3241	0.35	0.65	0.35	0.45	0.7	solcap_snp_c1_3241	0.35	0.65	0.35	0.45	0.7	0.46	0.35	0	31893	1.62862e+06
solcap_snp_c1_3255	0.36	0.64	0.36	0.46	0.69	solcap_snp_c1_3255	0.36	0.64	0.36	0.46	0.69	0.46	0.36	0	26.72	2.35187e+07
solcap_snp_c1_329	0.45	0.55	0.45	0.5	0.4	solcap_snp_c1_329	0.45	0.55	0.45	0.5	0.4	0.5	0.37	0	4112	0.0425912
solcap_snp_c1_3311	0.91	0.09	0.09	0.16	0.14	solcap_snp_c1_3311	0.91	0.09	0.09	0.16	0.14	0.16	0.15	0	2032	0.154063
solcap_snp_c1_3326	0.2	0.8	0.2	0.33	0.41	solcap_snp_c1_3326	0.2	0.8	0.2	0.33	0.41	0.33	0.27	0	7273	0.00699805
solcap_snp_c1_3343	0.1	0.9	0.1	0.18	0.2	solcap_snp_c1_3343	0.1	0.9	0.1	0.18	0.2	0.18	0.16	0	1358	0.24388
solcap_snp_c1_3347	0.39	0.61	0.39	0.47	0.46	solcap_snp_c1_3347	0.39	0.61	0.39	0.47	0.46	0.47	0.36	0	0.054	0.815708
solcap_snp_c1_335	0.75	0.25	0.25	0.38	0.5	solcap_snp_c1_335	0.75	0.25	0.25	0.38	0.5	0.38	0.3	0	12222	0.000472236
solcap_snp_c1_3371	0.33	0.67	0.33	0.44	0.64	solcap_snp_c1_3371	0.33	0.67	0.33	0.44	0.64	0.44	0.34	0	21802	3.02306e+08
solcap_snp_c1_3375	0.24	0.76	0.24	0.37	0.46	solcap_snp_c1_3375	0.24	0.76	0.24	0.37	0.46	0.37	0.3	0	7.88	0.00499785
solcap_snp_c1_3392	0.46	0.54	0.46	0.5	0.86	solcap_snp_c1_3392	0.46	0.54	0.46	0.5	0.86	0.5	0.37	0	60059	0.920454
solcap_snp_c1_3393	0.87	0.13	0.13	0.22	0.25	solcap_snp_c1_3393	0.87	0.13	0.13	0.22	0.25	0.22	0.2	0	2339	0.126137
solcap_snp_c1_3436	0.61	0.39	0.39	0.48	0.71	solcap_snp_c1_3436	0.61	0.39	0.39	0.48	0.71	0.48	0.36	0	26.31	2.90713e+07
solcap_snp_c1_3443	0.72	0.28	0.28	0.4	0.56	solcap_snp_c1_3443	0.72	0.28	0.28	0.4	0.56	0.4	0.32	0	16938	3.86209e+09
solcap_snp_c1_3450	0.73	0.27	0.27	0.39	0.54	solcap_snp_c1_3450	0.73	0.27	0.27	0.39	0.54	0.39	0.32	0	14772	0.000121311
solcap_snp_c1_3458	0.62	0.38	0.38	0.47	0.73	solcap_snp_c1_3458	0.62	0.38	0.38	0.47	0.73	0.47	0.36	0	32149	1.42772e+06
solcap_snp_c1_3461	0.29	0.71	0.29	0.41	0.53	solcap_snp_c1_3461	0.29	0.71	0.29	0.41	0.53	0.41	0.33	0	8504	0.0035437
solcap_snp_c1_3462	0.72	0.28	0.28	0.4	0.56	solcap_snp_c1_3462	0.72	0.28	0.28	0.4	0.56	0.4	0.32	0	16938	3.86209e+09
solcap_snp_c1_3476	0.6	0.4	0.4	0.48	0.71	solcap_snp_c1_3476	0.6	0.4	0.4	0.48	0.71	0.48	0.36	0	25057	5.56656e+07
solcap_snp_c1_3478	0.2	0.8	0.2	0.31	0.35	solcap_snp_c1_3478	0.2	0.8	0.2	0.31	0.35	0.31	0.27	0	1783	0.181779
solcap_snp_c1_3484	0.31	0.69	0.31	0.43	0.63	solcap_snp_c1_3484	0.31	0.69	0.31	0.43	0.63	0.43	0.34	0	22969	1.64658e+08
solcap_snp_c1_3494	0.28	0.72	0.28	0.4	0.56	solcap_snp_c1_3494	0.28	0.72	0.28	0.4	0.56	0.4	0.32	0	16938	3.86209e+09
solcap_snp_c1_3495	0.69	0.31	0.31	0.43	0.61	solcap_snp_c1_3495	0.69	0.31	0.31	0.43	0.61	0.43	0.34	0	18919	1.36353e+09
solcap_snp_c1_3497	0.05	0.95	0.05	0.1	0.06	solcap_snp_c1_3497	0.05	0.95	0.05	0.1	0.06	0.1	0.09	0	11989	0.000535033
solcap_snp_c1_3499	0.58	0.42	0.42	0.49	0.83	solcap_snp_c1_3499	0.58	0.42	0.42	0.49	0.83	0.49	0.37	0	53137	3.11023
solcap_snp_c1_3514	0.69	0.31	0.31	0.43	0.6	solcap_snp_c1_3514	0.69	0.31	0.31	0.43	0.6	0.43	0.34	0	18025	2.18043e+09
solcap_snp_c1_3515	0.47	0.53	0.47	0.5	0.43	solcap_snp_c1_3515	0.47	0.53	0.47	0.5	0.43	0.5	0.37	0	2217	0.136462
solcap_snp_c1_3525	0.64	0.36	0.36	0.46	0.72	solcap_snp_c1_3525	0.64	0.36	0.36	0.46	0.72	0.46	0.35	0	34531	419525
solcap_snp_c1_3526	0.53	0.47	0.47	0.5	0.81	solcap_snp_c1_3526	0.53	0.47	0.47	0.5	0.81	0.5	0.37	0	42936	565.616
solcap_snp_c1_3544	0.62	0.38	0.38	0.47	0.7	solcap_snp_c1_3544	0.62	0.38	0.38	0.47	0.7	0.47	0.36	0	26385	2.79768e+07
solcap_snp_c1_3553	0.18	0.82	0.18	0.3	0.36	solcap_snp_c1_3553	0.18	0.82	0.18	0.3	0.36	0.3	0.25	0	5432	0.0197699
solcap_snp_c1_3596	0.69	0.31	0.31	0.43	0.6	solcap_snp_c1_3596	0.69	0.31	0.31	0.43	0.6	0.43	0.34	0	18025	2.18043e+09
solcap_snp_c1_3597	0.57	0.43	0.43	0.49	0.43	solcap_snp_c1_3597	0.57	0.43	0.43	0.49	0.43	0.49	0.37	0	1838	0.175187
solcap_snp_c1_3598	0.23	0.77	0.23	0.36	0.39	solcap_snp_c1_3598	0.23	0.77	0.23	0.36	0.39	0.36	0.29	0	1047	0.30613
solcap_snp_c1_36	0.57	0.43	0.43	0.49	0.37	solcap_snp_c1_36	0.57	0.43	0.43	0.49	0.37	0.49	0.37	0	6358	0.0116837
solcap_snp_c1_3608	0.26	0.74	0.26	0.38	0.37	solcap_snp_c1_3608	0.26	0.74	0.26	0.38	0.37	0.38	0.31	0	0.094	0.759668
solcap_snp_c1_3612	0.32	0.68	0.32	0.43	0.62	solcap_snp_c1_3612	0.32	0.68	0.32	0.43	0.62	0.43	0.34	0	19846	8.39165e+08
solcap_snp_c1_3613	0.76	0.24	0.24	0.36	0.47	solcap_snp_c1_3613	0.76	0.24	0.24	0.36	0.47	0.36	0.3	0	10539	0.0011691
solcap_snp_c1_3616	0.85	0.15	0.15	0.26	0.31	solcap_snp_c1_3616	0.85	0.15	0.15	0.26	0.31	0.26	0.23	0	3676	0.0552154
solcap_snp_c1_3638	0.36	0.64	0.36	0.46	0.7	solcap_snp_c1_3638	0.36	0.64	0.36	0.46	0.7	0.46	0.35	0	29834	4.70756e+06
solcap_snp_c1_3639	0.17	0.83	0.17	0.29	0.35	solcap_snp_c1_3639	0.17	0.83	0.17	0.29	0.35	0.29	0.24	0	4795	0.0285372
solcap_snp_c1_364	0.82	0.18	0.18	0.3	0.36	solcap_snp_c1_364	0.82	0.18	0.18	0.3	0.36	0.3	0.25	0	5432	0.0197699
solcap_snp_c1_3647	0.61	0.39	0.39	0.48	0.73	solcap_snp_c1_3647	0.61	0.39	0.39	0.48	0.73	0.48	0.36	0	30579	3.20563e+06
solcap_snp_c1_3662	0.7	0.3	0.3	0.42	0.59	solcap_snp_c1_3662	0.7	0.3	0.3	0.42	0.59	0.42	0.33	0	19344	1.09137e+09
solcap_snp_c1_3663	0.9	0.1	0.1	0.19	0.21	solcap_snp_c1_3663	0.9	0.1	0.1	0.19	0.21	0.19	0.17	0	1499	0.220765
solcap_snp_c1_3687	0.54	0.46	0.46	0.5	0.84	solcap_snp_c1_3687	0.54	0.46	0.46	0.5	0.84	0.5	0.37	0	51107	87.4698
solcap_snp_c1_369	0.08	0.92	0.08	0.14	0.1	solcap_snp_c1_369	0.08	0.92	0.08	0.14	0.1	0.14	0.13	0	9818	0.00172818
solcap_snp_c1_3691	0.8	0.2	0.2	0.32	0.4	solcap_snp_c1_3691	0.8	0.2	0.2	0.32	0.4	0.32	0.27	0	6875	0.00874098
solcap_snp_c1_3693	0.59	0.41	0.41	0.48	0.78	solcap_snp_c1_3693	0.59	0.41	0.41	0.48	0.78	0.48	0.37	0	41889	9662.67
solcap_snp_c1_3694	0.24	0.76	0.24	0.36	0.47	solcap_snp_c1_3694	0.24	0.76	0.24	0.36	0.47	0.36	0.3	0	10539	0.0011691
solcap_snp_c1_3696	0.71	0.29	0.29	0.41	0.57	solcap_snp_c1_3696	0.71	0.29	0.29	0.41	0.57	0.41	0.33	0	17712	2.56962e+09
solcap_snp_c1_3722	0.72	0.28	0.28	0.4	0.54	solcap_snp_c1_3722	0.72	0.28	0.28	0.4	0.54	0.4	0.32	0	12588	0.000388265
solcap_snp_c1_3740	0.31	0.69	0.31	0.43	0.62	solcap_snp_c1_3740	0.31	0.69	0.31	0.43	0.62	0.43	0.34	0	22015	2.70495e+08
solcap_snp_c1_3747	0.34	0.66	0.34	0.45	0.64	solcap_snp_c1_3747	0.34	0.66	0.34	0.45	0.64	0.45	0.35	0	19906	8.13455e+08
solcap_snp_c1_3750	0.65	0.35	0.35	0.46	0.64	solcap_snp_c1_3750	0.65	0.35	0.35	0.46	0.64	0.46	0.35	0	16765	4.23111e+09
solcap_snp_c1_3753	0.36	0.64	0.36	0.46	0.65	solcap_snp_c1_3753	0.36	0.64	0.36	0.46	0.65	0.46	0.36	0	18.88	1.39234e+09
solcap_snp_c1_3767	0.66	0.34	0.34	0.45	0.65	solcap_snp_c1_3767	0.66	0.34	0.34	0.45	0.65	0.45	0.35	0	23.9	1.0148e+08
solcap_snp_c1_378	0.64	0.36	0.36	0.46	0.66	solcap_snp_c1_378	0.64	0.36	0.36	0.46	0.66	0.46	0.35	0	21469	3.5964e+08
solcap_snp_c1_3793	0.53	0.47	0.47	0.5	0.9	solcap_snp_c1_3793	0.53	0.47	0.47	0.5	0.9	0.5	0.37	0	71694	0.00251293
solcap_snp_c1_3795	0.32	0.68	0.32	0.43	0.4	solcap_snp_c1_3795	0.32	0.68	0.32	0.43	0.4	0.43	0.34	0	0.671	0.412747
solcap_snp_c1_3803	0.4	0.6	0.4	0.48	0.76	solcap_snp_c1_3803	0.4	0.6	0.4	0.48	0.76	0.48	0.36	0	38409	57364.6
solcap_snp_c1_3844	0.22	0.78	0.22	0.34	0.42	solcap_snp_c1_3844	0.22	0.78	0.22	0.34	0.42	0.34	0.28	0	5607	0.0178869
solcap_snp_c1_3850	0.86	0.14	0.14	0.24	0.28	solcap_snp_c1_3850	0.86	0.14	0.14	0.24	0.28	0.24	0.21	0	2959	0.0853836
solcap_snp_c1_3853	0.08	0.92	0.08	0.14	0.15	solcap_snp_c1_3853	0.08	0.92	0.08	0.14	0.15	0.14	0.13	0	0.771	0.379774
solcap_snp_c1_3854	0.08	0.92	0.08	0.14	0.15	solcap_snp_c1_3854	0.08	0.92	0.08	0.14	0.15	0.14	0.13	0	0.771	0.379774
solcap_snp_c1_3868	0.53	0.47	0.47	0.5	0.91	solcap_snp_c1_3868	0.53	0.47	0.47	0.5	0.91	0.5	0.37	0	74616	0.000571718
solcap_snp_c1_3876	0.55	0.45	0.45	0.5	0.82	solcap_snp_c1_3876	0.55	0.45	0.45	0.5	0.82	0.5	0.37	0	46475	927.948
solcap_snp_c1_3895	0.85	0.15	0.15	0.25	0.29	solcap_snp_c1_3895	0.85	0.15	0.15	0.25	0.29	0.25	0.22	0	3187	0.0742278
solcap_snp_c1_398	0.6	0.4	0.4	0.48	0.74	solcap_snp_c1_398	0.6	0.4	0.4	0.48	0.74	0.48	0.37	0	30717	298607
solcap_snp_c1_3992	0.58	0.42	0.42	0.49	0.79	solcap_snp_c1_3992	0.58	0.42	0.42	0.49	0.79	0.49	0.37	0	42355	7610.59
solcap_snp_c1_3993	0.9	0.1	0.1	0.19	0.21	solcap_snp_c1_3993	0.9	0.1	0.1	0.19	0.21	0.19	0.17	0	1499	0.220765
solcap_snp_c1_3999	0.93	0.07	0.07	0.13	0.13	solcap_snp_c1_3999	0.93	0.07	0.07	0.13	0.13	0.13	0.13	0	0.35	0.554359
solcap_snp_c1_4000	0.35	0.65	0.35	0.46	0.69	solcap_snp_c1_4000	0.35	0.65	0.35	0.46	0.69	0.46	0.35	0	28563	907081
solcap_snp_c1_4005	0.59	0.41	0.41	0.48	0.8	solcap_snp_c1_4005	0.59	0.41	0.41	0.48	0.8	0.48	0.37	0	47.15	657.683
solcap_snp_c1_4029	0.29	0.71	0.29	0.41	0.54	solcap_snp_c1_4029	0.29	0.71	0.29	0.41	0.54	0.41	0.33	0	10729	0.00105485
solcap_snp_c1_403	0.43	0.57	0.43	0.49	0.8	solcap_snp_c1_403	0.43	0.57	0.43	0.49	0.8	0.49	0.37	0	44297	2822.2
solcap_snp_c1_4044	0.14	0.86	0.14	0.24	0.28	solcap_snp_c1_4044	0.14	0.86	0.14	0.24	0.28	0.24	0.21	0	2959	0.0853836
solcap_snp_c1_4076	0.71	0.29	0.29	0.41	0.57	solcap_snp_c1_4076	0.71	0.29	0.29	0.41	0.57	0.41	0.33	0	17712	2.56962e+09
solcap_snp_c1_4077	0.37	0.63	0.37	0.47	0.41	solcap_snp_c1_4077	0.37	0.63	0.37	0.47	0.41	0.47	0.36	0	1603	0.205532
solcap_snp_c1_4078	0.57	0.43	0.43	0.49	0.61	solcap_snp_c1_4078	0.57	0.43	0.43	0.49	0.61	0.49	0.37	0	6403	0.0113936
solcap_snp_c1_4082	0.43	0.57	0.43	0.49	0.41	solcap_snp_c1_4082	0.43	0.57	0.43	0.49	0.41	0.49	0.37	0	3043	0.0811007
solcap_snp_c1_4085	0.3	0.7	0.3	0.42	0.57	solcap_snp_c1_4085	0.3	0.7	0.3	0.42	0.57	0.42	0.33	0	15525	8.14171e+09
solcap_snp_c1_4086	0.3	0.7	0.3	0.42	0.6	solcap_snp_c1_4086	0.3	0.7	0.3	0.42	0.6	0.42	0.33	0	20204	6.96043e+08
solcap_snp_c1_4087	0.65	0.35	0.35	0.45	0.69	solcap_snp_c1_4087	0.65	0.35	0.35	0.45	0.69	0.45	0.35	0	30.64	3.10554e+06
solcap_snp_c1_4088	0.3	0.7	0.3	0.42	0.57	solcap_snp_c1_4088	0.3	0.7	0.3	0.42	0.57	0.42	0.33	0	15525	8.14171e+09
solcap_snp_c1_4089	0.71	0.29	0.29	0.41	0.58	solcap_snp_c1_4089	0.71	0.29	0.29	0.41	0.58	0.41	0.33	0	18514	1.68649e+09
solcap_snp_c1_4090	0.66	0.34	0.34	0.45	0.66	solcap_snp_c1_4090	0.66	0.34	0.34	0.45	0.66	0.45	0.35	0	25005	5.71736e+07
solcap_snp_c1_4091	0.33	0.67	0.33	0.44	0.66	solcap_snp_c1_4091	0.33	0.67	0.33	0.44	0.66	0.44	0.35	0	27127	1.90506e+07
solcap_snp_c1_4109	0.35	0.65	0.35	0.45	0.7	solcap_snp_c1_4109	0.35	0.65	0.35	0.45	0.7	0.46	0.35	0	31893	1.62862e+06
solcap_snp_c1_4162	0.31	0.69	0.31	0.43	0.62	solcap_snp_c1_4162	0.31	0.69	0.31	0.43	0.62	0.43	0.34	0	22015	2.70495e+08
solcap_snp_c1_4172	0.3	0.7	0.3	0.42	0.61	solcap_snp_c1_4172	0.3	0.7	0.3	0.42	0.61	0.42	0.33	0	21094	4.3729e+08
solcap_snp_c1_4175	0.69	0.31	0.31	0.43	0.62	solcap_snp_c1_4175	0.69	0.31	0.31	0.43	0.62	0.43	0.34	0	22015	2.70495e+08
solcap_snp_c1_4178	0.31	0.69	0.31	0.43	0.63	solcap_snp_c1_4178	0.31	0.69	0.31	0.43	0.63	0.43	0.34	0	22969	1.64658e+08
solcap_snp_c1_4180	0.22	0.78	0.22	0.35	0.3	solcap_snp_c1_4180	0.22	0.78	0.22	0.35	0.3	0.35	0.29	0	1962	0.161314
solcap_snp_c1_4192	0.37	0.63	0.37	0.47	0.71	solcap_snp_c1_4192	0.37	0.63	0.37	0.47	0.71	0.47	0.36	0	29338	6.07988e+06
solcap_snp_c1_4206	0.42	0.58	0.42	0.49	0.53	solcap_snp_c1_4206	0.42	0.58	0.42	0.49	0.53	0.49	0.37	0	0.768	0.380822
solcap_snp_c1_4213	0.32	0.68	0.32	0.44	0.39	solcap_snp_c1_4213	0.32	0.68	0.32	0.44	0.39	0.44	0.34	0	1231	0.267265
solcap_snp_c1_4222	0.3	0.7	0.3	0.42	0.58	solcap_snp_c1_4222	0.3	0.7	0.3	0.42	0.58	0.42	0.33	0	16329	5.32544e+09
solcap_snp_c1_4231	0.13	0.87	0.13	0.23	0.21	solcap_snp_c1_4231	0.13	0.87	0.13	0.23	0.21	0.23	0.2	0	0.823	0.364414
solcap_snp_c1_4237	0.63	0.37	0.37	0.47	0.74	solcap_snp_c1_4237	0.63	0.37	0.37	0.47	0.74	0.47	0.36	0	37354	98536
solcap_snp_c1_4238	0.63	0.37	0.37	0.47	0.45	solcap_snp_c1_4238	0.63	0.37	0.37	0.47	0.45	0.47	0.36	0	0.199	0.655451
solcap_snp_c1_4243	0.39	0.61	0.39	0.48	0.38	solcap_snp_c1_4243	0.39	0.61	0.39	0.48	0.38	0.48	0.36	0	4321	0.0376461
solcap_snp_c1_4248	0.61	0.39	0.39	0.48	0.73	solcap_snp_c1_4248	0.61	0.39	0.39	0.48	0.73	0.48	0.36	0	30579	3.20563e+06
solcap_snp_c1_4271	0.64	0.36	0.36	0.46	0.71	solcap_snp_c1_4271	0.64	0.36	0.36	0.46	0.71	0.46	0.36	0	31149	2.38918e+06
solcap_snp_c1_4282	0.75	0.25	0.25	0.38	0.5	solcap_snp_c1_4282	0.75	0.25	0.25	0.38	0.5	0.38	0.3	0	12222	0.000472236
solcap_snp_c1_4296	0.33	0.67	0.33	0.44	0.63	solcap_snp_c1_4296	0.33	0.67	0.33	0.44	0.63	0.44	0.35	0	18908	1.37203e+08
solcap_snp_c1_4319	0.44	0.56	0.44	0.49	0.77	solcap_snp_c1_4319	0.44	0.56	0.44	0.49	0.77	0.49	0.37	0	35407	267536
solcap_snp_c1_432	0.36	0.64	0.36	0.46	0.72	solcap_snp_c1_432	0.36	0.64	0.36	0.46	0.72	0.46	0.35	0	34531	41952.5
solcap_snp_c1_4322	0.37	0.63	0.37	0.47	0.71	solcap_snp_c1_4322	0.37	0.63	0.37	0.47	0.71	0.47	0.36	0	29338	6.07988e+06
solcap_snp_c1_4328	0.22	0.78	0.22	0.34	0.44	solcap_snp_c1_4328	0.22	0.78	0.22	0.34	0.44	0.34	0.28	0	8567	0.0034235
solcap_snp_c1_433	0.95	0.05	0.05	0.1	0.1	solcap_snp_c1_433	0.95	0.05	0.05	0.1	0.1	0.1	0.09	0	0.305	0.580945
solcap_snp_c1_4371	0.58	0.42	0.42	0.49	0.8	solcap_snp_c1_4371	0.58	0.42	0.42	0.49	0.8	0.49	0.37	0	45624	1432.72
solcap_snp_c1_4376	0.25	0.75	0.25	0.38	0.5	solcap_snp_c1_4376	0.25	0.75	0.25	0.38	0.5	0.38	0.3	0	12222	0.000472236
solcap_snp_c1_4444	0.64	0.36	0.36	0.46	0.68	solcap_snp_c1_4444	0.64	0.36	0.36	0.46	0.68	0.46	0.35	0	25.48	4.47095e+06
solcap_snp_c1_4454	0.7	0.3	0.3	0.42	0.59	solcap_snp_c1_4454	0.7	0.3	0.3	0.42	0.59	0.42	0.33	0	19344	1.09137e+09
solcap_snp_c1_4455	0.25	0.75	0.25	0.38	0.45	solcap_snp_c1_4455	0.25	0.75	0.25	0.38	0.45	0.38	0.31	0	4301	0.0380919
solcap_snp_c1_4464	0.1	0.9	0.1	0.17	0.14	solcap_snp_c1_4464	0.1	0.9	0.1	0.17	0.14	0.17	0.16	0	4867	0.0273814
solcap_snp_c1_4486	0.51	0.49	0.49	0.5	0.8	solcap_snp_c1_4486	0.51	0.49	0.49	0.5	0.8	0.5	0.37	0	39.67	30072.9
solcap_snp_c1_4489	0.36	0.64	0.36	0.46	0.68	solcap_snp_c1_4489	0.36	0.64	0.36	0.46	0.68	0.46	0.35	0	25.48	4.47095e+07
solcap_snp_c1_4502	0.82	0.18	0.18	0.3	0.36	solcap_snp_c1_4502	0.82	0.18	0.18	0.3	0.36	0.3	0.25	0	5432	0.0197699
solcap_snp_c1_4504	0.15	0.85	0.15	0.26	0.25	solcap_snp_c1_4504	0.15	0.85	0.15	0.26	0.25	0.26	0.23	0	0.074	0.785632
solcap_snp_c1_4509	0.25	0.75	0.25	0.38	0.33	solcap_snp_c1_4509	0.25	0.75	0.25	0.38	0.33	0.38	0.31	0	2084	0.148885
solcap_snp_c1_4519	0.26	0.74	0.26	0.38	0.35	solcap_snp_c1_4519	0.26	0.74	0.26	0.38	0.35	0.38	0.31	0	0.644	0.422201
solcap_snp_c1_4542	0.81	0.19	0.19	0.3	0.37	solcap_snp_c1_4542	0.81	0.19	0.19	0.3	0.37	0.3	0.26	0	5771	0.0162924
solcap_snp_c1_456	0.41	0.59	0.41	0.48	0.78	solcap_snp_c1_456	0.41	0.59	0.41	0.48	0.78	0.48	0.37	0	41889	9662.67
solcap_snp_c1_4576	0.56	0.44	0.44	0.49	0.77	solcap_snp_c1_4576	0.56	0.44	0.44	0.49	0.77	0.49	0.37	0	35407	267536
solcap_snp_c1_4577	0.35	0.65	0.35	0.46	0.69	solcap_snp_c1_4577	0.35	0.65	0.35	0.46	0.69	0.46	0.35	0	28563	907081
solcap_snp_c1_4579	0.3	0.7	0.3	0.42	0.58	solcap_snp_c1_4579	0.3	0.7	0.3	0.42	0.58	0.42	0.33	0	16329	5.32544e+09
solcap_snp_c1_459	0.9	0.1	0.1	0.18	0.2	solcap_snp_c1_459	0.9	0.1	0.1	0.18	0.2	0.18	0.16	0	1358	0.24388
solcap_snp_c1_4595	0.3	0.7	0.3	0.42	0.55	solcap_snp_c1_4595	0.3	0.7	0.3	0.42	0.55	0.42	0.33	0	10512	0.00118572
solcap_snp_c1_4604	0.62	0.38	0.38	0.47	0.67	solcap_snp_c1_4604	0.62	0.38	0.38	0.47	0.67	0.47	0.36	0	19875	8.26615e+08
solcap_snp_c1_4615	0.9	0.1	0.1	0.19	0.21	solcap_snp_c1_4615	0.9	0.1	0.1	0.19	0.21	0.19	0.17	0	1499	0.220765
solcap_snp_c1_4617	0.31	0.69	0.31	0.43	0.62	solcap_snp_c1_4617	0.31	0.69	0.31	0.43	0.62	0.43	0.34	0	22015	2.70495e+08
solcap_snp_c1_4622	0.34	0.66	0.34	0.45	0.63	solcap_snp_c1_4622	0.34	0.66	0.34	0.45	0.63	0.45	0.35	0	17238	3.29818e+09
solcap_snp_c1_465	0.9	0.1	0.1	0.19	0.21	solcap_snp_c1_465	0.9	0.1	0.1	0.19	0.21	0.19	0.17	0	1499	0.220765
solcap_snp_c1_4666	0.14	0.86	0.14	0.24	0.18	solcap_snp_c1_4666	0.14	0.86	0.14	0.24	0.18	0.24	0.21	0	5722	0.0167559
solcap_snp_c1_4680	0.1	0.9	0.1	0.19	0.21	solcap_snp_c1_4680	0.1	0.9	0.1	0.19	0.21	0.19	0.17	0	1499	0.220765
solcap_snp_c1_4688	0.79	0.21	0.21	0.33	0.42	solcap_snp_c1_4688	0.79	0.21	0.21	0.33	0.42	0.33	0.28	0	7688	0.00555911
solcap_snp_c1_4695	0.66	0.34	0.34	0.45	0.68	solcap_snp_c1_4695	0.66	0.34	0.34	0.45	0.68	0.45	0.35	0	29429	579956
solcap_snp_c1_4744	0.33	0.67	0.33	0.44	0.48	solcap_snp_c1_4744	0.33	0.67	0.33	0.44	0.48	0.44	0.35	0	0.824	0.363894
solcap_snp_c1_4745	0.54	0.46	0.46	0.5	0.88	solcap_snp_c1_4745	0.54	0.46	0.46	0.5	0.88	0.5	0.37	0	66158	0.041623
solcap_snp_c1_4748	0.37	0.63	0.37	0.47	0.69	solcap_snp_c1_4748	0.37	0.63	0.37	0.47	0.69	0.47	0.36	0	25086	5.48195e+07
solcap_snp_c1_4757	0.29	0.71	0.29	0.41	0.56	solcap_snp_c1_4757	0.29	0.71	0.29	0.41	0.56	0.41	0.33	0	14.75	0.000122739
solcap_snp_c1_476	0.9	0.1	0.1	0.19	0.21	solcap_snp_c1_476	0.9	0.1	0.1	0.19	0.21	0.19	0.17	0	1499	0.220765
solcap_snp_c1_4763	0.64	0.36	0.36	0.46	0.71	solcap_snp_c1_4763	0.64	0.36	0.36	0.46	0.71	0.46	0.36	0	31149	2.38918e+06
solcap_snp_c1_4775	0.12	0.88	0.12	0.21	0.24	solcap_snp_c1_4775	0.12	0.88	0.12	0.21	0.24	0.21	0.19	0	1976	0.159837
solcap_snp_c1_4776	0.9	0.1	0.1	0.18	0.2	solcap_snp_c1_4776	0.9	0.1	0.1	0.18	0.2	0.18	0.16	0	1358	0.24388
solcap_snp_c1_4777	0.11	0.89	0.11	0.19	0.22	solcap_snp_c1_4777	0.11	0.89	0.11	0.19	0.22	0.19	0.18	0	1649	0.199052
solcap_snp_c1_4778	0.1	0.9	0.1	0.19	0.21	solcap_snp_c1_4778	0.1	0.9	0.1	0.19	0.21	0.19	0.17	0	1499	0.220765
solcap_snp_c1_4779	0.89	0.11	0.11	0.2	0.23	solcap_snp_c1_4779	0.89	0.11	0.11	0.2	0.23	0.2	0.18	0	1808	0.178746
solcap_snp_c1_4781	0.1	0.9	0.1	0.19	0.21	solcap_snp_c1_4781	0.1	0.9	0.1	0.19	0.21	0.19	0.17	0	1499	0.220765
solcap_snp_c1_4782	0.1	0.9	0.1	0.18	0.2	solcap_snp_c1_4782	0.1	0.9	0.1	0.18	0.2	0.18	0.16	0	1358	0.24388
solcap_snp_c1_4783	0.84	0.16	0.16	0.27	0.33	solcap_snp_c1_4783	0.84	0.16	0.16	0.27	0.33	0.27	0.24	0	4211	0.040168
solcap_snp_c1_4784	0.9	0.1	0.1	0.19	0.21	solcap_snp_c1_4784	0.9	0.1	0.1	0.19	0.21	0.19	0.17	0	1499	0.220765
solcap_snp_c1_4789	0.31	0.69	0.31	0.43	0.6	solcap_snp_c1_4789	0.31	0.69	0.31	0.43	0.6	0.43	0.34	0	18025	2.18043e+09
solcap_snp_c1_4792	0.18	0.82	0.18	0.29	0.28	solcap_snp_c1_4792	0.18	0.82	0.18	0.29	0.28	0.29	0.25	0	0.126	0.722514
solcap_snp_c1_4794	0.06	0.94	0.06	0.12	0.13	solcap_snp_c1_4794	0.06	0.94	0.06	0.12	0.13	0.12	0.11	0	0.508	0.47598
solcap_snp_c1_4796	0.64	0.36	0.36	0.46	0.7	solcap_snp_c1_4796	0.64	0.36	0.36	0.46	0.7	0.46	0.35	0	29834	470756
solcap_snp_c1_4800	0.68	0.32	0.32	0.44	0.43	solcap_snp_c1_4800	0.68	0.32	0.32	0.44	0.43	0.44	0.34	0	0.056	0.812699
solcap_snp_c1_4803	0.52	0.48	0.48	0.5	0.82	solcap_snp_c1_4803	0.52	0.48	0.48	0.5	0.82	0.5	0.37	0	44849	2127.97
solcap_snp_c1_4814	0.26	0.74	0.26	0.39	0.33	solcap_snp_c1_4814	0.26	0.74	0.26	0.39	0.33	0.39	0.31	0	2714	0.0994442
solcap_snp_c1_482	0.72	0.28	0.28	0.4	0.54	solcap_snp_c1_482	0.72	0.28	0.28	0.4	0.54	0.4	0.32	0	12588	0.000388265
solcap_snp_c1_4822	0.27	0.73	0.27	0.39	0.46	solcap_snp_c1_4822	0.27	0.73	0.27	0.39	0.46	0.39	0.32	0	3611	0.0574069
solcap_snp_c1_4823	0.17	0.83	0.17	0.29	0.35	solcap_snp_c1_4823	0.17	0.83	0.17	0.29	0.35	0.29	0.24	0	4795	0.0285372
solcap_snp_c1_4824	0.38	0.62	0.38	0.47	0.66	solcap_snp_c1_4824	0.38	0.62	0.38	0.47	0.66	0.47	0.36	0	18705	1.52588e+09
solcap_snp_c1_4826	0.15	0.85	0.15	0.26	0.31	solcap_snp_c1_4826	0.15	0.85	0.15	0.26	0.31	0.26	0.23	0	3676	0.0552154
solcap_snp_c1_483	0.28	0.72	0.28	0.4	0.55	solcap_snp_c1_483	0.28	0.72	0.28	0.4	0.55	0.4	0.32	0	13282	0.000267919
solcap_snp_c1_4849	0.57	0.43	0.43	0.49	0.76	solcap_snp_c1_4849	0.57	0.43	0.43	0.49	0.76	0.49	0.37	0	34531	41952.5
solcap_snp_c1_4850	0.15	0.85	0.15	0.26	0.3	solcap_snp_c1_4850	0.15	0.85	0.15	0.26	0.3	0.26	0.22	0	3426	0.0641927
solcap_snp_c1_4859	0.11	0.89	0.11	0.19	0.18	solcap_snp_c1_4859	0.11	0.89	0.11	0.19	0.18	0.19	0.18	0	0.459	0.497897
solcap_snp_c1_4860	0.35	0.65	0.35	0.45	0.68	solcap_snp_c1_4860	0.35	0.65	0.35	0.45	0.68	0.46	0.35	0	27335	1.7105e+07
solcap_snp_c1_4862	0.1	0.9	0.1	0.18	0.2	solcap_snp_c1_4862	0.1	0.9	0.1	0.18	0.2	0.18	0.16	0	1358	0.24388
solcap_snp_c1_4873	0.32	0.68	0.32	0.44	0.39	solcap_snp_c1_4873	0.32	0.68	0.32	0.44	0.39	0.44	0.34	0	1231	0.267265
solcap_snp_c1_4881	0.38	0.62	0.38	0.47	0.71	solcap_snp_c1_4881	0.38	0.62	0.38	0.47	0.71	0.47	0.36	0	27732	1.39369e+07
solcap_snp_c1_4885	0.9	0.1	0.1	0.17	0.17	solcap_snp_c1_4885	0.9	0.1	0.1	0.17	0.17	0.17	0.16	0	0	0.997998
solcap_snp_c1_4925	0.65	0.35	0.35	0.46	0.71	solcap_snp_c1_4925	0.65	0.35	0.35	0.46	0.71	0.46	0.35	0	33.19	835860
solcap_snp_c1_4926	0.4	0.6	0.4	0.48	0.77	solcap_snp_c1_4926	0.4	0.6	0.4	0.48	0.77	0.48	0.37	0	40118	23908.2
solcap_snp_c1_4942	0.37	0.63	0.37	0.47	0.75	solcap_snp_c1_4942	0.37	0.63	0.37	0.47	0.75	0.47	0.36	0	38838	46036.3
solcap_snp_c1_4947	0.67	0.33	0.33	0.44	0.64	solcap_snp_c1_4947	0.67	0.33	0.33	0.44	0.64	0.44	0.34	0	21802	3.02306e+08
solcap_snp_c1_4951	0.56	0.44	0.44	0.49	0.88	solcap_snp_c1_4951	0.56	0.44	0.44	0.49	0.88	0.49	0.37	0	68411	0.0132735
solcap_snp_c1_4989	0.37	0.63	0.37	0.47	0.71	solcap_snp_c1_4989	0.37	0.63	0.37	0.47	0.71	0.47	0.36	0	29338	6.07988e+06
solcap_snp_c1_500	0.85	0.15	0.15	0.26	0.3	solcap_snp_c1_500	0.85	0.15	0.15	0.26	0.3	0.26	0.22	0	3426	0.0641927
solcap_snp_c1_5029	0.32	0.68	0.32	0.43	0.64	solcap_snp_c1_5029	0.32	0.68	0.32	0.43	0.64	0.43	0.34	0	23956	9.85854e+07
solcap_snp_c1_5047	0.34	0.66	0.34	0.45	0.67	solcap_snp_c1_5047	0.34	0.66	0.34	0.45	0.67	0.45	0.35	0	28259	1.06143e+07
solcap_snp_c1_5088	0.08	0.92	0.08	0.15	0.16	solcap_snp_c1_5088	0.08	0.92	0.08	0.15	0.16	0.15	0.14	0	0.873	0.350004
solcap_snp_c1_5091	0.76	0.24	0.24	0.37	0.48	solcap_snp_c1_5091	0.76	0.24	0.24	0.37	0.48	0.37	0.3	0	11079	0.000872978
solcap_snp_c1_5100	0.27	0.73	0.27	0.4	0.55	solcap_snp_c1_5100	0.27	0.73	0.27	0.4	0.55	0.4	0.32	0	15469	8.38807e+08
solcap_snp_c1_5113	0.75	0.25	0.25	0.37	0.35	solcap_snp_c1_5113	0.75	0.25	0.25	0.37	0.35	0.37	0.3	0	0.499	0.479757
solcap_snp_c1_5114	0.73	0.27	0.27	0.4	0.55	solcap_snp_c1_5114	0.73	0.27	0.27	0.4	0.55	0.4	0.32	0	15469	8.38807e+08
solcap_snp_c1_5115	0.75	0.25	0.25	0.37	0.35	solcap_snp_c1_5115	0.75	0.25	0.25	0.37	0.35	0.37	0.3	0	0.499	0.479757
solcap_snp_c1_512	0.69	0.31	0.31	0.43	0.62	solcap_snp_c1_512	0.69	0.31	0.31	0.43	0.62	0.43	0.34	0	22015	2.70495e+08
solcap_snp_c1_5126	0.32	0.68	0.32	0.44	0.46	solcap_snp_c1_5126	0.32	0.68	0.32	0.44	0.46	0.44	0.34	0	0.404	0.525108
solcap_snp_c1_5137	0.33	0.67	0.33	0.44	0.65	solcap_snp_c1_5137	0.33	0.67	0.33	0.44	0.65	0.44	0.35	0	22832	1.76757e+08
solcap_snp_c1_5145	0.42	0.58	0.42	0.49	0.32	solcap_snp_c1_5145	0.42	0.58	0.42	0.49	0.32	0.49	0.37	0	13326	0.000261689
solcap_snp_c1_5150	0.35	0.65	0.35	0.45	0.64	solcap_snp_c1_5150	0.35	0.65	0.35	0.45	0.64	0.45	0.35	0	18236	1.9515e+09
solcap_snp_c1_5179	0.72	0.28	0.28	0.4	0.54	solcap_snp_c1_5179	0.72	0.28	0.28	0.4	0.54	0.4	0.32	0	12588	0.000388265
solcap_snp_c1_5198	0.11	0.89	0.11	0.2	0.23	solcap_snp_c1_5198	0.11	0.89	0.11	0.2	0.23	0.2	0.18	0	1808	0.178746
solcap_snp_c1_5217	0.85	0.15	0.15	0.26	0.3	solcap_snp_c1_5217	0.85	0.15	0.15	0.26	0.3	0.26	0.22	0	3426	0.0641927
solcap_snp_c1_5224	0.8	0.2	0.2	0.31	0.39	solcap_snp_c1_5224	0.8	0.2	0.2	0.31	0.39	0.31	0.27	0	6492	0.0108357
solcap_snp_c1_5228	0.2	0.8	0.2	0.32	0.4	solcap_snp_c1_5228	0.2	0.8	0.2	0.32	0.4	0.32	0.27	0	6875	0.00874098
solcap_snp_c1_5254	0.59	0.41	0.41	0.49	0.75	solcap_snp_c1_5254	0.59	0.41	0.41	0.49	0.75	0.49	0.37	0	33944	567308
solcap_snp_c1_526	0.76	0.24	0.24	0.36	0.47	solcap_snp_c1_526	0.76	0.24	0.24	0.36	0.47	0.36	0.3	0	10539	0.0011691
solcap_snp_c1_5267	0.29	0.71	0.29	0.41	0.58	solcap_snp_c1_5267	0.29	0.71	0.29	0.41	0.58	0.41	0.33	0	18514	1.68649e+09
solcap_snp_c1_5281	0.29	0.71	0.29	0.41	0.57	solcap_snp_c1_5281	0.29	0.71	0.29	0.41	0.57	0.41	0.33	0	17712	2.56962e+09
solcap_snp_c1_5286	0.58	0.42	0.42	0.49	0.76	solcap_snp_c1_5286	0.58	0.42	0.42	0.49	0.76	0.49	0.37	0	35.65	236092
solcap_snp_c1_5287	0.59	0.41	0.41	0.49	0.77	solcap_snp_c1_5287	0.59	0.41	0.41	0.49	0.77	0.49	0.37	0	38679	49958.9
solcap_snp_c1_5295	0.19	0.81	0.19	0.31	0.38	solcap_snp_c1_5295	0.19	0.81	0.19	0.31	0.38	0.31	0.26	0	6124	0.0133342
solcap_snp_c1_5346	0.59	0.41	0.41	0.48	0.44	solcap_snp_c1_5346	0.59	0.41	0.41	0.48	0.44	0.48	0.37	0	1044	0.306821
solcap_snp_c1_5365	0.1	0.9	0.1	0.19	0.21	solcap_snp_c1_5365	0.1	0.9	0.1	0.19	0.21	0.19	0.17	0	1499	0.220765
solcap_snp_c1_5388	0.52	0.48	0.48	0.5	0.35	solcap_snp_c1_5388	0.52	0.48	0.48	0.5	0.35	0.5	0.37	0	10447	0.0012285
solcap_snp_c1_5410	0.67	0.33	0.33	0.44	0.26	solcap_snp_c1_5410	0.67	0.33	0.33	0.44	0.26	0.44	0.35	0	18084	2.11389e+09
solcap_snp_c1_5412	0.08	0.92	0.08	0.15	0.16	solcap_snp_c1_5412	0.08	0.92	0.08	0.15	0.16	0.15	0.14	0	0.873	0.350004
solcap_snp_c1_5446	0.84	0.16	0.16	0.27	0.3	solcap_snp_c1_5446	0.84	0.16	0.16	0.27	0.3	0.27	0.23	0	1617	0.203541
solcap_snp_c1_5458	0.89	0.11	0.11	0.2	0.23	solcap_snp_c1_5458	0.89	0.11	0.11	0.2	0.23	0.2	0.18	0	1808	0.178746
solcap_snp_c1_5468	0.12	0.88	0.12	0.21	0.24	solcap_snp_c1_5468	0.12	0.88	0.12	0.21	0.24	0.21	0.19	0	1976	0.159837
solcap_snp_c1_5477	0.31	0.69	0.31	0.43	0.63	solcap_snp_c1_5477	0.31	0.69	0.31	0.43	0.63	0.43	0.34	0	22969	1.64658e+08
solcap_snp_c1_5483	0.25	0.75	0.25	0.38	0.32	solcap_snp_c1_5483	0.25	0.75	0.25	0.38	0.32	0.38	0.3	0	2525	0.112037
solcap_snp_c1_5499	0.15	0.85	0.15	0.25	0.29	solcap_snp_c1_5499	0.15	0.85	0.15	0.25	0.29	0.25	0.22	0	3187	0.0742278
solcap_snp_c1_5529	0.64	0.36	0.36	0.46	0.69	solcap_snp_c1_5529	0.64	0.36	0.36	0.46	0.69	0.46	0.36	0	26.72	2.35187e+07
solcap_snp_c1_5546	0.26	0.74	0.26	0.39	0.51	solcap_snp_c1_5546	0.26	0.74	0.26	0.39	0.51	0.39	0.31	0	10653	0.00109908
solcap_snp_c1_5560	0.34	0.66	0.34	0.45	0.65	solcap_snp_c1_5560	0.34	0.66	0.34	0.45	0.65	0.45	0.35	0	20941	4.73538e+08
solcap_snp_c1_5566	0.13	0.87	0.13	0.23	0.26	solcap_snp_c1_5566	0.13	0.87	0.13	0.23	0.26	0.23	0.2	0	2536	0.111288
solcap_snp_c1_5567	0.14	0.86	0.14	0.24	0.27	solcap_snp_c1_5567	0.14	0.86	0.14	0.24	0.27	0.24	0.21	0	2742	0.097719
solcap_snp_c1_5580	0.89	0.11	0.11	0.2	0.23	solcap_snp_c1_5580	0.89	0.11	0.11	0.2	0.23	0.2	0.18	0	1808	0.178746
solcap_snp_c1_5587	0.65	0.35	0.35	0.46	0.67	solcap_snp_c1_5587	0.65	0.35	0.35	0.46	0.67	0.46	0.35	0	24283	8.31722e+07
solcap_snp_c1_5598	0.79	0.21	0.21	0.33	0.42	solcap_snp_c1_5598	0.79	0.21	0.21	0.33	0.42	0.33	0.28	0	7688	0.00555911
solcap_snp_c1_5653	0.26	0.74	0.26	0.39	0.53	solcap_snp_c1_5653	0.26	0.74	0.26	0.39	0.53	0.39	0.31	0	14.1	0.000173345
solcap_snp_c1_5656	0.3	0.7	0.3	0.42	0.61	solcap_snp_c1_5656	0.3	0.7	0.3	0.42	0.61	0.42	0.33	0	21094	4.3729e+08
solcap_snp_c1_5657	0.87	0.13	0.13	0.23	0.25	solcap_snp_c1_5657	0.87	0.13	0.13	0.23	0.25	0.23	0.2	0	0.577	0.447677
solcap_snp_c1_5707	0.54	0.46	0.46	0.5	0.87	solcap_snp_c1_5707	0.54	0.46	0.46	0.5	0.87	0.5	0.37	0	62659	0.245795
solcap_snp_c1_573	0.19	0.81	0.19	0.31	0.36	solcap_snp_c1_573	0.19	0.81	0.19	0.31	0.36	0.31	0.26	0	3.45	0.0632484
solcap_snp_c1_5732	0.84	0.16	0.16	0.27	0.33	solcap_snp_c1_5732	0.84	0.16	0.16	0.27	0.33	0.27	0.24	0	4211	0.040168
solcap_snp_c1_5739	0.24	0.76	0.24	0.37	0.46	solcap_snp_c1_5739	0.24	0.76	0.24	0.37	0.46	0.37	0.3	0	7.88	0.00499785
solcap_snp_c1_5750	0.08	0.92	0.08	0.15	0.16	solcap_snp_c1_5750	0.08	0.92	0.08	0.15	0.16	0.15	0.14	0	0.873	0.350004
solcap_snp_c1_5751	0.08	0.92	0.08	0.14	0.15	solcap_snp_c1_5751	0.08	0.92	0.08	0.14	0.15	0.14	0.13	0	0.771	0.379774
solcap_snp_c1_5759	0.19	0.81	0.19	0.31	0.31	solcap_snp_c1_5759	0.19	0.81	0.19	0.31	0.31	0.31	0.26	0	0	0.995523
solcap_snp_c1_5774	0.55	0.45	0.45	0.5	0.85	solcap_snp_c1_5774	0.55	0.45	0.45	0.5	0.85	0.5	0.37	0	57553	3.28957
solcap_snp_c1_5794	0.25	0.75	0.25	0.37	0.47	solcap_snp_c1_5794	0.25	0.75	0.25	0.37	0.47	0.37	0.3	0	8392	0.00376777
solcap_snp_c1_5796	0.28	0.72	0.28	0.4	0.56	solcap_snp_c1_5796	0.28	0.72	0.28	0.4	0.56	0.4	0.32	0	16938	3.86209e+09
solcap_snp_c1_5797	0.05	0.95	0.05	0.1	0.1	solcap_snp_c1_5797	0.05	0.95	0.05	0.1	0.1	0.1	0.09	0	0.305	0.580945
solcap_snp_c1_5799	0.81	0.19	0.19	0.3	0.34	solcap_snp_c1_5799	0.81	0.19	0.19	0.3	0.34	0.3	0.26	0	1.31	0.252333
solcap_snp_c1_5812	0.61	0.39	0.39	0.48	0.42	solcap_snp_c1_5812	0.61	0.39	0.39	0.48	0.42	0.48	0.36	0	1633	0.201323
solcap_snp_c1_5820	0.9	0.1	0.1	0.19	0.21	solcap_snp_c1_5820	0.9	0.1	0.1	0.19	0.21	0.19	0.17	0	1499	0.220765
solcap_snp_c1_5836	0.19	0.81	0.19	0.31	0.38	solcap_snp_c1_5836	0.19	0.81	0.19	0.31	0.38	0.31	0.26	0	6124	0.0133342
solcap_snp_c1_5837	0.79	0.21	0.21	0.34	0.43	solcap_snp_c1_5837	0.79	0.21	0.21	0.34	0.43	0.34	0.28	0	8119	0.00438066
solcap_snp_c1_5846	0.27	0.73	0.27	0.4	0.4	solcap_snp_c1_5846	0.27	0.73	0.27	0.4	0.4	0.4	0.32	0	0.008	0.930353
solcap_snp_c1_5871	0.87	0.13	0.13	0.22	0.25	solcap_snp_c1_5871	0.87	0.13	0.13	0.22	0.25	0.22	0.2	0	2339	0.126137
solcap_snp_c1_5881	0.33	0.67	0.33	0.44	0.63	solcap_snp_c1_5881	0.33	0.67	0.33	0.44	0.63	0.44	0.35	0	18908	1.37203e+08
solcap_snp_c1_5895	0.1	0.9	0.1	0.18	0.15	solcap_snp_c1_5895	0.1	0.9	0.1	0.18	0.15	0.18	0.16	0	4052	0.0441288
solcap_snp_c1_590	0.23	0.77	0.23	0.35	0.35	solcap_snp_c1_590	0.23	0.77	0.23	0.35	0.35	0.35	0.29	0	0.03	0.862852
solcap_snp_c1_5908	0.7	0.3	0.3	0.42	0.59	solcap_snp_c1_5908	0.7	0.3	0.3	0.42	0.59	0.42	0.33	0	17162	3.43321e+09
solcap_snp_c1_5909	0.3	0.7	0.3	0.42	0.59	solcap_snp_c1_5909	0.3	0.7	0.3	0.42	0.59	0.42	0.33	0	17162	3.43321e+09
solcap_snp_c1_5920	0.08	0.92	0.08	0.15	0.15	solcap_snp_c1_5920	0.08	0.92	0.08	0.15	0.15	0.15	0.14	0	0.112	0.737924
solcap_snp_c1_5922	0.93	0.07	0.07	0.13	0.14	solcap_snp_c1_5922	0.93	0.07	0.07	0.13	0.14	0.13	0.12	0	0.589	0.442831
solcap_snp_c1_5924	0.29	0.71	0.29	0.41	0.55	solcap_snp_c1_5924	0.29	0.71	0.29	0.41	0.55	0.41	0.33	0	14003	0.000182536
solcap_snp_c1_5955	0.9	0.1	0.1	0.18	0.2	solcap_snp_c1_5955	0.9	0.1	0.1	0.18	0.2	0.18	0.16	0	1358	0.24388
solcap_snp_c1_5956	0.2	0.8	0.2	0.31	0.34	solcap_snp_c1_5956	0.2	0.8	0.2	0.31	0.34	0.31	0.27	0	0.531	0.466019
solcap_snp_c1_5959	0.78	0.22	0.22	0.34	0.44	solcap_snp_c1_5959	0.78	0.22	0.22	0.34	0.44	0.34	0.28	0	8567	0.0034235
solcap_snp_c1_5981	0.46	0.54	0.46	0.5	0.84	solcap_snp_c1_5981	0.46	0.54	0.46	0.5	0.84	0.5	0.37	0	51107	87.4698
solcap_snp_c1_6004	0.9	0.1	0.1	0.19	0.21	solcap_snp_c1_6004	0.9	0.1	0.1	0.19	0.21	0.19	0.17	0	1499	0.220765
solcap_snp_c1_6006	0.9	0.1	0.1	0.19	0.21	solcap_snp_c1_6006	0.9	0.1	0.1	0.19	0.21	0.19	0.17	0	1499	0.220765
solcap_snp_c1_601	0.66	0.34	0.34	0.45	0.66	solcap_snp_c1_601	0.66	0.34	0.34	0.45	0.66	0.45	0.35	0	25005	5.71736e+07
solcap_snp_c1_6033	0.14	0.86	0.14	0.24	0.25	solcap_snp_c1_6033	0.14	0.86	0.14	0.24	0.25	0.24	0.21	0	0.021	0.884714
solcap_snp_c1_6036	0.56	0.44	0.44	0.49	0.8	solcap_snp_c1_6036	0.56	0.44	0.44	0.49	0.8	0.49	0.37	0	43154	5060.25
solcap_snp_c1_6037	0.08	0.92	0.08	0.15	0.16	solcap_snp_c1_6037	0.08	0.92	0.08	0.15	0.16	0.15	0.14	0	0.873	0.350004
solcap_snp_c1_6040	0.65	0.35	0.35	0.46	0.64	solcap_snp_c1_6040	0.65	0.35	0.35	0.46	0.64	0.46	0.35	0	16765	4.23111e+09
solcap_snp_c1_6046	0.2	0.8	0.2	0.31	0.39	solcap_snp_c1_6046	0.2	0.8	0.2	0.31	0.39	0.31	0.27	0	6492	0.0108357
solcap_snp_c1_6068	0.2	0.8	0.2	0.31	0.39	solcap_snp_c1_6068	0.2	0.8	0.2	0.31	0.39	0.31	0.27	0	6492	0.0108357
solcap_snp_c1_607	0.55	0.45	0.45	0.49	0.85	solcap_snp_c1_607	0.55	0.45	0.45	0.49	0.85	0.49	0.37	0	58567	1.96495
solcap_snp_c1_6077	0.09	0.91	0.09	0.16	0.17	solcap_snp_c1_6077	0.09	0.91	0.09	0.16	0.17	0.16	0.15	0	0.983	0.321485
solcap_snp_c1_6087	0.92	0.08	0.08	0.15	0.13	solcap_snp_c1_6087	0.92	0.08	0.08	0.15	0.13	0.15	0.14	0	2572	0.108761
solcap_snp_c1_6108	0.8	0.2	0.2	0.31	0.39	solcap_snp_c1_6108	0.8	0.2	0.2	0.31	0.39	0.31	0.27	0	6492	0.0108357
solcap_snp_c1_6109	0.8	0.2	0.2	0.31	0.37	solcap_snp_c1_6109	0.8	0.2	0.2	0.31	0.37	0.31	0.27	0	3.77	0.0521824
solcap_snp_c1_6114	0.23	0.77	0.23	0.36	0.46	solcap_snp_c1_6114	0.23	0.77	0.23	0.36	0.46	0.36	0.29	0	10018	0.00155059
solcap_snp_c1_6123	0.51	0.49	0.49	0.5	0.8	solcap_snp_c1_6123	0.51	0.49	0.49	0.5	0.8	0.5	0.37	0	39.67	30072.9
solcap_snp_c1_6126	0.38	0.62	0.38	0.47	0.75	solcap_snp_c1_6126	0.38	0.62	0.38	0.47	0.75	0.47	0.36	0	36893	124775
solcap_snp_c1_6127	0.5	0.5	0.5	0.5	0.45	solcap_snp_c1_6127	0.5	0.5	0.5	0.5	0.45	0.5	0.38	0	0.909	0.340356
solcap_snp_c1_6130	0.26	0.74	0.26	0.39	0.27	solcap_snp_c1_6130	0.26	0.74	0.26	0.39	0.27	0.39	0.31	0	9.74	0.00180252
solcap_snp_c1_6131	0.55	0.45	0.45	0.5	0.85	solcap_snp_c1_6131	0.55	0.45	0.45	0.5	0.85	0.5	0.37	0	55137	11.2396
solcap_snp_c1_6138	0.59	0.41	0.41	0.48	0.78	solcap_snp_c1_6138	0.59	0.41	0.41	0.48	0.78	0.48	0.37	0	41889	9662.67
solcap_snp_c1_6140	0.36	0.64	0.36	0.46	0.72	solcap_snp_c1_6140	0.36	0.64	0.36	0.46	0.72	0.46	0.35	0	34531	41952.5
solcap_snp_c1_6142	0.35	0.65	0.35	0.45	0.68	solcap_snp_c1_6142	0.35	0.65	0.35	0.45	0.68	0.46	0.35	0	27335	1.7105e+07
solcap_snp_c1_6148	0.41	0.59	0.41	0.48	0.8	solcap_snp_c1_6148	0.41	0.59	0.41	0.48	0.8	0.48	0.37	0	47.15	657.683
solcap_snp_c1_6157	0.52	0.48	0.48	0.5	0.45	solcap_snp_c1_6157	0.52	0.48	0.48	0.5	0.45	0.5	0.37	0	0.885	0.346788
solcap_snp_c1_6159	0.46	0.54	0.46	0.5	0.65	solcap_snp_c1_6159	0.46	0.54	0.46	0.5	0.65	0.5	0.37	0	10988	0.000917154
solcap_snp_c1_6176	0.66	0.34	0.34	0.45	0.66	solcap_snp_c1_6176	0.66	0.34	0.34	0.45	0.66	0.45	0.35	0	25005	5.71736e+07
solcap_snp_c1_6183	0.26	0.74	0.26	0.39	0.51	solcap_snp_c1_6183	0.26	0.74	0.26	0.39	0.51	0.39	0.31	0	10653	0.00109908
solcap_snp_c1_6188	0.62	0.38	0.38	0.47	0.72	solcap_snp_c1_6188	0.62	0.38	0.38	0.47	0.72	0.47	0.36	0	30718	2.9831e+06
solcap_snp_c1_6192	0.54	0.46	0.46	0.5	0.36	solcap_snp_c1_6192	0.54	0.46	0.46	0.5	0.36	0.5	0.37	0	7951	0.00480493
solcap_snp_c1_6196	0.55	0.45	0.45	0.49	0.82	solcap_snp_c1_6196	0.55	0.45	0.45	0.49	0.82	0.49	0.37	0	47347	59.4572
solcap_snp_c1_6207	0.08	0.92	0.08	0.15	0.16	solcap_snp_c1_6207	0.08	0.92	0.08	0.15	0.16	0.15	0.14	0	0.873	0.350004
solcap_snp_c1_6238	0.72	0.28	0.28	0.4	0.54	solcap_snp_c1_6238	0.72	0.28	0.28	0.4	0.54	0.4	0.32	0	12588	0.000388265
solcap_snp_c1_6240	0.42	0.58	0.42	0.49	0.83	solcap_snp_c1_6240	0.42	0.58	0.42	0.49	0.83	0.49	0.37	0	53137	3.11023
solcap_snp_c1_6244	0.35	0.65	0.35	0.46	0.67	solcap_snp_c1_6244	0.35	0.65	0.35	0.46	0.67	0.46	0.35	0	24283	8.31722e+07
solcap_snp_c1_6252	0.73	0.27	0.27	0.4	0.49	solcap_snp_c1_6252	0.73	0.27	0.27	0.4	0.49	0.4	0.32	0	6205	0.0127412
solcap_snp_c1_6262	0.32	0.68	0.32	0.43	0.33	solcap_snp_c1_6262	0.32	0.68	0.32	0.43	0.33	0.43	0.34	0	6641	0.00996409
solcap_snp_c1_6298	0.84	0.16	0.16	0.27	0.3	solcap_snp_c1_6298	0.84	0.16	0.16	0.27	0.3	0.27	0.23	0	1617	0.203541
solcap_snp_c1_6308	0.81	0.19	0.19	0.31	0.38	solcap_snp_c1_6308	0.81	0.19	0.19	0.31	0.38	0.31	0.26	0	6124	0.0133342
solcap_snp_c1_6318	0.07	0.93	0.07	0.13	0.14	solcap_snp_c1_6318	0.07	0.93	0.07	0.13	0.14	0.13	0.12	0	0.589	0.442831
solcap_snp_c1_6332	0.71	0.29	0.29	0.41	0.53	solcap_snp_c1_6332	0.71	0.29	0.29	0.41	0.53	0.41	0.33	0	8504	0.0035437
solcap_snp_c1_6334	0.05	0.95	0.05	0.1	0.1	solcap_snp_c1_6334	0.05	0.95	0.05	0.1	0.1	0.1	0.09	0	0.305	0.580945
solcap_snp_c1_6346	0.89	0.11	0.11	0.2	0.23	solcap_snp_c1_6346	0.89	0.11	0.11	0.2	0.23	0.2	0.18	0	1808	0.178746
solcap_snp_c1_6348	0.76	0.24	0.24	0.36	0.45	solcap_snp_c1_6348	0.76	0.24	0.24	0.36	0.45	0.36	0.3	0	7388	0.00656646
solcap_snp_c1_6352	0.64	0.36	0.36	0.46	0.65	solcap_snp_c1_6352	0.64	0.36	0.36	0.46	0.65	0.46	0.35	0	17801	2.45224e+09
solcap_snp_c1_6355	0.81	0.19	0.19	0.31	0.38	solcap_snp_c1_6355	0.81	0.19	0.19	0.31	0.38	0.31	0.26	0	6124	0.0133342
solcap_snp_c1_636	0.21	0.79	0.21	0.33	0.42	solcap_snp_c1_636	0.21	0.79	0.21	0.33	0.42	0.33	0.28	0	7688	0.00555911
solcap_snp_c1_6385	0.06	0.94	0.06	0.11	0.12	solcap_snp_c1_6385	0.06	0.94	0.06	0.11	0.12	0.11	0.11	0	0.434	0.510106
solcap_snp_c1_6390	0.06	0.94	0.06	0.11	0.12	solcap_snp_c1_6390	0.06	0.94	0.06	0.11	0.12	0.11	0.11	0	0.434	0.510106
solcap_snp_c1_6405	0.06	0.94	0.06	0.11	0.12	solcap_snp_c1_6405	0.06	0.94	0.06	0.11	0.12	0.11	0.11	0	0.434	0.510106
solcap_snp_c1_641	0.41	0.59	0.41	0.49	0.43	solcap_snp_c1_641	0.41	0.59	0.41	0.49	0.43	0.49	0.37	0	1562	0.211328
solcap_snp_c1_6425	0.46	0.54	0.46	0.5	0.86	solcap_snp_c1_6425	0.46	0.54	0.46	0.5	0.86	0.5	0.37	0	60059	0.920454
solcap_snp_c1_6465	0.25	0.75	0.25	0.37	0.49	solcap_snp_c1_6465	0.25	0.75	0.25	0.37	0.49	0.37	0.3	0	11.64	0.000645383
solcap_snp_c1_6476	0.26	0.74	0.26	0.39	0.49	solcap_snp_c1_6476	0.26	0.74	0.26	0.39	0.49	0.39	0.31	0	7688	0.00555911
solcap_snp_c1_6485	0.6	0.4	0.4	0.48	0.78	solcap_snp_c1_6485	0.6	0.4	0.4	0.48	0.78	0.48	0.36	0	43491	4258.79
solcap_snp_c1_6501	0.19	0.81	0.19	0.3	0.37	solcap_snp_c1_6501	0.19	0.81	0.19	0.3	0.37	0.3	0.26	0	5771	0.0162924
solcap_snp_c1_6521	0.84	0.16	0.16	0.27	0.32	solcap_snp_c1_6521	0.84	0.16	0.16	0.27	0.32	0.27	0.23	0	3937	0.0472299
solcap_snp_c1_6523	0.3	0.7	0.3	0.42	0.58	solcap_snp_c1_6523	0.3	0.7	0.3	0.42	0.58	0.42	0.33	0	16329	5.32544e+09
solcap_snp_c1_6546	0.3	0.7	0.3	0.42	0.6	solcap_snp_c1_6546	0.3	0.7	0.3	0.42	0.6	0.42	0.33	0	20204	6.96043e+08
solcap_snp_c1_6556	0.35	0.65	0.35	0.46	0.67	solcap_snp_c1_6556	0.35	0.65	0.35	0.46	0.67	0.46	0.35	0	24283	8.31722e+07
solcap_snp_c1_6571	0.66	0.34	0.34	0.45	0.65	solcap_snp_c1_6571	0.66	0.34	0.34	0.45	0.65	0.45	0.35	0	20941	4.73538e+08
solcap_snp_c1_6632	0.36	0.64	0.36	0.46	0.65	solcap_snp_c1_6632	0.36	0.64	0.36	0.46	0.65	0.46	0.36	0	18.88	1.39234e+09
solcap_snp_c1_6643	0.68	0.32	0.32	0.44	0.63	solcap_snp_c1_6643	0.68	0.32	0.32	0.44	0.63	0.44	0.34	0	20807	5.07989e+08
solcap_snp_c1_6651	0.23	0.77	0.23	0.36	0.23	solcap_snp_c1_6651	0.23	0.77	0.23	0.36	0.23	0.36	0.29	0	14405	0.00014742
solcap_snp_c1_6668	0.13	0.87	0.13	0.22	0.25	solcap_snp_c1_6668	0.13	0.87	0.13	0.22	0.25	0.22	0.2	0	2339	0.126137
solcap_snp_c1_6674	0.38	0.62	0.38	0.47	0.74	solcap_snp_c1_6674	0.38	0.62	0.38	0.47	0.74	0.47	0.36	0	35382	27100.5
solcap_snp_c1_6749	0.54	0.46	0.46	0.5	0.87	solcap_snp_c1_6749	0.54	0.46	0.46	0.5	0.87	0.5	0.37	0	62659	0.245795
solcap_snp_c1_6758	0.64	0.36	0.36	0.46	0.69	solcap_snp_c1_6758	0.64	0.36	0.36	0.46	0.69	0.46	0.36	0	26.72	2.35187e+07
solcap_snp_c1_6795	0.8	0.2	0.2	0.31	0.37	solcap_snp_c1_6795	0.8	0.2	0.2	0.31	0.37	0.31	0.27	0	3.77	0.0521824
solcap_snp_c1_6815	0.7	0.3	0.3	0.42	0.56	solcap_snp_c1_6815	0.7	0.3	0.3	0.42	0.56	0.42	0.33	0	12865	0.000334715
solcap_snp_c1_6816	0.29	0.71	0.29	0.41	0.58	solcap_snp_c1_6816	0.29	0.71	0.29	0.41	0.58	0.41	0.33	0	18514	1.68649e+09
solcap_snp_c1_6825	0.24	0.76	0.24	0.36	0.45	solcap_snp_c1_6825	0.24	0.76	0.24	0.36	0.45	0.36	0.3	0	7388	0.00656646
solcap_snp_c1_683	0.69	0.31	0.31	0.43	0.59	solcap_snp_c1_683	0.69	0.31	0.31	0.43	0.59	0.43	0.34	0	15263	9.35517e+09
solcap_snp_c1_6851	0.72	0.28	0.28	0.4	0.56	solcap_snp_c1_6851	0.72	0.28	0.28	0.4	0.56	0.4	0.32	0	16938	3.86209e+09
solcap_snp_c1_6875	0.57	0.43	0.43	0.49	0.76	solcap_snp_c1_6875	0.57	0.43	0.43	0.49	0.76	0.49	0.37	0	34531	41952.5
solcap_snp_c1_6898	0.17	0.83	0.17	0.29	0.27	solcap_snp_c1_6898	0.17	0.83	0.17	0.29	0.27	0.29	0.24	0	0.23	0.631787
solcap_snp_c1_6900	0.64	0.36	0.36	0.46	0.65	solcap_snp_c1_6900	0.64	0.36	0.36	0.46	0.65	0.46	0.35	0	17801	2.45224e+09
solcap_snp_c1_6901	0.62	0.38	0.38	0.47	0.66	solcap_snp_c1_6901	0.62	0.38	0.38	0.47	0.66	0.47	0.36	0	18705	1.52588e+09
solcap_snp_c1_6905	0.63	0.37	0.37	0.47	0.65	solcap_snp_c1_6905	0.63	0.37	0.37	0.47	0.65	0.47	0.36	0	17581	2.75276e+09
solcap_snp_c1_6936	0.68	0.32	0.32	0.44	0.35	solcap_snp_c1_6936	0.68	0.32	0.32	0.44	0.35	0.44	0.34	0	3928	0.0474992
solcap_snp_c1_6964	0.38	0.62	0.38	0.47	0.73	solcap_snp_c1_6964	0.38	0.62	0.38	0.47	0.73	0.47	0.36	0	32149	1.42772e+06
solcap_snp_c1_6967	0.65	0.35	0.35	0.45	0.65	solcap_snp_c1_6967	0.65	0.35	0.35	0.45	0.65	0.45	0.35	0	22015	2.70495e+08
solcap_snp_c1_6970	0.35	0.65	0.35	0.45	0.67	solcap_snp_c1_6970	0.35	0.65	0.35	0.45	0.67	0.45	0.35	0	26.15	3.15893e+06
solcap_snp_c1_6992	0.26	0.74	0.26	0.39	0.31	solcap_snp_c1_6992	0.26	0.74	0.26	0.39	0.31	0.39	0.31	0	4574	0.0324604
solcap_snp_c1_6994	0.3	0.7	0.3	0.42	0.45	solcap_snp_c1_6994	0.3	0.7	0.3	0.42	0.45	0.42	0.33	0	0.539	0.463006
solcap_snp_c1_6997	0.46	0.54	0.46	0.5	0.47	solcap_snp_c1_6997	0.46	0.54	0.46	0.5	0.47	0.5	0.37	0	0.27	0.603516
solcap_snp_c1_7	0.48	0.52	0.48	0.5	0.76	solcap_snp_c1_7	0.48	0.52	0.48	0.5	0.76	0.5	0.37	0	30817	2.83566e+06
solcap_snp_c1_7005	0.8	0.2	0.2	0.32	0.4	solcap_snp_c1_7005	0.8	0.2	0.2	0.32	0.4	0.32	0.27	0	6875	0.00874098
solcap_snp_c1_7029	0.66	0.34	0.34	0.45	0.65	solcap_snp_c1_7029	0.66	0.34	0.34	0.45	0.65	0.45	0.35	0	20941	4.73538e+08
solcap_snp_c1_7031	0.34	0.66	0.34	0.45	0.39	solcap_snp_c1_7031	0.34	0.66	0.34	0.45	0.39	0.45	0.35	0	1862	0.172361
solcap_snp_c1_7040	0.4	0.6	0.4	0.48	0.74	solcap_snp_c1_7040	0.4	0.6	0.4	0.48	0.74	0.48	0.36	0	32083	1.47741e+06
solcap_snp_c1_7041	0.37	0.63	0.37	0.47	0.7	solcap_snp_c1_7041	0.37	0.63	0.37	0.47	0.7	0.47	0.36	0	28005	1.20974e+07
solcap_snp_c1_7076	0.1	0.9	0.1	0.19	0.21	solcap_snp_c1_7076	0.1	0.9	0.1	0.19	0.21	0.19	0.17	0	1499	0.220765
solcap_snp_c1_7077	0.94	0.06	0.06	0.12	0.13	solcap_snp_c1_7077	0.94	0.06	0.06	0.12	0.13	0.12	0.11	0	0.508	0.47598
solcap_snp_c1_7078	0.11	0.89	0.11	0.19	0.22	solcap_snp_c1_7078	0.11	0.89	0.11	0.19	0.22	0.19	0.18	0	1649	0.199052
solcap_snp_c1_7082	0.12	0.88	0.12	0.21	0.24	solcap_snp_c1_7082	0.12	0.88	0.12	0.21	0.24	0.21	0.19	0	1976	0.159837
solcap_snp_c1_711	0.27	0.73	0.27	0.4	0.38	solcap_snp_c1_711	0.27	0.73	0.27	0.4	0.38	0.4	0.32	0	0.155	0.694095
solcap_snp_c1_7111	0.3	0.7	0.3	0.42	0.61	solcap_snp_c1_7111	0.3	0.7	0.3	0.42	0.61	0.42	0.33	0	21094	4.3729e+08
solcap_snp_c1_7112	0.3	0.7	0.3	0.42	0.33	solcap_snp_c1_7112	0.3	0.7	0.3	0.42	0.33	0.42	0.33	0	5362	0.0205827
solcap_snp_c1_7115	0.1	0.9	0.1	0.18	0.2	solcap_snp_c1_7115	0.1	0.9	0.1	0.18	0.2	0.18	0.16	0	1358	0.24388
solcap_snp_c1_7132	0.57	0.43	0.43	0.49	0.83	solcap_snp_c1_7132	0.57	0.43	0.43	0.49	0.83	0.49	0.37	0	51.75	63.0473
solcap_snp_c1_7136	0.23	0.77	0.23	0.35	0.31	solcap_snp_c1_7136	0.23	0.77	0.23	0.35	0.31	0.35	0.29	0	1584	0.208185
solcap_snp_c1_7142	0.2	0.8	0.2	0.31	0.39	solcap_snp_c1_7142	0.2	0.8	0.2	0.31	0.39	0.31	0.27	0	6492	0.0108357
solcap_snp_c1_7143	0.8	0.2	0.2	0.31	0.39	solcap_snp_c1_7143	0.8	0.2	0.2	0.31	0.39	0.31	0.27	0	6492	0.0108357
solcap_snp_c1_7144	0.75	0.25	0.25	0.37	0.47	solcap_snp_c1_7144	0.75	0.25	0.25	0.37	0.47	0.37	0.3	0	8392	0.00376777
solcap_snp_c1_7148	0.6	0.4	0.4	0.48	0.7	solcap_snp_c1_7148	0.6	0.4	0.4	0.48	0.7	0.48	0.36	0	23683	1.13578e+08
solcap_snp_c1_7150	0.06	0.94	0.06	0.12	0.09	solcap_snp_c1_7150	0.06	0.94	0.06	0.12	0.09	0.12	0.11	0	6187	0.0128657
solcap_snp_c1_7165	0.63	0.37	0.37	0.47	0.71	solcap_snp_c1_7165	0.63	0.37	0.37	0.47	0.71	0.47	0.36	0	29338	6.07988e+06
solcap_snp_c1_7189	0.6	0.4	0.4	0.48	0.73	solcap_snp_c1_7189	0.6	0.4	0.4	0.48	0.73	0.48	0.36	0	29192	6.5552e+06
solcap_snp_c1_7190	0.69	0.31	0.31	0.43	0.63	solcap_snp_c1_7190	0.69	0.31	0.31	0.43	0.63	0.43	0.34	0	22969	1.64658e+08
solcap_snp_c1_7227	0.31	0.69	0.31	0.43	0.61	solcap_snp_c1_7227	0.31	0.69	0.31	0.43	0.61	0.43	0.34	0	18919	1.36353e+09
solcap_snp_c1_7267	0.13	0.87	0.13	0.23	0.26	solcap_snp_c1_7267	0.13	0.87	0.13	0.23	0.26	0.23	0.2	0	2536	0.111288
solcap_snp_c1_7281	0.92	0.08	0.08	0.15	0.16	solcap_snp_c1_7281	0.92	0.08	0.08	0.15	0.16	0.15	0.14	0	0.873	0.350004
solcap_snp_c1_730	0.77	0.23	0.23	0.36	0.45	solcap_snp_c1_730	0.77	0.23	0.23	0.36	0.45	0.36	0.29	0	6915	0.00854785
solcap_snp_c1_7325	0.35	0.65	0.35	0.46	0.69	solcap_snp_c1_7325	0.35	0.65	0.35	0.46	0.69	0.46	0.35	0	28563	907081
solcap_snp_c1_7341	0.43	0.57	0.43	0.49	0.83	solcap_snp_c1_7341	0.43	0.57	0.43	0.49	0.83	0.49	0.37	0	51.75	63.0473
solcap_snp_c1_7342	0.57	0.43	0.43	0.49	0.82	solcap_snp_c1_7342	0.57	0.43	0.43	0.49	0.82	0.49	0.37	0	49635	185.208
solcap_snp_c1_737	0.66	0.34	0.34	0.45	0.65	solcap_snp_c1_737	0.66	0.34	0.34	0.45	0.65	0.45	0.35	0	20941	4.73538e+08
solcap_snp_c1_7382	0.33	0.67	0.33	0.44	0.64	solcap_snp_c1_7382	0.33	0.67	0.33	0.44	0.64	0.44	0.34	0	21802	3.02306e+08
solcap_snp_c1_7404	0.65	0.35	0.35	0.45	0.68	solcap_snp_c1_7404	0.65	0.35	0.35	0.45	0.68	0.45	0.35	0	27335	1.7105e+07
solcap_snp_c1_7405	0.7	0.3	0.3	0.42	0.49	solcap_snp_c1_7405	0.7	0.3	0.3	0.42	0.49	0.42	0.33	0	3135	0.0766079
solcap_snp_c1_7407	0.56	0.44	0.44	0.49	0.73	solcap_snp_c1_7407	0.56	0.44	0.44	0.49	0.73	0.49	0.37	0	25185	5.20781e+07
solcap_snp_c1_7412	0.2	0.8	0.2	0.31	0.35	solcap_snp_c1_7412	0.2	0.8	0.2	0.31	0.35	0.31	0.27	0	1783	0.181779
solcap_snp_c1_7495	0.8	0.2	0.2	0.31	0.39	solcap_snp_c1_7495	0.8	0.2	0.2	0.31	0.39	0.31	0.27	0	6492	0.0108357
solcap_snp_c1_7514	0.3	0.7	0.3	0.42	0.58	solcap_snp_c1_7514	0.3	0.7	0.3	0.42	0.58	0.42	0.33	0	16329	5.32544e+09
solcap_snp_c1_7515	0.88	0.12	0.12	0.21	0.22	solcap_snp_c1_7515	0.88	0.12	0.12	0.21	0.22	0.21	0.19	0	0.241	0.623625
solcap_snp_c1_7516	0.11	0.89	0.11	0.19	0.2	solcap_snp_c1_7516	0.11	0.89	0.11	0.19	0.2	0.19	0.18	0	0.092	0.761717
solcap_snp_c1_7517	0.29	0.71	0.29	0.41	0.52	solcap_snp_c1_7517	0.29	0.71	0.29	0.41	0.52	0.41	0.33	0	7.89	0.00497093
solcap_snp_c1_7520	0.53	0.47	0.47	0.5	0.85	solcap_snp_c1_7520	0.53	0.47	0.47	0.5	0.85	0.5	0.37	0	56108	6.86127
solcap_snp_c1_7530	0.33	0.67	0.33	0.44	0.62	solcap_snp_c1_7530	0.33	0.67	0.33	0.44	0.62	0.44	0.34	0	17945	2.27355e+09
solcap_snp_c1_7567	0.73	0.27	0.27	0.39	0.45	solcap_snp_c1_7567	0.73	0.27	0.27	0.39	0.45	0.39	0.32	0	2	0.157249
solcap_snp_c1_7568	0.23	0.77	0.23	0.35	0.45	solcap_snp_c1_7568	0.23	0.77	0.23	0.35	0.45	0.35	0.29	0	9516	0.00203736
solcap_snp_c1_7570	0.25	0.75	0.25	0.37	0.49	solcap_snp_c1_7570	0.25	0.75	0.25	0.37	0.49	0.37	0.3	0	11.64	0.000645383
solcap_snp_c1_7571	0.25	0.75	0.25	0.38	0.48	solcap_snp_c1_7571	0.25	0.75	0.25	0.38	0.48	0.38	0.3	0	8925	0.00281254
solcap_snp_c1_7574	0.8	0.2	0.2	0.32	0.4	solcap_snp_c1_7574	0.8	0.2	0.2	0.32	0.4	0.32	0.27	0	6875	0.00874098
solcap_snp_c1_758	0.34	0.66	0.34	0.45	0.68	solcap_snp_c1_758	0.34	0.66	0.34	0.45	0.68	0.45	0.35	0	29429	5.79956e+06
solcap_snp_c1_7621	0.5	0.5	0.5	0.5	0.85	solcap_snp_c1_7621	0.5	0.5	0.5	0.5	0.85	0.5	0.38	0	55309	10.2991
solcap_snp_c1_7622	0.07	0.93	0.07	0.13	0	solcap_snp_c1_7622	0.07	0.93	0.07	0.13	0	0.13	0.13	0	110	9.79907e-12
solcap_snp_c1_7632	0.16	0.84	0.16	0.27	0.31	solcap_snp_c1_7632	0.16	0.84	0.16	0.27	0.31	0.27	0.24	0	1837	0.175308
solcap_snp_c1_7658	0.6	0.4	0.4	0.48	0.77	solcap_snp_c1_7658	0.6	0.4	0.4	0.48	0.77	0.48	0.37	0	40118	23908.2
solcap_snp_c1_7666	0.14	0.86	0.14	0.24	0.21	solcap_snp_c1_7666	0.14	0.86	0.14	0.24	0.21	0.24	0.21	0	2046	0.152638
solcap_snp_c1_7678	0.5	0.5	0.5	0.5	0.77	solcap_snp_c1_7678	0.5	0.5	0.5	0.5	0.77	0.5	0.37	0	32743	1.05206e+06
solcap_snp_c1_7679	0.22	0.78	0.22	0.34	0.44	solcap_snp_c1_7679	0.22	0.78	0.22	0.34	0.44	0.34	0.28	0	8567	0.0034235
solcap_snp_c1_7680	0.47	0.53	0.47	0.5	0.83	solcap_snp_c1_7680	0.47	0.53	0.47	0.5	0.83	0.5	0.37	0	48101	404.819
solcap_snp_c1_7681	0.51	0.49	0.49	0.5	0.78	solcap_snp_c1_7681	0.51	0.49	0.49	0.5	0.78	0.5	0.37	0	35.01	328084
solcap_snp_c1_7682	0.79	0.21	0.21	0.33	0.31	solcap_snp_c1_7682	0.79	0.21	0.21	0.33	0.31	0.33	0.28	0	0.471	0.492318
solcap_snp_c1_7688	0.35	0.65	0.35	0.45	0.41	solcap_snp_c1_7688	0.35	0.65	0.35	0.45	0.41	0.46	0.35	0	1.12	0.289947
solcap_snp_c1_7700	0.31	0.69	0.31	0.43	0.39	solcap_snp_c1_7700	0.31	0.69	0.31	0.43	0.39	0.43	0.34	0	0.932	0.334365
solcap_snp_c1_7704	0.75	0.25	0.25	0.38	0.5	solcap_snp_c1_7704	0.75	0.25	0.25	0.38	0.5	0.38	0.3	0	12222	0.000472236
solcap_snp_c1_7707	0.45	0.55	0.45	0.49	0.65	solcap_snp_c1_7707	0.45	0.55	0.45	0.49	0.65	0.49	0.37	0	11609	0.000656481
solcap_snp_c1_7739	0.4	0.6	0.4	0.48	0.75	solcap_snp_c1_7739	0.4	0.6	0.4	0.48	0.75	0.48	0.36	0	36.76	133616
solcap_snp_c1_7744	0.24	0.76	0.24	0.37	0.46	solcap_snp_c1_7744	0.24	0.76	0.24	0.37	0.46	0.37	0.3	0	7.88	0.00499785
solcap_snp_c1_7766	0.37	0.63	0.37	0.47	0.48	solcap_snp_c1_7766	0.37	0.63	0.37	0.47	0.48	0.47	0.36	0	0.14	0.708744
solcap_snp_c1_7793	0.37	0.63	0.37	0.47	0.69	solcap_snp_c1_7793	0.37	0.63	0.37	0.47	0.69	0.47	0.36	0	25086	5.48195e+07
solcap_snp_c1_7794	0.26	0.74	0.26	0.38	0.5	solcap_snp_c1_7794	0.26	0.74	0.26	0.38	0.5	0.38	0.31	0	10055	0.00151956
solcap_snp_c1_7801	0.65	0.35	0.35	0.46	0.71	solcap_snp_c1_7801	0.65	0.35	0.35	0.46	0.71	0.46	0.35	0	33.19	835860
solcap_snp_c1_7803	0.37	0.63	0.37	0.47	0.73	solcap_snp_c1_7803	0.37	0.63	0.37	0.47	0.73	0.47	0.36	0	33922	573716
solcap_snp_c1_7834	0.09	0.91	0.09	0.17	0.18	solcap_snp_c1_7834	0.09	0.91	0.09	0.17	0.18	0.17	0.15	0	1.1	0.294266
solcap_snp_c1_7868	0.05	0.95	0.05	0.1	0.1	solcap_snp_c1_7868	0.05	0.95	0.05	0.1	0.1	0.1	0.09	0	0.305	0.580945
solcap_snp_c1_7869	0.07	0.93	0.07	0.13	0.14	solcap_snp_c1_7869	0.07	0.93	0.07	0.13	0.14	0.13	0.12	0	0.589	0.442831
solcap_snp_c1_7870	0.1	0.9	0.1	0.17	0.17	solcap_snp_c1_7870	0.1	0.9	0.1	0.17	0.17	0.17	0.16	0	0	0.997998
solcap_snp_c1_7873	0.65	0.35	0.35	0.45	0.67	solcap_snp_c1_7873	0.65	0.35	0.35	0.45	0.67	0.45	0.35	0	26.15	3.15893e+06
solcap_snp_c1_7874	0.94	0.06	0.06	0.11	0.1	solcap_snp_c1_7874	0.94	0.06	0.06	0.11	0.1	0.11	0.11	0	1116	0.29087
solcap_snp_c1_7876	0.1	0.9	0.1	0.18	0.16	solcap_snp_c1_7876	0.1	0.9	0.1	0.18	0.16	0.18	0.16	0	0.909	0.340356
solcap_snp_c1_7882	0.65	0.35	0.35	0.46	0.67	solcap_snp_c1_7882	0.65	0.35	0.35	0.46	0.67	0.46	0.35	0	24283	8.31722e+07
solcap_snp_c1_7912	0.12	0.88	0.12	0.22	0.25	solcap_snp_c1_7912	0.12	0.88	0.12	0.22	0.25	0.22	0.19	0	2153	0.142309
solcap_snp_c1_7915	0.07	0.93	0.07	0.13	0.14	solcap_snp_c1_7915	0.07	0.93	0.07	0.13	0.14	0.13	0.12	0	0.589	0.442831
solcap_snp_c1_7935	0.85	0.15	0.15	0.26	0.3	solcap_snp_c1_7935	0.85	0.15	0.15	0.26	0.3	0.26	0.22	0	3426	0.0641927
solcap_snp_c1_7948	0.13	0.87	0.13	0.23	0.26	solcap_snp_c1_7948	0.13	0.87	0.13	0.23	0.26	0.23	0.2	0	2536	0.111288
solcap_snp_c1_7957	0.68	0.32	0.32	0.44	0.65	solcap_snp_c1_7957	0.68	0.32	0.32	0.44	0.65	0.44	0.34	0	24977	5.80242e+07
solcap_snp_c1_7963	0.06	0.94	0.06	0.12	0.11	solcap_snp_c1_7963	0.06	0.94	0.06	0.12	0.11	0.12	0.11	0	0.787	0.374895
solcap_snp_c1_7964	0.65	0.35	0.35	0.46	0.69	solcap_snp_c1_7964	0.65	0.35	0.35	0.46	0.69	0.46	0.35	0	28563	9.07081e+06
solcap_snp_c1_7973	0.3	0.7	0.3	0.42	0.57	solcap_snp_c1_7973	0.3	0.7	0.3	0.42	0.57	0.42	0.33	0	15525	8.14171e+09
solcap_snp_c1_7980	0.28	0.72	0.28	0.4	0.56	solcap_snp_c1_7980	0.28	0.72	0.28	0.4	0.56	0.4	0.32	0	16938	3.86209e+09
solcap_snp_c1_7989	0.88	0.12	0.12	0.21	0.24	solcap_snp_c1_7989	0.88	0.12	0.12	0.21	0.24	0.21	0.19	0	1976	0.159837
solcap_snp_c1_7990	0.57	0.43	0.43	0.49	0.45	solcap_snp_c1_7990	0.57	0.43	0.43	0.49	0.45	0.49	0.37	0	0.559	0.454835
solcap_snp_c1_7991	0.94	0.06	0.06	0.11	0.1	solcap_snp_c1_7991	0.94	0.06	0.06	0.11	0.1	0.11	0.11	0	1116	0.29087
solcap_snp_c1_7992	0.86	0.14	0.14	0.24	0.25	solcap_snp_c1_7992	0.86	0.14	0.14	0.24	0.25	0.24	0.21	0	0.716	0.397326
solcap_snp_c1_7993	0.3	0.7	0.3	0.42	0.42	solcap_snp_c1_7993	0.3	0.7	0.3	0.42	0.42	0.42	0.33	0	0.002	0.963786
solcap_snp_c1_7994	0.11	0.89	0.11	0.19	0.22	solcap_snp_c1_7994	0.11	0.89	0.11	0.19	0.22	0.19	0.18	0	1649	0.199052
solcap_snp_c1_7999	0.08	0.92	0.08	0.14	0.15	solcap_snp_c1_7999	0.08	0.92	0.08	0.14	0.15	0.14	0.13	0	0.771	0.379774
solcap_snp_c1_8002	0.22	0.78	0.22	0.34	0.33	solcap_snp_c1_8002	0.22	0.78	0.22	0.34	0.33	0.34	0.28	0	0.182	0.669495
solcap_snp_c1_8004	0.09	0.91	0.09	0.17	0.18	solcap_snp_c1_8004	0.09	0.91	0.09	0.17	0.18	0.17	0.15	0	1.1	0.294266
solcap_snp_c1_8013	0.8	0.2	0.2	0.32	0.4	solcap_snp_c1_8013	0.8	0.2	0.2	0.32	0.4	0.32	0.27	0	6875	0.00874098
solcap_snp_c1_8018	0.1	0.9	0.1	0.17	0.19	solcap_snp_c1_8018	0.1	0.9	0.1	0.17	0.19	0.17	0.16	0	1225	0.268388
solcap_snp_c1_8019	0.55	0.45	0.45	0.5	0.83	solcap_snp_c1_8019	0.55	0.45	0.45	0.5	0.83	0.5	0.37	0	49565	191.945
solcap_snp_c1_8020	0.57	0.43	0.43	0.49	0.76	solcap_snp_c1_8020	0.57	0.43	0.43	0.49	0.76	0.49	0.37	0	34531	41952.5
solcap_snp_c1_8036	0.6	0.4	0.4	0.48	0.78	solcap_snp_c1_8036	0.6	0.4	0.4	0.48	0.78	0.48	0.36	0	43491	4258.79
solcap_snp_c1_805	0.2	0.8	0.2	0.31	0.39	solcap_snp_c1_805	0.2	0.8	0.2	0.31	0.39	0.31	0.27	0	6492	0.0108357
solcap_snp_c1_8058	0.29	0.71	0.29	0.41	0.56	solcap_snp_c1_8058	0.29	0.71	0.29	0.41	0.56	0.41	0.33	0	14.75	0.000122739
solcap_snp_c1_8059	0.82	0.18	0.18	0.29	0.26	solcap_snp_c1_8059	0.82	0.18	0.18	0.29	0.26	0.29	0.25	0	1018	0.313051
solcap_snp_c1_8084	0.14	0.86	0.14	0.24	0.19	solcap_snp_c1_8084	0.14	0.86	0.14	0.24	0.19	0.24	0.21	0	4919	0.0265609
solcap_snp_c1_8091	0.74	0.26	0.26	0.38	0.52	solcap_snp_c1_8091	0.74	0.26	0.26	0.38	0.52	0.38	0.31	0	13451	0.000244825
solcap_snp_c1_8113	0.27	0.73	0.27	0.39	0.54	solcap_snp_c1_8113	0.27	0.73	0.27	0.39	0.54	0.39	0.32	0	14772	0.000121311
solcap_snp_c1_8118	0.56	0.44	0.44	0.49	0.72	solcap_snp_c1_8118	0.56	0.44	0.44	0.49	0.72	0.49	0.37	0	22944	1.66774e+08
solcap_snp_c1_812	0.92	0.08	0.08	0.15	0.16	solcap_snp_c1_812	0.92	0.08	0.08	0.15	0.16	0.15	0.14	0	0.873	0.350004
solcap_snp_c1_8125	0.34	0.66	0.34	0.45	0.38	solcap_snp_c1_8125	0.34	0.66	0.34	0.45	0.38	0.45	0.35	0	2305	0.128947
solcap_snp_c1_8127	0.75	0.25	0.25	0.38	0.51	solcap_snp_c1_8127	0.75	0.25	0.25	0.38	0.51	0.38	0.31	0	12826	0.000341891
solcap_snp_c1_8129	0.87	0.13	0.13	0.23	0.26	solcap_snp_c1_8129	0.87	0.13	0.13	0.23	0.26	0.23	0.2	0	2536	0.111288
solcap_snp_c1_8131	0.4	0.6	0.4	0.48	0.43	solcap_snp_c1_8131	0.4	0.6	0.4	0.48	0.43	0.48	0.36	0	1245	0.264511
solcap_snp_c1_8133	0.75	0.25	0.25	0.38	0.5	solcap_snp_c1_8133	0.75	0.25	0.25	0.38	0.5	0.38	0.3	0	12222	0.000472236
solcap_snp_c1_8136	0.09	0.91	0.09	0.17	0.18	solcap_snp_c1_8136	0.09	0.91	0.09	0.17	0.18	0.17	0.15	0	1.1	0.294266
solcap_snp_c1_8140	0.78	0.22	0.22	0.34	0.44	solcap_snp_c1_8140	0.78	0.22	0.22	0.34	0.44	0.34	0.28	0	8567	0.0034235
solcap_snp_c1_816	0.57	0.43	0.43	0.49	0.79	solcap_snp_c1_816	0.57	0.43	0.43	0.49	0.79	0.49	0.37	0	41171	13944.1
solcap_snp_c1_8164	0.49	0.51	0.49	0.5	0.8	solcap_snp_c1_8164	0.49	0.51	0.49	0.5	0.8	0.5	0.37	0	39.67	30072.9
solcap_snp_c1_8173	0.76	0.24	0.24	0.37	0.41	solcap_snp_c1_8173	0.76	0.24	0.24	0.37	0.41	0.37	0.3	0	1545	0.213859
solcap_snp_c1_8186	0.08	0.92	0.08	0.15	0.11	solcap_snp_c1_8186	0.08	0.92	0.08	0.15	0.11	0.15	0.14	0	8254	0.00406627
solcap_snp_c1_819	0.32	0.68	0.32	0.44	0.65	solcap_snp_c1_819	0.32	0.68	0.32	0.44	0.65	0.44	0.34	0	24977	5.80242e+07
solcap_snp_c1_8194	0.1	0.9	0.1	0.19	0.21	solcap_snp_c1_8194	0.1	0.9	0.1	0.19	0.21	0.19	0.17	0	1499	0.220765
solcap_snp_c1_8203	0.78	0.22	0.22	0.34	0.44	solcap_snp_c1_8203	0.78	0.22	0.22	0.34	0.44	0.34	0.28	0	8567	0.0034235
solcap_snp_c1_821	0.69	0.31	0.31	0.43	0.63	solcap_snp_c1_821	0.69	0.31	0.31	0.43	0.63	0.43	0.34	0	22969	1.64658e+08
solcap_snp_c1_8212	0.82	0.18	0.18	0.3	0.36	solcap_snp_c1_8212	0.82	0.18	0.18	0.3	0.36	0.3	0.25	0	5432	0.0197699
solcap_snp_c1_8215	0.36	0.64	0.36	0.46	0.41	solcap_snp_c1_8215	0.36	0.64	0.36	0.46	0.41	0.46	0.35	0	1361	0.243373
solcap_snp_c1_822	0.53	0.47	0.47	0.5	0.43	solcap_snp_c1_822	0.53	0.47	0.47	0.5	0.43	0.5	0.37	0	2217	0.136462
solcap_snp_c1_8235	0.22	0.78	0.22	0.34	0.42	solcap_snp_c1_8235	0.22	0.78	0.22	0.34	0.42	0.34	0.28	0	5607	0.0178869
solcap_snp_c1_8237	0.85	0.15	0.15	0.26	0.29	solcap_snp_c1_8237	0.85	0.15	0.15	0.26	0.29	0.26	0.23	0	1.41	0.235048
solcap_snp_c1_8291	0.77	0.23	0.23	0.36	0.46	solcap_snp_c1_8291	0.77	0.23	0.23	0.36	0.46	0.36	0.29	0	10018	0.00155059
solcap_snp_c1_8293	0.83	0.17	0.17	0.29	0.33	solcap_snp_c1_8293	0.83	0.17	0.17	0.29	0.33	0.29	0.24	0	2318	0.127868
solcap_snp_c1_8297	0.54	0.46	0.46	0.5	0.44	solcap_snp_c1_8297	0.54	0.46	0.46	0.5	0.44	0.5	0.37	0	1654	0.198382
solcap_snp_c1_8300	0.08	0.92	0.08	0.14	0.14	solcap_snp_c1_8300	0.08	0.92	0.08	0.14	0.14	0.14	0.13	0	0.211	0.646298
solcap_snp_c1_8316	0.33	0.67	0.33	0.44	0.65	solcap_snp_c1_8316	0.33	0.67	0.33	0.44	0.65	0.44	0.35	0	22832	1.76757e+08
solcap_snp_c1_8319	0.66	0.34	0.34	0.45	0.68	solcap_snp_c1_8319	0.66	0.34	0.34	0.45	0.68	0.45	0.35	0	29429	579956
solcap_snp_c1_8323	0.94	0.06	0.06	0.11	0.12	solcap_snp_c1_8323	0.94	0.06	0.06	0.11	0.12	0.11	0.11	0	0.434	0.510106
solcap_snp_c1_8330	0.75	0.25	0.25	0.38	0.51	solcap_snp_c1_8330	0.75	0.25	0.25	0.38	0.51	0.38	0.31	0	12826	0.000341891
solcap_snp_c1_8334	0.05	0.95	0.05	0.1	0.11	solcap_snp_c1_8334	0.05	0.95	0.05	0.1	0.11	0.1	0.1	0	0.366	0.545124
solcap_snp_c1_8335	0.05	0.95	0.05	0.1	0.11	solcap_snp_c1_8335	0.05	0.95	0.05	0.1	0.11	0.1	0.1	0	0.366	0.545124
solcap_snp_c1_8341	0.26	0.74	0.26	0.39	0.49	solcap_snp_c1_8341	0.26	0.74	0.26	0.39	0.49	0.39	0.31	0	7688	0.00555911
solcap_snp_c1_8344	0.17	0.83	0.17	0.28	0.34	solcap_snp_c1_8344	0.17	0.83	0.17	0.28	0.34	0.28	0.24	0	4497	0.0339603
solcap_snp_c1_8346	0.25	0.75	0.25	0.37	0.47	solcap_snp_c1_8346	0.25	0.75	0.25	0.37	0.47	0.37	0.3	0	8392	0.00376777
solcap_snp_c1_8347	0.2	0.8	0.2	0.32	0.4	solcap_snp_c1_8347	0.2	0.8	0.2	0.32	0.4	0.32	0.27	0	6875	0.00874098
solcap_snp_c1_8348	0.71	0.29	0.29	0.41	0.56	solcap_snp_c1_8348	0.71	0.29	0.29	0.41	0.56	0.41	0.33	0	14.75	0.000122739
solcap_snp_c1_8354	0.84	0.16	0.16	0.27	0.33	solcap_snp_c1_8354	0.84	0.16	0.16	0.27	0.33	0.27	0.24	0	4211	0.040168
solcap_snp_c1_8358	0.58	0.42	0.42	0.49	0.75	solcap_snp_c1_8358	0.58	0.42	0.42	0.49	0.75	0.49	0.37	0	31124	2.42014e+06
solcap_snp_c1_836	0.36	0.64	0.36	0.46	0.71	solcap_snp_c1_836	0.36	0.64	0.36	0.46	0.71	0.46	0.36	0	31149	2.38918e+06
solcap_snp_c1_8362	0.29	0.71	0.29	0.41	0.55	solcap_snp_c1_8362	0.29	0.71	0.29	0.41	0.55	0.41	0.33	0	11413	0.000729157
solcap_snp_c1_8367	0.43	0.57	0.43	0.49	0.81	solcap_snp_c1_8367	0.43	0.57	0.43	0.49	0.81	0.49	0.37	0	46.31	1009.7
solcap_snp_c1_8368	0.57	0.43	0.43	0.49	0.81	solcap_snp_c1_8368	0.57	0.43	0.43	0.49	0.81	0.49	0.37	0	46.31	1009.7
solcap_snp_c1_838	0.17	0.83	0.17	0.28	0.32	solcap_snp_c1_838	0.17	0.83	0.17	0.28	0.32	0.28	0.24	0	2071	0.150152
solcap_snp_c1_8390	0.36	0.64	0.36	0.46	0.68	solcap_snp_c1_8390	0.36	0.64	0.36	0.46	0.68	0.46	0.35	0	25.48	4.47095e+07
solcap_snp_c1_8490	0.15	0.85	0.15	0.25	0.22	solcap_snp_c1_8490	0.15	0.85	0.15	0.25	0.22	0.25	0.22	0	1646	0.199451
solcap_snp_c1_8508	0.84	0.16	0.16	0.27	0.33	solcap_snp_c1_8508	0.84	0.16	0.16	0.27	0.33	0.27	0.24	0	4211	0.040168
solcap_snp_c1_8518	0.2	0.8	0.2	0.33	0.32	solcap_snp_c1_8518	0.2	0.8	0.2	0.33	0.32	0.33	0.27	0	0.054	0.815708
solcap_snp_c1_8522	0.17	0.83	0.17	0.28	0.32	solcap_snp_c1_8522	0.17	0.83	0.17	0.28	0.32	0.28	0.24	0	2071	0.150152
solcap_snp_c1_8535	0.2	0.8	0.2	0.31	0.39	solcap_snp_c1_8535	0.2	0.8	0.2	0.31	0.39	0.31	0.27	0	6492	0.0108357
solcap_snp_c1_8541	0.58	0.42	0.42	0.49	0.8	solcap_snp_c1_8541	0.58	0.42	0.42	0.49	0.8	0.49	0.37	0	45624	1432.72
solcap_snp_c1_8549	0.68	0.32	0.32	0.44	0.63	solcap_snp_c1_8549	0.68	0.32	0.32	0.44	0.63	0.44	0.34	0	20807	5.07989e+08
solcap_snp_c1_8560	0.17	0.83	0.17	0.28	0.34	solcap_snp_c1_8560	0.17	0.83	0.17	0.28	0.34	0.28	0.24	0	4497	0.0339603
solcap_snp_c1_8566	0.32	0.68	0.32	0.44	0.65	solcap_snp_c1_8566	0.32	0.68	0.32	0.44	0.65	0.44	0.34	0	24977	5.80242e+07
solcap_snp_c1_8570	0.4	0.6	0.4	0.48	0.8	solcap_snp_c1_8570	0.4	0.6	0.4	0.48	0.8	0.48	0.36	0	48889	270.881
solcap_snp_c1_8573	0.4	0.6	0.4	0.48	0.77	solcap_snp_c1_8573	0.4	0.6	0.4	0.48	0.77	0.48	0.36	0	41755	10345.9
solcap_snp_c1_8574	0.12	0.88	0.12	0.21	0.24	solcap_snp_c1_8574	0.12	0.88	0.12	0.21	0.24	0.21	0.19	0	1976	0.159837
solcap_snp_c1_8575	0.34	0.66	0.34	0.45	0.61	solcap_snp_c1_8575	0.34	0.66	0.34	0.45	0.61	0.45	0.35	0	13894	0.000193396
solcap_snp_c1_8581	0.21	0.79	0.21	0.34	0.3	solcap_snp_c1_8581	0.21	0.79	0.21	0.34	0.3	0.34	0.28	0	1262	0.261228
solcap_snp_c1_859	0.49	0.51	0.49	0.5	0.6	solcap_snp_c1_859	0.49	0.51	0.49	0.5	0.6	0.5	0.37	0	4417	0.0355726
solcap_snp_c1_8593	0.2	0.8	0.2	0.31	0.39	solcap_snp_c1_8593	0.2	0.8	0.2	0.31	0.39	0.31	0.27	0	6492	0.0108357
solcap_snp_c1_8594	0.24	0.76	0.24	0.37	0.48	solcap_snp_c1_8594	0.24	0.76	0.24	0.37	0.48	0.37	0.3	0	11079	0.000872978
solcap_snp_c1_8599	0.18	0.82	0.18	0.29	0.35	solcap_snp_c1_8599	0.18	0.82	0.18	0.29	0.35	0.29	0.25	0	5107	0.0238297
solcap_snp_c1_8601	0.34	0.66	0.34	0.45	0.66	solcap_snp_c1_8601	0.34	0.66	0.34	0.45	0.66	0.45	0.35	0	25005	5.71736e+07
solcap_snp_c1_8603	0.81	0.19	0.19	0.3	0.37	solcap_snp_c1_8603	0.81	0.19	0.19	0.3	0.37	0.3	0.26	0	5771	0.0162924
solcap_snp_c1_8606	0.7	0.3	0.3	0.42	0.59	solcap_snp_c1_8606	0.7	0.3	0.3	0.42	0.59	0.42	0.33	0	19344	1.09137e+09
solcap_snp_c1_8619	0.44	0.56	0.44	0.49	0.8	solcap_snp_c1_8619	0.44	0.56	0.44	0.49	0.8	0.49	0.37	0	43154	5060.25
solcap_snp_c1_8631	0.81	0.19	0.19	0.3	0.37	solcap_snp_c1_8631	0.81	0.19	0.19	0.3	0.37	0.3	0.26	0	5771	0.0162924
solcap_snp_c1_8632	0.39	0.61	0.39	0.47	0.75	solcap_snp_c1_8632	0.39	0.61	0.39	0.47	0.75	0.47	0.36	0	38458	55944
solcap_snp_c1_8635	0.17	0.83	0.17	0.29	0.35	solcap_snp_c1_8635	0.17	0.83	0.17	0.29	0.35	0.29	0.24	0	4795	0.0285372
solcap_snp_c1_8641	0.8	0.2	0.2	0.32	0.4	solcap_snp_c1_8641	0.8	0.2	0.2	0.32	0.4	0.32	0.27	0	6875	0.00874098
solcap_snp_c1_8642	0.74	0.26	0.26	0.39	0.53	solcap_snp_c1_8642	0.74	0.26	0.26	0.39	0.53	0.39	0.31	0	14.1	0.000173345
solcap_snp_c1_8659	0.42	0.58	0.42	0.49	0.82	solcap_snp_c1_8659	0.42	0.58	0.42	0.49	0.82	0.49	0.37	0	51072	89.0603
solcap_snp_c1_8679	0.66	0.34	0.34	0.45	0.65	solcap_snp_c1_8679	0.66	0.34	0.34	0.45	0.65	0.45	0.35	0	23.9	1.0148e+08
solcap_snp_c1_868	0.69	0.31	0.31	0.43	0.6	solcap_snp_c1_868	0.69	0.31	0.31	0.43	0.6	0.43	0.34	0	18025	2.18043e+09
solcap_snp_c1_8681	0.9	0.1	0.1	0.19	0.21	solcap_snp_c1_8681	0.9	0.1	0.1	0.19	0.21	0.19	0.17	0	1499	0.220765
solcap_snp_c1_8701	0.09	0.91	0.09	0.17	0.18	solcap_snp_c1_8701	0.09	0.91	0.09	0.17	0.18	0.17	0.15	0	1.1	0.294266
solcap_snp_c1_8709	0.41	0.59	0.41	0.49	0.83	solcap_snp_c1_8709	0.41	0.59	0.41	0.49	0.83	0.49	0.37	0	54739	13.7655
solcap_snp_c1_8713	0.41	0.59	0.41	0.49	0.83	solcap_snp_c1_8713	0.41	0.59	0.41	0.49	0.83	0.49	0.37	0	54739	13.7655
solcap_snp_c1_8723	0.29	0.71	0.29	0.41	0.56	solcap_snp_c1_8723	0.29	0.71	0.29	0.41	0.56	0.41	0.33	0	14.75	0.000122739
solcap_snp_c1_8754	0.28	0.72	0.28	0.4	0.56	solcap_snp_c1_8754	0.28	0.72	0.28	0.4	0.56	0.4	0.32	0	16938	3.86209e+09
solcap_snp_c1_8759	0.95	0.05	0.05	0.1	0.1	solcap_snp_c1_8759	0.95	0.05	0.05	0.1	0.1	0.1	0.09	0	0.305	0.580945
solcap_snp_c1_8760	0.65	0.35	0.35	0.46	0.69	solcap_snp_c1_8760	0.65	0.35	0.35	0.46	0.69	0.46	0.35	0	28563	9.07081e+06
solcap_snp_c1_8763	0.61	0.39	0.39	0.48	0.73	solcap_snp_c1_8763	0.61	0.39	0.39	0.48	0.73	0.48	0.36	0	30579	3.20563e+06
solcap_snp_c1_8764	0.68	0.32	0.32	0.44	0.61	solcap_snp_c1_8764	0.68	0.32	0.32	0.44	0.61	0.44	0.34	0	17018	3.70345e+09
solcap_snp_c1_8765	0.35	0.65	0.35	0.46	0.69	solcap_snp_c1_8765	0.35	0.65	0.35	0.46	0.69	0.46	0.35	0	28563	907081
solcap_snp_c1_8769	0.28	0.72	0.28	0.4	0.56	solcap_snp_c1_8769	0.28	0.72	0.28	0.4	0.56	0.4	0.32	0	16938	3.86209e+09
solcap_snp_c1_880	0.68	0.32	0.32	0.44	0.63	solcap_snp_c1_880	0.68	0.32	0.32	0.44	0.63	0.44	0.34	0	20807	5.07989e+08
solcap_snp_c1_8829	0.27	0.73	0.27	0.39	0.37	solcap_snp_c1_8829	0.27	0.73	0.27	0.39	0.37	0.39	0.32	0	0.28	0.596891
solcap_snp_c1_8830	0.76	0.24	0.24	0.36	0.47	solcap_snp_c1_8830	0.76	0.24	0.24	0.36	0.47	0.36	0.3	0	10539	0.0011691
solcap_snp_c1_8834	0.23	0.77	0.23	0.35	0.42	solcap_snp_c1_8834	0.23	0.77	0.23	0.35	0.42	0.35	0.29	0	3996	0.0456185
solcap_snp_c1_8838	0.25	0.75	0.25	0.38	0.33	solcap_snp_c1_8838	0.25	0.75	0.25	0.38	0.33	0.38	0.31	0	2084	0.148885
solcap_snp_c1_8854	0.4	0.6	0.4	0.48	0.74	solcap_snp_c1_8854	0.4	0.6	0.4	0.48	0.74	0.48	0.36	0	32083	1.47741e+06
solcap_snp_c1_8867	0.68	0.32	0.32	0.44	0.63	solcap_snp_c1_8867	0.68	0.32	0.32	0.44	0.63	0.44	0.34	0	20807	5.07989e+08
solcap_snp_c1_890	0.11	0.89	0.11	0.19	0.22	solcap_snp_c1_890	0.11	0.89	0.11	0.19	0.22	0.19	0.18	0	1649	0.199052
solcap_snp_c1_8908	0.45	0.55	0.45	0.5	0.38	solcap_snp_c1_8908	0.45	0.55	0.45	0.5	0.38	0.5	0.37	0	5819	0.015854
solcap_snp_c1_8914	0.75	0.25	0.25	0.37	0.49	solcap_snp_c1_8914	0.75	0.25	0.25	0.37	0.49	0.37	0.3	0	11.64	0.000645383
solcap_snp_c1_8944	0.38	0.62	0.38	0.47	0.75	solcap_snp_c1_8944	0.38	0.62	0.38	0.47	0.75	0.47	0.36	0	36893	124775
solcap_snp_c1_8968	0.76	0.24	0.24	0.37	0.48	solcap_snp_c1_8968	0.76	0.24	0.24	0.37	0.48	0.37	0.3	0	11079	0.000872978
solcap_snp_c1_8969	0.1	0.9	0.1	0.17	0.19	solcap_snp_c1_8969	0.1	0.9	0.1	0.17	0.19	0.17	0.16	0	1225	0.268388
solcap_snp_c1_8970	0.55	0.45	0.45	0.49	0.76	solcap_snp_c1_8970	0.55	0.45	0.45	0.49	0.76	0.49	0.37	0	32753	1.04654e+06
solcap_snp_c1_8972	0.08	0.92	0.08	0.15	0.15	solcap_snp_c1_8972	0.08	0.92	0.08	0.15	0.15	0.15	0.14	0	0.112	0.737924
solcap_snp_c1_8974	0.65	0.35	0.35	0.46	0.69	solcap_snp_c1_8974	0.65	0.35	0.35	0.46	0.69	0.46	0.35	0	28563	9.07081e+06
solcap_snp_c1_8982	0.65	0.35	0.35	0.45	0.69	solcap_snp_c1_8982	0.65	0.35	0.35	0.45	0.69	0.45	0.35	0	30.64	3.10554e+06
solcap_snp_c1_8999	0.06	0.94	0.06	0.11	0.12	solcap_snp_c1_8999	0.06	0.94	0.06	0.11	0.12	0.11	0.11	0	0.434	0.510106
solcap_snp_c1_9027	0.53	0.47	0.47	0.5	0.78	solcap_snp_c1_9027	0.53	0.47	0.47	0.5	0.78	0.5	0.37	0	35526	251612
solcap_snp_c1_9056	0.43	0.57	0.43	0.49	0.82	solcap_snp_c1_9056	0.43	0.57	0.43	0.49	0.82	0.49	0.37	0	49635	185.208
solcap_snp_c1_9058	0.56	0.44	0.44	0.49	0.78	solcap_snp_c1_9058	0.56	0.44	0.44	0.49	0.78	0.49	0.37	0	38211	63500.3
solcap_snp_c1_9059	0.23	0.77	0.23	0.35	0.42	solcap_snp_c1_9059	0.23	0.77	0.23	0.35	0.42	0.35	0.29	0	3996	0.0456185
solcap_snp_c1_9084	0.54	0.46	0.46	0.5	0.85	solcap_snp_c1_9084	0.54	0.46	0.46	0.5	0.85	0.5	0.37	0	56736	4.98456
solcap_snp_c1_9103	0.8	0.2	0.2	0.32	0.38	solcap_snp_c1_9103	0.8	0.2	0.2	0.32	0.38	0.32	0.27	0	4105	0.0427537
solcap_snp_c1_9111	0.55	0.45	0.45	0.49	0.8	solcap_snp_c1_9111	0.55	0.45	0.45	0.49	0.8	0.49	0.37	0	42185	8305.25
solcap_snp_c1_9129	0.07	0.93	0.07	0.13	0.14	solcap_snp_c1_9129	0.07	0.93	0.07	0.13	0.14	0.13	0.12	0	0.589	0.442831
solcap_snp_c1_914	0.69	0.31	0.31	0.43	0.61	solcap_snp_c1_914	0.69	0.31	0.31	0.43	0.61	0.43	0.34	0	18919	1.36353e+09
solcap_snp_c1_9144	0.08	0.92	0.08	0.15	0.16	solcap_snp_c1_9144	0.08	0.92	0.08	0.15	0.16	0.15	0.14	0	0.873	0.350004
solcap_snp_c1_9167	0.19	0.81	0.19	0.31	0.38	solcap_snp_c1_9167	0.19	0.81	0.19	0.31	0.38	0.31	0.26	0	6124	0.0133342
solcap_snp_c1_9170	0.35	0.65	0.35	0.46	0.71	solcap_snp_c1_9170	0.35	0.65	0.35	0.46	0.71	0.46	0.35	0	33.19	835860
solcap_snp_c1_9183	0.4	0.6	0.4	0.48	0.71	solcap_snp_c1_9183	0.4	0.6	0.4	0.48	0.71	0.48	0.36	0	25057	5.56656e+07
solcap_snp_c1_9204	0.32	0.68	0.32	0.44	0.63	solcap_snp_c1_9204	0.32	0.68	0.32	0.44	0.63	0.44	0.34	0	20807	5.07989e+08
solcap_snp_c1_9292	0.33	0.67	0.33	0.44	0.39	solcap_snp_c1_9292	0.33	0.67	0.33	0.44	0.39	0.44	0.35	0	1543	0.214152
solcap_snp_c1_9363	0.8	0.2	0.2	0.32	0.4	solcap_snp_c1_9363	0.8	0.2	0.2	0.32	0.4	0.32	0.27	0	6875	0.00874098
solcap_snp_c1_9374	0.93	0.07	0.07	0.13	0.14	solcap_snp_c1_9374	0.93	0.07	0.07	0.13	0.14	0.13	0.12	0	0.589	0.442831
solcap_snp_c1_9378	0.25	0.75	0.25	0.38	0.5	solcap_snp_c1_9378	0.25	0.75	0.25	0.38	0.5	0.38	0.3	0	12222	0.000472236
solcap_snp_c1_9385	0.23	0.77	0.23	0.36	0.28	solcap_snp_c1_9385	0.23	0.77	0.23	0.36	0.28	0.36	0.29	0	4792	0.0285877
solcap_snp_c1_9386	0.59	0.41	0.41	0.49	0.75	solcap_snp_c1_9386	0.59	0.41	0.41	0.49	0.75	0.49	0.37	0	33944	567308
solcap_snp_c1_9392	0.79	0.21	0.21	0.33	0.4	solcap_snp_c1_9392	0.79	0.21	0.21	0.33	0.4	0.33	0.28	0	4823	0.0280807
solcap_snp_c1_9397	0.71	0.29	0.29	0.41	0.54	solcap_snp_c1_9397	0.71	0.29	0.29	0.41	0.54	0.41	0.33	0	10729	0.00105485
solcap_snp_c1_9406	0.2	0.8	0.2	0.32	0.4	solcap_snp_c1_9406	0.2	0.8	0.2	0.32	0.4	0.32	0.27	0	6875	0.00874098
solcap_snp_c1_9411	0.26	0.74	0.26	0.39	0.53	solcap_snp_c1_9411	0.26	0.74	0.26	0.39	0.53	0.39	0.31	0	14.1	0.000173345
solcap_snp_c1_9413	0.55	0.45	0.45	0.49	0.73	solcap_snp_c1_9413	0.55	0.45	0.45	0.49	0.73	0.49	0.37	0	24513	7.38136e+07
solcap_snp_c1_9416	0.62	0.38	0.38	0.47	0.74	solcap_snp_c1_9416	0.62	0.38	0.38	0.47	0.74	0.47	0.36	0	35382	27100.5
solcap_snp_c1_9428	0.71	0.29	0.29	0.41	0.55	solcap_snp_c1_9428	0.71	0.29	0.29	0.41	0.55	0.41	0.33	0	11413	0.000729157
solcap_snp_c1_9430	0.73	0.27	0.27	0.4	0.53	solcap_snp_c1_9430	0.73	0.27	0.27	0.4	0.53	0.4	0.32	0	11919	0.000555769
solcap_snp_c1_9434	0.31	0.69	0.31	0.43	0.62	solcap_snp_c1_9434	0.31	0.69	0.31	0.43	0.62	0.43	0.34	0	22015	2.70495e+08
solcap_snp_c1_946	0.28	0.72	0.28	0.4	0.37	solcap_snp_c1_946	0.28	0.72	0.28	0.4	0.37	0.4	0.32	0	0.539	0.462801
solcap_snp_c1_9476	0.16	0.84	0.16	0.27	0.22	solcap_snp_c1_9476	0.16	0.84	0.16	0.27	0.22	0.27	0.24	0	4528	0.0333356
solcap_snp_c1_9477	0.7	0.3	0.3	0.42	0.6	solcap_snp_c1_9477	0.7	0.3	0.3	0.42	0.6	0.42	0.33	0	20204	6.96043e+08
solcap_snp_c1_9490	0.53	0.47	0.47	0.5	0.85	solcap_snp_c1_9490	0.53	0.47	0.47	0.5	0.85	0.5	0.37	0	53559	25.0899
solcap_snp_c1_9492	0.8	0.2	0.2	0.32	0.38	solcap_snp_c1_9492	0.8	0.2	0.2	0.32	0.38	0.32	0.27	0	4105	0.0427537
solcap_snp_c1_9546	0.4	0.6	0.4	0.48	0.45	solcap_snp_c1_9546	0.4	0.6	0.4	0.48	0.45	0.48	0.36	0	0.514	0.473392
solcap_snp_c1_9566	0.41	0.59	0.41	0.49	0.77	solcap_snp_c1_9566	0.41	0.59	0.41	0.49	0.77	0.49	0.37	0	38679	49958.9
solcap_snp_c1_9573	0.74	0.26	0.26	0.39	0.31	solcap_snp_c1_9573	0.74	0.26	0.26	0.39	0.31	0.39	0.31	0	4574	0.0324604
solcap_snp_c1_9587	0.38	0.62	0.38	0.47	0.71	solcap_snp_c1_9587	0.38	0.62	0.38	0.47	0.71	0.47	0.36	0	27732	1.39369e+07
solcap_snp_c1_9603	0.34	0.66	0.34	0.45	0.46	solcap_snp_c1_9603	0.34	0.66	0.34	0.45	0.46	0.45	0.35	0	0.111	0.739341
solcap_snp_c1_9619	0.53	0.47	0.47	0.5	0.86	solcap_snp_c1_9619	0.53	0.47	0.47	0.5	0.86	0.5	0.37	0	59311	1.34625
solcap_snp_c1_9623	0.85	0.15	0.15	0.25	0.04	solcap_snp_c1_9623	0.85	0.15	0.15	0.25	0.04	0.25	0.22	0	80173	3.43057e-05
solcap_snp_c1_964	0.14	0.86	0.14	0.24	0.25	solcap_snp_c1_964	0.14	0.86	0.14	0.24	0.25	0.24	0.21	0	0.716	0.397326
solcap_snp_c1_9651	0.29	0.71	0.29	0.41	0.47	solcap_snp_c1_9651	0.29	0.71	0.29	0.41	0.47	0.41	0.33	0	2339	0.126137
solcap_snp_c1_9652	0.61	0.39	0.39	0.47	0.75	solcap_snp_c1_9652	0.61	0.39	0.39	0.47	0.75	0.47	0.36	0	38458	55944
solcap_snp_c1_9655	0.06	0.94	0.06	0.11	0.12	solcap_snp_c1_9655	0.06	0.94	0.06	0.11	0.12	0.11	0.11	0	0.434	0.510106
solcap_snp_c1_9660	0.95	0.05	0.05	0.1	0.11	solcap_snp_c1_9660	0.95	0.05	0.05	0.1	0.11	0.1	0.1	0	0.366	0.545124
solcap_snp_c1_9676	0.68	0.32	0.32	0.44	0.61	solcap_snp_c1_9676	0.68	0.32	0.32	0.44	0.61	0.44	0.34	0	17018	3.70345e+09
solcap_snp_c1_9679	0.45	0.55	0.45	0.49	0.4	solcap_snp_c1_9679	0.45	0.55	0.45	0.49	0.4	0.49	0.37	0	3986	0.0458728
solcap_snp_c1_9691	0.15	0.85	0.15	0.25	0.29	solcap_snp_c1_9691	0.15	0.85	0.15	0.25	0.29	0.25	0.22	0	3187	0.0742278
solcap_snp_c1_9696	0.58	0.42	0.42	0.49	0.82	solcap_snp_c1_9696	0.58	0.42	0.42	0.49	0.82	0.49	0.37	0	51072	8.90603
solcap_snp_c1_97	0.29	0.71	0.29	0.41	0.35	solcap_snp_c1_97	0.29	0.71	0.29	0.41	0.35	0.41	0.33	0	2.91	0.088009
solcap_snp_c1_973	0.79	0.21	0.21	0.33	0.42	solcap_snp_c1_973	0.79	0.21	0.21	0.33	0.42	0.33	0.28	0	7688	0.00555911
solcap_snp_c1_975	0.81	0.19	0.19	0.3	0.37	solcap_snp_c1_975	0.81	0.19	0.19	0.3	0.37	0.3	0.26	0	5771	0.0162924
solcap_snp_c1_9769	0.34	0.66	0.34	0.45	0.65	solcap_snp_c1_9769	0.34	0.66	0.34	0.45	0.65	0.45	0.35	0	23.9	1.0148e+08
solcap_snp_c1_9771	0.78	0.22	0.22	0.35	0.45	solcap_snp_c1_9771	0.78	0.22	0.22	0.35	0.45	0.35	0.29	0	9032	0.00265268
solcap_snp_c1_9776	0.4	0.6	0.4	0.48	0.72	solcap_snp_c1_9776	0.4	0.6	0.4	0.48	0.72	0.48	0.37	0	26486	2.65475e+07
solcap_snp_c1_9777	0.62	0.38	0.38	0.47	0.75	solcap_snp_c1_9777	0.62	0.38	0.38	0.47	0.75	0.47	0.36	0	36893	124775
solcap_snp_c1_9779	0.21	0.79	0.21	0.33	0.42	solcap_snp_c1_9779	0.21	0.79	0.21	0.33	0.42	0.33	0.28	0	7688	0.00555911
solcap_snp_c1_9785	0.83	0.17	0.17	0.28	0.34	solcap_snp_c1_9785	0.83	0.17	0.17	0.28	0.34	0.28	0.24	0	4497	0.0339603
solcap_snp_c1_9786	0.19	0.81	0.19	0.31	0.27	solcap_snp_c1_9786	0.19	0.81	0.19	0.31	0.27	0.31	0.26	0	1.51	0.219094
solcap_snp_c1_9799	0.32	0.68	0.32	0.43	0.38	solcap_snp_c1_9799	0.32	0.68	0.32	0.43	0.38	0.43	0.34	0	1584	0.208185
solcap_snp_c1_9825	0.55	0.45	0.45	0.5	0.81	solcap_snp_c1_9825	0.55	0.45	0.45	0.5	0.81	0.5	0.37	0	44289	2833.46
solcap_snp_c1_9834	0.61	0.39	0.39	0.47	0.75	solcap_snp_c1_9834	0.61	0.39	0.39	0.47	0.75	0.47	0.36	0	38458	55944
solcap_snp_c1_9837	0.15	0.85	0.15	0.26	0.3	solcap_snp_c1_9837	0.15	0.85	0.15	0.26	0.3	0.26	0.22	0	3426	0.0641927
solcap_snp_c1_9839	0.36	0.64	0.36	0.46	0.7	solcap_snp_c1_9839	0.36	0.64	0.36	0.46	0.7	0.46	0.35	0	29834	4.70756e+06
solcap_snp_c1_9846	0.42	0.58	0.42	0.49	0.8	solcap_snp_c1_9846	0.42	0.58	0.42	0.49	0.8	0.49	0.37	0	45624	1432.72
solcap_snp_c1_9865	0.08	0.92	0.08	0.15	0.16	solcap_snp_c1_9865	0.08	0.92	0.08	0.15	0.16	0.15	0.14	0	0.873	0.350004
solcap_snp_c1_9878	0.58	0.42	0.42	0.49	0.8	solcap_snp_c1_9878	0.58	0.42	0.42	0.49	0.8	0.49	0.37	0	45624	1432.72
solcap_snp_c1_9898	0.6	0.4	0.4	0.48	0.75	solcap_snp_c1_9898	0.6	0.4	0.4	0.48	0.75	0.48	0.36	0	33643	662237
solcap_snp_c1_9900	0.1	0.9	0.1	0.18	0.2	solcap_snp_c1_9900	0.1	0.9	0.1	0.18	0.2	0.18	0.16	0	1358	0.24388
solcap_snp_c1_9918	0.42	0.58	0.42	0.49	0.84	solcap_snp_c1_9918	0.42	0.58	0.42	0.49	0.84	0.49	0.37	0	56826	4.76088
solcap_snp_c1_992	0.47	0.53	0.47	0.5	0.39	solcap_snp_c1_992	0.47	0.53	0.47	0.5	0.39	0.5	0.37	0	5085	0.0241352
solcap_snp_c1_9944	0.14	0.86	0.14	0.24	0.25	solcap_snp_c1_9944	0.14	0.86	0.14	0.24	0.25	0.24	0.21	0	0.021	0.884714
solcap_snp_c2_1000	0.41	0.59	0.41	0.48	0.65	solcap_snp_c2_1000	0.41	0.59	0.41	0.48	0.65	0.48	0.37	0	13773	0.000206304
solcap_snp_c2_10008	0.75	0.25	0.25	0.37	0.47	solcap_snp_c2_10008	0.75	0.25	0.25	0.37	0.47	0.37	0.3	0	8392	0.00376777
solcap_snp_c2_1001	0.35	0.65	0.35	0.45	0.68	solcap_snp_c2_1001	0.35	0.65	0.35	0.45	0.68	0.46	0.35	0	27335	1.7105e+07
solcap_snp_c2_10038	0.88	0.12	0.12	0.22	0.21	solcap_snp_c2_10038	0.88	0.12	0.12	0.22	0.21	0.22	0.19	0	0.092	0.761193
solcap_snp_c2_10042	0.1	0.9	0.1	0.17	0.19	solcap_snp_c2_10042	0.1	0.9	0.1	0.17	0.19	0.17	0.16	0	1225	0.268388
solcap_snp_c2_10047	0.64	0.36	0.36	0.46	0.71	solcap_snp_c2_10047	0.64	0.36	0.36	0.46	0.71	0.46	0.36	0	31149	2.38918e+06
solcap_snp_c2_10055	0.35	0.65	0.35	0.46	0.67	solcap_snp_c2_10055	0.35	0.65	0.35	0.46	0.67	0.46	0.35	0	24283	8.31722e+07
solcap_snp_c2_10275	0.83	0.17	0.17	0.28	0.34	solcap_snp_c2_10275	0.83	0.17	0.17	0.28	0.34	0.28	0.24	0	4497	0.0339603
solcap_snp_c2_10287	0.28	0.72	0.28	0.4	0.55	solcap_snp_c2_10287	0.28	0.72	0.28	0.4	0.55	0.4	0.32	0	13282	0.000267919
solcap_snp_c2_10311	0.33	0.67	0.33	0.44	0.65	solcap_snp_c2_10311	0.33	0.67	0.33	0.44	0.65	0.44	0.35	0	22832	1.76757e+08
solcap_snp_c2_10338	0.75	0.25	0.25	0.38	0.51	solcap_snp_c2_10338	0.75	0.25	0.25	0.38	0.51	0.38	0.31	0	12826	0.000341891
solcap_snp_c2_10341	0.29	0.71	0.29	0.41	0.42	solcap_snp_c2_10341	0.29	0.71	0.29	0.41	0.42	0.41	0.33	0	0.02	0.886396
solcap_snp_c2_10358	0.58	0.42	0.42	0.49	0.8	solcap_snp_c2_10358	0.58	0.42	0.42	0.49	0.8	0.49	0.37	0	45624	1432.72
solcap_snp_c2_10409	0.2	0.8	0.2	0.32	0.4	solcap_snp_c2_10409	0.2	0.8	0.2	0.32	0.4	0.32	0.27	0	6875	0.00874098
solcap_snp_c2_10410	0.49	0.51	0.49	0.5	0.81	solcap_snp_c2_10410	0.49	0.51	0.49	0.5	0.81	0.5	0.37	0	42.2	82.3859
solcap_snp_c2_10411	0.28	0.72	0.28	0.4	0.53	solcap_snp_c2_10411	0.28	0.72	0.28	0.4	0.53	0.4	0.32	0	10071	0.00150661
solcap_snp_c2_10443	0.71	0.29	0.29	0.41	0.34	solcap_snp_c2_10443	0.71	0.29	0.29	0.41	0.34	0.41	0.33	0	3447	0.0633535
solcap_snp_c2_10547	0.4	0.6	0.4	0.48	0.74	solcap_snp_c2_10547	0.4	0.6	0.4	0.48	0.74	0.48	0.36	0	32083	1.47741e+06
solcap_snp_c2_10548	0.61	0.39	0.39	0.48	0.71	solcap_snp_c2_10548	0.61	0.39	0.39	0.48	0.71	0.48	0.36	0	26.31	2.90713e+07
solcap_snp_c2_10565	0.23	0.77	0.23	0.35	0.33	solcap_snp_c2_10565	0.23	0.77	0.23	0.35	0.33	0.35	0.29	0	0.512	0.474203
solcap_snp_c2_10568	0.33	0.67	0.33	0.44	0.65	solcap_snp_c2_10568	0.33	0.67	0.33	0.44	0.65	0.44	0.34	0	26034	3.35527e+07
solcap_snp_c2_10613	0.26	0.74	0.26	0.38	0.52	solcap_snp_c2_10613	0.26	0.74	0.26	0.38	0.52	0.38	0.31	0	13451	0.000244825
solcap_snp_c2_10614	0.71	0.29	0.29	0.41	0.55	solcap_snp_c2_10614	0.71	0.29	0.29	0.41	0.55	0.41	0.33	0	14003	0.000182536
solcap_snp_c2_10615	0.2	0.8	0.2	0.33	0.41	solcap_snp_c2_10615	0.2	0.8	0.2	0.33	0.41	0.33	0.27	0	7273	0.00699805
solcap_snp_c2_10616	0.28	0.72	0.28	0.4	0.56	solcap_snp_c2_10616	0.28	0.72	0.28	0.4	0.56	0.4	0.32	0	16938	3.86209e+09
solcap_snp_c2_10618	0.31	0.69	0.31	0.43	0.63	solcap_snp_c2_10618	0.31	0.69	0.31	0.43	0.63	0.43	0.34	0	22969	1.64658e+08
solcap_snp_c2_10656	0.38	0.62	0.38	0.47	0.71	solcap_snp_c2_10656	0.38	0.62	0.38	0.47	0.71	0.47	0.36	0	27732	1.39369e+07
solcap_snp_c2_10658	0.55	0.45	0.45	0.5	0.85	solcap_snp_c2_10658	0.55	0.45	0.45	0.5	0.85	0.5	0.37	0	55137	11.2396
solcap_snp_c2_1066	0.44	0.56	0.44	0.49	0.84	solcap_snp_c2_1066	0.44	0.56	0.44	0.49	0.84	0.49	0.37	0	53941	20.6559
solcap_snp_c2_10681	0.38	0.62	0.38	0.47	0.72	solcap_snp_c2_10681	0.38	0.62	0.38	0.47	0.72	0.47	0.36	0	30718	2.9831e+06
solcap_snp_c2_10682	0.05	0.95	0.05	0.1	0.1	solcap_snp_c2_10682	0.05	0.95	0.05	0.1	0.1	0.1	0.09	0	0.305	0.580945
solcap_snp_c2_10683	0.29	0.71	0.29	0.41	0.58	solcap_snp_c2_10683	0.29	0.71	0.29	0.41	0.58	0.41	0.33	0	18514	1.68649e+09
solcap_snp_c2_10685	0.54	0.46	0.46	0.5	0.85	solcap_snp_c2_10685	0.54	0.46	0.46	0.5	0.85	0.5	0.37	0	56736	4.98456
solcap_snp_c2_10686	0.4	0.6	0.4	0.48	0.71	solcap_snp_c2_10686	0.4	0.6	0.4	0.48	0.71	0.48	0.36	0	25057	5.56656e+07
solcap_snp_c2_10687	0.71	0.29	0.29	0.41	0.57	solcap_snp_c2_10687	0.71	0.29	0.29	0.41	0.57	0.41	0.33	0	17712	2.56962e+09
solcap_snp_c2_10688	0.29	0.71	0.29	0.41	0.55	solcap_snp_c2_10688	0.29	0.71	0.29	0.41	0.55	0.41	0.33	0	14003	0.000182536
solcap_snp_c2_10689	0.95	0.05	0.05	0.1	0.1	solcap_snp_c2_10689	0.95	0.05	0.05	0.1	0.1	0.1	0.09	0	0.305	0.580945
solcap_snp_c2_10690	0.9	0.1	0.1	0.17	0.19	solcap_snp_c2_10690	0.9	0.1	0.1	0.17	0.19	0.17	0.16	0	1225	0.268388
solcap_snp_c2_10692	0.28	0.72	0.28	0.4	0.56	solcap_snp_c2_10692	0.28	0.72	0.28	0.4	0.56	0.4	0.32	0	16938	3.86209e+09
solcap_snp_c2_10694	0.07	0.93	0.07	0.13	0.12	solcap_snp_c2_10694	0.07	0.93	0.07	0.13	0.12	0.13	0.12	0	0.538	0.463367
solcap_snp_c2_1077	0.65	0.35	0.35	0.45	0.69	solcap_snp_c2_1077	0.65	0.35	0.35	0.45	0.69	0.45	0.35	0	30.64	3.10554e+06
solcap_snp_c2_10771	0.39	0.61	0.39	0.47	0.74	solcap_snp_c2_10771	0.39	0.61	0.39	0.47	0.74	0.47	0.36	0	33632	665939
solcap_snp_c2_10797	0.45	0.55	0.45	0.5	0.38	solcap_snp_c2_10797	0.45	0.55	0.45	0.5	0.38	0.5	0.37	0	5819	0.015854
solcap_snp_c2_10798	0.44	0.56	0.44	0.49	0.79	solcap_snp_c2_10798	0.44	0.56	0.44	0.49	0.79	0.49	0.37	0	40.16	23404.2
solcap_snp_c2_10799	0.82	0.18	0.18	0.3	0.36	solcap_snp_c2_10799	0.82	0.18	0.18	0.3	0.36	0.3	0.25	0	5432	0.0197699
solcap_snp_c2_10800	0.67	0.33	0.33	0.44	0.64	solcap_snp_c2_10800	0.67	0.33	0.33	0.44	0.64	0.44	0.34	0	21802	3.02306e+08
solcap_snp_c2_10801	0.71	0.29	0.29	0.41	0.5	solcap_snp_c2_10801	0.71	0.29	0.29	0.41	0.5	0.41	0.33	0	5487	0.0191627
solcap_snp_c2_10802	0.64	0.36	0.36	0.46	0.7	solcap_snp_c2_10802	0.64	0.36	0.36	0.46	0.7	0.46	0.35	0	29834	470756
solcap_snp_c2_10819	0.4	0.6	0.4	0.48	0.41	solcap_snp_c2_10819	0.4	0.6	0.4	0.48	0.41	0.48	0.37	0	2504	0.113571
solcap_snp_c2_10820	0.62	0.38	0.38	0.47	0.71	solcap_snp_c2_10820	0.62	0.38	0.38	0.47	0.71	0.47	0.36	0	27732	1.39369e+07
solcap_snp_c2_10906	0.39	0.61	0.39	0.48	0.76	solcap_snp_c2_10906	0.39	0.61	0.39	0.48	0.76	0.48	0.36	0	40078	24403
solcap_snp_c2_1091	0.43	0.57	0.43	0.49	0.82	solcap_snp_c2_1091	0.43	0.57	0.43	0.49	0.82	0.49	0.37	0	49635	185.208
solcap_snp_c2_1092	0.66	0.34	0.34	0.45	0.64	solcap_snp_c2_1092	0.66	0.34	0.34	0.45	0.64	0.45	0.35	0	19906	8.13455e+08
solcap_snp_c2_1093	0.57	0.43	0.43	0.49	0.83	solcap_snp_c2_1093	0.57	0.43	0.43	0.49	0.83	0.49	0.37	0	51.75	63.0473
solcap_snp_c2_10956	0.25	0.75	0.25	0.38	0.49	solcap_snp_c2_10956	0.25	0.75	0.25	0.38	0.49	0.38	0.31	0	9479	0.00207822
solcap_snp_c2_10958	0.77	0.23	0.23	0.36	0.46	solcap_snp_c2_10958	0.77	0.23	0.23	0.36	0.46	0.36	0.29	0	10018	0.00155059
solcap_snp_c2_10959	0.61	0.39	0.39	0.47	0.75	solcap_snp_c2_10959	0.61	0.39	0.39	0.47	0.75	0.47	0.36	0	38458	55944
solcap_snp_c2_1096	0.71	0.29	0.29	0.41	0.56	solcap_snp_c2_1096	0.71	0.29	0.29	0.41	0.56	0.41	0.33	0	14.75	0.000122739
solcap_snp_c2_10960	0.95	0.05	0.05	0.1	0.11	solcap_snp_c2_10960	0.95	0.05	0.05	0.1	0.11	0.1	0.1	0	0.366	0.545124
solcap_snp_c2_10963	0.25	0.75	0.25	0.38	0.37	solcap_snp_c2_10963	0.25	0.75	0.25	0.38	0.37	0.38	0.3	0	0.004	0.949317
solcap_snp_c2_10964	0.34	0.66	0.34	0.45	0.65	solcap_snp_c2_10964	0.34	0.66	0.34	0.45	0.65	0.45	0.35	0	20941	4.73538e+08
solcap_snp_c2_10966	0.81	0.19	0.19	0.3	0.37	solcap_snp_c2_10966	0.81	0.19	0.19	0.3	0.37	0.3	0.26	0	5771	0.0162924
solcap_snp_c2_1097	0.69	0.31	0.31	0.43	0.58	solcap_snp_c2_1097	0.69	0.31	0.31	0.43	0.58	0.43	0.34	0	14433	0.000145228
solcap_snp_c2_1098	0.85	0.15	0.15	0.25	0.29	solcap_snp_c2_1098	0.85	0.15	0.15	0.25	0.29	0.25	0.22	0	3187	0.0742278
solcap_snp_c2_1100	0.22	0.78	0.22	0.34	0.36	solcap_snp_c2_1100	0.22	0.78	0.22	0.34	0.36	0.34	0.28	0	0.478	0.489518
solcap_snp_c2_11005	0.26	0.74	0.26	0.38	0.39	solcap_snp_c2_11005	0.26	0.74	0.26	0.38	0.39	0.38	0.31	0	0.036	0.848702
solcap_snp_c2_1101	0.56	0.44	0.44	0.49	0.83	solcap_snp_c2_1101	0.56	0.44	0.44	0.49	0.83	0.49	0.37	0	50563	115.429
solcap_snp_c2_11018	0.06	0.94	0.06	0.12	0.13	solcap_snp_c2_11018	0.06	0.94	0.06	0.12	0.13	0.12	0.11	0	0.508	0.47598
solcap_snp_c2_1102	0.22	0.78	0.22	0.34	0.35	solcap_snp_c2_1102	0.22	0.78	0.22	0.34	0.35	0.34	0.28	0	0.017	0.894891
solcap_snp_c2_11020	0.22	0.78	0.22	0.34	0.42	solcap_snp_c2_11020	0.22	0.78	0.22	0.34	0.42	0.34	0.28	0	5607	0.0178869
solcap_snp_c2_11021	0.38	0.62	0.38	0.47	0.72	solcap_snp_c2_11021	0.38	0.62	0.38	0.47	0.72	0.47	0.36	0	30718	2.9831e+06
solcap_snp_c2_1103	0.79	0.21	0.21	0.34	0.3	solcap_snp_c2_1103	0.79	0.21	0.21	0.34	0.3	0.34	0.28	0	1262	0.261228
solcap_snp_c2_1104	0.2	0.8	0.2	0.32	0.38	solcap_snp_c2_1104	0.2	0.8	0.2	0.32	0.38	0.32	0.27	0	4105	0.0427537
solcap_snp_c2_11101	0.6	0.4	0.4	0.48	0.71	solcap_snp_c2_11101	0.6	0.4	0.4	0.48	0.71	0.48	0.36	0	25057	5.56656e+07
solcap_snp_c2_11104	0.85	0.15	0.15	0.26	0.31	solcap_snp_c2_11104	0.85	0.15	0.15	0.26	0.31	0.26	0.23	0	3676	0.0552154
solcap_snp_c2_11107	0.78	0.22	0.22	0.34	0.44	solcap_snp_c2_11107	0.78	0.22	0.22	0.34	0.44	0.34	0.28	0	8567	0.0034235
solcap_snp_c2_1113	0.77	0.23	0.23	0.35	0.33	solcap_snp_c2_1113	0.77	0.23	0.23	0.35	0.33	0.35	0.29	0	0.512	0.474203
solcap_snp_c2_11211	0.81	0.19	0.19	0.31	0.38	solcap_snp_c2_11211	0.81	0.19	0.19	0.31	0.38	0.31	0.26	0	6124	0.0133342
solcap_snp_c2_11224	0.42	0.58	0.42	0.49	0.83	solcap_snp_c2_11224	0.42	0.58	0.42	0.49	0.83	0.49	0.37	0	53137	3.11023
solcap_snp_c2_11253	0.24	0.76	0.24	0.36	0.47	solcap_snp_c2_11253	0.24	0.76	0.24	0.36	0.47	0.36	0.3	0	10539	0.0011691
solcap_snp_c2_11269	0.59	0.41	0.41	0.48	0.78	solcap_snp_c2_11269	0.59	0.41	0.41	0.48	0.78	0.48	0.37	0	41889	9662.67
solcap_snp_c2_11271	0.71	0.29	0.29	0.41	0.58	solcap_snp_c2_11271	0.71	0.29	0.29	0.41	0.58	0.41	0.33	0	18514	1.68649e+09
solcap_snp_c2_11286	0.26	0.74	0.26	0.39	0.51	solcap_snp_c2_11286	0.26	0.74	0.26	0.39	0.51	0.39	0.31	0	10653	0.00109908
solcap_snp_c2_11287	0.57	0.43	0.43	0.49	0.81	solcap_snp_c2_11287	0.57	0.43	0.43	0.49	0.81	0.49	0.37	0	46.31	1009.7
solcap_snp_c2_11293	0.34	0.66	0.34	0.45	0.35	solcap_snp_c2_11293	0.34	0.66	0.34	0.45	0.35	0.45	0.35	0	4899	0.0268736
solcap_snp_c2_11294	0.2	0.8	0.2	0.32	0.4	solcap_snp_c2_11294	0.2	0.8	0.2	0.32	0.4	0.32	0.27	0	6875	0.00874098
solcap_snp_c2_11303	0.2	0.8	0.2	0.32	0.4	solcap_snp_c2_11303	0.2	0.8	0.2	0.32	0.4	0.32	0.27	0	6875	0.00874098
solcap_snp_c2_11309	0.8	0.2	0.2	0.33	0.41	solcap_snp_c2_11309	0.8	0.2	0.2	0.33	0.41	0.33	0.27	0	7273	0.00699805
solcap_snp_c2_11310	0.42	0.58	0.42	0.49	0.77	solcap_snp_c2_11310	0.42	0.58	0.42	0.49	0.77	0.49	0.37	0	37422	9512.3
solcap_snp_c2_11312	0.2	0.8	0.2	0.32	0.4	solcap_snp_c2_11312	0.2	0.8	0.2	0.32	0.4	0.32	0.27	0	6875	0.00874098
solcap_snp_c2_11314	0.59	0.41	0.41	0.49	0.75	solcap_snp_c2_11314	0.59	0.41	0.41	0.49	0.75	0.49	0.37	0	33944	567308
solcap_snp_c2_11315	0.2	0.8	0.2	0.32	0.4	solcap_snp_c2_11315	0.2	0.8	0.2	0.32	0.4	0.32	0.27	0	6875	0.00874098
solcap_snp_c2_11316	0.58	0.42	0.42	0.49	0.76	solcap_snp_c2_11316	0.58	0.42	0.42	0.49	0.76	0.49	0.37	0	35.65	236092
solcap_snp_c2_11318	0.4	0.6	0.4	0.48	0.75	solcap_snp_c2_11318	0.4	0.6	0.4	0.48	0.75	0.48	0.37	0	35261	288410
solcap_snp_c2_11319	0.44	0.56	0.44	0.49	0.72	solcap_snp_c2_11319	0.44	0.56	0.44	0.49	0.72	0.49	0.37	0	22944	1.66774e+08
solcap_snp_c2_11330	0.58	0.42	0.42	0.49	0.74	solcap_snp_c2_11330	0.58	0.42	0.42	0.49	0.74	0.49	0.37	0	28472	9.50448e+06
solcap_snp_c2_11332	0.18	0.82	0.18	0.29	0.35	solcap_snp_c2_11332	0.18	0.82	0.18	0.29	0.35	0.29	0.25	0	5107	0.0238297
solcap_snp_c2_11334	0.59	0.41	0.41	0.49	0.74	solcap_snp_c2_11334	0.59	0.41	0.41	0.49	0.74	0.49	0.37	0	29518	5.54123e+06
solcap_snp_c2_11362	0.42	0.58	0.42	0.49	0.84	solcap_snp_c2_11362	0.42	0.58	0.42	0.49	0.84	0.49	0.37	0	56826	4.76088
solcap_snp_c2_11364	0.79	0.21	0.21	0.34	0.41	solcap_snp_c2_11364	0.79	0.21	0.21	0.34	0.41	0.34	0.28	0	5207	0.0225003
solcap_snp_c2_11366	0.23	0.77	0.23	0.36	0.46	solcap_snp_c2_11366	0.23	0.77	0.23	0.36	0.46	0.36	0.29	0	10018	0.00155059
solcap_snp_c2_11369	0.41	0.59	0.41	0.49	0.41	solcap_snp_c2_11369	0.41	0.59	0.41	0.49	0.41	0.49	0.37	0	2.7	0.100376
solcap_snp_c2_11377	0.3	0.7	0.3	0.42	0.54	solcap_snp_c2_11377	0.3	0.7	0.3	0.42	0.54	0.42	0.33	0	7796	0.00523644
solcap_snp_c2_11400	0.51	0.49	0.49	0.5	0.87	solcap_snp_c2_11400	0.51	0.49	0.49	0.5	0.87	0.5	0.37	0	61222	0.509893
solcap_snp_c2_11404	0.71	0.29	0.29	0.41	0.57	solcap_snp_c2_11404	0.71	0.29	0.29	0.41	0.57	0.41	0.33	0	17712	2.56962e+09
solcap_snp_c2_11425	0.27	0.73	0.27	0.4	0.55	solcap_snp_c2_11425	0.27	0.73	0.27	0.4	0.55	0.4	0.32	0	15469	8.38807e+08
solcap_snp_c2_11427	0.31	0.69	0.31	0.43	0.61	solcap_snp_c2_11427	0.31	0.69	0.31	0.43	0.61	0.43	0.34	0	18919	1.36353e+09
solcap_snp_c2_11432	0.33	0.67	0.33	0.44	0.65	solcap_snp_c2_11432	0.33	0.67	0.33	0.44	0.65	0.44	0.34	0	26034	3.35527e+07
solcap_snp_c2_11435	0.33	0.67	0.33	0.44	0.64	solcap_snp_c2_11435	0.33	0.67	0.33	0.44	0.64	0.44	0.34	0	21802	3.02306e+08
solcap_snp_c2_11487	0.64	0.36	0.36	0.46	0.62	solcap_snp_c2_11487	0.64	0.36	0.36	0.46	0.62	0.46	0.36	0	12397	0.000429921
solcap_snp_c2_11488	0.36	0.64	0.36	0.46	0.44	solcap_snp_c2_11488	0.36	0.64	0.36	0.46	0.44	0.46	0.36	0	0.359	0.54896
solcap_snp_c2_11489	0.31	0.69	0.31	0.43	0.6	solcap_snp_c2_11489	0.31	0.69	0.31	0.43	0.6	0.43	0.34	0	18025	2.18043e+09
solcap_snp_c2_11490	0.7	0.3	0.3	0.42	0.59	solcap_snp_c2_11490	0.7	0.3	0.3	0.42	0.59	0.42	0.33	0	17162	3.43321e+09
solcap_snp_c2_11491	0.13	0.87	0.13	0.22	0.25	solcap_snp_c2_11491	0.13	0.87	0.13	0.22	0.25	0.22	0.2	0	2339	0.126137
solcap_snp_c2_11516	0.32	0.68	0.32	0.43	0.42	solcap_snp_c2_11516	0.32	0.68	0.32	0.43	0.42	0.43	0.34	0	0.144	0.704265
solcap_snp_c2_11549	0.65	0.35	0.35	0.45	0.67	solcap_snp_c2_11549	0.65	0.35	0.35	0.45	0.67	0.45	0.35	0	26.15	3.15893e+06
solcap_snp_c2_1155	0.7	0.3	0.3	0.42	0.6	solcap_snp_c2_1155	0.7	0.3	0.3	0.42	0.6	0.42	0.33	0	20204	6.96043e+08
solcap_snp_c2_11564	0.32	0.68	0.32	0.44	0.61	solcap_snp_c2_11564	0.32	0.68	0.32	0.44	0.61	0.44	0.34	0	17018	3.70345e+09
solcap_snp_c2_11569	0.78	0.22	0.22	0.34	0.44	solcap_snp_c2_11569	0.78	0.22	0.22	0.34	0.44	0.34	0.28	0	8567	0.0034235
solcap_snp_c2_1157	0.69	0.31	0.31	0.43	0.61	solcap_snp_c2_1157	0.69	0.31	0.31	0.43	0.61	0.43	0.34	0	18919	1.36353e+09
solcap_snp_c2_11571	0.19	0.81	0.19	0.3	0.35	solcap_snp_c2_11571	0.19	0.81	0.19	0.3	0.35	0.3	0.26	0	3145	0.0761459
solcap_snp_c2_11584	0.63	0.37	0.37	0.47	0.65	solcap_snp_c2_11584	0.63	0.37	0.37	0.47	0.65	0.47	0.36	0	17581	2.75276e+09
solcap_snp_c2_11587	0.93	0.07	0.07	0.13	0.11	solcap_snp_c2_11587	0.93	0.07	0.07	0.13	0.11	0.13	0.13	0	4.02	0.044955
solcap_snp_c2_11590	0.2	0.8	0.2	0.31	0.39	solcap_snp_c2_11590	0.2	0.8	0.2	0.31	0.39	0.31	0.27	0	6492	0.0108357
solcap_snp_c2_11604	0.55	0.45	0.45	0.5	0.83	solcap_snp_c2_11604	0.55	0.45	0.45	0.5	0.83	0.5	0.37	0	49565	191.945
solcap_snp_c2_11605	0.21	0.79	0.21	0.34	0.43	solcap_snp_c2_11605	0.21	0.79	0.21	0.34	0.43	0.34	0.28	0	8119	0.00438066
solcap_snp_c2_11685	0.29	0.71	0.29	0.41	0.56	solcap_snp_c2_11685	0.29	0.71	0.29	0.41	0.56	0.41	0.33	0	14.75	0.000122739
solcap_snp_c2_11688	0.08	0.92	0.08	0.14	0.15	solcap_snp_c2_11688	0.08	0.92	0.08	0.14	0.15	0.14	0.13	0	0.771	0.379774
solcap_snp_c2_11695	0.75	0.25	0.25	0.38	0.37	solcap_snp_c2_11695	0.75	0.25	0.25	0.38	0.37	0.38	0.3	0	0.004	0.949317
solcap_snp_c2_11696	0.56	0.44	0.44	0.49	0.82	solcap_snp_c2_11696	0.56	0.44	0.44	0.49	0.82	0.49	0.37	0	48397	348.047
solcap_snp_c2_11707	0.27	0.73	0.27	0.4	0.55	solcap_snp_c2_11707	0.27	0.73	0.27	0.4	0.55	0.4	0.32	0	15469	8.38807e+08
solcap_snp_c2_11724	0.25	0.75	0.25	0.38	0.35	solcap_snp_c2_11724	0.25	0.75	0.25	0.38	0.35	0.38	0.3	0	0.327	0.567269
solcap_snp_c2_11725	0.89	0.11	0.11	0.2	0.23	solcap_snp_c2_11725	0.89	0.11	0.11	0.2	0.23	0.2	0.18	0	1808	0.178746
solcap_snp_c2_11726	0.11	0.89	0.11	0.2	0.23	solcap_snp_c2_11726	0.11	0.89	0.11	0.2	0.23	0.2	0.18	0	1808	0.178746
solcap_snp_c2_11734	0.22	0.78	0.22	0.35	0.45	solcap_snp_c2_11734	0.22	0.78	0.22	0.35	0.45	0.35	0.29	0	9032	0.00265268
solcap_snp_c2_11737	0.25	0.75	0.25	0.37	0.47	solcap_snp_c2_11737	0.25	0.75	0.25	0.37	0.47	0.37	0.3	0	8392	0.00376777
solcap_snp_c2_11739	0.12	0.88	0.12	0.22	0.25	solcap_snp_c2_11739	0.12	0.88	0.12	0.22	0.25	0.22	0.19	0	2153	0.142309
solcap_snp_c2_11758	0.23	0.77	0.23	0.36	0.46	solcap_snp_c2_11758	0.23	0.77	0.23	0.36	0.46	0.36	0.29	0	10018	0.00155059
solcap_snp_c2_11766	0.44	0.56	0.44	0.49	0.81	solcap_snp_c2_11766	0.44	0.56	0.44	0.49	0.81	0.49	0.37	0	45211	1768.69
solcap_snp_c2_1181	0.85	0.15	0.15	0.25	0.29	solcap_snp_c2_1181	0.85	0.15	0.15	0.25	0.29	0.25	0.22	0	3187	0.0742278
solcap_snp_c2_11829	0.45	0.55	0.45	0.49	0.85	solcap_snp_c2_11829	0.45	0.55	0.45	0.49	0.85	0.49	0.37	0	58567	1.96495
solcap_snp_c2_11923	0.69	0.31	0.31	0.43	0.61	solcap_snp_c2_11923	0.69	0.31	0.31	0.43	0.61	0.43	0.34	0	18919	1.36353e+09
solcap_snp_c2_11924	0.29	0.71	0.29	0.41	0.57	solcap_snp_c2_11924	0.29	0.71	0.29	0.41	0.57	0.41	0.33	0	17712	2.56962e+09
solcap_snp_c2_11925	0.58	0.42	0.42	0.49	0.77	solcap_snp_c2_11925	0.58	0.42	0.42	0.49	0.77	0.49	0.37	0	37422	9512.3
solcap_snp_c2_12123	0.5	0.5	0.5	0.5	0.83	solcap_snp_c2_12123	0.5	0.5	0.5	0.5	0.83	0.5	0.37	0	47147	658.585
solcap_snp_c2_12126	0.64	0.36	0.36	0.46	0.64	solcap_snp_c2_12126	0.64	0.36	0.36	0.46	0.64	0.46	0.36	0	15469	8.38807e+09
solcap_snp_c2_1220	0.19	0.81	0.19	0.3	0.37	solcap_snp_c2_1220	0.19	0.81	0.19	0.3	0.37	0.3	0.26	0	5771	0.0162924
solcap_snp_c2_12215	0.06	0.94	0.06	0.12	0.13	solcap_snp_c2_12215	0.06	0.94	0.06	0.12	0.13	0.12	0.11	0	0.508	0.47598
solcap_snp_c2_12216	0.54	0.46	0.46	0.5	0.83	solcap_snp_c2_12216	0.54	0.46	0.46	0.5	0.83	0.5	0.37	0	48747	291.259
solcap_snp_c2_12252	0.53	0.47	0.47	0.5	0.84	solcap_snp_c2_12252	0.53	0.47	0.47	0.5	0.84	0.5	0.37	0	50523	117.758
solcap_snp_c2_12259	0.71	0.29	0.29	0.41	0.58	solcap_snp_c2_12259	0.71	0.29	0.29	0.41	0.58	0.41	0.33	0	18514	1.68649e+09
solcap_snp_c2_12263	0.06	0.94	0.06	0.11	0.12	solcap_snp_c2_12263	0.06	0.94	0.06	0.11	0.12	0.11	0.11	0	0.434	0.510106
solcap_snp_c2_12265	0.15	0.85	0.15	0.26	0.3	solcap_snp_c2_12265	0.15	0.85	0.15	0.26	0.3	0.26	0.22	0	3426	0.0641927
solcap_snp_c2_12266	0.35	0.65	0.35	0.46	0.69	solcap_snp_c2_12266	0.35	0.65	0.35	0.46	0.69	0.46	0.35	0	28563	907081
solcap_snp_c2_12267	0.65	0.35	0.35	0.45	0.69	solcap_snp_c2_12267	0.65	0.35	0.35	0.45	0.69	0.45	0.35	0	30.64	3.10554e+06
solcap_snp_c2_12276	0.43	0.57	0.43	0.49	0.41	solcap_snp_c2_12276	0.43	0.57	0.43	0.49	0.41	0.49	0.37	0	3043	0.0811007
solcap_snp_c2_12290	0.83	0.17	0.17	0.28	0.34	solcap_snp_c2_12290	0.83	0.17	0.17	0.28	0.34	0.28	0.24	0	4497	0.0339603
solcap_snp_c2_12297	0.11	0.89	0.11	0.2	0.23	solcap_snp_c2_12297	0.11	0.89	0.11	0.2	0.23	0.2	0.18	0	1808	0.178746
solcap_snp_c2_12333	0.17	0.83	0.17	0.29	0.35	solcap_snp_c2_12333	0.17	0.83	0.17	0.29	0.35	0.29	0.24	0	4795	0.0285372
solcap_snp_c2_12368	0.28	0.72	0.28	0.4	0.43	solcap_snp_c2_12368	0.28	0.72	0.28	0.4	0.43	0.4	0.32	0	0.48	0.488215
solcap_snp_c2_12402	0.59	0.41	0.41	0.49	0.79	solcap_snp_c2_12402	0.59	0.41	0.41	0.49	0.79	0.49	0.37	0	43723	3782.74
solcap_snp_c2_12404	0.35	0.65	0.35	0.45	0.67	solcap_snp_c2_12404	0.35	0.65	0.35	0.45	0.67	0.45	0.35	0	26.15	3.15893e+06
solcap_snp_c2_12405	0.19	0.81	0.19	0.3	0.32	solcap_snp_c2_12405	0.19	0.81	0.19	0.3	0.32	0.3	0.26	0	0.266	0.605923
solcap_snp_c2_12411	0.26	0.74	0.26	0.38	0.28	solcap_snp_c2_12411	0.26	0.74	0.26	0.38	0.28	0.38	0.31	0	7781	0.00528102
solcap_snp_c2_12420	0.7	0.3	0.3	0.42	0.59	solcap_snp_c2_12420	0.7	0.3	0.3	0.42	0.59	0.42	0.33	0	17162	3.43321e+09
solcap_snp_c2_12498	0.85	0.15	0.15	0.26	0.24	solcap_snp_c2_12498	0.85	0.15	0.15	0.26	0.24	0.26	0.23	0	1003	0.316484
solcap_snp_c2_12510	0.82	0.18	0.18	0.3	0.36	solcap_snp_c2_12510	0.82	0.18	0.18	0.3	0.36	0.3	0.25	0	5432	0.0197699
solcap_snp_c2_12522	0.75	0.25	0.25	0.37	0.49	solcap_snp_c2_12522	0.75	0.25	0.25	0.37	0.49	0.37	0.3	0	11.64	0.000645383
solcap_snp_c2_12526	0.25	0.75	0.25	0.37	0.45	solcap_snp_c2_12526	0.25	0.75	0.25	0.37	0.45	0.37	0.3	0	5675	0.0172111
solcap_snp_c2_12529	0.1	0.9	0.1	0.17	0.19	solcap_snp_c2_12529	0.1	0.9	0.1	0.17	0.19	0.17	0.16	0	1225	0.268388
solcap_snp_c2_12531	0.44	0.56	0.44	0.49	0.77	solcap_snp_c2_12531	0.44	0.56	0.44	0.49	0.77	0.49	0.37	0	35407	267536
solcap_snp_c2_12567	0.81	0.19	0.19	0.31	0.38	solcap_snp_c2_12567	0.81	0.19	0.19	0.31	0.38	0.31	0.26	0	6124	0.0133342
solcap_snp_c2_12578	0.37	0.63	0.37	0.47	0.72	solcap_snp_c2_12578	0.37	0.63	0.37	0.47	0.72	0.47	0.36	0	32512	1.18486e+06
solcap_snp_c2_12595	0.63	0.37	0.37	0.47	0.7	solcap_snp_c2_12595	0.63	0.37	0.37	0.47	0.7	0.47	0.36	0	28005	1.20974e+07
solcap_snp_c2_12596	0.55	0.45	0.45	0.49	0.35	solcap_snp_c2_12596	0.55	0.45	0.45	0.49	0.35	0.49	0.37	0	9951	0.00160775
solcap_snp_c2_12598	0.51	0.49	0.49	0.5	0.84	solcap_snp_c2_12598	0.51	0.49	0.49	0.5	0.84	0.5	0.37	0	49864	164.804
solcap_snp_c2_12599	0.33	0.67	0.33	0.44	0.6	solcap_snp_c2_12599	0.33	0.67	0.33	0.44	0.6	0.44	0.34	0	14464	0.000142889
solcap_snp_c2_12600	0.51	0.49	0.49	0.5	0.42	solcap_snp_c2_12600	0.51	0.49	0.49	0.5	0.42	0.5	0.37	0	2936	0.0866515
solcap_snp_c2_12601	0.15	0.85	0.15	0.26	0.28	solcap_snp_c2_12601	0.15	0.85	0.15	0.26	0.28	0.26	0.22	0	1217	0.270016
solcap_snp_c2_12603	0.09	0.91	0.09	0.17	0.18	solcap_snp_c2_12603	0.09	0.91	0.09	0.17	0.18	0.17	0.15	0	1.1	0.294266
solcap_snp_c2_12622	0.18	0.82	0.18	0.3	0.36	solcap_snp_c2_12622	0.18	0.82	0.18	0.3	0.36	0.3	0.25	0	5432	0.0197699
solcap_snp_c2_1263	0.56	0.44	0.44	0.49	0.82	solcap_snp_c2_1263	0.56	0.44	0.44	0.49	0.82	0.49	0.37	0	48397	348.047
solcap_snp_c2_12696	0.69	0.31	0.31	0.43	0.59	solcap_snp_c2_12696	0.69	0.31	0.31	0.43	0.59	0.43	0.34	0	15263	9.35517e+09
solcap_snp_c2_12720	0.42	0.58	0.42	0.49	0.83	solcap_snp_c2_12720	0.42	0.58	0.42	0.49	0.83	0.49	0.37	0	53137	3.11023
solcap_snp_c2_12746	0.39	0.61	0.39	0.48	0.78	solcap_snp_c2_12746	0.39	0.61	0.39	0.48	0.78	0.48	0.36	0	45309	1683.14
solcap_snp_c2_12758	0.4	0.6	0.4	0.48	0.45	solcap_snp_c2_12758	0.4	0.6	0.4	0.48	0.45	0.48	0.36	0	0.514	0.473392
solcap_snp_c2_12760	0.84	0.16	0.16	0.27	0.32	solcap_snp_c2_12760	0.84	0.16	0.16	0.27	0.32	0.27	0.23	0	3937	0.0472299
solcap_snp_c2_12761	0.27	0.73	0.27	0.4	0.38	solcap_snp_c2_12761	0.27	0.73	0.27	0.4	0.38	0.4	0.32	0	0.155	0.694095
solcap_snp_c2_12778	0.62	0.38	0.38	0.47	0.39	solcap_snp_c2_12778	0.62	0.38	0.38	0.47	0.39	0.47	0.36	0	3107	0.0779648
solcap_snp_c2_12779	0.3	0.7	0.3	0.42	0.6	solcap_snp_c2_12779	0.3	0.7	0.3	0.42	0.6	0.42	0.33	0	20204	6.96043e+08
solcap_snp_c2_12780	0.25	0.75	0.25	0.37	0.49	solcap_snp_c2_12780	0.25	0.75	0.25	0.37	0.49	0.37	0.3	0	11.64	0.000645383
solcap_snp_c2_12781	0.34	0.66	0.34	0.45	0.68	solcap_snp_c2_12781	0.34	0.66	0.34	0.45	0.68	0.45	0.35	0	29429	5.79956e+06
solcap_snp_c2_12783	0.7	0.3	0.3	0.42	0.59	solcap_snp_c2_12783	0.7	0.3	0.3	0.42	0.59	0.42	0.33	0	19344	1.09137e+09
solcap_snp_c2_12784	0.37	0.63	0.37	0.47	0.73	solcap_snp_c2_12784	0.37	0.63	0.37	0.47	0.73	0.47	0.36	0	33922	573716
solcap_snp_c2_12785	0.76	0.24	0.24	0.36	0.47	solcap_snp_c2_12785	0.76	0.24	0.24	0.36	0.47	0.36	0.3	0	10539	0.0011691
solcap_snp_c2_12786	0.35	0.65	0.35	0.46	0.67	solcap_snp_c2_12786	0.35	0.65	0.35	0.46	0.67	0.46	0.35	0	24283	8.31722e+07
solcap_snp_c2_12787	0.3	0.7	0.3	0.42	0.59	solcap_snp_c2_12787	0.3	0.7	0.3	0.42	0.59	0.42	0.33	0	19344	1.09137e+09
solcap_snp_c2_12788	0.66	0.34	0.34	0.45	0.66	solcap_snp_c2_12788	0.66	0.34	0.34	0.45	0.66	0.45	0.35	0	25005	5.71736e+07
solcap_snp_c2_12789	0.51	0.49	0.49	0.5	0.87	solcap_snp_c2_12789	0.51	0.49	0.49	0.5	0.87	0.5	0.37	0	61222	0.509893
solcap_snp_c2_12790	0.3	0.7	0.3	0.42	0.59	solcap_snp_c2_12790	0.3	0.7	0.3	0.42	0.59	0.42	0.33	0	19344	1.09137e+09
solcap_snp_c2_12791	0.3	0.7	0.3	0.42	0.59	solcap_snp_c2_12791	0.3	0.7	0.3	0.42	0.59	0.42	0.33	0	19344	1.09137e+09
solcap_snp_c2_12807	0.29	0.71	0.29	0.41	0.58	solcap_snp_c2_12807	0.29	0.71	0.29	0.41	0.58	0.41	0.33	0	18514	1.68649e+09
solcap_snp_c2_12903	0.57	0.43	0.43	0.49	0.78	solcap_snp_c2_12903	0.57	0.43	0.43	0.49	0.78	0.49	0.37	0	39262	37059.9
solcap_snp_c2_12913	0.42	0.58	0.42	0.49	0.81	solcap_snp_c2_12913	0.42	0.58	0.42	0.49	0.81	0.49	0.37	0	47594	524.364
solcap_snp_c2_12917	0.6	0.4	0.4	0.48	0.8	solcap_snp_c2_12917	0.6	0.4	0.4	0.48	0.8	0.48	0.36	0	48889	270.881
solcap_snp_c2_12921	0.42	0.58	0.42	0.49	0.75	solcap_snp_c2_12921	0.42	0.58	0.42	0.49	0.75	0.49	0.37	0	31124	2.42014e+06
solcap_snp_c2_12924	0.08	0.92	0.08	0.14	0.12	solcap_snp_c2_12924	0.08	0.92	0.08	0.14	0.12	0.14	0.13	0	3226	0.0724731
solcap_snp_c2_12928	0.32	0.68	0.32	0.44	0.63	solcap_snp_c2_12928	0.32	0.68	0.32	0.44	0.63	0.44	0.34	0	20807	5.07989e+08
solcap_snp_c2_12930	0.59	0.41	0.41	0.49	0.81	solcap_snp_c2_12930	0.59	0.41	0.41	0.49	0.81	0.49	0.37	0	49076	246.175
solcap_snp_c2_12936	0.4	0.6	0.4	0.48	0.78	solcap_snp_c2_12936	0.4	0.6	0.4	0.48	0.78	0.48	0.36	0	43491	4258.79
solcap_snp_c2_12937	0.32	0.68	0.32	0.43	0.62	solcap_snp_c2_12937	0.32	0.68	0.32	0.43	0.62	0.43	0.34	0	19846	8.39165e+08
solcap_snp_c2_12953	0.4	0.6	0.4	0.48	0.79	solcap_snp_c2_12953	0.4	0.6	0.4	0.48	0.79	0.48	0.36	0	47068	685.579
solcap_snp_c2_12954	0.68	0.32	0.32	0.43	0.64	solcap_snp_c2_12954	0.68	0.32	0.32	0.43	0.64	0.43	0.34	0	23956	9.85854e+07
solcap_snp_c2_12955	0.4	0.6	0.4	0.48	0.8	solcap_snp_c2_12955	0.4	0.6	0.4	0.48	0.8	0.48	0.36	0	48889	270.881
solcap_snp_c2_12957	0.61	0.39	0.39	0.48	0.78	solcap_snp_c2_12957	0.61	0.39	0.39	0.48	0.78	0.48	0.36	0	45309	1683.14
solcap_snp_c2_12958	0.4	0.6	0.4	0.48	0.81	solcap_snp_c2_12958	0.4	0.6	0.4	0.48	0.81	0.48	0.37	0	50773	103.707
solcap_snp_c2_1296	0.68	0.32	0.32	0.44	0.63	solcap_snp_c2_1296	0.68	0.32	0.32	0.44	0.63	0.44	0.34	0	20807	5.07989e+08
solcap_snp_c2_12976	0.5	0.5	0.5	0.5	0.86	solcap_snp_c2_12976	0.5	0.5	0.5	0.5	0.86	0.5	0.37	0	58205	2.36219
solcap_snp_c2_12981	0.88	0.12	0.12	0.21	0.24	solcap_snp_c2_12981	0.88	0.12	0.12	0.21	0.24	0.21	0.19	0	1976	0.159837
solcap_snp_c2_13023	0.84	0.16	0.16	0.27	0.29	solcap_snp_c2_13023	0.84	0.16	0.16	0.27	0.29	0.27	0.24	0	0.434	0.510106
solcap_snp_c2_13035	0.79	0.21	0.21	0.34	0.43	solcap_snp_c2_13035	0.79	0.21	0.21	0.34	0.43	0.34	0.28	0	8119	0.00438066
solcap_snp_c2_1305	0.66	0.34	0.34	0.45	0.64	solcap_snp_c2_1305	0.66	0.34	0.34	0.45	0.64	0.45	0.35	0	19906	8.13455e+08
solcap_snp_c2_13051	0.81	0.19	0.19	0.3	0.37	solcap_snp_c2_13051	0.81	0.19	0.19	0.3	0.37	0.3	0.26	0	5771	0.0162924
solcap_snp_c2_13060	0.84	0.16	0.16	0.27	0.3	solcap_snp_c2_13060	0.84	0.16	0.16	0.27	0.3	0.27	0.23	0	1617	0.203541
solcap_snp_c2_13065	0.09	0.91	0.09	0.17	0.18	solcap_snp_c2_13065	0.09	0.91	0.09	0.17	0.18	0.17	0.15	0	1.1	0.294266
solcap_snp_c2_13133	0.63	0.37	0.37	0.47	0.75	solcap_snp_c2_13133	0.63	0.37	0.37	0.47	0.75	0.47	0.36	0	38838	46036.3
solcap_snp_c2_13134	0.37	0.63	0.37	0.47	0.71	solcap_snp_c2_13134	0.37	0.63	0.37	0.47	0.71	0.47	0.36	0	29338	6.07988e+06
solcap_snp_c2_13139	0.11	0.89	0.11	0.19	0.22	solcap_snp_c2_13139	0.11	0.89	0.11	0.19	0.22	0.19	0.18	0	1649	0.199052
solcap_snp_c2_13163	0.12	0.88	0.12	0.21	0.24	solcap_snp_c2_13163	0.12	0.88	0.12	0.21	0.24	0.21	0.19	0	1976	0.159837
solcap_snp_c2_13177	0.57	0.43	0.43	0.49	0.8	solcap_snp_c2_13177	0.57	0.43	0.43	0.49	0.8	0.49	0.37	0	44297	2822.2
solcap_snp_c2_13180	0.58	0.42	0.42	0.49	0.82	solcap_snp_c2_13180	0.58	0.42	0.42	0.49	0.82	0.49	0.37	0	51072	8.90603
solcap_snp_c2_13188	0.15	0.85	0.15	0.26	0.2	solcap_snp_c2_13188	0.15	0.85	0.15	0.26	0.2	0.26	0.23	0	6057	0.0138492
solcap_snp_c2_13193	0.13	0.87	0.13	0.22	0.2	solcap_snp_c2_13193	0.13	0.87	0.13	0.22	0.2	0.22	0.2	0	1093	0.295705
solcap_snp_c2_13194	0.42	0.58	0.42	0.49	0.79	solcap_snp_c2_13194	0.42	0.58	0.42	0.49	0.79	0.49	0.37	0	42355	7610.59
solcap_snp_c2_13211	0.76	0.24	0.24	0.36	0.45	solcap_snp_c2_13211	0.76	0.24	0.24	0.36	0.45	0.36	0.3	0	7388	0.00656646
solcap_snp_c2_13273	0.28	0.72	0.28	0.4	0.55	solcap_snp_c2_13273	0.28	0.72	0.28	0.4	0.55	0.4	0.32	0	16.19	5.72831e+09
solcap_snp_c2_13304	0.49	0.51	0.49	0.5	0.85	solcap_snp_c2_13304	0.49	0.51	0.49	0.5	0.85	0.5	0.37	0	52701	38.8477
solcap_snp_c2_13322	0.19	0.81	0.19	0.3	0.26	solcap_snp_c2_13322	0.19	0.81	0.19	0.3	0.26	0.3	0.26	0	1878	0.170532
solcap_snp_c2_13345	0.39	0.61	0.39	0.48	0.64	solcap_snp_c2_13345	0.39	0.61	0.39	0.48	0.64	0.48	0.36	0	12444	0.000419377
solcap_snp_c2_13355	0.27	0.73	0.27	0.4	0.4	solcap_snp_c2_13355	0.27	0.73	0.27	0.4	0.4	0.4	0.32	0	0.008	0.930353
solcap_snp_c2_13364	0.33	0.67	0.33	0.44	0.34	solcap_snp_c2_13364	0.33	0.67	0.33	0.44	0.34	0.44	0.35	0	6413	0.0113301
solcap_snp_c2_13385	0.4	0.6	0.4	0.48	0.74	solcap_snp_c2_13385	0.4	0.6	0.4	0.48	0.74	0.48	0.37	0	30717	298607
solcap_snp_c2_13431	0.34	0.66	0.34	0.45	0.65	solcap_snp_c2_13431	0.34	0.66	0.34	0.45	0.65	0.45	0.35	0	23.9	1.0148e+08
solcap_snp_c2_13432	0.8	0.2	0.2	0.32	0.4	solcap_snp_c2_13432	0.8	0.2	0.2	0.32	0.4	0.32	0.27	0	6875	0.00874098
solcap_snp_c2_13593	0.39	0.61	0.39	0.47	0.68	solcap_snp_c2_13593	0.39	0.61	0.39	0.47	0.68	0.47	0.36	0	21094	4.3729e+08
solcap_snp_c2_13594	0.41	0.59	0.41	0.49	0.68	solcap_snp_c2_13594	0.41	0.59	0.41	0.49	0.68	0.49	0.37	0	18094	2.10299e+09
solcap_snp_c2_13613	0.4	0.6	0.4	0.48	0.78	solcap_snp_c2_13613	0.4	0.6	0.4	0.48	0.78	0.48	0.36	0	43491	4258.79
solcap_snp_c2_13627	0.4	0.6	0.4	0.48	0.75	solcap_snp_c2_13627	0.4	0.6	0.4	0.48	0.75	0.48	0.36	0	36.76	133616
solcap_snp_c2_13628	0.27	0.73	0.27	0.39	0.28	solcap_snp_c2_13628	0.27	0.73	0.27	0.39	0.28	0.39	0.32	0	8749	0.0030969
solcap_snp_c2_13632	0.6	0.4	0.4	0.48	0.74	solcap_snp_c2_13632	0.6	0.4	0.4	0.48	0.74	0.48	0.36	0	32083	1.47741e+06
solcap_snp_c2_13633	0.37	0.63	0.37	0.47	0.75	solcap_snp_c2_13633	0.37	0.63	0.37	0.47	0.75	0.47	0.36	0	38838	46036.3
solcap_snp_c2_13636	0.6	0.4	0.4	0.48	0.75	solcap_snp_c2_13636	0.6	0.4	0.4	0.48	0.75	0.48	0.36	0	36.76	13361.6
solcap_snp_c2_13645	0.75	0.25	0.25	0.37	0.45	solcap_snp_c2_13645	0.75	0.25	0.25	0.37	0.45	0.37	0.3	0	5675	0.0172111
solcap_snp_c2_13650	0.24	0.76	0.24	0.37	0.48	solcap_snp_c2_13650	0.24	0.76	0.24	0.37	0.48	0.37	0.3	0	11079	0.000872978
solcap_snp_c2_13675	0.18	0.82	0.18	0.29	0.35	solcap_snp_c2_13675	0.18	0.82	0.18	0.29	0.35	0.29	0.25	0	5107	0.0238297
solcap_snp_c2_13676	0.83	0.17	0.17	0.28	0.34	solcap_snp_c2_13676	0.83	0.17	0.17	0.28	0.34	0.28	0.24	0	4497	0.0339603
solcap_snp_c2_13751	0.55	0.45	0.45	0.5	0.4	solcap_snp_c2_13751	0.55	0.45	0.45	0.5	0.4	0.5	0.37	0	4112	0.0425912
solcap_snp_c2_13758	0.22	0.78	0.22	0.35	0.28	solcap_snp_c2_13758	0.22	0.78	0.22	0.35	0.28	0.35	0.29	0	3808	0.0510074
solcap_snp_c2_13766	0.65	0.35	0.35	0.45	0.62	solcap_snp_c2_13766	0.65	0.35	0.35	0.45	0.62	0.45	0.35	0	14812	0.000118747
solcap_snp_c2_13818	0.07	0.93	0.07	0.13	0.14	solcap_snp_c2_13818	0.07	0.93	0.07	0.13	0.14	0.13	0.12	0	0.589	0.442831
solcap_snp_c2_13825	0.22	0.78	0.22	0.34	0.44	solcap_snp_c2_13825	0.22	0.78	0.22	0.34	0.44	0.34	0.28	0	8567	0.0034235
solcap_snp_c2_13856	0.71	0.29	0.29	0.41	0.56	solcap_snp_c2_13856	0.71	0.29	0.29	0.41	0.56	0.41	0.33	0	14.75	0.000122739
solcap_snp_c2_13865	0.31	0.69	0.31	0.43	0.63	solcap_snp_c2_13865	0.31	0.69	0.31	0.43	0.63	0.43	0.34	0	22969	1.64658e+08
solcap_snp_c2_13889	0.6	0.4	0.4	0.48	0.35	solcap_snp_c2_13889	0.6	0.4	0.4	0.48	0.35	0.48	0.36	0	8643	0.00328379
solcap_snp_c2_13908	0.3	0.7	0.3	0.42	0.6	solcap_snp_c2_13908	0.3	0.7	0.3	0.42	0.6	0.42	0.33	0	20204	6.96043e+08
solcap_snp_c2_13918	0.89	0.11	0.11	0.19	0.22	solcap_snp_c2_13918	0.89	0.11	0.11	0.19	0.22	0.19	0.18	0	1649	0.199052
solcap_snp_c2_13951	0.48	0.52	0.48	0.5	0.81	solcap_snp_c2_13951	0.48	0.52	0.48	0.5	0.81	0.5	0.37	0	42493	7092.71
solcap_snp_c2_14017	0.31	0.69	0.31	0.43	0.61	solcap_snp_c2_14017	0.31	0.69	0.31	0.43	0.61	0.43	0.34	0	18919	1.36353e+09
solcap_snp_c2_14155	0.38	0.62	0.38	0.47	0.46	solcap_snp_c2_14155	0.38	0.62	0.38	0.47	0.46	0.47	0.36	0	0.019	0.889232
solcap_snp_c2_14258	0.17	0.83	0.17	0.28	0.34	solcap_snp_c2_14258	0.17	0.83	0.17	0.28	0.34	0.28	0.24	0	4497	0.0339603
solcap_snp_c2_14350	0.8	0.2	0.2	0.31	0.37	solcap_snp_c2_14350	0.8	0.2	0.2	0.31	0.37	0.31	0.27	0	3.77	0.0521824
solcap_snp_c2_14365	0.31	0.69	0.31	0.43	0.62	solcap_snp_c2_14365	0.31	0.69	0.31	0.43	0.62	0.43	0.34	0	22015	2.70495e+08
solcap_snp_c2_14411	0.12	0.88	0.12	0.22	0.25	solcap_snp_c2_14411	0.12	0.88	0.12	0.22	0.25	0.22	0.19	0	2153	0.142309
solcap_snp_c2_14419	0.1	0.9	0.1	0.18	0.2	solcap_snp_c2_14419	0.1	0.9	0.1	0.18	0.2	0.18	0.16	0	1358	0.24388
solcap_snp_c2_14420	0.9	0.1	0.1	0.19	0.21	solcap_snp_c2_14420	0.9	0.1	0.1	0.19	0.21	0.19	0.17	0	1499	0.220765
solcap_snp_c2_14424	0.25	0.75	0.25	0.37	0.47	solcap_snp_c2_14424	0.25	0.75	0.25	0.37	0.47	0.37	0.3	0	8392	0.00376777
solcap_snp_c2_14425	0.9	0.1	0.1	0.19	0.21	solcap_snp_c2_14425	0.9	0.1	0.1	0.19	0.21	0.19	0.17	0	1499	0.220765
solcap_snp_c2_14467	0.43	0.57	0.43	0.49	0.75	solcap_snp_c2_14467	0.43	0.57	0.43	0.49	0.75	0.49	0.37	0	30104	4.09566e+06
solcap_snp_c2_14468	0.58	0.42	0.42	0.49	0.81	solcap_snp_c2_14468	0.58	0.42	0.42	0.49	0.81	0.49	0.37	0	47594	524.364
solcap_snp_c2_14487	0.48	0.52	0.48	0.5	0.85	solcap_snp_c2_14487	0.48	0.52	0.48	0.5	0.85	0.5	0.37	0	55663	0.860365
solcap_snp_c2_14495	0.47	0.53	0.47	0.5	0.79	solcap_snp_c2_14495	0.47	0.53	0.47	0.5	0.79	0.5	0.37	0	38064	68455.4
solcap_snp_c2_14580	0.22	0.78	0.22	0.35	0.45	solcap_snp_c2_14580	0.22	0.78	0.22	0.35	0.45	0.35	0.29	0	9032	0.00265268
solcap_snp_c2_14589	0.75	0.25	0.25	0.38	0.42	solcap_snp_c2_14589	0.75	0.25	0.25	0.38	0.42	0.38	0.31	0	1143	0.285111
solcap_snp_c2_14608	0.32	0.68	0.32	0.43	0.62	solcap_snp_c2_14608	0.32	0.68	0.32	0.43	0.62	0.43	0.34	0	19846	8.39165e+08
solcap_snp_c2_14609	0.46	0.54	0.46	0.5	0.18	solcap_snp_c2_14609	0.46	0.54	0.46	0.5	0.18	0.5	0.37	0	44275	2853.13
solcap_snp_c2_14613	0.42	0.58	0.42	0.49	0.78	solcap_snp_c2_14613	0.42	0.58	0.42	0.49	0.78	0.49	0.37	0	40484	19826.5
solcap_snp_c2_14616	0.77	0.23	0.23	0.36	0.45	solcap_snp_c2_14616	0.77	0.23	0.23	0.36	0.45	0.36	0.29	0	6915	0.00854785
solcap_snp_c2_14623	0.25	0.75	0.25	0.38	0.5	solcap_snp_c2_14623	0.25	0.75	0.25	0.38	0.5	0.38	0.3	0	12222	0.000472236
solcap_snp_c2_14641	0.34	0.66	0.34	0.45	0.67	solcap_snp_c2_14641	0.34	0.66	0.34	0.45	0.67	0.45	0.35	0	28259	1.06143e+07
solcap_snp_c2_14642	0.1	0.9	0.1	0.19	0.21	solcap_snp_c2_14642	0.1	0.9	0.1	0.19	0.21	0.19	0.17	0	1499	0.220765
solcap_snp_c2_14643	0.28	0.72	0.28	0.4	0.42	solcap_snp_c2_14643	0.28	0.72	0.28	0.4	0.42	0.4	0.32	0	0.12	0.728673
solcap_snp_c2_14645	0.39	0.61	0.39	0.47	0.77	solcap_snp_c2_14645	0.39	0.61	0.39	0.47	0.77	0.47	0.36	0	43608	4012.61
solcap_snp_c2_14648	0.6	0.4	0.4	0.48	0.75	solcap_snp_c2_14648	0.6	0.4	0.4	0.48	0.75	0.48	0.36	0	33643	662237
solcap_snp_c2_14657	0.95	0.05	0.05	0.1	0.11	solcap_snp_c2_14657	0.95	0.05	0.05	0.1	0.11	0.1	0.1	0	0.366	0.545124
solcap_snp_c2_14690	0.35	0.65	0.35	0.45	0.7	solcap_snp_c2_14690	0.35	0.65	0.35	0.45	0.7	0.46	0.35	0	31893	1.62862e+06
solcap_snp_c2_14703	0.64	0.36	0.36	0.46	0.71	solcap_snp_c2_14703	0.64	0.36	0.36	0.46	0.71	0.46	0.36	0	31149	2.38918e+06
solcap_snp_c2_14704	0.63	0.37	0.37	0.47	0.72	solcap_snp_c2_14704	0.63	0.37	0.37	0.47	0.72	0.47	0.36	0	32512	1.18486e+06
solcap_snp_c2_14706	0.37	0.63	0.37	0.47	0.7	solcap_snp_c2_14706	0.37	0.63	0.37	0.47	0.7	0.47	0.36	0	28005	1.20974e+07
solcap_snp_c2_14707	0.23	0.77	0.23	0.36	0.34	solcap_snp_c2_14707	0.23	0.77	0.23	0.36	0.34	0.36	0.29	0	0.34	0.559978
solcap_snp_c2_14709	0.49	0.51	0.49	0.5	0.8	solcap_snp_c2_14709	0.49	0.51	0.49	0.5	0.8	0.5	0.37	0	39.67	30072.9
solcap_snp_c2_14730	0.2	0.8	0.2	0.33	0.41	solcap_snp_c2_14730	0.2	0.8	0.2	0.33	0.41	0.33	0.27	0	7273	0.00699805
solcap_snp_c2_14733	0.79	0.21	0.21	0.33	0.4	solcap_snp_c2_14733	0.79	0.21	0.21	0.33	0.4	0.33	0.28	0	4823	0.0280807
solcap_snp_c2_14741	0.56	0.44	0.44	0.49	0.85	solcap_snp_c2_14741	0.56	0.44	0.44	0.49	0.85	0.49	0.37	0	56213	6.50367
solcap_snp_c2_1475	0.2	0.8	0.2	0.31	0.39	solcap_snp_c2_1475	0.2	0.8	0.2	0.31	0.39	0.31	0.27	0	6492	0.0108357
solcap_snp_c2_14760	0.4	0.6	0.4	0.48	0.77	solcap_snp_c2_14760	0.4	0.6	0.4	0.48	0.77	0.48	0.37	0	40118	23908.2
solcap_snp_c2_14761	0.47	0.53	0.47	0.5	0.8	solcap_snp_c2_14761	0.47	0.53	0.47	0.5	0.8	0.5	0.37	0	40233	22543.8
solcap_snp_c2_14763	0.5	0.5	0.5	0.5	0.82	solcap_snp_c2_14763	0.5	0.5	0.5	0.5	0.82	0.5	0.38	0	44545	2485.2
solcap_snp_c2_14767	0.64	0.36	0.36	0.46	0.72	solcap_snp_c2_14767	0.64	0.36	0.36	0.46	0.72	0.46	0.35	0	34531	419525
solcap_snp_c2_14779	0.24	0.76	0.24	0.37	0.35	solcap_snp_c2_14779	0.24	0.76	0.24	0.37	0.35	0.37	0.3	0	0.103	0.748116
solcap_snp_c2_14793	0.55	0.45	0.45	0.5	0.71	solcap_snp_c2_14793	0.55	0.45	0.45	0.5	0.71	0.5	0.37	0	20339	6.48649e+08
solcap_snp_c2_14794	0.37	0.63	0.37	0.47	0.7	solcap_snp_c2_14794	0.37	0.63	0.37	0.47	0.7	0.47	0.36	0	28005	1.20974e+07
solcap_snp_c2_14809	0.61	0.39	0.39	0.47	0.72	solcap_snp_c2_14809	0.61	0.39	0.39	0.47	0.72	0.47	0.36	0	29129	6.77122e+06
solcap_snp_c2_14838	0.34	0.66	0.34	0.45	0.67	solcap_snp_c2_14838	0.34	0.66	0.34	0.45	0.67	0.45	0.35	0	28259	1.06143e+07
solcap_snp_c2_14839	0.23	0.77	0.23	0.36	0.35	solcap_snp_c2_14839	0.23	0.77	0.23	0.36	0.35	0.36	0.29	0	0.002	0.962149
solcap_snp_c2_1484	0.39	0.61	0.39	0.48	0.36	solcap_snp_c2_1484	0.39	0.61	0.39	0.48	0.36	0.48	0.36	0	6146	0.0131701
solcap_snp_c2_14840	0.49	0.51	0.49	0.5	0.37	solcap_snp_c2_14840	0.49	0.51	0.49	0.5	0.37	0.5	0.37	0	7096	0.00772461
solcap_snp_c2_14843	0.52	0.48	0.48	0.5	0.38	solcap_snp_c2_14843	0.52	0.48	0.48	0.5	0.38	0.5	0.37	0	6093	0.0135719
solcap_snp_c2_1486	0.58	0.42	0.42	0.49	0.41	solcap_snp_c2_1486	0.58	0.42	0.42	0.49	0.41	0.49	0.37	0	2.88	0.0897051
solcap_snp_c2_14903	0.46	0.54	0.46	0.5	0.39	solcap_snp_c2_14903	0.46	0.54	0.46	0.5	0.39	0.5	0.37	0	4987	0.0255457
solcap_snp_c2_14924	0.36	0.64	0.36	0.46	0.7	solcap_snp_c2_14924	0.36	0.64	0.36	0.46	0.7	0.46	0.35	0	29834	4.70756e+06
solcap_snp_c2_1493	0.61	0.39	0.39	0.48	0.73	solcap_snp_c2_1493	0.61	0.39	0.39	0.48	0.73	0.48	0.36	0	30579	3.20563e+06
solcap_snp_c2_14930	0.64	0.36	0.36	0.46	0.73	solcap_snp_c2_14930	0.64	0.36	0.36	0.46	0.73	0.46	0.36	0	35918	205760
solcap_snp_c2_1494	0.25	0.75	0.25	0.38	0.5	solcap_snp_c2_1494	0.25	0.75	0.25	0.38	0.5	0.38	0.3	0	12222	0.000472236
solcap_snp_c2_14946	0.69	0.31	0.31	0.43	0.61	solcap_snp_c2_14946	0.69	0.31	0.31	0.43	0.61	0.43	0.34	0	18919	1.36353e+09
solcap_snp_c2_14948	0.8	0.2	0.2	0.32	0.4	solcap_snp_c2_14948	0.8	0.2	0.2	0.32	0.4	0.32	0.27	0	6875	0.00874098
solcap_snp_c2_14952	0.68	0.32	0.32	0.43	0.62	solcap_snp_c2_14952	0.68	0.32	0.32	0.43	0.62	0.43	0.34	0	19846	8.39165e+08
solcap_snp_c2_14953	0.67	0.33	0.33	0.44	0.62	solcap_snp_c2_14953	0.67	0.33	0.33	0.44	0.62	0.44	0.34	0	17945	2.27355e+09
solcap_snp_c2_14954	0.22	0.78	0.22	0.35	0.32	solcap_snp_c2_14954	0.22	0.78	0.22	0.35	0.32	0.35	0.29	0	0.722	0.395374
solcap_snp_c2_14979	0.43	0.57	0.43	0.49	0.86	solcap_snp_c2_14979	0.43	0.57	0.43	0.49	0.86	0.49	0.37	0	63536	0.157463
solcap_snp_c2_14980	0.76	0.24	0.24	0.36	0.45	solcap_snp_c2_14980	0.76	0.24	0.24	0.36	0.45	0.36	0.3	0	7388	0.00656646
solcap_snp_c2_14981	0.79	0.21	0.21	0.33	0.25	solcap_snp_c2_14981	0.79	0.21	0.21	0.33	0.25	0.33	0.28	0	5838	0.0156793
solcap_snp_c2_14985	0.57	0.43	0.43	0.49	0.83	solcap_snp_c2_14985	0.57	0.43	0.43	0.49	0.83	0.49	0.37	0	51.75	63.0473
solcap_snp_c2_15041	0.08	0.92	0.08	0.15	0	solcap_snp_c2_15041	0.08	0.92	0.08	0.15	0	0.15	0.14	0	110	9.79907e-12
solcap_snp_c2_15042	0.37	0.63	0.37	0.47	0.68	solcap_snp_c2_15042	0.37	0.63	0.37	0.47	0.68	0.47	0.36	0	23835	1.04938e+08
solcap_snp_c2_15044	0.35	0.65	0.35	0.45	0.67	solcap_snp_c2_15044	0.35	0.65	0.35	0.45	0.67	0.45	0.35	0	26.15	3.15893e+06
solcap_snp_c2_15045	0.57	0.43	0.43	0.49	0.85	solcap_snp_c2_15045	0.57	0.43	0.43	0.49	0.85	0.49	0.37	0	61222	0.509893
solcap_snp_c2_15046	0.73	0.27	0.27	0.4	0.51	solcap_snp_c2_15046	0.73	0.27	0.27	0.4	0.51	0.4	0.32	0	8831	0.00296228
solcap_snp_c2_15048	0.87	0.13	0.13	0.22	0.25	solcap_snp_c2_15048	0.87	0.13	0.13	0.22	0.25	0.22	0.2	0	2339	0.126137
solcap_snp_c2_1506	0.3	0.7	0.3	0.42	0.55	solcap_snp_c2_1506	0.3	0.7	0.3	0.42	0.55	0.42	0.33	0	12125	0.000497406
solcap_snp_c2_15065	0.65	0.35	0.35	0.45	0.68	solcap_snp_c2_15065	0.65	0.35	0.35	0.45	0.68	0.45	0.35	0	27335	1.7105e+07
solcap_snp_c2_15066	0.27	0.73	0.27	0.4	0.55	solcap_snp_c2_15066	0.27	0.73	0.27	0.4	0.55	0.4	0.32	0	15469	8.38807e+08
solcap_snp_c2_15067	0.27	0.73	0.27	0.4	0.55	solcap_snp_c2_15067	0.27	0.73	0.27	0.4	0.55	0.4	0.32	0	15469	8.38807e+08
solcap_snp_c2_15068	0.9	0.1	0.1	0.17	0.19	solcap_snp_c2_15068	0.9	0.1	0.1	0.17	0.19	0.17	0.16	0	1225	0.268388
solcap_snp_c2_15070	0.36	0.64	0.36	0.46	0.71	solcap_snp_c2_15070	0.36	0.64	0.36	0.46	0.71	0.46	0.36	0	31149	2.38918e+06
solcap_snp_c2_1508	0.73	0.27	0.27	0.4	0.55	solcap_snp_c2_1508	0.73	0.27	0.27	0.4	0.55	0.4	0.32	0	15469	8.38807e+08
solcap_snp_c2_1511	0.38	0.62	0.38	0.47	0.73	solcap_snp_c2_1511	0.38	0.62	0.38	0.47	0.73	0.47	0.36	0	32149	1.42772e+06
solcap_snp_c2_1514	0.61	0.39	0.39	0.48	0.73	solcap_snp_c2_1514	0.61	0.39	0.39	0.48	0.73	0.48	0.36	0	30579	3.20563e+06
solcap_snp_c2_15253	0.05	0.95	0.05	0.1	0.1	solcap_snp_c2_15253	0.05	0.95	0.05	0.1	0.1	0.1	0.09	0	0.305	0.580945
solcap_snp_c2_15255	0.09	0.91	0.09	0.16	0.14	solcap_snp_c2_15255	0.09	0.91	0.09	0.16	0.14	0.16	0.15	0	2032	0.154063
solcap_snp_c2_15268	0.69	0.31	0.31	0.43	0.6	solcap_snp_c2_15268	0.69	0.31	0.31	0.43	0.6	0.43	0.34	0	18025	2.18043e+09
solcap_snp_c2_15330	0.56	0.44	0.44	0.49	0.87	solcap_snp_c2_15330	0.56	0.44	0.44	0.49	0.87	0.49	0.37	0	65931	0.0466912
solcap_snp_c2_15332	0.6	0.4	0.4	0.48	0.75	solcap_snp_c2_15332	0.6	0.4	0.4	0.48	0.75	0.48	0.36	0	36.76	13361.6
solcap_snp_c2_15334	0.59	0.41	0.41	0.48	0.71	solcap_snp_c2_15334	0.59	0.41	0.41	0.48	0.71	0.48	0.37	0	23956	9.85854e+07
solcap_snp_c2_15337	0.49	0.51	0.49	0.5	0.89	solcap_snp_c2_15337	0.49	0.51	0.49	0.5	0.89	0.5	0.37	0	67338	0.0228759
solcap_snp_c2_15338	0.6	0.4	0.4	0.48	0.73	solcap_snp_c2_15338	0.6	0.4	0.4	0.48	0.73	0.48	0.36	0	29192	6.5552e+06
solcap_snp_c2_15341	0.81	0.19	0.19	0.31	0.38	solcap_snp_c2_15341	0.81	0.19	0.19	0.31	0.38	0.31	0.26	0	6124	0.0133342
solcap_snp_c2_1536	0.11	0.89	0.11	0.2	0.23	solcap_snp_c2_1536	0.11	0.89	0.11	0.2	0.23	0.2	0.18	0	1808	0.178746
solcap_snp_c2_1542	0.38	0.62	0.38	0.47	0.73	solcap_snp_c2_1542	0.38	0.62	0.38	0.47	0.73	0.47	0.36	0	32149	1.42772e+06
solcap_snp_c2_1545	0.32	0.68	0.32	0.43	0.51	solcap_snp_c2_1545	0.32	0.68	0.32	0.43	0.51	0.43	0.34	0	3305	0.069074
solcap_snp_c2_15528	0.56	0.44	0.44	0.49	0.8	solcap_snp_c2_15528	0.56	0.44	0.44	0.49	0.8	0.49	0.37	0	43154	5060.25
solcap_snp_c2_15529	0.37	0.63	0.37	0.47	0.72	solcap_snp_c2_15529	0.37	0.63	0.37	0.47	0.72	0.47	0.36	0	32512	1.18486e+06
solcap_snp_c2_15530	0.45	0.55	0.45	0.5	0.81	solcap_snp_c2_15530	0.45	0.55	0.45	0.5	0.81	0.49	0.37	0	44289	283.346
solcap_snp_c2_15532	0.47	0.53	0.47	0.5	0.69	solcap_snp_c2_15532	0.47	0.53	0.47	0.5	0.69	0.5	0.37	0	16385	5.17035e+09
solcap_snp_c2_15533	0.33	0.67	0.33	0.44	0.65	solcap_snp_c2_15533	0.33	0.67	0.33	0.44	0.65	0.44	0.35	0	22832	1.76757e+08
solcap_snp_c2_15534	0.38	0.62	0.38	0.47	0.73	solcap_snp_c2_15534	0.38	0.62	0.38	0.47	0.73	0.47	0.36	0	32149	1.42772e+06
solcap_snp_c2_1556	0.52	0.48	0.48	0.5	0.52	solcap_snp_c2_1556	0.52	0.48	0.48	0.5	0.52	0.5	0.37	0	0.163	0.686294
solcap_snp_c2_1560	0.62	0.38	0.38	0.47	0.65	solcap_snp_c2_1560	0.62	0.38	0.38	0.47	0.65	0.47	0.36	0	15359	8.88867e+09
solcap_snp_c2_15603	0.34	0.66	0.34	0.45	0.61	solcap_snp_c2_15603	0.34	0.66	0.34	0.45	0.61	0.45	0.35	0	13894	0.000193396
solcap_snp_c2_15658	0.84	0.16	0.16	0.27	0.33	solcap_snp_c2_15658	0.84	0.16	0.16	0.27	0.33	0.27	0.24	0	4211	0.040168
solcap_snp_c2_1567	0.73	0.27	0.27	0.39	0.5	solcap_snp_c2_1567	0.73	0.27	0.27	0.39	0.5	0.39	0.32	0	8247	0.00408102
solcap_snp_c2_15722	0.17	0.83	0.17	0.28	0.23	solcap_snp_c2_15722	0.17	0.83	0.17	0.28	0.23	0.28	0.24	0	3876	0.0489826
solcap_snp_c2_15749	0.59	0.41	0.41	0.48	0.78	solcap_snp_c2_15749	0.59	0.41	0.41	0.48	0.78	0.48	0.37	0	41889	9662.67
solcap_snp_c2_15804	0.71	0.29	0.29	0.41	0.54	solcap_snp_c2_15804	0.71	0.29	0.29	0.41	0.54	0.41	0.33	0	10729	0.00105485
solcap_snp_c2_15826	0.72	0.28	0.28	0.4	0.55	solcap_snp_c2_15826	0.72	0.28	0.28	0.4	0.55	0.4	0.32	0	16.19	5.72831e+09
solcap_snp_c2_15829	0.28	0.72	0.28	0.4	0.55	solcap_snp_c2_15829	0.28	0.72	0.28	0.4	0.55	0.4	0.32	0	16.19	5.72831e+09
solcap_snp_c2_15859	0.28	0.72	0.28	0.4	0.55	solcap_snp_c2_15859	0.28	0.72	0.28	0.4	0.55	0.4	0.32	0	16.19	5.72831e+09
solcap_snp_c2_15874	0.13	0.87	0.13	0.23	0.26	solcap_snp_c2_15874	0.13	0.87	0.13	0.23	0.26	0.23	0.2	0	2536	0.111288
solcap_snp_c2_15905	0.44	0.56	0.44	0.49	0.8	solcap_snp_c2_15905	0.44	0.56	0.44	0.49	0.8	0.49	0.37	0	43154	5060.25
solcap_snp_c2_15908	0.34	0.66	0.34	0.45	0.45	solcap_snp_c2_15908	0.34	0.66	0.34	0.45	0.45	0.45	0.35	0	0.036	0.849098
solcap_snp_c2_15923	0.72	0.28	0.28	0.4	0.54	solcap_snp_c2_15923	0.72	0.28	0.28	0.4	0.54	0.4	0.32	0	12588	0.000388265
solcap_snp_c2_15925	0.82	0.18	0.18	0.29	0.35	solcap_snp_c2_15925	0.82	0.18	0.18	0.29	0.35	0.29	0.25	0	5107	0.0238297
solcap_snp_c2_15928	0.27	0.73	0.27	0.4	0.55	solcap_snp_c2_15928	0.27	0.73	0.27	0.4	0.55	0.4	0.32	0	15469	8.38807e+08
solcap_snp_c2_16039	0.53	0.47	0.47	0.5	0.9	solcap_snp_c2_16039	0.53	0.47	0.47	0.5	0.9	0.5	0.37	0	71694	0.00251293
solcap_snp_c2_16135	0.59	0.41	0.41	0.49	0.75	solcap_snp_c2_16135	0.59	0.41	0.41	0.49	0.75	0.49	0.37	0	33944	567308
solcap_snp_c2_1616	0.63	0.37	0.37	0.47	0.71	solcap_snp_c2_1616	0.63	0.37	0.37	0.47	0.71	0.47	0.36	0	29338	6.07988e+06
solcap_snp_c2_16169	0.16	0.84	0.16	0.27	0.32	solcap_snp_c2_16169	0.16	0.84	0.16	0.27	0.32	0.27	0.23	0	3937	0.0472299
solcap_snp_c2_16238	0.22	0.78	0.22	0.35	0.45	solcap_snp_c2_16238	0.22	0.78	0.22	0.35	0.45	0.35	0.29	0	9032	0.00265268
solcap_snp_c2_16275	0.57	0.43	0.43	0.49	0.82	solcap_snp_c2_16275	0.57	0.43	0.43	0.49	0.82	0.49	0.37	0	49635	185.208
solcap_snp_c2_16276	0.58	0.42	0.42	0.49	0.8	solcap_snp_c2_16276	0.58	0.42	0.42	0.49	0.8	0.49	0.37	0	45624	1432.72
solcap_snp_c2_16277	0.6	0.4	0.4	0.48	0.75	solcap_snp_c2_16277	0.6	0.4	0.4	0.48	0.75	0.48	0.36	0	36.76	13361.6
solcap_snp_c2_16286	0.63	0.37	0.37	0.47	0.7	solcap_snp_c2_16286	0.63	0.37	0.37	0.47	0.7	0.47	0.36	0	28005	1.20974e+07
solcap_snp_c2_16294	0.66	0.34	0.34	0.45	0.65	solcap_snp_c2_16294	0.66	0.34	0.34	0.45	0.65	0.45	0.35	0	20941	4.73538e+08
solcap_snp_c2_16298	0.35	0.65	0.35	0.45	0.66	solcap_snp_c2_16298	0.35	0.65	0.35	0.45	0.66	0.46	0.35	0	23129	1.51518e+08
solcap_snp_c2_16299	0.37	0.63	0.37	0.47	0.66	solcap_snp_c2_16299	0.37	0.63	0.37	0.47	0.66	0.47	0.36	0	20001	7.73928e+08
solcap_snp_c2_16300	0.75	0.25	0.25	0.38	0.5	solcap_snp_c2_16300	0.75	0.25	0.25	0.38	0.5	0.38	0.3	0	12222	0.000472236
solcap_snp_c2_16347	0.61	0.39	0.39	0.48	0.67	solcap_snp_c2_16347	0.61	0.39	0.39	0.48	0.67	0.48	0.36	0	18736	1.50145e+09
solcap_snp_c2_16348	0.13	0.87	0.13	0.23	0.17	solcap_snp_c2_16348	0.13	0.87	0.13	0.23	0.17	0.23	0.2	0	6622	0.0100744
solcap_snp_c2_16349	0.05	0.95	0.05	0.1	0.11	solcap_snp_c2_16349	0.05	0.95	0.05	0.1	0.11	0.1	0.1	0	0.366	0.545124
solcap_snp_c2_16350	0.89	0.11	0.11	0.19	0.22	solcap_snp_c2_16350	0.89	0.11	0.11	0.19	0.22	0.19	0.18	0	1649	0.199052
solcap_snp_c2_16369	0.19	0.81	0.19	0.31	0.38	solcap_snp_c2_16369	0.19	0.81	0.19	0.31	0.38	0.31	0.26	0	6124	0.0133342
solcap_snp_c2_16424	0.29	0.71	0.29	0.41	0.58	solcap_snp_c2_16424	0.29	0.71	0.29	0.41	0.58	0.41	0.33	0	18514	1.68649e+09
solcap_snp_c2_16425	0.29	0.71	0.29	0.41	0.57	solcap_snp_c2_16425	0.29	0.71	0.29	0.41	0.57	0.41	0.33	0	17712	2.56962e+09
solcap_snp_c2_16426	0.59	0.41	0.41	0.49	0.75	solcap_snp_c2_16426	0.59	0.41	0.41	0.49	0.75	0.49	0.37	0	33944	567308
solcap_snp_c2_16446	0.62	0.38	0.38	0.47	0.75	solcap_snp_c2_16446	0.62	0.38	0.38	0.47	0.75	0.47	0.36	0	36893	124775
solcap_snp_c2_16466	0.65	0.35	0.35	0.45	0.68	solcap_snp_c2_16466	0.65	0.35	0.35	0.45	0.68	0.45	0.35	0	27335	1.7105e+07
solcap_snp_c2_16567	0.84	0.16	0.16	0.27	0.32	solcap_snp_c2_16567	0.84	0.16	0.16	0.27	0.32	0.27	0.23	0	3937	0.0472299
solcap_snp_c2_16675	0.64	0.36	0.36	0.46	0.65	solcap_snp_c2_16675	0.64	0.36	0.36	0.46	0.65	0.46	0.36	0	18.88	1.39234e+09
solcap_snp_c2_16676	0.61	0.39	0.39	0.47	0.72	solcap_snp_c2_16676	0.61	0.39	0.39	0.47	0.72	0.47	0.36	0	29129	6.77122e+06
solcap_snp_c2_16677	0.6	0.4	0.4	0.48	0.72	solcap_snp_c2_16677	0.6	0.4	0.4	0.48	0.72	0.48	0.36	0	27724	1.39926e+07
solcap_snp_c2_16678	0.55	0.45	0.45	0.49	0.67	solcap_snp_c2_16678	0.55	0.45	0.45	0.49	0.67	0.49	0.37	0	14388	0.000148769
solcap_snp_c2_16679	0.4	0.6	0.4	0.48	0.77	solcap_snp_c2_16679	0.4	0.6	0.4	0.48	0.77	0.48	0.36	0	41755	10345.9
solcap_snp_c2_16680	0.65	0.35	0.35	0.45	0.66	solcap_snp_c2_16680	0.65	0.35	0.35	0.45	0.66	0.45	0.35	0	23129	1.51518e+08
solcap_snp_c2_16682	0.57	0.43	0.43	0.49	0.83	solcap_snp_c2_16682	0.57	0.43	0.43	0.49	0.83	0.49	0.37	0	51.75	63.0473
solcap_snp_c2_16712	0.52	0.48	0.48	0.5	0.82	solcap_snp_c2_16712	0.52	0.48	0.48	0.5	0.82	0.5	0.37	0	44849	2127.97
solcap_snp_c2_16720	0.36	0.64	0.36	0.46	0.69	solcap_snp_c2_16720	0.36	0.64	0.36	0.46	0.69	0.46	0.36	0	26.72	2.35187e+07
solcap_snp_c2_16722	0.55	0.45	0.45	0.49	0.82	solcap_snp_c2_16722	0.55	0.45	0.45	0.49	0.82	0.49	0.37	0	47347	59.4572
solcap_snp_c2_16726	0.07	0.93	0.07	0.13	0.15	solcap_snp_c2_16726	0.07	0.93	0.07	0.13	0.15	0.13	0.13	0	0.677	0.410738
solcap_snp_c2_16731	0.07	0.93	0.07	0.13	0.14	solcap_snp_c2_16731	0.07	0.93	0.07	0.13	0.14	0.13	0.12	0	0.589	0.442831
solcap_snp_c2_16744	0.3	0.7	0.3	0.42	0.57	solcap_snp_c2_16744	0.3	0.7	0.3	0.42	0.57	0.42	0.33	0	13634	0.000222086
solcap_snp_c2_16746	0.26	0.74	0.26	0.38	0.52	solcap_snp_c2_16746	0.26	0.74	0.26	0.38	0.52	0.38	0.31	0	13451	0.000244825
solcap_snp_c2_16771	0.09	0.91	0.09	0.16	0.17	solcap_snp_c2_16771	0.09	0.91	0.09	0.16	0.17	0.16	0.15	0	0.983	0.321485
solcap_snp_c2_16777	0.65	0.35	0.35	0.46	0.69	solcap_snp_c2_16777	0.65	0.35	0.35	0.46	0.69	0.46	0.35	0	28563	9.07081e+06
solcap_snp_c2_16793	0.58	0.42	0.42	0.49	0.83	solcap_snp_c2_16793	0.58	0.42	0.42	0.49	0.83	0.49	0.37	0	53137	3.11023
solcap_snp_c2_16804	0.6	0.4	0.4	0.48	0.76	solcap_snp_c2_16804	0.6	0.4	0.4	0.48	0.76	0.48	0.36	0	38409	57364.6
solcap_snp_c2_1681	0.06	0.94	0.06	0.11	0.12	solcap_snp_c2_1681	0.06	0.94	0.06	0.11	0.12	0.11	0.11	0	0.434	0.510106
solcap_snp_c2_16846	0.33	0.67	0.33	0.44	0.63	solcap_snp_c2_16846	0.33	0.67	0.33	0.44	0.63	0.44	0.35	0	18908	1.37203e+08
solcap_snp_c2_16863	0.46	0.54	0.46	0.5	0.59	solcap_snp_c2_16863	0.46	0.54	0.46	0.5	0.59	0.5	0.37	0	3962	0.0465404
solcap_snp_c2_1688	0.65	0.35	0.35	0.45	0.66	solcap_snp_c2_1688	0.65	0.35	0.35	0.45	0.66	0.45	0.35	0	23129	1.51518e+08
solcap_snp_c2_16915	0.28	0.72	0.28	0.4	0.54	solcap_snp_c2_16915	0.28	0.72	0.28	0.4	0.54	0.4	0.32	0	12588	0.000388265
solcap_snp_c2_16920	0.63	0.37	0.37	0.47	0.71	solcap_snp_c2_16920	0.63	0.37	0.37	0.47	0.71	0.47	0.36	0	29338	6.07988e+06
solcap_snp_c2_16921	0.63	0.37	0.37	0.47	0.73	solcap_snp_c2_16921	0.63	0.37	0.37	0.47	0.73	0.47	0.36	0	33922	573716
solcap_snp_c2_16930	0.38	0.62	0.38	0.47	0.74	solcap_snp_c2_16930	0.38	0.62	0.38	0.47	0.74	0.47	0.36	0	35382	27100.5
solcap_snp_c2_16993	0.92	0.08	0.08	0.14	0.14	solcap_snp_c2_16993	0.92	0.08	0.08	0.14	0.14	0.14	0.13	0	0.211	0.646298
solcap_snp_c2_16995	0.07	0.93	0.07	0.13	0.13	solcap_snp_c2_16995	0.07	0.93	0.07	0.13	0.13	0.13	0.13	0	0.35	0.554359
solcap_snp_c2_16996	0.93	0.07	0.07	0.13	0.14	solcap_snp_c2_16996	0.93	0.07	0.07	0.13	0.14	0.13	0.12	0	0.589	0.442831
solcap_snp_c2_16997	0.08	0.92	0.08	0.14	0.15	solcap_snp_c2_16997	0.08	0.92	0.08	0.14	0.15	0.14	0.13	0	0.771	0.379774
solcap_snp_c2_17060	0.34	0.66	0.34	0.45	0.65	solcap_snp_c2_17060	0.34	0.66	0.34	0.45	0.65	0.45	0.35	0	23.9	1.0148e+08
solcap_snp_c2_17061	0.14	0.86	0.14	0.24	0.22	solcap_snp_c2_17061	0.14	0.86	0.14	0.24	0.22	0.24	0.21	0	0.597	0.439637
solcap_snp_c2_17094	0.61	0.39	0.39	0.47	0.37	solcap_snp_c2_17094	0.61	0.39	0.39	0.47	0.37	0.47	0.36	0	5035	0.0248416
solcap_snp_c2_17133	0.83	0.17	0.17	0.28	0.3	solcap_snp_c2_17133	0.83	0.17	0.17	0.28	0.3	0.28	0.24	0	0.574	0.448782
solcap_snp_c2_1714	0.94	0.06	0.06	0.11	0.1	solcap_snp_c2_1714	0.94	0.06	0.06	0.11	0.1	0.11	0.11	0	1116	0.29087
solcap_snp_c2_1715	0.06	0.94	0.06	0.12	0.13	solcap_snp_c2_1715	0.06	0.94	0.06	0.12	0.13	0.12	0.11	0	0.508	0.47598
solcap_snp_c2_1716	0.05	0.95	0.05	0.1	0.1	solcap_snp_c2_1716	0.05	0.95	0.05	0.1	0.1	0.1	0.09	0	0.305	0.580945
solcap_snp_c2_1718	0.43	0.57	0.43	0.49	0.82	solcap_snp_c2_1718	0.43	0.57	0.43	0.49	0.82	0.49	0.37	0	49635	185.208
solcap_snp_c2_1719	0.6	0.4	0.4	0.48	0.77	solcap_snp_c2_1719	0.6	0.4	0.4	0.48	0.77	0.48	0.37	0	40118	23908.2
solcap_snp_c2_17191	0.32	0.68	0.32	0.43	0.64	solcap_snp_c2_17191	0.32	0.68	0.32	0.43	0.64	0.43	0.34	0	23956	9.85854e+07
solcap_snp_c2_1720	0.42	0.58	0.42	0.49	0.8	solcap_snp_c2_1720	0.42	0.58	0.42	0.49	0.8	0.49	0.37	0	45624	1432.72
solcap_snp_c2_1721	0.95	0.05	0.05	0.1	0.1	solcap_snp_c2_1721	0.95	0.05	0.05	0.1	0.1	0.1	0.09	0	0.305	0.580945
solcap_snp_c2_1722	0.28	0.72	0.28	0.4	0.55	solcap_snp_c2_1722	0.28	0.72	0.28	0.4	0.55	0.4	0.32	0	13282	0.000267919
solcap_snp_c2_1723	0.3	0.7	0.3	0.42	0.57	solcap_snp_c2_1723	0.3	0.7	0.3	0.42	0.57	0.42	0.33	0	13634	0.000222086
solcap_snp_c2_1724	0.22	0.78	0.22	0.35	0.45	solcap_snp_c2_1724	0.22	0.78	0.22	0.35	0.45	0.35	0.29	0	9032	0.00265268
solcap_snp_c2_1725	0.11	0.89	0.11	0.19	0.2	solcap_snp_c2_1725	0.11	0.89	0.11	0.19	0.2	0.19	0.18	0	0.092	0.761717
solcap_snp_c2_17279	0.76	0.24	0.24	0.37	0.48	solcap_snp_c2_17279	0.76	0.24	0.24	0.37	0.48	0.37	0.3	0	11079	0.000872978
solcap_snp_c2_17304	0.86	0.14	0.14	0.24	0.27	solcap_snp_c2_17304	0.86	0.14	0.14	0.24	0.27	0.24	0.21	0	2742	0.097719
solcap_snp_c2_17315	0.59	0.41	0.41	0.49	0.79	solcap_snp_c2_17315	0.59	0.41	0.41	0.49	0.79	0.49	0.37	0	43723	3782.74
solcap_snp_c2_17317	0.85	0.15	0.15	0.26	0.31	solcap_snp_c2_17317	0.85	0.15	0.15	0.26	0.31	0.26	0.23	0	3676	0.0552154
solcap_snp_c2_17319	0.13	0.87	0.13	0.23	0.26	solcap_snp_c2_17319	0.13	0.87	0.13	0.23	0.26	0.23	0.2	0	2536	0.111288
solcap_snp_c2_17322	0.58	0.42	0.42	0.49	0.81	solcap_snp_c2_17322	0.58	0.42	0.42	0.49	0.81	0.49	0.37	0	47594	524.364
solcap_snp_c2_17332	0.4	0.6	0.4	0.48	0.8	solcap_snp_c2_17332	0.4	0.6	0.4	0.48	0.8	0.48	0.36	0	48889	270.881
solcap_snp_c2_17378	0.32	0.68	0.32	0.43	0.36	solcap_snp_c2_17378	0.32	0.68	0.32	0.43	0.36	0.43	0.34	0	2883	0.0894943
solcap_snp_c2_17379	0.76	0.24	0.24	0.37	0.48	solcap_snp_c2_17379	0.76	0.24	0.24	0.37	0.48	0.37	0.3	0	11079	0.000872978
solcap_snp_c2_17387	0.75	0.25	0.25	0.38	0.51	solcap_snp_c2_17387	0.75	0.25	0.25	0.38	0.51	0.38	0.31	0	12826	0.000341891
solcap_snp_c2_17400	0.72	0.28	0.28	0.4	0.49	solcap_snp_c2_17400	0.72	0.28	0.28	0.4	0.49	0.4	0.32	0	4978	0.0256656
solcap_snp_c2_17415	0.32	0.68	0.32	0.43	0.64	solcap_snp_c2_17415	0.32	0.68	0.32	0.43	0.64	0.43	0.34	0	23956	9.85854e+07
solcap_snp_c2_17424	0.75	0.25	0.25	0.37	0.49	solcap_snp_c2_17424	0.75	0.25	0.25	0.37	0.49	0.37	0.3	0	11.64	0.000645383
solcap_snp_c2_17427	0.3	0.7	0.3	0.42	0.41	solcap_snp_c2_17427	0.3	0.7	0.3	0.42	0.41	0.42	0.33	0	0.033	0.855445
solcap_snp_c2_17428	0.59	0.41	0.41	0.49	0.79	solcap_snp_c2_17428	0.59	0.41	0.41	0.49	0.79	0.49	0.37	0	43723	3782.74
solcap_snp_c2_17429	0.07	0.93	0.07	0.13	0.14	solcap_snp_c2_17429	0.07	0.93	0.07	0.13	0.14	0.13	0.12	0	0.589	0.442831
solcap_snp_c2_17449	0.8	0.2	0.2	0.31	0.39	solcap_snp_c2_17449	0.8	0.2	0.2	0.31	0.39	0.31	0.27	0	6492	0.0108357
solcap_snp_c2_1748	0.95	0.05	0.05	0.1	0.1	solcap_snp_c2_1748	0.95	0.05	0.05	0.1	0.1	0.1	0.09	0	0.305	0.580945
solcap_snp_c2_17489	0.08	0.92	0.08	0.15	0.15	solcap_snp_c2_17489	0.08	0.92	0.08	0.15	0.15	0.15	0.14	0	0.112	0.737924
solcap_snp_c2_17494	0.07	0.93	0.07	0.13	0.14	solcap_snp_c2_17494	0.07	0.93	0.07	0.13	0.14	0.13	0.12	0	0.589	0.442831
solcap_snp_c2_17529	0.23	0.77	0.23	0.35	0.33	solcap_snp_c2_17529	0.23	0.77	0.23	0.35	0.33	0.35	0.29	0	0.512	0.474203
solcap_snp_c2_17539	0.68	0.32	0.32	0.43	0.6	solcap_snp_c2_17539	0.68	0.32	0.32	0.43	0.6	0.43	0.34	0	16124	5.93351e+09
solcap_snp_c2_17552	0.17	0.83	0.17	0.28	0.32	solcap_snp_c2_17552	0.17	0.83	0.17	0.28	0.32	0.28	0.24	0	2071	0.150152
solcap_snp_c2_17567	0.09	0.91	0.09	0.16	0.17	solcap_snp_c2_17567	0.09	0.91	0.09	0.16	0.17	0.16	0.15	0	0.983	0.321485
solcap_snp_c2_17581	0.32	0.68	0.32	0.43	0.62	solcap_snp_c2_17581	0.32	0.68	0.32	0.43	0.62	0.43	0.34	0	19846	8.39165e+08
solcap_snp_c2_17592	0.36	0.64	0.36	0.46	0.73	solcap_snp_c2_17592	0.36	0.64	0.36	0.46	0.73	0.46	0.36	0	35918	205760
solcap_snp_c2_17631	0.66	0.34	0.34	0.45	0.58	solcap_snp_c2_17631	0.66	0.34	0.34	0.45	0.58	0.45	0.35	0	10114	0.00147169
solcap_snp_c2_17644	0.82	0.18	0.18	0.3	0.36	solcap_snp_c2_17644	0.82	0.18	0.18	0.3	0.36	0.3	0.25	0	5432	0.0197699
solcap_snp_c2_17645	0.36	0.64	0.36	0.46	0.68	solcap_snp_c2_17645	0.36	0.64	0.36	0.46	0.68	0.46	0.35	0	25.48	4.47095e+07
solcap_snp_c2_17648	0.32	0.68	0.32	0.43	0.62	solcap_snp_c2_17648	0.32	0.68	0.32	0.43	0.62	0.43	0.34	0	19846	8.39165e+08
solcap_snp_c2_17649	0.62	0.38	0.38	0.47	0.72	solcap_snp_c2_17649	0.62	0.38	0.38	0.47	0.72	0.47	0.36	0	30718	2.9831e+06
solcap_snp_c2_17667	0.78	0.22	0.22	0.34	0.31	solcap_snp_c2_17667	0.78	0.22	0.22	0.34	0.31	0.34	0.28	0	0.972	0.324232
solcap_snp_c2_17737	0.31	0.69	0.31	0.43	0.6	solcap_snp_c2_17737	0.31	0.69	0.31	0.43	0.6	0.43	0.34	0	18025	2.18043e+09
solcap_snp_c2_17741	0.11	0.89	0.11	0.2	0.23	solcap_snp_c2_17741	0.11	0.89	0.11	0.2	0.23	0.2	0.18	0	1808	0.178746
solcap_snp_c2_17752	0.43	0.57	0.43	0.49	0.84	solcap_snp_c2_17752	0.43	0.57	0.43	0.49	0.84	0.49	0.37	0	55277	1.04712
solcap_snp_c2_17770	0.62	0.38	0.38	0.47	0.62	solcap_snp_c2_17770	0.62	0.38	0.38	0.47	0.62	0.47	0.36	0	10539	0.0011691
solcap_snp_c2_17795	0.24	0.76	0.24	0.37	0.48	solcap_snp_c2_17795	0.24	0.76	0.24	0.37	0.48	0.37	0.3	0	11079	0.000872978
solcap_snp_c2_17809	0.71	0.29	0.29	0.41	0.57	solcap_snp_c2_17809	0.71	0.29	0.29	0.41	0.57	0.41	0.33	0	17712	2.56962e+09
solcap_snp_c2_17816	0.28	0.72	0.28	0.4	0.56	solcap_snp_c2_17816	0.28	0.72	0.28	0.4	0.56	0.4	0.32	0	16938	3.86209e+09
solcap_snp_c2_17858	0.52	0.48	0.48	0.5	0.83	solcap_snp_c2_17858	0.52	0.48	0.48	0.5	0.83	0.5	0.37	0	47622	516.893
solcap_snp_c2_17895	0.88	0.12	0.12	0.21	0.24	solcap_snp_c2_17895	0.88	0.12	0.12	0.21	0.24	0.21	0.19	0	1976	0.159837
solcap_snp_c2_17896	0.45	0.55	0.45	0.49	0.78	solcap_snp_c2_17896	0.45	0.55	0.45	0.49	0.78	0.49	0.37	0	37.32	100266
solcap_snp_c2_17897	0.33	0.67	0.33	0.44	0.38	solcap_snp_c2_17897	0.33	0.67	0.33	0.44	0.38	0.44	0.34	0	1942	0.163412
solcap_snp_c2_17898	0.17	0.83	0.17	0.28	0.34	solcap_snp_c2_17898	0.17	0.83	0.17	0.28	0.34	0.28	0.24	0	4497	0.0339603
solcap_snp_c2_17899	0.54	0.46	0.46	0.5	0.86	solcap_snp_c2_17899	0.54	0.46	0.46	0.5	0.86	0.5	0.37	0	60059	0.920454
solcap_snp_c2_17900	0.53	0.47	0.47	0.5	0.83	solcap_snp_c2_17900	0.53	0.47	0.47	0.5	0.83	0.5	0.37	0	48101	40.4819
solcap_snp_c2_17921	0.55	0.45	0.45	0.5	0.85	solcap_snp_c2_17921	0.55	0.45	0.45	0.5	0.85	0.5	0.37	0	55137	11.2396
solcap_snp_c2_17922	0.36	0.64	0.36	0.46	0.68	solcap_snp_c2_17922	0.36	0.64	0.36	0.46	0.68	0.46	0.35	0	25.48	4.47095e+07
solcap_snp_c2_17925	0.45	0.55	0.45	0.5	0.85	solcap_snp_c2_17925	0.45	0.55	0.45	0.5	0.85	0.5	0.37	0	57553	3.28957
solcap_snp_c2_17927	0.86	0.14	0.14	0.24	0.28	solcap_snp_c2_17927	0.86	0.14	0.14	0.24	0.28	0.24	0.21	0	2959	0.0853836
solcap_snp_c2_17928	0.16	0.84	0.16	0.27	0.32	solcap_snp_c2_17928	0.16	0.84	0.16	0.27	0.32	0.27	0.23	0	3937	0.0472299
solcap_snp_c2_17929	0.14	0.86	0.14	0.24	0.24	solcap_snp_c2_17929	0.14	0.86	0.14	0.24	0.24	0.24	0.21	0	0.001	0.970644
solcap_snp_c2_17930	0.72	0.28	0.28	0.4	0.3	solcap_snp_c2_17930	0.72	0.28	0.28	0.4	0.3	0.4	0.32	0	6956	0.00835365
solcap_snp_c2_17931	0.13	0.87	0.13	0.22	0.25	solcap_snp_c2_17931	0.13	0.87	0.13	0.22	0.25	0.22	0.2	0	2339	0.126137
solcap_snp_c2_17932	0.33	0.67	0.33	0.44	0.65	solcap_snp_c2_17932	0.33	0.67	0.33	0.44	0.65	0.44	0.35	0	22832	1.76757e+08
solcap_snp_c2_17933	0.86	0.14	0.14	0.24	0.27	solcap_snp_c2_17933	0.86	0.14	0.14	0.24	0.27	0.24	0.21	0	2742	0.097719
solcap_snp_c2_17934	0.61	0.39	0.39	0.48	0.35	solcap_snp_c2_17934	0.61	0.39	0.39	0.48	0.35	0.48	0.36	0	8292	0.00398202
solcap_snp_c2_17935	0.56	0.44	0.44	0.49	0.83	solcap_snp_c2_17935	0.56	0.44	0.44	0.49	0.83	0.49	0.37	0	50563	115.429
solcap_snp_c2_17937	0.54	0.46	0.46	0.5	0.82	solcap_snp_c2_17937	0.54	0.46	0.46	0.5	0.82	0.5	0.37	0	45772	1328.53
solcap_snp_c2_17938	0.33	0.67	0.33	0.44	0.65	solcap_snp_c2_17938	0.33	0.67	0.33	0.44	0.65	0.44	0.35	0	22832	1.76757e+08
solcap_snp_c2_17973	0.25	0.75	0.25	0.38	0.49	solcap_snp_c2_17973	0.25	0.75	0.25	0.38	0.49	0.38	0.31	0	9479	0.00207822
solcap_snp_c2_18221	0.5	0.5	0.5	0.5	0.46	solcap_snp_c2_18221	0.5	0.5	0.5	0.5	0.46	0.5	0.37	0	0.581	0.44608
solcap_snp_c2_18223	0.36	0.64	0.36	0.46	0.72	solcap_snp_c2_18223	0.36	0.64	0.36	0.46	0.72	0.46	0.35	0	34531	41952.5
solcap_snp_c2_18225	0.38	0.62	0.38	0.47	0.75	solcap_snp_c2_18225	0.38	0.62	0.38	0.47	0.75	0.47	0.36	0	36893	124775
solcap_snp_c2_18245	0.5	0.5	0.5	0.5	0.6	solcap_snp_c2_18245	0.5	0.5	0.5	0.5	0.6	0.5	0.38	0	4.4	0.0359389
solcap_snp_c2_18265	0.84	0.16	0.16	0.27	0.31	solcap_snp_c2_18265	0.84	0.16	0.16	0.27	0.31	0.27	0.24	0	1837	0.175308
solcap_snp_c2_18267	0.11	0.89	0.11	0.19	0.2	solcap_snp_c2_18267	0.11	0.89	0.11	0.19	0.2	0.19	0.18	0	0.092	0.761717
solcap_snp_c2_18268	0.57	0.43	0.43	0.49	0.85	solcap_snp_c2_18268	0.57	0.43	0.43	0.49	0.85	0.49	0.37	0	57492	3.39388
solcap_snp_c2_18269	0.36	0.64	0.36	0.46	0.69	solcap_snp_c2_18269	0.36	0.64	0.36	0.46	0.69	0.46	0.36	0	26.72	2.35187e+07
solcap_snp_c2_18270	0.12	0.88	0.12	0.21	0.24	solcap_snp_c2_18270	0.12	0.88	0.12	0.21	0.24	0.21	0.19	0	1976	0.159837
solcap_snp_c2_18271	0.11	0.89	0.11	0.2	0.23	solcap_snp_c2_18271	0.11	0.89	0.11	0.2	0.23	0.2	0.18	0	1808	0.178746
solcap_snp_c2_18272	0.11	0.89	0.11	0.2	0.23	solcap_snp_c2_18272	0.11	0.89	0.11	0.2	0.23	0.2	0.18	0	1808	0.178746
solcap_snp_c2_18273	0.1	0.9	0.1	0.19	0.21	solcap_snp_c2_18273	0.1	0.9	0.1	0.19	0.21	0.19	0.17	0	1499	0.220765
solcap_snp_c2_1830	0.25	0.75	0.25	0.37	0.49	solcap_snp_c2_1830	0.25	0.75	0.25	0.37	0.49	0.37	0.3	0	11.64	0.000645383
solcap_snp_c2_18308	0.4	0.6	0.4	0.48	0.75	solcap_snp_c2_18308	0.4	0.6	0.4	0.48	0.75	0.48	0.37	0	35261	288410
solcap_snp_c2_1835	0.12	0.88	0.12	0.21	0.24	solcap_snp_c2_1835	0.12	0.88	0.12	0.21	0.24	0.21	0.19	0	1976	0.159837
solcap_snp_c2_18428	0.1	0.9	0.1	0.18	0.2	solcap_snp_c2_18428	0.1	0.9	0.1	0.18	0.2	0.18	0.16	0	1358	0.24388
solcap_snp_c2_18429	0.1	0.9	0.1	0.18	0.2	solcap_snp_c2_18429	0.1	0.9	0.1	0.18	0.2	0.18	0.16	0	1358	0.24388
solcap_snp_c2_1844	0.63	0.37	0.37	0.47	0.72	solcap_snp_c2_1844	0.63	0.37	0.37	0.47	0.72	0.47	0.36	0	32512	1.18486e+06
solcap_snp_c2_18457	0.39	0.61	0.39	0.48	0.71	solcap_snp_c2_18457	0.39	0.61	0.39	0.48	0.71	0.48	0.36	0	26.31	2.90713e+07
solcap_snp_c2_18459	0.15	0.85	0.15	0.26	0.28	solcap_snp_c2_18459	0.15	0.85	0.15	0.26	0.28	0.26	0.22	0	1217	0.270016
solcap_snp_c2_18463	0.42	0.58	0.42	0.49	0.78	solcap_snp_c2_18463	0.42	0.58	0.42	0.49	0.78	0.49	0.37	0	40484	19826.5
solcap_snp_c2_18482	0.05	0.95	0.05	0.1	0.04	solcap_snp_c2_18482	0.05	0.95	0.05	0.1	0.04	0.1	0.1	0	46109	1118.5
solcap_snp_c2_18490	0.07	0.93	0.07	0.13	0.14	solcap_snp_c2_18490	0.07	0.93	0.07	0.13	0.14	0.13	0.12	0	0.589	0.442831
solcap_snp_c2_18502	0.55	0.45	0.45	0.5	0.48	solcap_snp_c2_18502	0.55	0.45	0.45	0.5	0.48	0.5	0.37	0	0.078	0.780017
solcap_snp_c2_18503	0.54	0.46	0.46	0.5	0.79	solcap_snp_c2_18503	0.54	0.46	0.46	0.5	0.79	0.5	0.37	0	38613	51663.1
solcap_snp_c2_18504	0.14	0.86	0.14	0.24	0.24	solcap_snp_c2_18504	0.14	0.86	0.14	0.24	0.24	0.24	0.21	0	0.001	0.970644
solcap_snp_c2_18505	0.07	0.93	0.07	0.13	0.14	solcap_snp_c2_18505	0.07	0.93	0.07	0.13	0.14	0.13	0.12	0	0.589	0.442831
solcap_snp_c2_18506	0.55	0.45	0.45	0.5	0.81	solcap_snp_c2_18506	0.55	0.45	0.45	0.5	0.81	0.5	0.37	0	44289	2833.46
solcap_snp_c2_18507	0.55	0.45	0.45	0.5	0.81	solcap_snp_c2_18507	0.55	0.45	0.45	0.5	0.81	0.5	0.37	0	44289	2833.46
solcap_snp_c2_18524	0.08	0.92	0.08	0.15	0.16	solcap_snp_c2_18524	0.08	0.92	0.08	0.15	0.16	0.15	0.14	0	0.873	0.350004
solcap_snp_c2_18526	0.54	0.46	0.46	0.5	0.77	solcap_snp_c2_18526	0.54	0.46	0.46	0.5	0.77	0.5	0.37	0	33989	554233
solcap_snp_c2_18544	0.45	0.55	0.45	0.5	0.76	solcap_snp_c2_18544	0.45	0.55	0.45	0.5	0.76	0.5	0.37	0	32076	1.48258e+06
solcap_snp_c2_18545	0.75	0.25	0.25	0.37	0.47	solcap_snp_c2_18545	0.75	0.25	0.25	0.37	0.47	0.37	0.3	0	8392	0.00376777
solcap_snp_c2_18546	0.71	0.29	0.29	0.41	0.54	solcap_snp_c2_18546	0.71	0.29	0.29	0.41	0.54	0.41	0.33	0	10729	0.00105485
solcap_snp_c2_18549	0.48	0.52	0.48	0.5	0.8	solcap_snp_c2_18549	0.48	0.52	0.48	0.5	0.8	0.5	0.37	0	39.88	27003.5
solcap_snp_c2_18570	0.34	0.66	0.34	0.45	0.63	solcap_snp_c2_18570	0.34	0.66	0.34	0.45	0.63	0.45	0.35	0	17238	3.29818e+09
solcap_snp_c2_18573	0.68	0.32	0.32	0.44	0.63	solcap_snp_c2_18573	0.68	0.32	0.32	0.44	0.63	0.44	0.34	0	20807	5.07989e+08
solcap_snp_c2_18590	0.78	0.22	0.22	0.34	0.44	solcap_snp_c2_18590	0.78	0.22	0.22	0.34	0.44	0.34	0.28	0	8567	0.0034235
solcap_snp_c2_18656	0.65	0.35	0.35	0.45	0.66	solcap_snp_c2_18656	0.65	0.35	0.35	0.45	0.66	0.45	0.35	0	23129	1.51518e+08
solcap_snp_c2_18657	0.93	0.07	0.07	0.13	0.14	solcap_snp_c2_18657	0.93	0.07	0.07	0.13	0.14	0.13	0.12	0	0.589	0.442831
solcap_snp_c2_18658	0.77	0.23	0.23	0.35	0.45	solcap_snp_c2_18658	0.77	0.23	0.23	0.35	0.45	0.35	0.29	0	9516	0.00203736
solcap_snp_c2_18659	0.13	0.87	0.13	0.22	0.2	solcap_snp_c2_18659	0.13	0.87	0.13	0.22	0.2	0.22	0.2	0	1093	0.295705
solcap_snp_c2_18660	0.06	0.94	0.06	0.12	0.13	solcap_snp_c2_18660	0.06	0.94	0.06	0.12	0.13	0.12	0.11	0	0.508	0.47598
solcap_snp_c2_18661	0.65	0.35	0.35	0.45	0.7	solcap_snp_c2_18661	0.65	0.35	0.35	0.45	0.7	0.45	0.35	0	31893	1.62862e+06
solcap_snp_c2_18665	0.22	0.78	0.22	0.34	0.44	solcap_snp_c2_18665	0.22	0.78	0.22	0.34	0.44	0.34	0.28	0	8567	0.0034235
solcap_snp_c2_18666	0.66	0.34	0.34	0.45	0.65	solcap_snp_c2_18666	0.66	0.34	0.34	0.45	0.65	0.45	0.35	0	23.9	1.0148e+08
solcap_snp_c2_18667	0.45	0.55	0.45	0.49	0.8	solcap_snp_c2_18667	0.45	0.55	0.45	0.49	0.8	0.49	0.37	0	42185	8305.25
solcap_snp_c2_18683	0.67	0.33	0.33	0.44	0.63	solcap_snp_c2_18683	0.67	0.33	0.33	0.44	0.63	0.44	0.35	0	18908	1.37203e+08
solcap_snp_c2_18685	0.74	0.26	0.26	0.38	0.52	solcap_snp_c2_18685	0.74	0.26	0.26	0.38	0.52	0.38	0.31	0	13451	0.000244825
solcap_snp_c2_18696	0.74	0.26	0.26	0.39	0.53	solcap_snp_c2_18696	0.74	0.26	0.26	0.39	0.53	0.39	0.31	0	14.1	0.000173345
solcap_snp_c2_18745	0.25	0.75	0.25	0.37	0.49	solcap_snp_c2_18745	0.25	0.75	0.25	0.37	0.49	0.37	0.3	0	11.64	0.000645383
solcap_snp_c2_18788	0.31	0.69	0.31	0.43	0.34	solcap_snp_c2_18788	0.31	0.69	0.31	0.43	0.34	0.43	0.34	0	5263	0.0217841
solcap_snp_c2_18791	0.4	0.6	0.4	0.48	0.77	solcap_snp_c2_18791	0.4	0.6	0.4	0.48	0.77	0.48	0.37	0	40118	23908.2
solcap_snp_c2_18816	0.2	0.8	0.2	0.32	0.4	solcap_snp_c2_18816	0.2	0.8	0.2	0.32	0.4	0.32	0.27	0	6875	0.00874098
solcap_snp_c2_18822	0.67	0.33	0.33	0.44	0.66	solcap_snp_c2_18822	0.67	0.33	0.33	0.44	0.66	0.44	0.35	0	27127	1.90506e+07
solcap_snp_c2_18825	0.61	0.39	0.39	0.48	0.71	solcap_snp_c2_18825	0.61	0.39	0.39	0.48	0.71	0.48	0.36	0	26.31	2.90713e+07
[truncated: 3,364 more rows]

## Sheet: Table S6-2
Table S6-2. Comparision of heterozygosity values calculated based on diploid model and tetraploid model.
diploid_model		Observed Heterozygosity (Ho)			tetraploid_model		Heterozygosity(%)
	Daeseo	0.74				Daeseo	79.1
	Daekwan1-153	0.61				Daekwan1-153	73.1
	1833	0.6				Daekwan2-68	71.86
	B9361-4	0.6				Daekwan1-144	70.97
	Bangul	0.6				B9361-4	70.72
	Daekwan1-144	0.6				Daekwan2-56	70.51
	Daekwan2-68	0.6				Daekwan2-63	70.49
	Doobaek	0.59				Bangul	70.17
	Oryun	0.59				1833	69.75
	Daekwan1-149	0.58				Oryun	69.7
	Daekwan2-56	0.58				Gahwang	68.94
	Daekwan2-63	0.58				Daekwan1-149	68.88
	Gahwang	0.58				Daekwan2-41	68.59
	Saebong	0.58				Hichip	68.37
	Daekwan2-41	0.57				EarlyFri	68.37
	EarlyFri	0.57				Saebong	68.12
	Mangang	0.57				Mangang	67.98
	Daekwan1-129	0.56				Daekwan2-60	67.77
	Daekwan2-60	0.56				Elkana	67.65
	Hichip	0.56				Suji	67.56
	Suji	0.56				CO09551_7W	67.42
	Daekwan1-148	0.55				Daekwan1-148	67.35
	Dami	0.55				Daekwan1-129	67.32
	Elkana	0.55				Daekwan2-69	67.29
	Goun	0.55				Norin1	67.15
	Jinseon	0.55				Dami	67.07
	Norin1	0.55				PentlandCrown	66.89
	2048	0.54				Pungnong	66.72
	CO09551_7W	0.54				Daekwan2-67	66.56
	Daekwan1-159	0.54				Gemchip	66.45
	Daekwan2-67	0.54				2048	66.33
	Daekwan2-69	0.54				Daekwan1-159	66.1
	Pungnong	0.54				Daekwan2-57	65.7
	Daekwan1-123	0.53				Daekwan1-152	65.6
	Daekwan1-139	0.53				Jinseon	65.52
	Gemchip	0.53				Daekwan1-139	65.11
	GoldenBall	0.53				Daekwan2-65	65.06
	PentlandCrown	0.53				GoldenBall	64.99
	Tamna	0.53				Gangseon	64.97
	ArirangNo.1	0.52				Daekwan1-123	64.91
	Daegwang	0.52				Daekwan1-158	64.58
	Daeji	0.52				Geumseon	64.52
	Daekwan2-57	0.52				Sinnamjak	64.43
	Daekwan2-65	0.52				Chudong	64.35
	Gangseon	0.52				Chuyoung	64.23
	Geumseon	0.52				Belarus3	64.15
	Jayoung	0.52				Jaekyo-P-14	64.06
	Chudong	0.51				Jungmo9001	64.06
	Chuyoung	0.51				Daegwang	64.05
	Daekwan1-152	0.51				Tamna	63.86
	Daekwan1-158	0.51				Tamasha	63.73
	Namjak	0.51				Rosa	63.5
	Sin-mjak	0.51				Doobaek	63.41
	Tamasha	0.51				B9482-3	63.3
	76B54-2	0.5				BakeKing	63.25
	ArirangNo.2	0.5				76B54-2	63.21
	Chugang	0.5				Kexin4	63.15
	DaeKwan1-143	0.5				Chugang	63.15
	Daekwan1-160	0.5				ArirangNo.1	63.07
	Daekwan2-62	0.5				Daekwan1-143	63.07
	Daekwan2-66	0.5				Daekwan1-160	63
	Jaekyo-P-14	0.5				Daekwan2-62	62.95
	Jowon	0.5				Namjak	62.83
	Jungmo9001	0.5				Spunta	62.81
	Rosa	0.5				CO97043_14W	62.65
	Spunta	0.5				ArirangNo.2	62.51
	Sumi	0.5				Daeji	62.51
	B9482-3	0.49				Daekwan2-66	62.37
	BakeKing	0.49				Penobscot	62.17
	Belarus3	0.49				MayQueen	61.93
	Chubaek	0.49				Daekwan1-145	61.87
	CO97043_14W	0.49				Hongjiseul	61.63
	Haryeong	0.49				Namseon	61.55
	Jaekyo-P-15	0.49				Jaekyo-P-15	61.34
	Kexin4	0.49				Daekwan2-58	61.25
	MayQueen	0.49				DakotaPearl	60.97
	Namseon	0.49				Jowon	60.94
	Daekwan1-145	0.48				Daekwan1-146	60.93
	Daekwan2-58	0.48				Sumi	60.9
	DakotaPearl	0.48				Goun	60.9
	HongJiseul	0.48				Arachy	60.84
	Hongseon	0.48				RussetNorkotah	60.7
	Jopoong	0.48				Suseon	60.62
	Namseo	0.48				Jayoung	60.5
	Penobscot	0.48				HAt-22	60.46
	Seohong	0.48				Jopoong	59.95
	Arachy	0.47				Sante	59.89
	Daekwan1-146	0.47				Seohong	59.83
	Sante	0.47				Eba	59.63
	Suseon	0.47				Chubaek	59.44
	Eba	0.46				R5	59.3
	GoldenEgg	0.46				NorkingRusset	59.22
	HAt-22	0.46				Russia12	59.1
	NorkingRusset	0.46				R6	58.87
	PentlandDell	0.46				Tanja	58.75
	R5	0.46				Haryeong	58.63
	RussetNorkotah	0.46				GoldenEgg	58.42
	Eunseon	0.45				Hongseon	58.28
	Laura	0.45				Eunseon	58.25
	R6	0.45				Namseo	58.16
	Raja	0.45				PentlandDell	58.16
	Russia12	0.45				RedRascal	58.11
	Tanja	0.45				Raja	57.9
	Jeseo	0.44				Laura	57.57
	RedRascal	0.44				Jeseo	56.46
	Sepoong	0.43				Triumph	54.87
	Triumph	0.41				RedMoon	51.82
	RedMoon	0.4				Sepoong	46.08
	Hongyoung	0.33				Hongyoung	45.2
	PapaNegras	0.31				PapaNegras	41.7
		56.11					6952.96
		0.510091					63.2087
