# Supplementary material for: Analysis of genetic diversity and population structure among cultivated potato clones from Korea and global breeding programs
Source: Sci Rep. 2022 Jun 21;12:10462. doi: 10.1038/s41598-022-12874-2 (PMC9213424; doi:10.1038/s41598-022-12874-2)
Supplement: Supplementary file 8 — Supplementary Information 8. [file 41598_2022_12874_MOESM8_ESM.xlsx]

## Sheet: 1
Country	Clone	solcap_snp_c1_3853	solcap_snp_c1_3854	solcap_snp_c1_4615	solcap_snp_c2_49935	solcap_snp_c1_6668	solcap_snp_c2_49938	solcap_snp_c1_14211	solcap_snp_c2_49925	solcap_snp_c2_53077	solcap_snp_c2_49918	solcap_snp_c1_1684	solcap_snp_c2_6684	solcap_snp_c2_49906	solcap_snp_c2_49722	solcap_snp_c2_56594	solcap_snp_c2_49937	solcap_snp_c2_53432	solcap_snp_c2_4754	solcap_snp_c1_3199	solcap_snp_c2_4907	solcap_snp_c2_55621	solcap_snp_c2_34940	solcap_snp_c2_2874	solcap_snp_c1_15853	solcap_snp_c1_15855	solcap_snp_c2_56843	solcap_snp_c2_27681	solcap_snp_c2_9723	solcap_snp_c1_6795	solcap_snp_c1_8535	solcap_snp_c2_694	solcap_snp_c2_2871	solcap_snp_c2_55113	solcap_snp_c2_27881	solcap_snp_c1_14663	solcap_snp_c2_12167	solcap_snp_c2_9724	solcap_snp_c2_2591	solcap_snp_c2_7328	solcap_snp_c2_27879	solcap_snp_c2_43984	solcap_snp_c2_32111	solcap_snp_c2_49732	solcap_snp_c1_3850	solcap_snp_c2_42829	solcap_snp_c1_3895	solcap_snp_c2_49719	solcap_snp_c1_14259
KR	ArirangNo1	BBBB	BBBB	AAAA	AAAA	ABBB	AAAA	AAAB	AAAA	BBBB	AAAA	ABBB	BBBB	BBBB	BBBB	BBBB	BBBB	ABBB	ABBB	AAAB	AAAB	BBBB	BBBB	BBBB	AAAA	BBBB	BBBB	AAAA	AAAB	AAAA	BBBB	BBBB	AAAA	BBBB	BBBB	AAAA	BBBB	ABBB	BBBB	AAAA	AAAA	BBBB	BBBB	ABBB	AAAA	BBBB	AAAA	AAAA	BBBB
KR	ArirangNo2	ABBB	ABBB	AAAA	NA	BBBB	AABB	AAAA	AAAA	BBBB	AAAA	BBBB	BBBB	BBBB	BBBB	BBBB	BBBB	BBBB	BBBB	AAAB	AAAA	ABBB	ABBB	ABBB	AAAB	ABBB	ABBB	AAAB	AAAA	AAAB	ABBB	ABBB	AAAB	ABBB	BBBB	AAAB	AABB	BBBB	ABBB	AAAB	AAAB	ABBB	ABBB	AABB	AABB	ABBB	AABB	AAAB	ABBB
KR	Bangul	BBBB	BBBB	AAAB	AAAB	ABBB	AAAB	AAAB	AAAB	ABBB	AAAB	ABBB	BBBB	ABBB	BBBB	BBBB	BBBB	BBBB	BBBB	AAAB	AAAA	BBBB	BBBB	BBBB	AAAA	BBBB	BBBB	AAAA	AAAA	AAAA	BBBB	BBBB	AAAA	BBBB	BBBB	AAAA	ABBB	BBBB	BBBB	AABB	AAAB	BBBB	BBBB	ABBB	AAAB	BBBB	AAAB	AAAA	BBBB
KR	Chubaek	BBBB	BBBB	AAAA	AAAA	BBBB	AAAA	AAAA	AAAA	BBBB	AAAA	BBBB	BBBB	BBBB	BBBB	ABBB	ABBB	BBBB	BBBB	AAAA	AAAA	BBBB	BBBB	BBBB	AAAA	BBBB	BBBB	AAAA	AAAA	AAAA	BBBB	BBBB	AAAA	BBBB	ABBB	AAAA	BBBB	BBBB	BBBB	AAAB	AAAA	BBBB	BBBB	BBBB	AAAA	BBBB	AAAA	AAAA	BBBB
KR	Chudong	BBBB	BBBB	AAAA	AAAA	BBBB	AAAA	AAAA	AAAA	BBBB	AAAA	BBBB	BBBB	BBBB	BBBB	BBBB	BBBB	BBBB	BBBB	AAAA	AAAA	ABBB	ABBB	ABBB	AAAB	ABBB	ABBB	AAAB	AAAA	AAAB	ABBB	ABBB	AAAB	ABBB	BBBB	AAAA	BBBB	BBBB	ABBB	AAAB	AAAA	ABBB	ABBB	BBBB	AAAA	ABBB	AAAA	AAAB	ABBB
KR	Chugang	BBBB	BBBB	AAAA	AAAA	BBBB	AAAA	AAAA	AAAA	BBBB	AAAA	BBBB	BBBB	BBBB	BBBB	ABBB	ABBB	ABBB	ABBB	AAAA	AAAB	BBBB	BBBB	BBBB	AAAA	BBBB	BBBB	AAAA	AAAB	AAAA	BBBB	BBBB	AAAA	BBBB	ABBB	AAAA	BBBB	ABBB	BBBB	AAAB	AAAA	BBBB	BBBB	BBBB	AAAA	BBBB	AAAA	AAAA	BBBB
KR	Chuyoung	BBBB	BBBB	AAAA	AAAA	BBBB	AAAA	AAAA	AAAA	BBBB	AAAA	BBBB	BBBB	BBBB	BBBB	ABBB	ABBB	ABBB	ABBB	AAAA	AAAB	BBBB	BBBB	BBBB	AAAA	BBBB	BBBB	AAAA	AAAB	AAAA	BBBB	BBBB	AAAA	BBBB	ABBB	AAAA	BBBB	ABBB	ABBB	AAAA	AAAA	BBBB	BBBB	BBBB	AAAA	BBBB	AAAA	AAAA	BBBB
KR	Daegwang	BBBB	BBBB	AAAB	AAAB	ABBB	AAAB	AAAA	AAAA	BBBB	AAAA	ABBB	BBBB	BBBB	ABBB	BBBB	BBBB	BBBB	BBBB	AAAB	AAAA	ABBB	ABBB	ABBB	AAAB	ABBB	ABBB	AAAB	AAAA	AAAB	ABBB	ABBB	AAAB	ABBB	BBBB	AAAA	BBBB	BBBB	AABB	AAAB	AAAA	ABBB	ABBB	AABB	AAAA	ABBB	AAAA	AAAB	ABBB
KR	Daeji	BBBB	BBBB	AAAA	AAAA	BBBB	AAAA	AAAA	AAAA	BBBB	AAAA	BBBB	BBBB	BBBB	ABBB	BBBB	BBBB	ABBB	ABBB	AAAA	AAAB	BBBB	BBBB	BBBB	AAAA	BBBB	BBBB	AAAA	NA	AAAA	BBBB	BBBB	AAAA	BBBB	BBBB	AAAA	BBBB	ABBB	BBBB	AABB	AAAB	BBBB	BBBB	BBBB	AAAA	BBBB	AAAA	AAAA	BBBB
KR	Daekwan1-123	BBBB	BBBB	AAAA	AAAA	BBBB	AAAA	AAAA	AAAA	BBBB	AAAA	ABBB	BBBB	BBBB	ABBB	BBBB	BBBB	ABBB	AABB	AAAB	AAAB	BBBB	BBBB	BBBB	AAAA	BBBB	BBBB	AAAA	AAAB	AAAA	BBBB	BBBB	AAAA	BBBB	BBBB	AABB	ABBB	ABBB	BBBB	AAAB	AABB	BBBB	BBBB	BBBB	AAAB	BBBB	AAAB	AAAA	BBBB
KR	Daekwan1-129	BBBB	BBBB	AAAB	AAAA	BBBB	AAAA	AAAA	AAAA	BBBB	AAAA	BBBB	BBBB	BBBB	ABBB	BBBB	BBBB	ABBB	ABBB	AAAB	AAAA	BBBB	BBBB	BBBB	AAAA	BBBB	BBBB	AAAA	AAAB	AAAA	BBBB	BBBB	AAAA	BBBB	BBBB	AAAA	ABBB	ABBB	AABB	AAAB	AAAA	BBBB	BBBB	BBBB	AAAA	BBBB	AAAB	AAAA	ABBB
KR	Daekwan1-139	BBBB	BBBB	AAAA	AAAB	ABBB	AAAB	AAAA	AAAB	ABBB	AAAB	BBBB	BBBB	ABBB	ABBB	ABBB	ABBB	BBBB	BBBB	AAAA	AAAA	ABBB	ABBB	ABBB	AAAB	ABBB	ABBB	AAAB	AAAA	AAAB	ABBB	ABBB	AAAB	ABBB	ABBB	AAAA	AABB	BBBB	ABBB	AAAA	AAAA	ABBB	ABBB	BBBB	AABB	ABBB	AABB	AAAB	ABBB
KR	Daekwan1-143	BBBB	BBBB	AAAB	AAAA	BBBB	AAAA	AAAA	AAAB	ABBB	AAAB	ABBB	BBBB	ABBB	BBBB	ABBB	ABBB	BBBB	BBBB	AAAB	AAAA	ABBB	ABBB	ABBB	AAAB	ABBB	ABBB	AAAB	AAAA	AAAB	ABBB	ABBB	AAAB	ABBB	ABBB	AAAA	ABBB	BBBB	ABBB	AAAB	AAAA	ABBB	ABBB	ABBB	AAAB	ABBB	AAAA	AAAB	ABBB
KR	Daekwan1-144	BBBB	BBBB	AAAB	AAAA	BBBB	AAAA	AAAB	AAAA	BBBB	AAAA	ABBB	ABBB	BBBB	ABBB	BBBB	BBBB	BBBB	BBBB	AAAB	AAAA	BBBB	BBBB	BBBB	AAAA	BBBB	BBBB	AAAA	AAAA	AAAA	BBBB	BBBB	AAAA	BBBB	BBBB	AAAA	BBBB	BBBB	BBBB	AAAB	AAAA	BBBB	BBBB	AABB	AAAA	BBBB	AAAA	AAAA	BBBB
KR	Daekwan1-145	BBBB	BBBB	AAAA	AAAA	BBBB	AAAA	AAAA	AAAA	BBBB	AAAA	BBBB	BBBB	BBBB	BBBB	BBBB	BBBB	BBBB	BBBB	AAAA	AAAA	ABBB	ABBB	ABBB	AAAB	ABBB	ABBB	AAAB	AAAA	AAAB	ABBB	ABBB	AAAB	ABBB	BBBB	AAAA	BBBB	BBBB	ABBB	AAAA	AAAA	ABBB	ABBB	ABBB	AAAA	ABBB	AAAA	AAAB	ABBB
KR	Daekwan1-146	BBBB	BBBB	AAAA	AAAA	BBBB	AAAA	AAAA	AAAA	BBBB	AAAA	BBBB	BBBB	BBBB	ABBB	ABBB	ABBB	BBBB	BBBB	AAAA	AAAA	ABBB	ABBB	ABBB	AAAB	ABBB	ABBB	AAAB	AAAA	AAAB	ABBB	ABBB	AAAB	ABBB	ABBB	AAAA	BBBB	BBBB	ABBB	AAAA	AAAA	ABBB	ABBB	BBBB	AAAA	ABBB	AAAB	AAAB	ABBB
KR	Daekwan1-148	BBBB	BBBB	AAAA	AAAA	BBBB	AAAA	AAAA	AAAA	BBBB	AAAA	ABBB	BBBB	BBBB	BBBB	ABBB	ABBB	BBBB	BBBB	AAAB	AAAA	BBBB	BBBB	BBBB	AAAA	BBBB	BBBB	AAAA	AAAA	AAAA	BBBB	BBBB	AAAA	BBBB	ABBB	AAAA	BBBB	BBBB	BBBB	AAAB	AAAA	BBBB	BBBB	ABBB	AAAA	BBBB	AAAA	AAAA	BBBB
KR	Daekwan1-149	BBBB	BBBB	AAAB	AAAA	BBBB	AAAA	AABB	AAAA	BBBB	AAAA	AABB	ABBB	BBBB	BBBB	BBBB	BBBB	BBBB	BBBB	AABB	AAAA	ABBB	ABBB	ABBB	AAAB	ABBB	ABBB	AAAB	AAAA	AAAB	ABBB	ABBB	AAAB	ABBB	BBBB	AAAB	BBBB	BBBB	ABBB	AABB	AAAA	ABBB	ABBB	ABBB	AAAA	AABB	AAAA	AAAB	ABBB
KR	Daekwan1-152	ABBB	ABBB	AAAB	AAAA	ABBB	AAAA	AAAB	AAAA	BBBB	AAAA	BBBB	BBBB	BBBB	BBBB	BBBB	BBBB	ABBB	ABBB	AAAA	AAAB	ABBB	ABBB	ABBB	AAAB	ABBB	ABBB	AAAB	AAAB	AAAB	ABBB	ABBB	AAAB	ABBB	BBBB	AAAA	BBBB	ABBB	ABBB	AAAA	AAAA	ABBB	ABBB	AABB	AAAA	ABBB	AAAA	AAAB	ABBB
KR	Daekwan1-153	BBBB	BBBB	AAAA	AAAB	ABBB	AAAB	AAAA	AAAB	ABBB	AAAB	BBBB	BBBB	ABBB	BBBB	ABBB	ABBB	ABBB	ABBB	AAAA	AAAB	AABB	AABB	AABB	AABB	AABB	AABB	AABB	AAAA	AABB	AABB	AABB	AABB	AABB	ABBB	AAAA	ABBB	BBBB	AABB	AAAA	AAAB	AABB	AABB	BBBB	AAAB	AABB	AAAB	AABB	AABB
KR	Daekwan1-158	BBBB	BBBB	AAAA	AAAA	BBBB	AAAA	AAAA	AAAA	BBBB	AAAA	BBBB	BBBB	BBBB	BBBB	BBBB	BBBB	BBBB	BBBB	AAAB	AAAA	ABBB	ABBB	ABBB	AAAB	ABBB	ABBB	AAAB	AAAA	AAAB	ABBB	ABBB	AAAB	ABBB	BBBB	AAAA	BBBB	BBBB	ABBB	AAAB	AAAB	ABBB	ABBB	BBBB	AAAA	ABBB	AAAA	AAAB	ABBB
KR	Daekwan1-159	BBBB	BBBB	AAAB	AAAB	ABBB	AAAB	AAAA	AAAB	ABBB	AAAB	BBBB	BBBB	ABBB	BBBB	ABBB	ABBB	ABBB	ABBB	AAAA	AAAB	BBBB	BBBB	BBBB	AAAA	BBBB	BBBB	AAAA	AAAB	AAAA	BBBB	BBBB	AAAA	BBBB	ABBB	AAAA	BBBB	ABBB	BBBB	AAAA	AAAA	BBBB	BBBB	BBBB	AAAA	BBBB	AAAA	AAAA	BBBB
KR	Daekwan1-160	ABBB	ABBB	AAAA	AAAB	BBBB	AAAB	AAAA	AAAA	BBBB	AAAA	BBBB	ABBB	BBBB	BBBB	ABBB	ABBB	ABBB	ABBB	AAAB	AAAB	BBBB	BBBB	BBBB	AAAA	BBBB	BBBB	AAAA	AAAB	AAAA	BBBB	BBBB	AAAA	BBBB	AAAB	AAAA	BBBB	ABBB	BBBB	AAAB	AAAA	BBBB	BBBB	BBBB	AAAA	BBBB	AAAA	AAAA	BBBB
KR	Daekwan2-41	BBBB	BBBB	AAAA	AAAA	BBBB	AAAA	AAAB	AAAA	BBBB	AAAA	BBBB	ABBB	ABBB	BBBB	BBBB	BBBB	BBBB	BBBB	AAAA	AAAA	NA	ABBB	ABBB	AAAB	ABBB	ABBB	AAAB	AAAA	AAAB	ABBB	ABBB	AAAB	ABBB	BBBB	AAAA	AABB	BBBB	ABBB	AABB	AAAA	BBBB	ABBB	ABBB	AABB	ABBB	AABB	AAAB	AABB
KR	Daekwan2-56	BBBB	BBBB	AAAA	AAAA	BBBB	AAAA	AAAB	AAAA	BBBB	AAAA	BBBB	BBBB	BBBB	BBBB	BBBB	BBBB	BBBB	BBBB	AAAA	AAAA	BBBB	BBBB	BBBB	AAAA	BBBB	BBBB	AAAA	AAAA	AAAA	BBBB	BBBB	AAAA	BBBB	BBBB	AAAA	BBBB	BBBB	BBBB	AAAB	AAAA	BBBB	BBBB	ABBB	AAAA	BBBB	AAAA	AAAA	BBBB
KR	Daekwan2-57	BBBB	BBBB	AAAB	AAAA	BBBB	AAAA	AAAB	AAAA	BBBB	AAAA	ABBB	ABBB	BBBB	BBBB	ABBB	ABBB	BBBB	BBBB	AAAA	AAAA	BBBB	BBBB	BBBB	AAAA	BBBB	BBBB	AAAA	AAAA	AAAA	BBBB	BBBB	AAAA	BBBB	AAAB	AAAA	BBBB	BBBB	BBBB	AAAA	AAAA	BBBB	BBBB	BBBB	AAAA	BBBB	AAAA	AAAA	BBBB
KR	Daekwan2-58	BBBB	BBBB	AAAA	AAAA	BBBB	AAAA	AAAA	AAAA	BBBB	AAAA	BBBB	BBBB	BBBB	BBBB	ABBB	ABBB	BBBB	BBBB	AAAA	AAAA	ABBB	ABBB	ABBB	AABB	AABB	ABBB	AABB	AAAA	AABB	AABB	ABBB	AAAB	ABBB	ABBB	AAAA	BBBB	BBBB	BBBB	AAAA	AAAA	BBBB	ABBB	BBBB	AAAA	AABB	AAAA	AAAB	AABB
KR	Daekwan2-60	BBBB	BBBB	AAAB	NA	AABB	AABB	AAAA	AAAA	BBBB	AAAA	BBBB	BBBB	BBBB	BBBB	BBBB	BBBB	ABBB	ABBB	AAAA	AAAB	AABB	AABB	AABB	AABB	AABB	AABB	AABB	AAAB	AABB	AABB	AABB	AABB	AABB	BBBB	AAAA	BBBB	ABBB	AABB	AABB	AAAB	AABB	AABB	BBBB	AAAA	AABB	AAAA	AABB	AABB
KR	Daekwan2-62	BBBB	BBBB	AAAA	AAAA	BBBB	AAAA	AAAA	AAAA	BBBB	AAAA	BBBB	BBBB	BBBB	ABBB	BBBB	BBBB	BBBB	BBBB	AAAB	AAAA	BBBB	BBBB	BBBB	AAAA	BBBB	BBBB	AAAA	AAAA	AAAA	BBBB	BBBB	AAAA	BBBB	BBBB	AAAA	BBBB	BBBB	BBBB	AAAA	AABB	BBBB	BBBB	ABBB	AAAA	BBBB	AAAA	AAAA	BBBB
KR	Daekwan2-63	BBBB	BBBB	AAAA	AAAA	BBBB	AAAA	AAAB	AAAA	BBBB	AAAA	BBBB	BBBB	BBBB	BBBB	BBBB	BBBB	BBBB	BBBB	AAAA	AAAA	BBBB	BBBB	BBBB	AAAA	BBBB	BBBB	AAAA	AAAA	AAAA	BBBB	BBBB	AAAA	BBBB	BBBB	AAAA	BBBB	BBBB	BBBB	AAAB	AAAA	BBBB	BBBB	ABBB	AAAA	BBBB	AAAA	AAAA	BBBB
KR	Daekwan2-65	BBBB	BBBB	AAAA	AAAA	BBBB	AAAA	AAAB	AAAA	BBBB	AAAA	BBBB	BBBB	BBBB	ABBB	ABBB	ABBB	BBBB	BBBB	AAAA	AAAB	BBBB	BBBB	BBBB	AAAA	BBBB	BBBB	AAAA	AAAA	AAAA	BBBB	BBBB	AAAA	BBBB	ABBB	AAAA	BBBB	BBBB	BBBB	AAAB	AAAA	BBBB	BBBB	AABB	AAAA	BBBB	AAAA	AAAA	BBBB
KR	Daekwan2-66	BBBB	BBBB	AAAA	AAAA	BBBB	AAAA	AAAA	AAAA	BBBB	AAAA	BBBB	BBBB	BBBB	BBBB	BBBB	BBBB	ABBB	ABBB	AAAA	AAAA	BBBB	BBBB	BBBB	AAAA	BBBB	BBBB	AAAA	AAAB	AAAA	BBBB	BBBB	AAAA	BBBB	BBBB	AAAA	BBBB	ABBB	BBBB	AAAB	AAAA	BBBB	BBBB	BBBB	AAAA	BBBB	AAAA	AAAA	BBBB
KR	Daekwan2-67	BBBB	BBBB	AAAA	AAAA	BBBB	AAAA	AAAA	AAAA	BBBB	AAAA	ABBB	BBBB	BBBB	BBBB	BBBB	BBBB	BBBB	BBBB	AAAB	AAAA	ABBB	ABBB	ABBB	AAAB	ABBB	ABBB	AAAB	AAAA	AAAB	ABBB	ABBB	AAAB	ABBB	BBBB	AAAA	ABBB	BBBB	BBBB	AAAB	AAAB	BBBB	ABBB	BBBB	AAAB	ABBB	AAAB	AABB	ABBB
KR	Daekwan2-68	BBBB	BBBB	AAAA	AAAB	ABBB	AAAB	AAAB	AAAB	ABBB	AAAB	BBBB	ABBB	ABBB	BBBB	BBBB	BBBB	ABBB	ABBB	AAAA	AAAB	BBBB	BBBB	BBBB	AAAA	BBBB	BBBB	AAAA	AAAB	AAAA	BBBB	BBBB	AAAA	BBBB	BBBB	AAAA	ABBB	ABBB	BBBB	AAAB	AAAB	BBBB	BBBB	AABB	AAAB	BBBB	AAAB	AAAA	BBBB
KR	Daekwan2-69	BBBB	BBBB	AAAA	AAAA	AABB	AAAA	AAAB	AAAA	BBBB	AAAA	ABBB	BBBB	ABBB	BBBB	BBBB	BBBB	BBBB	BBBB	AAAB	AAAA	BBBB	BBBB	BBBB	AAAA	BBBB	BBBB	AAAA	AAAA	AAAA	BBBB	BBBB	AAAA	BBBB	ABBB	AAAA	AABB	BBBB	BBBB	AAAB	AAAA	BBBB	BBBB	BBBB	AABB	BBBB	AABB	AAAA	BBBB
KR	Daeseo	BBBB	BBBB	AAAB	AAAB	ABBB	AAAB	AAAB	AAAB	ABBB	AAAB	ABBB	ABBB	ABBB	BBBB	BBBB	BBBB	ABBB	ABBB	AAAB	AAAB	ABBB	ABBB	ABBB	AAAB	ABBB	ABBB	AAAB	AAAB	AAAB	ABBB	ABBB	AAAB	ABBB	BBBB	AAAA	ABBB	ABBB	ABBB	AAAB	AAAB	ABBB	ABBB	ABBB	AAAB	ABBB	AAAB	AAAB	ABBB
KR	Dami	BBBB	BBBB	AAAB	AAAB	ABBB	AAAB	AAAA	AAAB	ABBB	AAAB	AABB	BBBB	ABBB	BBBB	ABBB	ABBB	ABBB	ABBB	AABB	AAAB	ABBB	ABBB	ABBB	AAAB	ABBB	ABBB	AAAB	AAAB	AAAB	ABBB	ABBB	AAAB	ABBB	AABB	AAAB	BBBB	ABBB	ABBB	AABB	AAAB	ABBB	ABBB	AABB	AAAA	ABBB	AAAA	AAAB	ABBB
KR	Doobaek	BBBB	BBBB	AAAA	AAAB	ABBB	AAAB	AAAA	AAAB	NA	AAAB	BBBB	BBBB	ABBB	BBBB	BBBB	BBBB	AABB	NA	AAAA	NA	NA	ABBB	NA	AAAB	ABBB	ABBB	AAAB	NA	AAAB	ABBB	ABBB	AAAB	ABBB	BBBB	AAAB	BBBB	ABBB	ABBB	AAAA	AABB	ABBB	ABBB	ABBB	AAAB	ABBB	AAAB	AAAB	NA
KR	EarlyFri	BBBB	BBBB	AAAA	AAAA	ABBB	AAAA	AAAB	AAAA	BBBB	AAAA	ABBB	ABBB	BBBB	BBBB	BBBB	BBBB	ABBB	ABBB	AAAB	AAAB	ABBB	ABBB	ABBB	AAAB	ABBB	ABBB	AAAB	AAAB	AAAB	ABBB	ABBB	AAAB	AABB	BBBB	AAAB	BBBB	ABBB	BBBB	AABB	AAAA	BBBB	ABBB	BBBB	AAAA	AABB	AAAA	AAAB	ABBB
KR	Eunseon	BBBB	BBBB	AAAA	AAAA	BBBB	AAAA	AAAA	AAAA	BBBB	AAAA	BBBB	BBBB	BBBB	BBBB	BBBB	BBBB	BBBB	BBBB	AAAA	AAAA	BBBB	BBBB	BBBB	AAAA	BBBB	BBBB	AAAA	AAAA	AAAA	BBBB	BBBB	AAAA	BBBB	BBBB	AAAA	ABBB	BBBB	BBBB	AABB	AAAA	BBBB	BBBB	BBBB	AAAB	BBBB	AAAB	AAAA	BBBB
KR	Gahwang	BBBB	BBBB	AAAA	AAAA	BBBB	AAAA	AAAA	AAAB	ABBB	AAAB	ABBB	BBBB	ABBB	BBBB	ABBB	ABBB	ABBB	ABBB	AAAB	AAAB	BBBB	BBBB	BBBB	AAAA	BBBB	BBBB	AAAA	AAAB	AAAA	BBBB	BBBB	AAAA	BBBB	ABBB	AAAA	ABBB	ABBB	BBBB	AAAA	AAAB	BBBB	BBBB	ABBB	AAAB	BBBB	AAAB	AAAA	BBBB
KR	Gangseon	BBBB	BBBB	AAAA	AAAA	BBBB	AAAA	AAAA	AAAA	BBBB	AAAA	BBBB	BBBB	BBBB	BBBB	BBBB	BBBB	ABBB	ABBB	AAAA	AAAB	BBBB	BBBB	BBBB	AAAA	BBBB	BBBB	AAAA	AAAB	AAAA	BBBB	BBBB	AAAA	BBBB	BBBB	AAAA	BBBB	ABBB	BBBB	AABB	AAAA	BBBB	BBBB	ABBB	AAAA	BBBB	AAAA	AAAA	BBBB
KR	Geumseon	BBBB	BBBB	AAAA	AAAA	BBBB	AAAA	AAAB	AAAA	BBBB	AAAA	BBBB	ABBB	BBBB	BBBB	BBBB	BBBB	ABBB	ABBB	AAAA	AAAB	BBBB	BBBB	BBBB	AAAA	BBBB	BBBB	AAAA	AAAB	AAAA	BBBB	BBBB	AAAA	BBBB	BBBB	AAAA	BBBB	ABBB	BBBB	AAAB	AAAA	BBBB	BBBB	ABBB	AAAA	BBBB	AAAA	AAAA	BBBB
KR	GoldenBall	BBBB	BBBB	AAAA	AAAA	ABBB	AAAA	AAAB	AAAA	BBBB	AAAA	AABB	BBBB	BBBB	BBBB	BBBB	BBBB	ABBB	ABBB	AABB	AAAB	BBBB	BBBB	BBBB	AAAA	BBBB	BBBB	AAAA	AAAB	AAAA	BBBB	BBBB	AAAA	BBBB	BBBB	AAAA	BBBB	ABBB	BBBB	AAAA	AAAA	BBBB	BBBB	ABBB	AAAA	BBBB	AAAA	AAAA	BBBB
KR	GoldenEgg	BBBB	BBBB	AAAA	AAAA	BBBB	AAAA	AAAB	AAAA	BBBB	AAAA	ABBB	BBBB	BBBB	BBBB	BBBB	BBBB	BBBB	BBBB	AABB	AAAA	BBBB	BBBB	BBBB	AAAA	BBBB	BBBB	AAAA	AAAB	AAAA	BBBB	BBBB	AAAA	BBBB	BBBB	AAAA	ABBB	ABBB	BBBB	AAAA	AAAA	BBBB	BBBB	BBBB	AABB	BBBB	AAAB	AAAA	BBBB
KR	Goun	BBBB	BBBB	AAAA	AAAA	ABBB	AAAB	AAAA	AAAA	BBBB	AAAA	BBBB	BBBB	BBBB	BBBB	BBBB	BBBB	AABB	AABB	AAAA	AABB	NA	ABBB	ABBB	AAAB	ABBB	ABBB	AAAB	NA	AAAB	ABBB	ABBB	AABB	ABBB	BBBB	AAAA	BBBB	ABBB	NA	AAAB	AAAA	NA	ABBB	BBBB	AAAA	ABBB	AAAA	AAAB	NA
KR	Haryeong	BBBB	BBBB	AAAA	AAAA	BBBB	AAAA	AAAB	AAAA	BBBB	AAAA	ABBB	BBBB	BBBB	ABBB	BBBB	BBBB	BBBB	BBBB	AAAB	AAAA	BBBB	BBBB	BBBB	AAAA	BBBB	BBBB	AAAA	AAAA	AAAA	BBBB	BBBB	AAAA	BBBB	BBBB	AAAA	BBBB	BBBB	BBBB	AAAB	AAAA	BBBB	BBBB	AABB	AAAA	BBBB	AAAA	AAAA	BBBB
KR	Hichip	BBBB	BBBB	AAAA	AAAB	ABBB	AAAB	AAAA	AAAA	BBBB	AAAA	ABBB	BBBB	ABBB	BBBB	BBBB	BBBB	ABBB	ABBB	AAAA	AAAB	ABBB	ABBB	ABBB	AAAB	ABBB	ABBB	AAAB	AAAB	AAAB	ABBB	ABBB	AAAB	ABBB	BBBB	AAAA	ABBB	ABBB	ABBB	AAAB	AAAA	ABBB	ABBB	BBBB	AAAB	ABBB	AAAB	AAAB	ABBB
KR	Hongjiseul	BBBB	BBBB	AAAB	AAAA	ABBB	AAAA	AAAA	AAAA	BBBB	AAAA	BBBB	BBBB	BBBB	BBBB	BBBB	BBBB	BBBB	BBBB	AAAA	AAAA	AABB	AABB	AABB	AABB	AABB	AABB	AABB	AAAA	AABB	AABB	AABB	AABB	AABB	BBBB	AAAA	BBBB	BBBB	ABBB	AABB	AAAA	AABB	AABB	BBBB	AAAA	AABB	AAAA	AABB	AABB
KR	Hongseon	BBBB	BBBB	AAAA	AAAA	BBBB	AAAA	AAAA	AAAA	BBBB	AAAA	BBBB	BBBB	BBBB	BBBB	ABBB	ABBB	BBBB	BBBB	AAAA	AAAA	BBBB	BBBB	BBBB	AAAA	BBBB	BBBB	AAAA	AAAA	AAAA	BBBB	BBBB	AAAA	BBBB	ABBB	AAAA	BBBB	BBBB	BBBB	AAAA	AABB	BBBB	BBBB	BBBB	AAAA	BBBB	AAAA	AAAA	BBBB
KR	Hongyoung	BBBB	BBBB	AAAA	AAAA	BBBB	AAAA	AAAA	AAAA	BBBB	AAAA	BBBB	BBBB	BBBB	BBBB	BBBB	BBBB	BBBB	BBBB	AAAA	AAAA	ABBB	ABBB	AABB	AABB	AABB	AABB	AABB	AAAA	AABB	AABB	AABB	AABB	AABB	BBBB	AAAA	BBBB	BBBB	BBBB	AAAA	AAAA	AABB	AABB	BBBB	AAAA	ABBB	AAAA	AABB	AABB
KR	Jaekyo-P-14	BBBB	BBBB	AAAA	AAAB	ABBB	AAAB	AAAA	AAAA	BBBB	AAAA	ABBB	BBBB	BBBB	ABBB	BBBB	BBBB	ABBB	ABBB	AAAB	AAAB	AABB	AABB	AABB	AABB	AABB	AABB	AABB	AAAB	AABB	AABB	AABB	AABB	AABB	BBBB	AAAA	BBBB	ABBB	AABB	AABB	AAAB	AABB	AABB	BBBB	AAAA	AABB	AAAA	AABB	AABB
KR	Jaekyo-P-15	BBBB	BBBB	AABB	AAAA	BBBB	AAAA	AAAA	AAAA	BBBB	AAAA	BBBB	BBBB	BBBB	BBBB	BBBB	BBBB	BBBB	BBBB	AAAA	AAAA	AABB	AABB	AABB	AABB	AABB	AABB	AABB	AAAA	AABB	AABB	AABB	AABB	AABB	BBBB	AAAA	BBBB	BBBB	ABBB	AAAB	AAAB	AABB	AABB	BBBB	AAAA	AABB	AAAA	AABB	AABB
KR	Jayoung	BBBB	BBBB	AAAA	AAAA	AABB	AAAA	AAAA	AAAA	BBBB	AAAA	BBBB	BBBB	BBBB	BBBB	BBBB	BBBB	ABBB	ABBB	AAAA	AAAB	BBBB	BBBB	BBBB	AAAA	BBBB	BBBB	AAAA	AAAA	AAAA	BBBB	BBBB	AAAA	BBBB	BBBB	AABB	BBBB	BBBB	BBBB	AAAA	AAAA	BBBB	BBBB	BBBB	AAAA	BBBB	AAAA	AAAA	BBBB
KR	Jeseo	BBBB	BBBB	AAAA	AAAA	BBBB	AAAA	AAAA	AAAA	BBBB	AAAA	BBBB	BBBB	BBBB	BBBB	BBBB	BBBB	BBBB	ABBB	AAAA	AAAB	ABBB	ABBB	ABBB	AAAB	ABBB	ABBB	AAAB	AAAA	AAAB	ABBB	ABBB	AAAB	ABBB	BBBB	AAAA	BBBB	BBBB	ABBB	AAAB	AAAA	ABBB	ABBB	BBBB	AAAA	ABBB	AAAA	AAAB	ABBB
KR	Jinseon	BBBB	BBBB	AAAA	AAAA	BBBB	AAAA	AAAA	AAAA	BBBB	AAAA	BBBB	BBBB	BBBB	BBBB	BBBB	BBBB	AABB	AABB	AAAA	AABB	BBBB	BBBB	BBBB	AAAA	BBBB	BBBB	AAAA	NA	AAAA	BBBB	BBBB	AAAA	BBBB	ABBB	AAAA	BBBB	ABBB	BBBB	AABB	AAAA	BBBB	BBBB	ABBB	AAAA	BBBB	AAAA	AAAA	BBBB
KR	Jopoong	BBBB	BBBB	AAAA	AAAA	BBBB	AAAA	AAAA	AAAA	BBBB	AAAA	ABBB	BBBB	BBBB	BBBB	AABB	AABB	BBBB	BBBB	AAAB	AAAA	BBBB	BBBB	BBBB	AAAA	BBBB	BBBB	AAAA	AAAA	AAAA	BBBB	BBBB	AAAA	BBBB	AAAB	AAAA	BBBB	BBBB	BBBB	AAAA	AAAA	BBBB	BBBB	ABBB	AAAA	BBBB	AAAA	AAAA	BBBB
KR	Jowon	BBBB	BBBB	AAAA	AAAA	BBBB	AAAA	AAAA	AAAA	BBBB	AAAA	BBBB	BBBB	BBBB	AABB	ABBB	ABBB	BBBB	BBBB	AAAA	AAAA	BBBB	BBBB	BBBB	AAAA	BBBB	BBBB	AAAA	AAAA	AAAA	BBBB	BBBB	AAAA	BBBB	ABBB	AAAA	BBBB	BBBB	BBBB	AAAA	AAAB	BBBB	BBBB	AABB	AAAA	BBBB	AAAA	AAAA	BBBB
KR	Jungmo9001	BBBB	BBBB	AAAA	AAAA	BBBB	AAAA	AAAB	AAAA	BBBB	AAAA	BBBB	BBBB	BBBB	BBBB	ABBB	ABBB	BBBB	BBBB	AAAA	AAAB	BBBB	BBBB	BBBB	AAAA	BBBB	BBBB	AAAA	AAAA	AAAA	BBBB	BBBB	AAAA	BBBB	ABBB	AAAA	BBBB	BBBB	BBBB	AAAB	AAAA	BBBB	BBBB	ABBB	AAAA	BBBB	AAAA	AAAA	BBBB
KR	Mangang	ABBB	ABBB	AAAB	AAAA	ABBB	AAAA	AAAA	AAAA	BBBB	AAAA	ABBB	ABBB	BBBB	BBBB	BBBB	BBBB	AABB	AABB	AAAB	AABB	BBBB	BBBB	BBBB	AAAA	BBBB	BBBB	AAAA	AABB	AAAA	BBBB	BBBB	AAAA	BBBB	BBBB	AAAA	ABBB	AABB	BBBB	AAAB	AAAB	BBBB	BBBB	ABBB	AAAB	BBBB	AAAB	AAAA	BBBB
KR	Namjak	BBBB	BBBB	AAAA	AAAB	BBBB	AAAB	AAAA	AAAA	BBBB	AAAA	BBBB	BBBB	BBBB	BBBB	BBBB	BBBB	BBBB	BBBB	AAAA	AAAA	ABBB	ABBB	ABBB	AAAB	ABBB	ABBB	AAAB	AAAA	AAAB	ABBB	ABBB	AAAB	ABBB	BBBB	AAAB	BBBB	BBBB	ABBB	AAAA	AAAA	ABBB	ABBB	BBBB	AAAA	ABBB	AAAA	AAAB	ABBB
KR	Namseo	BBBB	BBBB	AAAA	AAAA	BBBB	AAAA	AAAA	AAAA	BBBB	AAAA	BBBB	BBBB	ABBB	BBBB	ABBB	ABBB	BBBB	ABBB	AAAA	AAAB	BBBB	BBBB	BBBB	AAAA	BBBB	BBBB	AAAA	AAAA	AAAA	BBBB	BBBB	AAAA	BBBB	ABBB	AAAA	ABBB	BBBB	BBBB	AAAB	AAAA	BBBB	BBBB	BBBB	AAAB	BBBB	AAAB	AAAA	BBBB
KR	Namseon	BBBB	BBBB	AAAA	AAAA	BBBB	AAAA	AAAA	AAAA	BBBB	AAAA	BBBB	BBBB	BBBB	BBBB	ABBB	ABBB	BBBB	BBBB	AAAA	AAAA	BBBB	BBBB	BBBB	AAAA	BBBB	BBBB	AAAA	AAAB	AAAA	BBBB	BBBB	AAAA	BBBB	ABBB	AAAA	BBBB	ABBB	BBBB	AAAA	AAAA	BBBB	BBBB	BBBB	AAAA	BBBB	AAAA	AAAA	BBBB
KR	Oryun	BBBB	BBBB	AAAA	AAAA	BBBB	AAAA	AABB	AAAA	BBBB	AAAA	ABBB	ABBB	BBBB	BBBB	ABBB	ABBB	ABBB	ABBB	AAAA	AAAB	ABBB	ABBB	ABBB	AAAB	ABBB	ABBB	AAAB	AAAB	AAAB	ABBB	ABBB	AAAB	ABBB	AABB	AAAA	ABBB	ABBB	ABBB	AAAA	AAAA	ABBB	ABBB	ABBB	AAAB	ABBB	AAAB	AAAB	ABBB
KR	Pungnong	BBBB	BBBB	AAAA	AAAA	BBBB	AAAA	AABB	AAAA	BBBB	AAAA	BBBB	BBBB	BBBB	BBBB	BBBB	BBBB	ABBB	AABB	AAAA	AABB	BBBB	BBBB	BBBB	AAAA	BBBB	BBBB	AAAA	AAAB	AAAA	BBBB	BBBB	AAAA	BBBB	BBBB	AAAB	ABBB	ABBB	BBBB	AAAA	AAAB	BBBB	BBBB	BBBB	AAAB	BBBB	AAAB	AAAA	BBBB
KR	Saebong	BBBB	BBBB	AAAB	AAAA	BBBB	AAAA	AAAB	AAAA	BBBB	AAAA	ABBB	ABBB	ABBB	BBBB	BBBB	BBBB	BBBB	BBBB	AAAB	AAAA	BBBB	BBBB	BBBB	AAAA	BBBB	BBBB	AAAA	AAAA	AAAA	BBBB	BBBB	AAAA	BBBB	ABBB	AAAA	BBBB	BBBB	BBBB	AABB	AAAA	BBBB	BBBB	ABBB	AAAA	BBBB	AAAA	AAAA	BBBB
KR	Seohong	BBBB	BBBB	AAAA	AAAA	ABBB	AAAA	AAAA	AAAA	BBBB	AAAA	BBBB	BBBB	BBBB	BBBB	ABBB	ABBB	BBBB	BBBB	AAAA	AAAA	NA	ABBB	ABBB	AAAB	ABBB	ABBB	AAAB	AAAA	AAAB	ABBB	ABBB	AABB	ABBB	AABB	AAAA	BBBB	BBBB	NA	AAAA	AAAA	ABBB	ABBB	BBBB	AAAA	ABBB	AAAA	AAAB	ABBB
KR	Sepoong	NA	NA	AAAA	AAAA	BBBB	AAAA	AAAA	AAAA	BBBB	AAAA	BBBB	BBBB	BBBB	BBBB	AABB	AABB	BBBB	BBBB	AAAA	AAAA	BBBB	BBBB	BBBB	AAAA	BBBB	BBBB	AAAA	AAAA	AAAA	BBBB	BBBB	AAAA	BBBB	AAAB	AAAA	BBBB	BBBB	BBBB	AAAA	AAAB	BBBB	BBBB	ABBB	AAAA	BBBB	AAAA	AAAA	BBBB
KR	Sinnamjak	BBBB	BBBB	AAAA	AAAB	BBBB	AAAB	AAAA	AAAA	BBBB	AAAA	BBBB	BBBB	BBBB	AABB	BBBB	BBBB	BBBB	BBBB	AAAA	AAAA	BBBB	BBBB	BBBB	AAAA	BBBB	BBBB	AAAA	AAAA	AAAA	BBBB	BBBB	AAAA	BBBB	BBBB	AAAB	BBBB	BBBB	BBBB	AAAA	AAAB	BBBB	BBBB	BBBB	AAAA	BBBB	AAAA	AAAA	BBBB
KR	Suji	BBBB	BBBB	AAAA	AAAB	ABBB	AAAB	AABB	AAAA	BBBB	AAAA	BBBB	ABBB	BBBB	BBBB	BBBB	BBBB	BBBB	BBBB	AAAA	AAAA	BBBB	BBBB	BBBB	AAAA	BBBB	BBBB	AAAA	AAAA	AAAA	BBBB	BBBB	AAAA	BBBB	AABB	AAAA	ABBB	BBBB	BBBB	AAAB	AAAA	BBBB	BBBB	AABB	AAAB	BBBB	AAAB	AAAA	BBBB
KR	Sumi	BBBB	BBBB	AAAA	AAAA	BBBB	AAAA	AAAA	AAAA	BBBB	AAAA	BBBB	BBBB	BBBB	BBBB	ABBB	ABBB	BBBB	BBBB	AAAA	AAAA	NA	ABBB	ABBB	AAAB	ABBB	ABBB	AAAB	AAAA	AAAB	ABBB	ABBB	AABB	ABBB	ABBB	AAAA	BBBB	BBBB	ABBB	AAAA	AAAA	ABBB	ABBB	BBBB	AAAA	ABBB	AAAA	AAAB	ABBB
KR	Suseon	BBBB	BBBB	AAAA	AAAA	BBBB	AAAA	AAAB	AAAA	BBBB	AAAA	BBBB	BBBB	BBBB	BBBB	BBBB	BBBB	AABB	AABB	AAAA	AABB	BBBB	BBBB	BBBB	AAAA	BBBB	BBBB	AAAA	AAAB	AAAA	BBBB	BBBB	AAAA	BBBB	BBBB	AAAA	BBBB	ABBB	BBBB	AAAB	AAAA	BBBB	BBBB	BBBB	AAAA	BBBB	AAAA	AAAA	BBBB
KR	Tamna	BBBB	BBBB	AAAB	AAAA	ABBB	AAAA	AAAA	AAAA	BBBB	AAAA	BBBB	BBBB	BBBB	BBBB	BBBB	BBBB	ABBB	ABBB	AAAA	AAAB	AABB	AABB	AABB	AABB	AABB	AABB	AABB	AAAB	AABB	AABB	AABB	AABB	AABB	BBBB	AAAA	BBBB	ABBB	AABB	AAAB	AAAB	AABB	AABB	BBBB	AAAA	AABB	AAAA	AABB	AABB
JP	10H17	BBBB	BBBB	AAAB	AAAA	BBBB	AAAA	AAAA	AAAB	ABBB	AAAB	ABBB	ABBB	ABBB	ABBB	ABBB	ABBB	BBBB	BBBB	AABB	AAAA	BBBB	BBBB	BBBB	AAAA	BBBB	BBBB	AAAA	AAAA	AAAA	BBBB	BBBB	AAAA	BBBB	AABB	AAAA	ABBB	BBBB	BBBB	AAAB	AAAA	BBBB	BBBB	BBBB	AAAB	BBBB	AAAB	AAAA	BBBB
JP	Aino-aka	BBBB	BBBB	AAAA	AAAA	BBBB	AAAA	AAAA	AAAA	BBBB	AAAA	ABBB	BBBB	BBBB	BBBB	BBBB	BBBB	BBBB	BBBB	AAAB	AAAA	BBBB	BBBB	BBBB	AAAA	BBBB	BBBB	AAAA	AAAA	AAAA	BBBB	BBBB	AAAA	BBBB	BBBB	AAAB	BBBB	BBBB	BBBB	AAAB	AAAA	BBBB	BBBB	BBBB	AAAA	BBBB	AAAA	AAAA	BBBB
JP	Aiyutaka	BBBB	BBBB	AAAA	AAAA	BBBB	AAAA	AAAA	AAAA	BBBB	AAAA	BBBB	BBBB	BBBB	BBBB	ABBB	ABBB	BBBB	BBBB	AAAA	AAAA	BBBB	BBBB	BBBB	AAAA	BBBB	BBBB	AAAA	AAAB	AAAA	BBBB	BBBB	AAAA	BBBB	ABBB	AAAA	BBBB	ABBB	BBBB	AAAB	AAAA	ABBB	BBBB	BBBB	AAAA	BBBB	AAAA	AAAB	BBBB
JP	Akanekaze	BBBB	BBBB	AABB	AAAA	BBBB	AAAA	AAAA	AAAA	BBBB	AAAA	BBBB	BBBB	ABBB	BBBB	BBBB	BBBB	BBBB	BBBB	AAAA	AAAA	BBBB	BBBB	BBBB	AAAA	BBBB	BBBB	AAAA	AAAA	AAAA	BBBB	ABBB	AAAA	BBBB	BBBB	AAAB	ABBB	BBBB	BBBB	AAAA	AAAB	ABBB	BBBB	BBBB	AAAB	BBBB	AAAB	AAAB	BBBB
JP	Beni-akari	BBBB	BBBB	AAAA	AAAA	BBBB	AAAA	AAAB	AABB	AABB	NA	BBBB	BBBB	AABB	BBBB	BBBB	BBBB	BBBB	BBBB	AAAA	AAAA	BBBB	BBBB	BBBB	AAAA	BBBB	BBBB	AAAA	AAAA	AAAA	BBBB	BBBB	AAAA	BBBB	BBBB	AAAA	ABBB	BBBB	BBBB	AAAA	AAAA	BBBB	BBBB	ABBB	AAAB	BBBB	AAAA	AAAA	BBBB
JP	Benimaru	BBBB	BBBB	AAAA	AAAA	BBBB	AAAA	AAAA	AAAA	BBBB	AAAA	BBBB	BBBB	BBBB	BBBB	ABBB	ABBB	BBBB	BBBB	AAAA	AAAA	BBBB	BBBB	BBBB	AAAA	BBBB	BBBB	AAAA	AAAA	AAAA	BBBB	BBBB	AAAA	BBBB	ABBB	AAAA	ABBB	BBBB	ABBB	AAAA	AAAA	BBBB	BBBB	ABBB	AAAB	BBBB	AAAB	AAAA	ABBB
JP	Bifukabeni	BBBB	BBBB	AAAA	AAAA	BBBB	AAAA	AAAA	AAAA	BBBB	AAAA	BBBB	ABBB	BBBB	BBBB	BBBB	BBBB	BBBB	BBBB	AAAA	AAAA	BBBB	BBBB	BBBB	AAAA	BBBB	BBBB	AAAA	AAAA	AAAA	BBBB	BBBB	AAAA	BBBB	BBBB	AAAA	BBBB	BBBB	BBBB	AAAA	AAAA	BBBB	BBBB	ABBB	AAAA	BBBB	AAAA	AAAA	BBBB
JP	Bihoro	ABBB	ABBB	AAAA	AAAA	BBBB	AAAA	AAAA	AAAB	ABBB	AAAB	BBBB	BBBB	ABBB	BBBB	ABBB	ABBB	BBBB	BBBB	AAAB	AAAA	AABB	AABB	ABBB	AABB	AABB	AABB	AABB	AAAA	AABB	AABB	AABB	AABB	AABB	ABBB	AAAA	ABBB	BBBB	ABBB	AAAA	AAAA	AABB	AABB	NA	AAAB	AABB	AAAB	AABB	AABB
JP	Chijiwa	BBBB	BBBB	AAAA	AAAB	BBBB	AAAB	AAAA	AAAA	BBBB	AAAA	BBBB	BBBB	BBBB	ABBB	BBBB	BBBB	BBBB	BBBB	AAAA	AAAA	BBBB	BBBB	BBBB	AAAA	BBBB	BBBB	AAAA	AAAA	AAAA	BBBB	BBBB	AAAA	BBBB	BBBB	AAAB	BBBB	BBBB	BBBB	AAAA	AAAB	ABBB	BBBB	BBBB	AAAA	BBBB	AAAA	AAAB	BBBB
JP	Chitose	BBBB	BBBB	AAAA	AAAB	BBBB	AAAB	AAAA	AAAA	BBBB	AAAA	BBBB	BBBB	BBBB	BBBB	ABBB	ABBB	BBBB	BBBB	AAAA	AAAA	BBBB	BBBB	BBBB	AAAA	BBBB	BBBB	AAAA	AAAA	AAAA	BBBB	BBBB	AAAA	BBBB	ABBB	AABB	BBBB	BBBB	BBBB	AAAA	AAAA	BBBB	BBBB	BBBB	AAAA	BBBB	AAAA	AAAA	BBBB
JP	Dejima	BBBB	BBBB	AAAA	AAAA	BBBB	AAAA	AAAA	AAAA	BBBB	AAAA	BBBB	BBBB	BBBB	ABBB	BBBB	BBBB	ABBB	ABBB	AAAA	AAAB	BBBB	BBBB	BBBB	AAAA	BBBB	BBBB	AAAA	AAAB	AAAA	BBBB	BBBB	AAAA	BBBB	BBBB	AAAA	BBBB	ABBB	BBBB	AAAB	AAAB	BBBB	BBBB	BBBB	AAAA	BBBB	AAAA	AAAA	BBBB
JP	DragonRed	BBBB	BBBB	AAAA	AAAB	BBBB	AAAB	AAAA	AAAA	BBBB	AAAA	BBBB	BBBB	BBBB	BBBB	BBBB	BBBB	BBBB	BBBB	AAAA	AAAA	BBBB	BBBB	BBBB	AAAA	BBBB	BBBB	AAAA	AAAA	AAAA	BBBB	BBBB	AAAA	BBBB	BBBB	AAAA	BBBB	BBBB	BBBB	AAAA	AAAA	BBBB	BBBB	BBBB	AAAA	BBBB	AAAA	AAAA	BBBB
JP	EarlyStarch	BBBB	BBBB	AAAA	AAAA	BBBB	AAAA	AAAA	NA	NA	NA	BBBB	BBBB	NA	BBBB	ABBB	ABBB	BBBB	BBBB	AAAA	AAAA	ABBB	ABBB	ABBB	AAAB	ABBB	ABBB	AAAB	AAAA	AAAB	ABBB	ABBB	AAAB	ABBB	ABBB	AAAA	ABBB	BBBB	ABBB	AAAA	AAAA	ABBB	ABBB	BBBB	AAAB	ABBB	AAAB	AAAB	ABBB
JP	Eniwa	BBBB	BBBB	AAAA	AAAA	BBBB	AAAA	AAAA	AAAA	BBBB	AAAA	BBBB	BBBB	BBBB	BBBB	AABB	AABB	BBBB	BBBB	AAAA	AAAA	ABBB	ABBB	ABBB	AAAB	ABBB	ABBB	AAAB	AAAA	AAAB	ABBB	ABBB	AAAB	ABBB	ABBB	AAAA	BBBB	BBBB	ABBB	AAAA	AAAA	ABBB	ABBB	ABBB	AAAA	ABBB	AAAA	AAAB	ABBB
JP	Ezo-akari	BBBB	BBBB	AAAA	AAAB	BBBB	AAAB	AAAA	AAAA	BBBB	AAAA	BBBB	BBBB	BBBB	BBBB	BBBB	BBBB	BBBB	BBBB	AAAA	AAAA	ABBB	ABBB	ABBB	AAAB	ABBB	ABBB	AAAB	AAAB	AAAB	ABBB	ABBB	AAAB	ABBB	BBBB	AAAB	BBBB	ABBB	AABB	AAAA	AAAA	ABBB	ABBB	BBBB	AAAA	ABBB	AAAA	AAAB	ABBB
JP	Fugenmaru	BBBB	BBBB	AAAA	AAAA	BBBB	AAAA	AAAA	AAAA	BBBB	AAAA	BBBB	BBBB	BBBB	BBBB	BBBB	BBBB	BBBB	BBBB	AAAA	AAAA	BBBB	BBBB	BBBB	AAAA	BBBB	BBBB	AAAA	AAAB	AAAA	BBBB	BBBB	AAAA	BBBB	BBBB	AAAA	BBBB	ABBB	BBBB	AAAA	AAAA	ABBB	BBBB	BBBB	AAAA	BBBB	AAAA	AAAB	BBBB
JP	Hanashibetsu	BBBB	BBBB	AAAA	AAAA	BBBB	AAAA	AAAB	AAAB	ABBB	AAAB	BBBB	ABBB	ABBB	BBBB	BBBB	BBBB	BBBB	BBBB	AAAA	AAAA	BBBB	BBBB	BBBB	AAAA	BBBB	BBBB	AAAA	AAAA	AAAA	BBBB	BBBB	AAAA	BBBB	BBBB	AAAA	ABBB	BBBB	BBBB	AAAA	AAAA	BBBB	BBBB	BBBB	AAAB	BBBB	AAAB	AAAA	BBBB
JP	Harimaru	BBBB	BBBB	AAAA	AAAB	BBBB	AAAB	AAAA	NA	AABB	AABB	BBBB	ABBB	AABB	BBBB	BBBB	BBBB	ABBB	ABBB	AAAA	AAAB	ABBB	ABBB	ABBB	AAAB	ABBB	ABBB	AAAB	AAAB	AAAB	ABBB	ABBB	AAAB	ABBB	BBBB	AAAA	ABBB	ABBB	ABBB	AAAA	AAAA	ABBB	ABBB	BBBB	AAAB	ABBB	AAAB	AAAB	ABBB
JP	Haru-akari	BBBB	BBBB	AAAA	AAAA	BBBB	AAAA	AAAA	AAAA	BBBB	AAAA	BBBB	BBBB	BBBB	BBBB	BBBB	BBBB	BBBB	BBBB	AAAA	AAAA	BBBB	BBBB	BBBB	AAAA	BBBB	BBBB	AAAA	AAAA	AAAA	BBBB	BBBB	AAAA	BBBB	BBBB	AAAA	BBBB	BBBB	BBBB	AAAA	AAAB	ABBB	BBBB	BBBB	AAAA	BBBB	AAAA	AAAB	BBBB
JP	Haruka	BBBB	BBBB	AAAA	AAAA	BBBB	AAAA	AAAB	AAAB	ABBB	AAAB	BBBB	BBBB	ABBB	BBBB	BBBB	BBBB	BBBB	BBBB	AAAA	AAAA	BBBB	BBBB	BBBB	AAAA	BBBB	BBBB	AAAA	AAAA	AAAA	BBBB	BBBB	AAAA	BBBB	BBBB	AAAA	BBBB	BBBB	BBBB	AAAA	AAAA	BBBB	BBBB	ABBB	AAAA	BBBB	AAAA	AAAA	BBBB
JP	Hatsufubuki	BBBB	BBBB	AAAA	AAAA	BBBB	AAAA	AAAA	AAAA	BBBB	AAAA	BBBB	BBBB	BBBB	BBBB	ABBB	ABBB	BBBB	BBBB	AAAB	AAAA	ABBB	ABBB	ABBB	AAAB	ABBB	ABBB	AAAB	AAAA	AAAB	ABBB	ABBB	AAAB	ABBB	BBBB	AAAA	BBBB	BBBB	ABBB	AAAA	AAAA	ABBB	ABBB	BBBB	AAAA	ABBB	AAAA	AAAB	ABBB
JP	Hikaru	BBBB	BBBB	AAAB	AAAB	BBBB	AAAB	AAAA	AAAA	BBBB	AAAA	BBBB	BBBB	BBBB	ABBB	ABBB	ABBB	BBBB	BBBB	AAAA	AAAA	BBBB	BBBB	BBBB	AAAA	BBBB	BBBB	AAAA	AAAA	AAAA	BBBB	BBBB	AAAA	BBBB	BBBB	AAAA	BBBB	BBBB	BBBB	AAAA	AAAA	BBBB	BBBB	ABBB	AAAB	BBBB	AAAB	AAAA	BBBB
JP	Hokkai50	ABBB	ABBB	AAAA	AAAB	BBBB	AAAB	AAAA	AAAA	BBBB	AAAA	BBBB	BBBB	BBBB	BBBB	ABBB	ABBB	BBBB	BBBB	AAAA	AAAA	BBBB	BBBB	BBBB	AAAA	BBBB	BBBB	AAAA	AAAA	AAAA	BBBB	BBBB	AAAA	BBBB	ABBB	AAAB	BBBB	BBBB	BBBB	AAAA	AAAA	BBBB	BBBB	BBBB	AAAA	BBBB	AAAA	AAAA	BBBB
JP	Hokkai-aka	BBBB	BBBB	AAAA	AAAA	BBBB	AAAA	AAAB	AAAA	BBBB	AAAA	BBBB	BBBB	BBBB	BBBB	BBBB	BBBB	BBBB	BBBB	AAAA	AAAA	ABBB	ABBB	ABBB	AAAB	ABBB	ABBB	AAAB	AAAA	AAAB	ABBB	ABBB	AAAB	ABBB	BBBB	AAAB	BBBB	BBBB	ABBB	AAAA	AABB	ABBB	ABBB	BBBB	AAAA	ABBB	AAAA	AAAB	ABBB
JP	Hokkaikogane	BBBB	BBBB	AAAA	AAAA	BBBB	AAAA	AAAA	AAAA	BBBB	AAAA	BBBB	BBBB	BBBB	BBBB	ABBB	ABBB	BBBB	BBBB	AAAA	AAAA	BBBB	BBBB	BBBB	AAAA	BBBB	BBBB	AAAA	AAAA	AAAA	BBBB	BBBB	AAAA	BBBB	ABBB	AAAA	BBBB	BBBB	ABBB	AAAA	AAAA	BBBB	BBBB	ABBB	AAAA	BBBB	AAAA	AAAA	ABBB
JP	Inca-no-hoshi	BBBB	BBBB	AAAA	AAAA	BBBB	AAAA	AAAA	AAAA	ABBB	AAAA	BBBB	BBBB	BBBB	ABBB	BBBB	BBBB	ABBB	ABBB	AAAB	AAAB	BBBB	BBBB	BBBB	AAAA	BBBB	BBBB	AAAA	AAAB	AAAA	BBBB	BBBB	AAAA	BBBB	BBBB	AAAB	BBBB	ABBB	ABBB	AAAA	AABB	BBBB	ABBB	ABBB	AAAA	BBBB	AAAA	AAAA	ABBB
JP	InkaPurple	ABBB	ABBB	AAAA	AAAA	BBBB	AAAA	AAAA	AAAA	BBBB	AAAA	BBBB	NA	BBBB	BBBB	ABBB	ABBB	BBBB	BBBB	AAAB	AAAA	BBBB	BBBB	BBBB	AAAA	BBBB	BBBB	AAAA	AAAA	AAAA	BBBB	BBBB	AAAA	BBBB	ABBB	AAAA	BBBB	BBBB	BBBB	AAAB	AAAA	BBBB	BBBB	ABBB	AAAA	BBBB	AAAA	AAAA	BBBB
JP	InkaRed	BBBB	BBBB	AAAA	AAAA	BBBB	AAAA	AAAA	AAAA	BBBB	AAAA	BBBB	AABB	BBBB	BBBB	BBBB	BBBB	BBBB	BBBB	AAAA	AAAA	BBBB	BBBB	BBBB	AAAA	BBBB	BBBB	AAAA	AAAA	AAAA	BBBB	BBBB	AAAA	BBBB	BBBB	AABB	BBBB	BBBB	BBBB	AAAA	AAAA	BBBB	BBBB	BBBB	AAAA	BBBB	AAAA	AAAA	BBBB
JP	Kintoki-imo	BBBB	BBBB	AAAA	AAAA	BBBB	AAAA	AAAA	AAAA	BBBB	AAAA	BBBB	BBBB	BBBB	BBBB	ABBB	ABBB	BBBB	BBBB	AAAB	AAAB	BBBB	BBBB	BBBB	AAAA	BBBB	BBBB	AAAA	AAAA	AAAA	BBBB	BBBB	AAAA	BBBB	ABBB	AABB	ABBB	BBBB	ABBB	AAAA	AAAA	BBBB	ABBB	ABBB	AAAB	BBBB	AAAB	AAAA	BBBB
JP	Kita-akari	BBBB	BBBB	AAAA	AAAB	BBBB	AAAB	AAAA	AAAA	BBBB	AAAA	BBBB	BBBB	BBBB	BBBB	BBBB	BBBB	BBBB	BBBB	AAAA	AAAA	BBBB	BBBB	BBBB	AAAA	BBBB	BBBB	AAAA	AAAB	AAAA	BBBB	BBBB	AAAA	BBBB	BBBB	AABB	ABBB	ABBB	ABBB	AAAA	AAAA	ABBB	BBBB	BBBB	AAAB	BBBB	AAAB	AAAB	BBBB
JP	Kitahime	BBBB	BBBB	AAAA	AAAA	BBBB	AAAA	AAAA	AAAB	ABBB	AAAB	BBBB	BBBB	ABBB	ABBB	BBBB	BBBB	BBBB	BBBB	AAAA	AAAA	BBBB	BBBB	BBBB	AAAA	BBBB	BBBB	AAAA	AAAA	AAAA	BBBB	BBBB	AAAA	BBBB	BBBB	AAAA	BBBB	BBBB	BBBB	AAAA	AAAB	BBBB	BBBB	ABBB	AAAA	BBBB	AAAA	AAAA	BBBB
JP	Kitakamui	BBBB	BBBB	AAAA	AAAA	BBBB	AAAA	AAAA	AAAA	BBBB	AAAA	ABBB	BBBB	BBBB	BBBB	BBBB	BBBB	BBBB	BBBB	AAAB	AAAA	BBBB	BBBB	BBBB	AAAA	BBBB	BBBB	AAAA	AAAA	AAAA	BBBB	BBBB	AAAA	BBBB	BBBB	AAAB	BBBB	BBBB	ABBB	AAAA	AAAB	BBBB	BBBB	BBBB	AAAA	BBBB	AAAA	AAAA	BBBB
JP	Kitamurasaki	BBBB	BBBB	AAAA	AAAA	BBBB	AAAA	AABB	AAAB	ABBB	AAAB	BBBB	BBBB	ABBB	BBBB	ABBB	ABBB	BBBB	BBBB	AAAA	AAAA	BBBB	BBBB	BBBB	AAAA	BBBB	BBBB	AAAA	AAAA	AAAA	BBBB	BBBB	AAAA	BBBB	ABBB	AAAA	ABBB	BBBB	BBBB	AAAA	AAAA	BBBB	BBBB	NA	AABB	BBBB	AAAB	AAAA	BBBB
JP	Kitamusashi	BBBB	BBBB	AAAA	AAAB	BBBB	AAAB	AAAA	AAAA	BBBB	AAAA	BBBB	BBBB	BBBB	ABBB	BBBB	BBBB	BBBB	BBBB	AAAA	AAAA	ABBB	ABBB	ABBB	AAAA	BBBB	ABBB	AAAB	AAAB	AAAB	ABBB	ABBB	AAAB	ABBB	BBBB	AAAA	BBBB	ABBB	ABBB	AAAA	AAAA	ABBB	ABBB	BBBB	AAAA	ABBB	AAAA	AAAB	ABBB
JP	Kobo-imo	ABBB	ABBB	AAAA	AAAB	BBBB	AAAB	AAAA	AAAA	BBBB	AAAA	BBBB	BBBB	BBBB	AAAB	ABBB	ABBB	BBBB	BBBB	AAAB	AAAA	ABBB	ABBB	ABBB	AAAB	ABBB	ABBB	AAAB	AAAA	AAAB	ABBB	ABBB	AAAB	ABBB	ABBB	AAAA	ABBB	BBBB	ABBB	AAAB	AAAA	ABBB	ABBB	NA	AAAB	ABBB	AAAB	AAAB	ABBB
JP	Koganemaru	ABBB	ABBB	AAAB	AAAA	BBBB	AAAA	AAAA	AAAB	ABBB	AAAB	BBBB	BBBB	ABBB	BBBB	ABBB	ABBB	BBBB	BBBB	AAAA	AAAA	BBBB	BBBB	BBBB	AAAA	BBBB	BBBB	AAAA	AAAA	AAAA	BBBB	BBBB	AAAA	BBBB	BBBB	AAAA	ABBB	BBBB	BBBB	AAAA	AAAA	ABBB	BBBB	BBBB	AAAB	BBBB	AAAB	AAAB	BBBB
JP	Konafubuki	BBBB	BBBB	AAAA	AAAA	BBBB	AAAA	AAAA	AAAB	ABBB	AAAB	BBBB	BBBB	ABBB	BBBB	ABBB	ABBB	BBBB	BBBB	AAAA	AAAA	BBBB	BBBB	BBBB	AAAA	BBBB	BBBB	AAAA	AAAA	AAAA	BBBB	BBBB	AAAA	BBBB	ABBB	AAAA	ABBB	BBBB	ABBB	AAAA	AAAA	BBBB	BBBB	AABB	AAAB	BBBB	AAAB	AAAA	ABBB
JP	Konahime	BBBB	BBBB	AAAA	AAAA	BBBB	AAAA	AAAA	AAAB	ABBB	AAAB	BBBB	BBBB	NA	BBBB	ABBB	ABBB	BBBB	BBBB	AAAA	AAAA	BBBB	BBBB	BBBB	AAAA	BBBB	BBBB	AAAA	AAAA	AAAA	BBBB	BBBB	AAAA	BBBB	ABBB	AAAA	ABBB	BBBB	BBBB	AAAA	AAAA	BBBB	BBBB	ABBB	AAAB	BBBB	AAAB	AAAA	BBBB
JP	Konayuki	BBBB	BBBB	AAAA	AAAA	BBBB	AAAA	AAAB	AAAA	ABBB	AAAA	BBBB	BBBB	BBBB	BBBB	ABBB	ABBB	BBBB	BBBB	AAAB	AAAA	BBBB	BBBB	BBBB	AAAA	BBBB	BBBB	AAAA	AAAA	AAAA	BBBB	BBBB	AAAA	BBBB	ABBB	AAAB	ABBB	BBBB	ABBB	AAAA	AAAA	BBBB	BBBB	ABBB	AAAB	ABBB	AAAB	AAAA	ABBB
JP	Konayutaka	BBBB	BBBB	AAAA	AAAA	BBBB	AAAA	AAAA	AAAA	ABBB	AAAA	BBBB	BBBB	BBBB	BBBB	AABB	AABB	BBBB	BBBB	AAAA	AAAA	BBBB	BBBB	BBBB	AAAA	BBBB	BBBB	AAAA	AAAA	AAAA	BBBB	BBBB	AAAA	BBBB	ABBB	AAAA	AABB	BBBB	AABB	AAAA	AAAA	ABBB	BBBB	BBBB	NA	BBBB	NA	AAAB	ABBB
JP	LilasChip	ABBB	ABBB	AAAA	AAAA	BBBB	AAAA	AAAA	AAAA	BBBB	AAAA	BBBB	BBBB	BBBB	BBBB	BBBB	BBBB	BBBB	BBBB	AAAA	AAAA	BBBB	BBBB	BBBB	AAAA	BBBB	BBBB	AAAA	AAAB	AAAA	BBBB	BBBB	AAAA	BBBB	BBBB	AABB	BBBB	ABBB	ABBB	AAAA	AAAA	AABB	BBBB	BBBB	AAAA	BBBB	AAAA	AABB	BBBB
JP	Meihou	BBBB	BBBB	AAAA	AAAB	BBBB	AAAB	AAAA	AAAA	BBBB	AAAA	BBBB	BBBB	BBBB	AAAB	BBBB	BBBB	BBBB	BBBB	AAAB	AAAA	BBBB	BBBB	BBBB	AAAA	BBBB	BBBB	AAAA	AAAA	AAAA	BBBB	BBBB	AAAA	BBBB	BBBB	AAAA	BBBB	BBBB	BBBB	AAAA	NA	BBBB	BBBB	BBBB	AAAA	BBBB	AAAA	AAAA	BBBB
JP	Musamaru	ABBB	ABBB	AAAB	AAAA	BBBB	AAAA	AAAA	AAAA	BBBB	AAAA	BBBB	BBBB	BBBB	BBBB	ABBB	ABBB	BBBB	BBBB	AAAA	AAAA	BBBB	BBBB	BBBB	AAAA	BBBB	BBBB	AAAA	AAAB	AAAA	BBBB	BBBB	AAAA	BBBB	ABBB	AAAB	ABBB	ABBB	AABB	AAAA	AAAA	ABBB	BBBB	BBBB	AAAB	BBBB	AAAB	AAAB	BBBB
JP	Myojo	ABBB	ABBB	AAAA	AAAA	BBBB	AAAA	AAAA	AAAA	BBBB	AAAA	BBBB	ABBB	BBBB	BBBB	BBBB	BBBB	BBBB	BBBB	AAAB	AAAA	BBBB	BBBB	BBBB	AAAA	BBBB	BBBB	AAAA	AAAA	AAAA	BBBB	BBBB	AAAA	BBBB	BBBB	AAAA	ABBB	BBBB	ABBB	AAAB	AAAA	BBBB	BBBB	BBBB	AAAB	BBBB	AAAB	AAAA	ABBB
JP	NagasakiKogane	BBBB	BBBB	AAAA	AAAB	BBBB	AAAB	AAAA	AAAA	BBBB	AAAA	BBBB	BBBB	BBBB	BBBB	ABBB	ABBB	BBBB	BBBB	AAAB	AAAA	BBBB	BBBB	BBBB	AAAA	BBBB	BBBB	AAAA	AAAA	AAAA	BBBB	BBBB	AAAA	BBBB	ABBB	AAAA	ABBB	BBBB	BBBB	AAAA	AAAA	BBBB	BBBB	ABBB	AAAB	BBBB	AABB	AAAA	BBBB
JP	Natsufubuki	ABBB	ABBB	AAAA	AAAA	BBBB	AAAA	AAAA	AAAA	BBBB	AAAA	BBBB	BBBB	BBBB	BBBB	ABBB	ABBB	BBBB	BBBB	AAAB	AAAA	BBBB	BBBB	BBBB	AAAA	BBBB	BBBB	AAAA	AAAB	AAAA	BBBB	BBBB	AAAA	BBBB	ABBB	AAAB	BBBB	ABBB	AABB	AAAA	AAAA	BBBB	BBBB	ABBB	AAAA	BBBB	AAAA	AAAA	BBBB
JP	Nemuromurasaki	BBBB	BBBB	AAAA	AAAA	BBBB	AAAA	AAAA	AAAA	BBBB	AAAA	BBBB	BBBB	BBBB	BBBB	ABBB	ABBB	ABBB	ABBB	AAAA	AAAB	BBBB	BBBB	BBBB	AAAA	BBBB	BBBB	AAAA	AAAA	AAAA	BBBB	BBBB	AAAA	BBBB	ABBB	AAAB	ABBB	BBBB	ABBB	AAAA	AAAA	BBBB	BBBB	ABBB	AAAB	BBBB	AAAB	AAAA	BBBB
JP	Nishiyutaka	BBBB	BBBB	AAAA	AAAA	BBBB	AAAA	AAAA	AAAA	BBBB	AAAA	BBBB	BBBB	BBBB	BBBB	BBBB	BBBB	ABBB	ABBB	AAAA	AAAB	BBBB	BBBB	BBBB	AAAA	BBBB	BBBB	AAAA	AAAB	AAAA	BBBB	BBBB	AAAA	BBBB	BBBB	AAAA	BBBB	ABBB	BBBB	AAAA	AAAA	BBBB	BBBB	BBBB	AAAA	BBBB	AAAA	AAAA	BBBB
JP	Norin1	ABBB	ABBB	AAAA	AAAA	BBBB	AAAA	AAAA	AAAA	BBBB	AAAA	BBBB	BBBB	BBBB	BBBB	BBBB	BBBB	BBBB	BBBB	AAAB	AAAA	BBBB	BBBB	BBBB	AAAA	BBBB	BBBB	AAAA	AAAA	AAAA	BBBB	BBBB	AAAA	BBBB	BBBB	AAAB	BBBB	BBBB	BBBB	AAAB	AAAA	BBBB	BBBB	BBBB	AAAA	BBBB	AAAA	AAAA	BBBB
JP	Norin2	BBBB	BBBB	AAAA	AAAA	BBBB	AAAA	AAAA	AAAA	BBBB	AAAA	BBBB	ABBB	BBBB	BBBB	BBBB	BBBB	BBBB	BBBB	AAAA	AAAA	ABBB	ABBB	ABBB	AAAB	ABBB	ABBB	AAAB	AAAA	AAAB	ABBB	ABBB	AAAB	ABBB	BBBB	AAAA	ABBB	BBBB	ABBB	AAAA	AAAA	ABBB	ABBB	BBBB	AAAB	ABBB	AAAB	AAAB	ABBB
JP	NorthChip	BBBB	BBBB	AAAA	AAAA	BBBB	AAAA	AAAA	AAAA	BBBB	AAAA	BBBB	BBBB	BBBB	BBBB	BBBB	BBBB	AABB	AABB	AAAA	AAAA	ABBB	ABBB	ABBB	AAAB	ABBB	ABBB	AAAB	AABB	AAAB	ABBB	ABBB	AAAB	ABBB	BBBB	AAAA	ABBB	AABB	ABBB	AAAA	NA	ABBB	ABBB	BBBB	AAAB	ABBB	AAAB	AAAB	AABB
JP	NorthernRuby	BBBB	BBBB	AAAA	AAAA	BBBB	AAAA	AAAB	AAAB	ABBB	AAAB	BBBB	BBBB	ABBB	BBBB	BBBB	BBBB	BBBB	BBBB	AAAA	AAAA	BBBB	BBBB	BBBB	AAAA	BBBB	BBBB	AAAA	AAAA	AAAA	BBBB	BBBB	AAAA	BBBB	BBBB	AAAB	ABBB	BBBB	BBBB	AAAA	AAAA	BBBB	BBBB	AABB	AABB	BBBB	AAAB	AAAA	BBBB
JP	Okhotsk-chip	BBBB	BBBB	AAAA	AAAA	ABBB	AAAA	AAAB	AAAB	ABBB	AAAB	BBBB	ABBB	ABBB	BBBB	BBBB	BBBB	ABBB	ABBB	AAAA	AAAA	BBBB	BBBB	BBBB	AAAA	BBBB	BBBB	AAAA	AAAB	AAAA	BBBB	BBBB	AAAA	BBBB	BBBB	AAAA	ABBB	ABBB	BBBB	AAAA	AAAA	BBBB	BBBB	ABBB	AABB	BBBB	AABB	AAAA	BBBB
JP	Oojiro	BBBB	BBBB	AAAA	AAAA	BBBB	AAAA	AAAA	AAAA	BBBB	AAAA	BBBB	BBBB	BBBB	BBBB	BBBB	BBBB	BBBB	BBBB	AAAA	AAAA	ABBB	ABBB	ABBB	AAAB	ABBB	ABBB	AAAB	AAAA	AAAB	ABBB	ABBB	AAAB	ABBB	BBBB	AAAB	BBBB	BBBB	ABBB	AAAA	AAAA	ABBB	ABBB	BBBB	AAAA	ABBB	AAAA	AAAB	ABBB
JP	PearlStarch	ABBB	ABBB	AAAB	AAAA	BBBB	AAAA	AAAA	AAAA	BBBB	AAAA	BBBB	BBBB	BBBB	BBBB	ABBB	ABBB	BBBB	BBBB	AAAA	AAAA	BBBB	BBBB	BBBB	AAAA	BBBB	BBBB	AAAA	AAAB	AAAA	BBBB	BBBB	AAAA	BBBB	ABBB	AAAA	BBBB	ABBB	ABBB	AAAA	AAAA	ABBB	BBBB	ABBB	AAAA	BBBB	AAAA	AAAB	BBBB
JP	Piruka	BBBB	BBBB	AAAA	NA	BBBB	AABB	AAAA	AAAB	ABBB	AAAB	BBBB	BBBB	ABBB	AAAB	BBBB	BBBB	BBBB	BBBB	AAAB	AAAA	BBBB	BBBB	BBBB	AAAA	BBBB	BBBB	AAAA	AAAA	AAAA	BBBB	BBBB	AAAA	BBBB	BBBB	AAAB	BBBB	BBBB	BBBB	AAAA	AABB	BBBB	BBBB	BBBB	AAAA	BBBB	AAAA	AAAA	BBBB
JP	Poroshiri	BBBB	BBBB	AAAA	AAAA	BBBB	AAAA	AAAA	AAAB	ABBB	AAAB	BBBB	ABBB	ABBB	ABBB	BBBB	BBBB	ABBB	ABBB	AAAA	AAAB	ABBB	ABBB	ABBB	AAAB	ABBB	ABBB	AAAB	AAAB	AAAB	ABBB	ABBB	AAAB	ABBB	BBBB	AAAA	ABBB	ABBB	ABBB	AAAA	AAAB	ABBB	ABBB	BBBB	AAAB	ABBB	AAAB	AAAB	ABBB
JP	Ranran-chip	BBBB	BBBB	AAAA	AAAA	BBBB	AAAA	AAAA	AABB	AABB	NA	BBBB	BBBB	AABB	BBBB	BBBB	BBBB	BBBB	BBBB	AAAA	AAAA	BBBB	BBBB	BBBB	AAAA	BBBB	BBBB	AAAA	AAAB	AAAA	BBBB	BBBB	AAAA	BBBB	BBBB	AAAB	BBBB	ABBB	AABB	AAAA	AAAA	ABBB	BBBB	BBBB	AAAA	BBBB	AAAA	AAAB	ABBB
JP	RedMoon	BBBB	BBBB	AABB	AAAA	BBBB	AAAA	AAAA	AAAA	BBBB	AAAA	BBBB	BBBB	ABBB	BBBB	BBBB	BBBB	BBBB	BBBB	AAAA	AAAA	BBBB	BBBB	BBBB	AAAA	BBBB	BBBB	AAAA	AAAA	AAAA	BBBB	ABBB	AAAA	BBBB	BBBB	AABB	ABBB	BBBB	BBBB	AAAA	AAAB	ABBB	BBBB	BBBB	AAAB	BBBB	AAAB	AAAB	BBBB
JP	Rishiri	BBBB	BBBB	AAAA	AAAB	BBBB	AAAB	AAAA	AAAA	BBBB	AAAA	BBBB	BBBB	BBBB	BBBB	ABBB	ABBB	BBBB	BBBB	AAAA	AAAA	BBBB	BBBB	BBBB	AAAA	BBBB	BBBB	AAAA	AAAA	AAAA	BBBB	BBBB	AAAA	BBBB	ABBB	AAAA	BBBB	BBBB	BBBB	AAAA	AAAA	ABBB	BBBB	ABBB	AAAA	BBBB	AAAA	AAAB	BBBB
JP	Saikai35	BBBB	BBBB	AAAA	AAAB	BBBB	AAAB	AAAA	AAAA	BBBB	AAAA	BBBB	ABBB	BBBB	BBBB	ABBB	ABBB	BBBB	BBBB	AAAB	AAAA	BBBB	BBBB	BBBB	AAAA	BBBB	BBBB	AAAA	AAAA	AAAA	BBBB	BBBB	AAAA	BBBB	ABBB	AAAA	ABBB	BBBB	BBBB	AAAA	AAAA	BBBB	BBBB	ABBB	AABB	BBBB	AABB	AAAA	BBBB
JP	Sakurafubuki	BBBB	BBBB	AAAA	AAAB	BBBB	AAAB	AAAA	AAAB	ABBB	AAAB	BBBB	BBBB	ABBB	BBBB	AABB	AABB	BBBB	BBBB	AAAB	AAAA	BBBB	BBBB	BBBB	AAAA	BBBB	BBBB	AAAA	AAAA	AAAA	BBBB	BBBB	AAAA	BBBB	ABBB	AAAA	ABBB	BBBB	BBBB	AAAA	AAAA	BBBB	BBBB	AABB	AAAB	BBBB	AAAB	AAAA	BBBB
JP	Sanjyumaru	BBBB	BBBB	AAAA	AAAA	BBBB	AAAA	AAAA	AAAA	BBBB	AAAA	BBBB	BBBB	BBBB	BBBB	BBBB	BBBB	BBBB	BBBB	AAAA	AAAA	BBBB	BBBB	BBBB	AAAA	BBBB	BBBB	AAAA	AAAA	AAAA	BBBB	BBBB	AAAA	BBBB	BBBB	AAAA	BBBB	BBBB	BBBB	AAAB	AAAB	BBBB	BBBB	BBBB	AAAA	BBBB	AAAA	AAAA	BBBB
JP	Saya-akane	BBBB	BBBB	AAAA	AAAB	BBBB	AAAB	AAAB	AAAB	ABBB	AAAB	BBBB	BBBB	ABBB	ABBB	BBBB	BBBB	BBBB	BBBB	AAAB	AAAA	BBBB	BBBB	BBBB	AAAA	BBBB	BBBB	AAAA	AAAA	AAAA	BBBB	BBBB	AAAA	BBBB	BBBB	AAAB	ABBB	BBBB	BBBB	AAAA	AAAA	BBBB	BBBB	ABBB	AABB	BBBB	AAAB	AAAA	BBBB
JP	Sayaka	BBBB	BBBB	AAAA	AAAA	BBBB	AAAA	AAAB	AABB	AABB	AABB	BBBB	BBBB	AABB	ABBB	ABBB	ABBB	BBBB	BBBB	AAAA	AAAA	BBBB	BBBB	BBBB	AAAA	BBBB	BBBB	AAAA	AAAA	AAAA	BBBB	BBBB	AAAA	BBBB	ABBB	AAAA	BBBB	BBBB	BBBB	AAAA	AAAA	BBBB	BBBB	ABBB	AAAA	BBBB	AAAA	AAAA	BBBB
JP	Seinaiji-ki-imo	ABBB	ABBB	AAAA	AAAA	BBBB	AAAA	AAAA	AAAA	BBBB	AAAA	ABBB	BBBB	BBBB	ABBB	BBBB	BBBB	BBBB	BBBB	AAAB	AAAA	BBBB	BBBB	BBBB	AAAA	BBBB	BBBB	AAAA	AAAA	AAAA	BBBB	BBBB	AAAA	BBBB	BBBB	AABB	ABBB	BBBB	BBBB	AAAA	AAAA	BBBB	BBBB	BBBB	AAAB	BBBB	AAAB	AAAA	BBBB
JP	Setoyutaka	BBBB	BBBB	AAAA	AAAA	BBBB	AAAA	AAAA	AAAA	BBBB	AAAA	BBBB	BBBB	BBBB	ABBB	BBBB	BBBB	BBBB	BBBB	AAAA	AAAA	BBBB	BBBB	BBBB	AAAA	BBBB	BBBB	AAAA	AAAA	AAAA	BBBB	BBBB	AAAA	BBBB	BBBB	AAAB	BBBB	BBBB	BBBB	AAAB	AAAA	BBBB	BBBB	BBBB	AAAA	BBBB	AAAA	AAAA	BBBB
JP	ShadowQueen	BBBB	BBBB	AAAA	AAAA	BBBB	AAAA	AAAB	AAAA	BBBB	AAAA	BBBB	BBBB	BBBB	BBBB	BBBB	BBBB	BBBB	BBBB	AAAA	AAAA	BBBB	BBBB	BBBB	AAAA	BBBB	BBBB	AAAA	AAAA	AAAA	BBBB	BBBB	AAAA	BBBB	BBBB	AABB	BBBB	BBBB	BBBB	AAAA	AAAB	BBBB	ABBB	AABB	AAAA	BBBB	AAAA	AAAA	BBBB
JP	Shimabara	ABBB	ABBB	AAAA	AAAA	BBBB	AAAA	AAAA	AAAA	BBBB	AAAA	BBBB	BBBB	BBBB	BBBB	BBBB	BBBB	BBBB	BBBB	AAAA	AAAA	ABBB	ABBB	ABBB	AAAB	ABBB	ABBB	AAAB	AAAA	AAAB	ABBB	ABBB	AAAB	ABBB	BBBB	AAAB	BBBB	BBBB	ABBB	AAAB	AAAA	ABBB	ABBB	BBBB	AAAA	ABBB	AAAA	AAAB	ABBB
JP	Shiretoko	BBBB	BBBB	AAAA	AAAA	BBBB	AAAA	AAAA	AAAA	BBBB	AAAA	BBBB	BBBB	BBBB	BBBB	BBBB	BBBB	BBBB	BBBB	AAAA	AAAA	BBBB	BBBB	BBBB	AAAA	BBBB	BBBB	AAAA	AAAA	AAAA	BBBB	BBBB	AAAA	BBBB	BBBB	AAAB	ABBB	BBBB	ABBB	AAAA	AAAA	BBBB	BBBB	BBBB	AAAA	BBBB	AAAB	AAAA	ABBB
JP	Shizuki	BBBB	BBBB	AAAA	AAAB	BBBB	AAAB	AAAA	AAAA	BBBB	AAAA	ABBB	BBBB	BBBB	ABBB	BBBB	BBBB	BBBB	BBBB	AAAB	AAAA	BBBB	BBBB	BBBB	AAAA	BBBB	BBBB	AAAA	AAAA	AAAA	BBBB	BBBB	AAAA	BBBB	BBBB	AABB	ABBB	BBBB	ABBB	AAAA	AAAB	BBBB	BBBB	BBBB	AAAB	BBBB	AAAB	AAAA	BBBB
JP	SnowMarch	BBBB	BBBB	AAAA	AAAA	BBBB	AAAA	AAAB	AAAA	BBBB	AAAA	BBBB	ABBB	BBBB	BBBB	BBBB	BBBB	ABBB	ABBB	AAAA	AAAB	BBBB	BBBB	BBBB	AAAA	BBBB	BBBB	AAAA	AAAB	AAAA	BBBB	BBBB	AAAA	BBBB	BBBB	AAAA	BBBB	ABBB	BBBB	AAAA	AAAB	BBBB	BBBB	ABBB	AAAA	BBBB	AAAA	AAAA	BBBB
JP	StarQueen	BBBB	BBBB	AAAA	AAAB	BBBB	AAAB	AAAA	AAAB	ABBB	AAAB	BBBB	ABBB	ABBB	ABBB	ABBB	ABBB	BBBB	BBBB	AAAA	AAAA	BBBB	BBBB	BBBB	AAAA	BBBB	BBBB	AAAA	AAAA	AAAA	BBBB	BBBB	AAAA	BBBB	ABBB	AAAA	BBBB	BBBB	BBBB	AAAA	AAAA	BBBB	BBBB	BBBB	AAAA	BBBB	AAAA	AAAA	BBBB
JP	StarRuby	BBBB	BBBB	AAAA	AAAA	BBBB	AAAA	AAAA	AAAA	BBBB	AAAA	BBBB	BBBB	BBBB	BBBB	BBBB	BBBB	BBBB	BBBB	AAAA	AAAA	BBBB	BBBB	BBBB	AAAA	BBBB	BBBB	AAAA	AAAB	AAAA	BBBB	BBBB	AAAA	BBBB	BBBB	AAAA	AABB	ABBB	BBBB	AAAA	AAAA	BBBB	BBBB	BBBB	NA	BBBB	NA	AAAA	BBBB
JP	Tachibana	BBBB	BBBB	AAAA	AAAA	BBBB	AAAA	AAAA	AAAA	BBBB	AAAA	BBBB	BBBB	BBBB	ABBB	BBBB	BBBB	ABBB	ABBB	AAAA	AAAB	BBBB	BBBB	BBBB	AAAA	BBBB	BBBB	AAAA	AAAB	AAAA	BBBB	BBBB	AAAA	BBBB	BBBB	AAAA	BBBB	ABBB	BBBB	AAAA	AAAB	BBBB	BBBB	BBBB	AAAA	BBBB	AAAA	AAAA	BBBB
JP	Tarumae	ABBB	ABBB	AAAA	AAAA	BBBB	AAAA	AAAA	AAAB	ABBB	AAAB	BBBB	BBBB	ABBB	BBBB	BBBB	BBBB	BBBB	BBBB	AAAA	AAAA	ABBB	BBBB	ABBB	AAAB	ABBB	ABBB	AAAB	AAAB	AAAB	ABBB	ABBB	AAAB	ABBB	BBBB	AAAA	ABBB	ABBB	BBBB	AAAA	AAAA	ABBB	ABBB	ABBB	AAAB	ABBB	AAAB	AAAB	ABBB
JP	Tokachikogane	BBBB	BBBB	AAAA	AAAB	BBBB	AAAB	AAAA	AAAB	ABBB	AAAB	BBBB	BBBB	ABBB	ABBB	ABBB	ABBB	BBBB	BBBB	AAAA	AAAA	BBBB	BBBB	BBBB	AAAA	BBBB	BBBB	AAAA	AAAA	AAAA	BBBB	BBBB	AAAA	BBBB	BBBB	AAAB	BBBB	BBBB	BBBB	AAAA	AAAB	BBBB	BBBB	BBBB	AAAA	BBBB	AAAA	AAAA	BBBB
JP	TokachiPirika	BBBB	BBBB	AAAA	AAAB	BBBB	AAAB	AAAA	AAAA	BBBB	AAAA	BBBB	BBBB	BBBB	BBBB	ABBB	ABBB	BBBB	BBBB	AAAA	AAAA	BBBB	BBBB	BBBB	AAAA	BBBB	BBBB	AAAA	AAAB	AAAA	BBBB	BBBB	AAAA	BBBB	ABBB	AABB	BBBB	ABBB	ABBB	AAAA	AAAA	BBBB	BBBB	ABBB	AAAA	BBBB	AAAA	AAAA	BBBB
JP	Touya	BBBB	BBBB	AAAA	AAAA	BBBB	AAAA	AAAA	AAAA	BBBB	AAAA	BBBB	BBBB	BBBB	ABBB	BBBB	BBBB	BBBB	BBBB	AAAA	AAAA	BBBB	BBBB	BBBB	AAAA	BBBB	BBBB	AAAA	AAAB	AAAA	BBBB	BBBB	AAAA	BBBB	BBBB	AAAB	BBBB	ABBB	ABBB	AAAA	AAAB	ABBB	BBBB	BBBB	AAAA	BBBB	AAAA	AAAB	BBBB
JP	Toyo-akari	BBBB	BBBB	AAAA	AAAB	BBBB	AAAB	AAAA	AAAA	BBBB	AAAA	BBBB	BBBB	BBBB	BBBB	ABBB	ABBB	BBBB	BBBB	AAAB	AAAA	BBBB	BBBB	BBBB	AAAA	BBBB	BBBB	AAAA	AAAA	AAAA	BBBB	BBBB	AAAA	BBBB	BBBB	AAAA	ABBB	BBBB	BBBB	AAAA	AAAA	ABBB	BBBB	BBBB	AAAB	BBBB	AAAB	AAAB	BBBB
JP	Toyoshiro	BBBB	BBBB	AAAA	AAAA	BBBB	AAAA	AAAA	AAAA	BBBB	AAAA	BBBB	ABBB	BBBB	BBBB	ABBB	ABBB	BBBB	BBBB	AAAA	AAAA	BBBB	BBBB	BBBB	AAAA	BBBB	BBBB	AAAA	AAAA	AAAA	BBBB	BBBB	AAAA	BBBB	ABBB	AAAA	BBBB	BBBB	ABBB	AAAA	AAAA	BBBB	BBBB	ABBB	AAAA	BBBB	AAAA	AAAA	ABBB
JP	Unzen	BBBB	BBBB	AAAA	AAAA	BBBB	AAAA	AAAA	AAAA	BBBB	AAAA	BBBB	BBBB	BBBB	ABBB	BBBB	BBBB	BBBB	BBBB	AAAA	AAAA	BBBB	BBBB	BBBB	AAAA	BBBB	BBBB	AAAA	AAAA	AAAA	BBBB	BBBB	AAAA	BBBB	BBBB	AAAA	BBBB	BBBB	BBBB	AAAA	AAAB	BBBB	BBBB	BBBB	AAAA	BBBB	AAAA	AAAA	BBBB
JP	Waseshiro	ABBB	ABBB	AAAA	AAAB	BBBB	AAAB	AAAA	AAAA	BBBB	AAAA	BBBB	BBBB	BBBB	ABBB	ABBB	ABBB	BBBB	BBBB	AAAB	AAAA	BBBB	BBBB	BBBB	AAAA	BBBB	BBBB	AAAA	AAAA	AAAA	BBBB	BBBB	AAAA	BBBB	ABBB	AAAB	BBBB	BBBB	BBBB	AAAB	AAAA	ABBB	BBBB	BBBB	AAAA	BBBB	AAAA	AAAB	BBBB
JP	WhiteFlyer	BBBB	BBBB	AAAA	AAAA	BBBB	AAAA	AAAA	AAAA	BBBB	AAAA	BBBB	ABBB	BBBB	BBBB	BBBB	BBBB	BBBB	BBBB	AAAA	AAAA	BBBB	BBBB	BBBB	AAAA	BBBB	BBBB	AAAA	AAAA	AAAA	BBBB	BBBB	AAAA	BBBB	BBBB	AAAA	ABBB	BBBB	ABBB	AAAA	AAAB	BBBB	BBBB	BBBB	AAAA	BBBB	AAAB	AAAA	ABBB
JP	Yoraku	ABBB	ABBB	AAAA	AAAB	BBBB	AAAB	AAAA	AAAA	BBBB	AAAA	BBBB	BBBB	BBBB	BBBB	BBBB	BBBB	BBBB	BBBB	AAAA	AAAA	BBBB	BBBB	BBBB	AAAA	BBBB	BBBB	AAAA	AAAA	AAAA	BBBB	BBBB	AAAA	BBBB	BBBB	AAAB	BBBB	BBBB	BBBB	AAAB	AAAA	ABBB	BBBB	ABBB	AAAA	BBBB	AAAA	AAAB	BBBB
JP	Yukijiro	BBBB	BBBB	AAAA	AAAA	BBBB	AAAA	AAAA	AAAA	BBBB	AAAA	BBBB	ABBB	BBBB	ABBB	BBBB	BBBB	BBBB	BBBB	AAAA	AAAA	ABBB	ABBB	ABBB	AAAB	ABBB	ABBB	AAAB	AAAA	AAAB	ABBB	ABBB	AAAB	ABBB	BBBB	AAAA	BBBB	BBBB	ABBB	AAAA	AAAA	ABBB	ABBB	BBBB	AAAA	ABBB	AAAA	AAAB	ABBB
JP	Yukirasha	BBBB	BBBB	AAAA	AAAA	BBBB	AAAA	AAAA	AAAA	ABBB	AAAA	BBBB	BBBB	BBBB	ABBB	ABBB	ABBB	ABBB	ABBB	AAAA	AAAB	BBBB	BBBB	BBBB	AAAA	BBBB	BBBB	AAAA	AAAB	AAAA	BBBB	BBBB	AAAA	BBBB	ABBB	AAAB	BBBB	ABBB	BBBB	AAAA	AABB	BBBB	BBBB	BBBB	AAAA	BBBB	AAAA	AAAA	BBBB
JP	Yukitsubura	BBBB	BBBB	AAAA	AAAA	BBBB	AAAA	AAAB	AAAA	BBBB	AAAA	BBBB	BBBB	BBBB	BBBB	BBBB	BBBB	BBBB	BBBB	AAAA	AAAA	ABBB	ABBB	ABBB	AAAB	ABBB	ABBB	AAAB	AAAA	AAAB	ABBB	ABBB	AAAB	ABBB	BBBB	AAAB	BBBB	BBBB	ABBB	AAAA	AAAA	ABBB	AABB	ABBB	AAAA	ABBB	AAAA	AAAB	ABBB
US	Atlantic	BBBB	BBBB	AAAB	AAAB	ABBB	AAAB	AAAB	AAAB	ABBB	AAAB	ABBB	ABBB	ABBB	BBBB	BBBB	BBBB	ABBB	ABBB	AAAB	AAAB	ABBB	ABBB	ABBB	AAAB	ABBB	ABBB	AAAB	AAAB	AAAB	ABBB	ABBB	AAAB	ABBB	BBBB	AAAA	ABBB	ABBB	ABBB	AAAB	AAAB	ABBB	ABBB	ABBB	AAAB	ABBB	AAAB	AAAB	ABBB
US	Superior	BBBB	BBBB	AAAA	AAAA	BBBB	AAAA	AAAA	AAAA	BBBB	AAAA	BBBB	BBBB	BBBB	BBBB	ABBB	ABBB	BBBB	BBBB	AAAA	AAAA	ABBB	ABBB	ABBB	AAAB	ABBB	ABBB	AAAB	AAAA	AAAB	ABBB	ABBB	AAAB	ABBB	ABBB	AAAA	BBBB	BBBB	ABBB	AAAA	AAAA	ABBB	ABBB	BBBB	AAAA	ABBB	AAAA	AAAB	ABBB
US	RioGrandeRusset	BBBB	BBBB	AAAA	AAAA	BBBB	AAAA	AAAA	AABB	AABB	AABB	BBBB	BBBB	AABB	ABBB	ABBB	ABBB	BBBB	BBBB	AAAA	AAAB	BBBB	BBBB	BBBB	AAAA	BBBB	BBBB	AAAA	AAAA	AAAA	BBBB	BBBB	AAAA	BBBB	ABBB	AAAB	BBBB	BBBB	ABBB	AAAA	AAAB	BBBB	BBBB	ABBB	AAAA	BBBB	AAAA	AAAA	BBBB
US	PremierRusset	BBBB	BBBB	AAAA	AAAA	BBBB	AAAA	AAAA	AAAA	BBBB	AAAA	BBBB	BBBB	BBBB	ABBB	ABBB	ABBB	BBBB	BBBB	AAAA	AAAA	BBBB	BBBB	BBBB	AAAA	BBBB	BBBB	AAAA	AAAA	AAAA	BBBB	BBBB	AAAA	BBBB	AABB	AAAB	BBBB	BBBB	BBBB	AAAA	AAAA	BBBB	BBBB	BBBB	AAAA	BBBB	AAAA	AAAA	BBBB
US	Wauseon	BBBB	BBBB	AAAA	AAAA	BBBB	AAAA	AAAA	AAAB	ABBB	AAAB	BBBB	BBBB	ABBB	ABBB	BBBB	BBBB	BBBB	BBBB	AAAA	AAAA	BBBB	BBBB	BBBB	AAAA	BBBB	BBBB	AAAA	AAAA	AAAA	BBBB	BBBB	AAAA	BBBB	BBBB	AAAA	ABBB	BBBB	BBBB	AAAA	AAAB	BBBB	BBBB	BBBB	AAAB	BBBB	AAAB	AAAA	BBBB
US	Lenape	ABBB	ABBB	AAAB	AAAB	ABBB	AAAB	AABB	AAAA	BBBB	AAAA	AABB	ABBB	BBBB	BBBB	BBBB	BBBB	ABBB	ABBB	AABB	AAAB	ABBB	ABBB	ABBB	AAAB	ABBB	ABBB	AAAB	AAAB	AAAB	ABBB	ABBB	AAAB	AABB	BBBB	AAAB	BBBB	ABBB	ABBB	AABB	AAAA	ABBB	ABBB	ABBB	AAAA	AABB	AAAA	AAAB	ABBB
US	AllBlue	BBBB	BBBB	AAAA	AAAA	BBBB	AAAA	AAAA	AAAA	BBBB	AAAA	BBBB	BBBB	BBBB	BBBB	BBBB	BBBB	BBBB	BBBB	AAAA	AAAA	BBBB	BBBB	BBBB	AAAA	BBBB	BBBB	AAAA	AAAA	AAAA	BBBB	BBBB	AAAA	BBBB	BBBB	NA	BBBB	BBBB	BBBB	AAAA	AAAB	BBBB	ABBB	BBBB	AAAA	BBBB	AAAA	AAAA	BBBB
US	AlpineRusset	BBBB	BBBB	AAAA	AAAA	BBBB	AAAA	AAAA	AAAA	BBBB	AAAA	BBBB	ABBB	BBBB	BBBB	BBBB	BBBB	BBBB	BBBB	AAAA	AAAA	BBBB	BBBB	BBBB	AAAA	BBBB	BBBB	AAAA	AAAA	AAAA	BBBB	BBBB	AAAA	BBBB	BBBB	AAAB	BBBB	BBBB	BBBB	AAAA	AAAA	BBBB	BBBB	ABBB	AAAA	BBBB	AAAA	AAAA	BBBB
US	BeaconChipper	ABBB	ABBB	AAAA	AAAA	ABBB	AAAA	AAAB	AAAB	ABBB	AAAB	BBBB	BBBB	ABBB	ABBB	BBBB	BBBB	BBBB	BBBB	AAAA	AAAA	ABBB	ABBB	ABBB	AAAB	ABBB	ABBB	AAAB	AAAA	AAAB	ABBB	ABBB	AAAB	ABBB	BBBB	AAAA	BBBB	BBBB	ABBB	AAAA	AAAB	ABBB	ABBB	AABB	AAAA	ABBB	AAAA	AAAB	ABBB
US	RussetNorkotah	BBBB	BBBB	AAAA	AAAA	BBBB	AAAA	AAAA	AAAA	BBBB	AAAA	BBBB	BBBB	BBBB	BBBB	BBBB	BBBB	BBBB	ABBB	AAAA	AAAB	BBBB	BBBB	BBBB	AAAA	BBBB	BBBB	AAAA	AAAA	AAAA	BBBB	BBBB	AAAA	BBBB	BBBB	AAAB	BBBB	BBBB	BBBB	AAAA	AAAA	BBBB	BBBB	BBBB	AAAA	BBBB	AAAA	AAAA	BBBB
US	BlazerRusset	BBBB	BBBB	AAAA	AAAA	BBBB	AAAA	AAAA	AAAA	BBBB	AAAA	ABBB	BBBB	BBBB	BBBB	BBBB	BBBB	BBBB	BBBB	AAAB	AAAB	ABBB	ABBB	ABBB	AAAB	ABBB	ABBB	AAAB	AAAA	AAAB	ABBB	ABBB	AAAB	ABBB	BBBB	AAAA	BBBB	BBBB	BBBB	AAAB	AAAA	ABBB	ABBB	ABBB	AAAA	ABBB	AAAA	AAAB	ABBB
US	CentennialRusset	BBBB	BBBB	AAAA	AAAA	BBBB	AAAA	AAAA	AAAA	BBBB	AAAA	ABBB	BBBB	BBBB	BBBB	BBBB	BBBB	BBBB	BBBB	AAAB	AABB	ABBB	ABBB	ABBB	AAAB	ABBB	ABBB	AAAB	AAAA	AAAB	ABBB	ABBB	AAAB	ABBB	BBBB	AAAB	BBBB	BBBB	BBBB	AAAA	AAAA	ABBB	ABBB	BBBB	AAAA	ABBB	AAAA	AAAB	ABBB
US	Chieftain	BBBB	BBBB	AAAA	AAAA	BBBB	AAAA	AAAA	AAAA	BBBB	AAAA	BBBB	ABBB	BBBB	BBBB	ABBB	ABBB	BBBB	BBBB	AAAA	AAAA	ABBB	ABBB	ABBB	AAAB	ABBB	ABBB	AAAB	AAAA	AAAB	ABBB	ABBB	AAAB	ABBB	BBBB	AAAB	BBBB	BBBB	BBBB	AAAA	AAAB	ABBB	ABBB	BBBB	AAAA	ABBB	AAAA	AAAB	ABBB
US	Chipeta	BBBB	BBBB	AAAA	AAAA	BBBB	AAAA	AAAA	AAAA	BBBB	AAAA	ABBB	BBBB	BBBB	ABBB	ABBB	ABBB	BBBB	BBBB	AAAB	AAAA	BBBB	BBBB	BBBB	AAAA	BBBB	BBBB	AAAA	AAAA	AAAA	BBBB	BBBB	AAAA	BBBB	ABBB	AAAA	ABBB	BBBB	BBBB	AAAB	AAAA	BBBB	BBBB	ABBB	AABB	BBBB	AAAB	AAAA	BBBB
US	Chippewa	BBBB	BBBB	AAAA	AAAA	BBBB	AAAA	AAAA	AAAA	BBBB	AAAA	ABBB	BBBB	BBBB	ABBB	BBBB	BBBB	ABBB	ABBB	AAAB	AAAB	BBBB	BBBB	BBBB	AAAA	BBBB	BBBB	AAAA	AAAB	AAAA	BBBB	BBBB	AAAA	BBBB	BBBB	AAAB	ABBB	ABBB	BBBB	AAAB	AAAB	BBBB	BBBB	ABBB	AAAB	BBBB	AAAB	AAAA	BBBB
US	ClassicRusset	BBBB	BBBB	AAAA	AAAA	BBBB	AAAA	AAAA	AAAA	BBBB	AAAA	BBBB	BBBB	BBBB	BBBB	BBBB	BBBB	BBBB	BBBB	AAAA	AABB	BBBB	BBBB	BBBB	AAAA	BBBB	BBBB	AAAA	AAAA	AAAA	BBBB	BBBB	AAAA	BBBB	BBBB	AAAB	BBBB	BBBB	BBBB	AAAA	AAAA	BBBB	BBBB	ABBB	AAAA	BBBB	AAAA	AAAA	BBBB
US	ClearwaterRusset	BBBB	BBBB	AAAA	AAAA	BBBB	AAAA	AAAA	AAAA	BBBB	AAAA	BBBB	BBBB	BBBB	BBBB	ABBB	ABBB	ABBB	ABBB	AAAA	AAAB	ABBB	ABBB	ABBB	AAAB	ABBB	ABBB	AAAB	AAAB	AAAB	ABBB	ABBB	AAAB	ABBB	ABBB	AAAA	BBBB	ABBB	ABBB	AAAA	AAAB	ABBB	ABBB	ABBB	AAAA	ABBB	AAAA	AAAB	ABBB
US	DakotaCrisp	ABBB	ABBB	AAAA	AAAA	BBBB	AAAA	AAAA	AAAB	ABBB	AAAB	BBBB	BBBB	ABBB	AAAB	BBBB	BBBB	BBBB	BBBB	AAAA	AAAA	BBBB	BBBB	BBBB	AAAA	BBBB	BBBB	AAAA	AAAA	AAAA	BBBB	BBBB	AAAA	BBBB	BBBB	AAAA	BBBB	BBBB	BBBB	AAAA	AAAA	BBBB	BBBB	BBBB	AAAA	BBBB	AAAA	AAAA	BBBB
US	DakotaDiamond	BBBB	BBBB	AAAA	AAAA	BBBB	AAAA	AAAA	AAAA	ABBB	AAAA	BBBB	ABBB	BBBB	ABBB	BBBB	BBBB	BBBB	BBBB	AAAA	AAAA	BBBB	BBBB	BBBB	AAAA	BBBB	BBBB	AAAA	AAAA	AAAA	BBBB	BBBB	AAAA	BBBB	BBBB	AAAA	ABBB	BBBB	BBBB	AAAA	AAAA	BBBB	BBBB	BBBB	AAAB	BBBB	AAAB	AAAA	BBBB
US	DakotaJewel	BBBB	BBBB	AAAA	AAAA	BBBB	AAAA	AAAA	AAAA	BBBB	AAAA	ABBB	BBBB	BBBB	ABBB	ABBB	ABBB	BBBB	BBBB	AAAB	AAAA	BBBB	BBBB	BBBB	AAAA	BBBB	BBBB	AAAA	AAAA	AAAA	BBBB	BBBB	AAAA	BBBB	BBBB	AAAA	ABBB	BBBB	BBBB	AAAB	AAAB	BBBB	BBBB	ABBB	AAAB	BBBB	AAAA	AAAA	BBBB
US	DarkRedNorland	BBBB	BBBB	AAAA	AAAA	BBBB	AAAA	AAAA	AAAA	BBBB	AAAA	ABBB	AABB	BBBB	BBBB	ABBB	ABBB	BBBB	BBBB	AAAB	AAAA	BBBB	BBBB	BBBB	AAAA	BBBB	BBBB	AAAA	AAAA	AAAA	BBBB	BBBB	AAAA	BBBB	BBBB	AAAB	BBBB	BBBB	BBBB	AAAB	AAAA	BBBB	BBBB	BBBB	AAAA	BBBB	AAAA	AAAA	BBBB
US	Defender	ABBB	ABBB	AAAA	AAAB	BBBB	AAAB	AAAA	AAAA	BBBB	AAAA	ABBB	ABBB	BBBB	BBBB	ABBB	ABBB	BBBB	BBBB	AAAB	AAAA	BBBB	BBBB	BBBB	AAAA	BBBB	BBBB	AAAA	AAAB	AAAA	BBBB	BBBB	AAAA	BBBB	ABBB	AABB	BBBB	ABBB	ABBB	AAAA	AAAA	BBBB	BBBB	BBBB	AAAA	BBBB	AAAA	AAAA	BBBB
US	Denali	BBBB	BBBB	AAAA	AAAA	ABBB	AAAA	AAAB	AAAA	BBBB	AAAA	ABBB	BBBB	BBBB	BBBB	BBBB	BBBB	ABBB	ABBB	AAAB	AAAB	BBBB	BBBB	BBBB	AAAA	BBBB	BBBB	AAAA	AAAB	AAAA	BBBB	BBBB	AAAA	BBBB	BBBB	AAAB	BBBB	ABBB	BBBB	AAAB	AAAB	BBBB	BBBB	AABB	AAAA	ABBB	AAAA	AAAA	BBBB
US	Eramosa	BBBB	BBBB	AAAA	AAAA	BBBB	AAAA	AAAA	AAAA	BBBB	AAAA	BBBB	BBBB	BBBB	BBBB	ABBB	ABBB	BBBB	BBBB	AAAA	AAAA	BBBB	BBBB	BBBB	AAAA	BBBB	BBBB	AAAA	AAAA	AAAA	BBBB	BBBB	AAAA	BBBB	AABB	AAAA	BBBB	BBBB	BBBB	AAAA	AAAA	BBBB	BBBB	BBBB	AAAA	BBBB	AAAA	AAAA	BBBB
US	Eva	BBBB	BBBB	AAAA	AAAB	ABBB	AAAB	AAAA	AAAA	BBBB	AAAA	BBBB	ABBB	BBBB	BBBB	BBBB	BBBB	NA	NA	AAAA	NA	BBBB	BBBB	BBBB	AAAA	BBBB	BBBB	AAAA	AABB	AAAA	BBBB	BBBB	AAAA	BBBB	BBBB	AAAA	ABBB	AABB	BBBB	AAAA	AAAA	BBBB	BBBB	ABBB	AAAB	BBBB	AABB	AAAA	BBBB
US	FreedomRusset	BBBB	BBBB	AAAA	AAAA	BBBB	AAAA	AAAA	AAAA	BBBB	AAAA	BBBB	ABBB	BBBB	ABBB	BBBB	BBBB	BBBB	ABBB	AAAA	AAAB	BBBB	BBBB	BBBB	AAAA	BBBB	BBBB	AAAA	AAAA	AAAA	BBBB	BBBB	AAAA	BBBB	BBBB	AAAA	BBBB	BBBB	BBBB	AAAA	AAAB	BBBB	BBBB	BBBB	AAAA	BBBB	AAAA	AAAA	BBBB
US	GarnetChile	BBBB	BBBB	AAAA	AAAA	BBBB	AAAA	AAAA	AAAA	BBBB	AAAA	ABBB	BBBB	BBBB	BBBB	ABBB	ABBB	ABBB	ABBB	AAAB	AAAB	ABBB	ABBB	ABBB	AAAB	ABBB	ABBB	AAAB	AAAA	AAAB	ABBB	ABBB	AAAB	ABBB	ABBB	AAAB	BBBB	BBBB	ABBB	AAAB	AAAA	ABBB	ABBB	ABBB	AAAA	ABBB	AAAA	AAAB	ABBB
US	GemStarRusset	BBBB	BBBB	AAAA	AAAA	BBBB	AAAA	AAAA	AAAB	ABBB	AAAB	BBBB	ABBB	ABBB	BBBB	BBBB	BBBB	BBBB	ABBB	AAAA	AAAB	BBBB	BBBB	BBBB	AAAA	BBBB	BBBB	AAAA	AAAA	AAAA	BBBB	BBBB	AAAA	BBBB	BBBB	AAAB	BBBB	BBBB	ABBB	AAAA	AAAA	BBBB	BBBB	BBBB	AAAA	BBBB	AAAA	AAAA	BBBB
US	Katahdin	BBBB	BBBB	AAAA	AAAA	BBBB	AAAA	AAAA	AAAA	BBBB	AAAA	BBBB	BBBB	BBBB	AABB	BBBB	BBBB	ABBB	ABBB	AAAA	AAAB	BBBB	BBBB	BBBB	AAAA	BBBB	BBBB	AAAA	AAAB	AAAA	BBBB	BBBB	AAAA	BBBB	BBBB	AAAA	ABBB	ABBB	BBBB	AAAA	AABB	BBBB	BBBB	BBBB	AAAB	BBBB	AAAB	AAAA	BBBB
US	Kennebec	BBBB	BBBB	AAAA	AAAA	BBBB	AAAA	AAAA	AAAA	BBBB	AAAA	ABBB	BBBB	BBBB	ABBB	BBBB	BBBB	BBBB	BBBB	AAAB	AAAA	BBBB	BBBB	BBBB	AAAA	BBBB	BBBB	AAAA	AAAA	AAAA	BBBB	BBBB	AAAA	BBBB	BBBB	AAAB	BBBB	BBBB	BBBB	AAAB	AAAB	BBBB	BBBB	BBBB	AAAA	BBBB	AAAA	AAAA	BBBB
US	KeukaGold	ABBB	ABBB	AAAA	AAAA	ABBB	AAAA	AAAB	AAAA	BBBB	AAAA	BBBB	BBBB	BBBB	BBBB	BBBB	BBBB	ABBB	ABBB	AAAA	AAAB	BBBB	BBBB	BBBB	AAAA	BBBB	BBBB	AAAA	AAAB	AAAA	BBBB	BBBB	AAAA	BBBB	BBBB	AAAB	ABBB	ABBB	BBBB	AAAA	AAAA	BBBB	BBBB	BBBB	AAAA	ABBB	AAAB	AAAA	BBBB
US	KlamathRusset	BBBB	BBBB	AAAA	AAAA	BBBB	AAAA	AAAA	AAAA	BBBB	AAAA	BBBB	BBBB	BBBB	BBBB	BBBB	BBBB	BBBB	BBBB	AAAA	AAAA	BBBB	BBBB	BBBB	AAAA	BBBB	BBBB	AAAA	AAAA	AAAA	BBBB	BBBB	AAAA	BBBB	AABB	AAAB	BBBB	BBBB	BBBB	AAAA	AAAA	BBBB	BBBB	AABB	AAAA	BBBB	AAAA	AAAA	BBBB
US	Langlade	BBBB	BBBB	AAAA	AAAA	BBBB	AAAA	AAAA	AAAA	BBBB	AAAA	ABBB	ABBB	BBBB	AABB	ABBB	ABBB	BBBB	BBBB	AAAB	AAAA	BBBB	BBBB	BBBB	AAAA	BBBB	BBBB	AAAA	AAAA	AAAA	BBBB	BBBB	AAAA	BBBB	ABBB	AAAA	BBBB	BBBB	BBBB	AAAB	AABB	BBBB	BBBB	AABB	AAAA	BBBB	AAAA	AAAA	BBBB
US	Lehigh	BBBB	BBBB	AAAB	AAAA	BBBB	AAAA	AAAB	AAAA	BBBB	AAAA	ABBB	AABB	BBBB	ABBB	BBBB	BBBB	ABBB	ABBB	AAAB	AAAB	ABBB	ABBB	ABBB	AAAB	ABBB	ABBB	AAAB	AABB	AAAB	ABBB	ABBB	AAAB	ABBB	BBBB	AAAB	ABBB	AABB	ABBB	AAAB	AAAA	ABBB	ABBB	BBBB	AAAA	AABB	AAAB	AAAB	ABBB
US	Lelah	BBBB	BBBB	AAAA	AAAA	ABBB	AAAA	AAAB	AAAA	BBBB	AAAA	NA	ABBB	BBBB	BBBB	ABBB	ABBB	ABBB	ABBB	AAAA	AAAA	ABBB	ABBB	ABBB	AAAB	ABBB	ABBB	AAAB	AAAB	AAAB	ABBB	ABBB	AAAB	ABBB	ABBB	AAAA	ABBB	ABBB	BBBB	AAAB	AAAA	BBBB	ABBB	ABBB	AABB	ABBB	AABB	AAAB	ABBB
US	Liberator	BBBB	BBBB	AAAB	AAAA	BBBB	AAAA	AAAB	AAAA	BBBB	AAAA	ABBB	ABBB	BBBB	ABBB	BBBB	BBBB	BBBB	BBBB	AAAB	AAAA	BBBB	BBBB	BBBB	AAAA	BBBB	BBBB	AAAA	AAAA	AAAA	BBBB	BBBB	AAAA	BBBB	BBBB	AAAA	BBBB	BBBB	BBBB	AAAB	AAAA	BBBB	BBBB	ABBB	AAAA	BBBB	AAAA	AAAA	BBBB
US	MaineChip	ABBB	ABBB	AAAB	AAAB	BBBB	AAAB	AAAB	AAAA	BBBB	AAAA	ABBB	ABBB	BBBB	BBBB	BBBB	BBBB	BBBB	BBBB	AABB	AAAA	BBBB	BBBB	BBBB	AAAA	BBBB	BBBB	AAAA	AAAA	AAAA	BBBB	BBBB	AAAA	BBBB	BBBB	AAAA	BBBB	BBBB	BBBB	AAAB	AAAA	BBBB	BBBB	BBBB	AAAA	BBBB	AAAA	AAAA	BBBB
US	Marcy	BBBB	BBBB	AAAB	AAAB	ABBB	NA	AAAA	AAAB	ABBB	AAAB	BBBB	ABBB	ABBB	BBBB	ABBB	ABBB	ABBB	ABBB	AAAA	AAAB	BBBB	BBBB	BBBB	AAAA	BBBB	BBBB	AAAA	AAAB	AAAA	BBBB	BBBB	AAAA	BBBB	AABB	AAAA	BBBB	ABBB	BBBB	AAAA	AAAB	BBBB	BBBB	BBBB	AAAA	BBBB	AAAA	AAAA	BBBB
US	MichiganPurple	BBBB	BBBB	AAAA	AAAA	BBBB	AAAA	AAAA	AAAA	BBBB	AAAA	BBBB	ABBB	BBBB	BBBB	ABBB	ABBB	BBBB	BBBB	AAAA	AAAA	AABB	AABB	AABB	AABB	AABB	AABB	AABB	AAAA	AABB	AABB	AABB	AABB	AABB	ABBB	AAAA	BBBB	BBBB	BBBB	AAAA	AAAB	ABBB	AABB	AABB	AAAA	AABB	AAAA	AABB	AABB
US	Monona	BBBB	BBBB	AAAA	AAAA	BBBB	AAAA	AAAA	AAAA	BBBB	AAAA	ABBB	BBBB	BBBB	AABB	BBBB	BBBB	ABBB	ABBB	AAAB	AAAB	BBBB	BBBB	BBBB	AAAA	BBBB	BBBB	AAAA	AAAB	AAAA	BBBB	BBBB	AAAA	BBBB	BBBB	AAAA	BBBB	ABBB	BBBB	AAAB	NA	BBBB	BBBB	BBBB	AAAA	BBBB	AAAA	AAAA	BBBB
US	Monticello	BBBB	BBBB	AAAA	AAAA	BBBB	AAAA	AAAA	AAAA	BBBB	AAAA	BBBB	ABBB	BBBB	BBBB	BBBB	BBBB	ABBB	ABBB	AAAA	AAAB	BBBB	BBBB	BBBB	AAAA	BBBB	BBBB	AAAA	AAAB	AAAA	BBBB	BBBB	AAAA	BBBB	BBBB	AAAA	ABBB	ABBB	BBBB	AAAA	AAAA	BBBB	BBBB	BBBB	AAAB	BBBB	AABB	AAAA	BBBB
US	Nicolet	BBBB	BBBB	AAAA	AAAA	ABBB	AAAA	AAAB	AAAA	BBBB	AAAA	BBBB	ABBB	BBBB	BBBB	ABBB	ABBB	ABBB	BBBB	AAAA	AAAA	ABBB	ABBB	ABBB	AAAB	ABBB	ABBB	AAAB	AAAB	AAAB	ABBB	ABBB	AAAB	ABBB	ABBB	AAAB	ABBB	ABBB	BBBB	AAAA	AAAA	BBBB	ABBB	ABBB	AAAB	AABB	AAAB	AAAB	ABBB
US	Norchip	BBBB	BBBB	AAAA	AAAA	BBBB	AAAA	AAAA	AAAA	BBBB	AAAA	BBBB	BBBB	BBBB	ABBB	BBBB	BBBB	BBBB	BBBB	AAAA	AAAA	BBBB	BBBB	BBBB	AAAA	BBBB	BBBB	AAAA	AAAA	AAAA	BBBB	BBBB	AAAA	BBBB	BBBB	AAAA	BBBB	BBBB	BBBB	AAAA	AAAA	BBBB	BBBB	BBBB	AAAA	BBBB	AAAA	AAAA	BBBB
US	Northstar	BBBB	BBBB	AAAA	AAAA	ABBB	AAAA	AAAA	AAAA	BBBB	AAAA	BBBB	BBBB	BBBB	BBBB	BBBB	BBBB	ABBB	ABBB	AAAA	AAAA	BBBB	BBBB	BBBB	AAAA	BBBB	BBBB	AAAA	AAAB	AAAA	BBBB	BBBB	AAAA	BBBB	BBBB	AAAA	ABBB	ABBB	BBBB	AAAA	AABB	BBBB	BBBB	BBBB	AAAB	BBBB	AAAB	AAAA	BBBB
US	NorValley	BBBB	BBBB	AAAA	AAAA	BBBB	AAAA	AAAA	AAAA	BBBB	AAAA	BBBB	BBBB	BBBB	ABBB	BBBB	BBBB	ABBB	ABBB	AAAA	AAAA	ABBB	ABBB	ABBB	AAAB	ABBB	ABBB	AAAB	AAAB	AAAB	ABBB	ABBB	AAAB	ABBB	BBBB	AAAA	ABBB	ABBB	BBBB	AAAA	AAAB	ABBB	ABBB	BBBB	AAAB	ABBB	AABB	AAAB	ABBB
US	Norwis	ABBB	ABBB	AAAA	AAAA	BBBB	AAAA	AAAA	AAAA	BBBB	AAAA	BBBB	BBBB	BBBB	ABBB	BBBB	BBBB	AABB	AABB	AAAA	AABB	BBBB	BBBB	BBBB	AAAA	BBBB	BBBB	AAAA	AAAB	AAAA	BBBB	BBBB	AAAA	BBBB	BBBB	AAAA	BBBB	ABBB	BBBB	AAAA	AAAB	BBBB	BBBB	BBBB	AAAA	BBBB	AAAA	AAAA	BBBB
US	Ontario	BBBB	BBBB	AAAA	AAAA	BBBB	AAAA	AAAA	AAAA	BBBB	AAAA	BBBB	ABBB	BBBB	ABBB	BBBB	BBBB	ABBB	ABBB	AAAA	AAAB	BBBB	BBBB	BBBB	AAAA	BBBB	BBBB	AAAA	AAAB	AAAA	BBBB	BBBB	AAAA	BBBB	BBBB	AAAA	ABBB	ABBB	BBBB	AAAA	AAAA	BBBB	BBBB	BBBB	AAAB	BBBB	AAAB	AAAA	BBBB
US	PeterWilcox	ABBB	ABBB	AAAA	AAAB	BBBB	AAAB	AAAA	AAAA	BBBB	AAAA	BBBB	BBBB	BBBB	BBBB	BBBB	BBBB	BBBB	BBBB	AAAA	AAAA	ABBB	ABBB	ABBB	AAAB	ABBB	ABBB	AAAB	AAAA	AAAB	ABBB	ABBB	AAAB	ABBB	BBBB	AABB	ABBB	BBBB	NA	AAAA	AAAA	ABBB	ABBB	BBBB	AAAB	ABBB	AAAB	AAAB	ABBB
US	Pike	BBBB	BBBB	AAAB	AAAA	BBBB	AAAA	AAAA	AABB	AABB	AABB	ABBB	AABB	AABB	ABBB	BBBB	BBBB	ABBB	ABBB	AAAB	AAAB	ABBB	ABBB	ABBB	AAAB	ABBB	ABBB	AAAB	AAAB	AAAB	ABBB	ABBB	AAAB	ABBB	BBBB	AAAA	ABBB	ABBB	ABBB	AAAB	AAAA	ABBB	ABBB	BBBB	AAAB	ABBB	AAAB	AAAB	ABBB
US	PrinceHairy	BBBB	BBBB	AAAB	AAAA	BBBB	AAAA	AAAA	AAAA	BBBB	AAAA	ABBB	ABBB	BBBB	BBBB	BBBB	BBBB	ABBB	ABBB	AAAB	AAAB	ABBB	BBBB	BBBB	AAAA	BBBB	BBBB	AAAA	AAAB	AAAA	BBBB	BBBB	AAAA	BBBB	BBBB	AABB	BBBB	ABBB	BBBB	AAAB	AAAA	BBBB	BBBB	BBBB	AAAA	BBBB	AAAA	AAAA	BBBB
US	RangerRusset	BBBB	BBBB	AAAA	AAAA	BBBB	AAAA	AAAA	AAAB	ABBB	AAAB	BBBB	BBBB	ABBB	BBBB	ABBB	ABBB	BBBB	BBBB	AAAA	AAAA	ABBB	ABBB	ABBB	AAAB	ABBB	ABBB	AAAB	AAAA	AAAB	ABBB	ABBB	AAAB	ABBB	ABBB	AAAB	BBBB	BBBB	ABBB	AAAA	AAAA	ABBB	ABBB	BBBB	AAAA	ABBB	AAAA	AAAB	ABBB
US	Reba	BBBB	BBBB	AAAA	AAAA	BBBB	AAAA	AAAA	AAAA	BBBB	AAAA	ABBB	BBBB	BBBB	ABBB	ABBB	ABBB	ABBB	ABBB	AAAB	AAAB	BBBB	BBBB	BBBB	AAAA	BBBB	BBBB	AAAA	AAAB	AAAA	BBBB	BBBB	AAAA	BBBB	ABBB	AAAA	ABBB	ABBB	BBBB	AAAB	AAAB	BBBB	BBBB	BBBB	AAAA	BBBB	AAAA	AAAA	BBBB
US	ReevesKingpin	BBBB	BBBB	AAAA	AAAA	BBBB	AAAA	AAAA	AAAB	ABBB	AAAB	BBBB	BBBB	ABBB	AABB	BBBB	BBBB	ABBB	ABBB	AAAA	AAAB	BBBB	BBBB	BBBB	AAAA	BBBB	BBBB	AAAA	AAAA	AAAA	BBBB	BBBB	AAAA	BBBB	BBBB	AAAA	ABBB	BBBB	BBBB	AAAA	NA	BBBB	BBBB	BBBB	AAAB	BBBB	AAAB	AAAA	BBBB
US	Rideau	BBBB	BBBB	AAAA	AAAA	BBBB	AAAA	AAAA	AAAA	BBBB	AAAA	BBBB	BBBB	BBBB	BBBB	BBBB	BBBB	BBBB	BBBB	AAAA	AAAA	BBBB	BBBB	BBBB	AAAA	BBBB	BBBB	AAAA	AAAA	AAAA	BBBB	BBBB	AAAA	BBBB	BBBB	AAAA	ABBB	BBBB	BBBB	AAAA	AAAB	BBBB	BBBB	BBBB	AAAB	BBBB	AAAB	AAAA	BBBB
US	Salem	ABBB	ABBB	AAAA	AAAB	BBBB	AAAB	AAAB	AAAA	BBBB	AAAA	BBBB	BBBB	BBBB	BBBB	ABBB	ABBB	BBBB	BBBB	AAAA	AAAA	BBBB	BBBB	BBBB	AAAA	BBBB	BBBB	AAAA	AAAA	AAAA	BBBB	BBBB	AAAA	BBBB	ABBB	AAAA	BBBB	BBBB	BBBB	AAAA	AAAB	BBBB	BBBB	BBBB	AAAA	BBBB	AAAA	AAAA	BBBB
US	Satina	ABBB	ABBB	AAAB	AAAB	BBBB	AAAB	AAAA	AABB	AABB	AABB	BBBB	BBBB	AABB	ABBB	BBBB	BBBB	BBBB	BBBB	AAAA	AAAA	ABBB	ABBB	ABBB	AAAB	ABBB	ABBB	AAAB	AAAA	AAAB	ABBB	ABBB	AAAB	ABBB	BBBB	AAAA	ABBB	BBBB	ABBB	AAAA	AAAB	ABBB	ABBB	BBBB	AAAB	ABBB	AAAB	AAAB	ABBB
US	SierraGold	AABB	AABB	AAAB	AAAA	AABB	AAAA	AAAA	AAAA	BBBB	AAAA	ABBB	BBBB	BBBB	ABBB	BBBB	BBBB	BBBB	BBBB	AAAB	AAAA	BBBB	BBBB	BBBB	AAAA	BBBB	BBBB	AAAA	AAAA	AAAA	BBBB	BBBB	AAAA	BBBB	BBBB	AAAA	BBBB	BBBB	BBBB	AAAB	AAAB	BBBB	BBBB	BBBB	AAAA	BBBB	AAAA	AAAA	BBBB
US	SilvertonRusset	BBBB	BBBB	AAAA	AAAA	BBBB	AAAA	AAAB	AAAA	BBBB	AAAA	BBBB	ABBB	BBBB	ABBB	BBBB	BBBB	BBBB	BBBB	AAAA	AAAB	BBBB	BBBB	BBBB	AAAA	BBBB	BBBB	AAAA	AAAA	AAAA	BBBB	BBBB	AAAA	BBBB	BBBB	AABB	BBBB	BBBB	BBBB	AAAA	AAAB	BBBB	BBBB	ABBB	AAAA	BBBB	AAAB	AAAA	BBBB
US	Snowden	ABBB	ABBB	AAAA	AAAA	ABBB	AAAA	AAAB	AAAA	BBBB	AAAA	BBBB	AABB	BBBB	BBBB	BBBB	BBBB	ABBB	BBBB	AAAA	AAAA	BBBB	BBBB	BBBB	AAAA	BBBB	BBBB	AAAA	AAAB	AAAA	BBBB	BBBB	AAAA	BBBB	BBBB	AAAB	ABBB	ABBB	BBBB	AAAA	AAAA	BBBB	BBBB	BBBB	AAAB	ABBB	AAAB	AAAA	BBBB
US	UmatillaRusset	BBBB	BBBB	AAAA	AAAA	BBBB	AAAA	AAAA	AABB	AABB	AABB	BBBB	BBBB	AABB	BBBB	AABB	AABB	BBBB	BBBB	AAAA	AAAA	ABBB	ABBB	ABBB	AAAB	ABBB	ABBB	AAAB	AAAA	AAAB	ABBB	BBBB	AAAB	ABBB	AABB	AAAA	BBBB	BBBB	BBBB	AAAA	AAAA	BBBB	ABBB	BBBB	AAAA	ABBB	AAAA	AAAA	ABBB
US	VillettaRose	BBBB	BBBB	AAAA	AAAA	BBBB	AAAA	AAAA	AAAA	BBBB	AAAA	BBBB	BBBB	BBBB	BBBB	ABBB	ABBB	BBBB	BBBB	AAAB	AAAA	ABBB	ABBB	ABBB	AAAB	ABBB	ABBB	AAAB	AAAB	AAAB	ABBB	ABBB	AAAB	ABBB	BBBB	AAAA	ABBB	ABBB	BBBB	AAAB	NA	ABBB	ABBB	ABBB	AAAB	ABBB	AAAB	AAAB	ABBB
US	WallowaRusset	BBBB	BBBB	AAAA	AAAA	BBBB	AAAA	AAAA	AAAB	ABBB	AAAB	ABBB	BBBB	ABBB	BBBB	BBBB	BBBB	BBBB	BBBB	AAAB	AAAA	ABBB	ABBB	ABBB	AAAB	ABBB	ABBB	AAAB	AAAA	AAAB	ABBB	ABBB	AAAB	ABBB	ABBB	AAAB	BBBB	BBBB	ABBB	AAAB	AAAA	ABBB	ABBB	ABBB	AAAA	ABBB	AAAA	AAAB	ABBB
US	WesternRusset	BBBB	BBBB	AAAA	AAAA	BBBB	AAAA	AAAA	AAAA	BBBB	AAAA	BBBB	BBBB	BBBB	BBBB	BBBB	BBBB	BBBB	BBBB	AAAA	AAAA	BBBB	BBBB	BBBB	AAAA	BBBB	BBBB	AAAA	AAAA	AAAA	BBBB	BBBB	AAAA	BBBB	AABB	AAAA	BBBB	BBBB	BBBB	AAAA	AAAA	BBBB	BBBB	BBBB	AAAA	BBBB	AAAA	AAAA	BBBB
US	WhitePearl	ABBB	ABBB	AAAA	AAAA	BBBB	AAAA	AAAB	AAAA	BBBB	AAAA	BBBB	AABB	BBBB	BBBB	BBBB	BBBB	ABBB	BBBB	AAAA	AAAA	ABBB	ABBB	ABBB	AAAB	ABBB	ABBB	AAAB	AAAB	AAAB	ABBB	ABBB	AAAB	ABBB	BBBB	AABB	ABBB	ABBB	BBBB	AAAA	AAAA	BBBB	ABBB	BBBB	AAAA	AABB	AAAB	AAAB	ABBB
US	Willamette	AABB	AABB	AAAA	AAAB	BBBB	AAAB	AAAB	AAAA	BBBB	AAAA	BBBB	BBBB	BBBB	ABBB	BBBB	BBBB	BBBB	BBBB	AAAA	AAAA	BBBB	BBBB	BBBB	AAAA	BBBB	BBBB	AAAA	AAAA	AAAA	BBBB	BBBB	AAAA	BBBB	BBBB	AAAA	BBBB	BBBB	BBBB	AAAA	AAAA	BBBB	BBBB	BBBB	AAAA	BBBB	AAAA	AAAA	BBBB
US	YukonGem	ABBB	ABBB	AAAB	AAAA	BBBB	AAAA	AAAA	AAAA	BBBB	AAAA	ABBB	BBBB	BBBB	BBBB	BBBB	BBBB	BBBB	ABBB	AAAB	AAAB	BBBB	BBBB	BBBB	AAAA	BBBB	BBBB	AAAA	AAAA	AAAA	BBBB	BBBB	AAAA	BBBB	BBBB	AAAB	ABBB	BBBB	BBBB	AAAB	AAAA	BBBB	BBBB	BBBB	AAAB	BBBB	AAAB	AAAA	BBBB
US	YukonGold	ABBB	ABBB	AAAB	AAAA	ABBB	AAAA	AAAA	AAAA	BBBB	AAAA	ABBB	BBBB	BBBB	ABBB	BBBB	BBBB	BBBB	BBBB	AAAB	AAAA	BBBB	BBBB	BBBB	AAAA	BBBB	BBBB	AAAA	AAAA	AAAA	BBBB	BBBB	AAAA	BBBB	BBBB	AAAB	ABBB	BBBB	BBBB	AAAB	AAAA	BBBB	BBBB	BBBB	AAAB	BBBB	AAAB	AAAA	BBBB
US	ACBrador	BBBB	BBBB	AAAA	AAAB	BBBB	AAAB	AAAA	AAAA	BBBB	AAAA	BBBB	BBBB	BBBB	ABBB	BBBB	BBBB	ABBB	ABBB	AAAB	AAAB	BBBB	BBBB	BBBB	AAAA	BBBB	BBBB	AAAA	AAAB	AAAA	BBBB	BBBB	AAAA	BBBB	BBBB	AAAA	BBBB	ABBB	BBBB	AAAA	AAAA	BBBB	BBBB	NA	AAAA	BBBB	AAAA	AAAA	BBBB
US	AdirondackBlue	BBBB	BBBB	AAAB	AAAA	BBBB	AAAA	AAAA	AAAA	BBBB	AAAA	BBBB	BBBB	BBBB	BBBB	BBBB	BBBB	BBBB	BBBB	AAAA	AAAA	BBBB	BBBB	BBBB	AAAA	BBBB	BBBB	AAAA	AAAA	AAAA	BBBB	BBBB	AAAA	BBBB	BBBB	AABB	BBBB	BBBB	BBBB	AAAB	AAAB	BBBB	BBBB	BBBB	AAAA	BBBB	AAAA	AAAA	BBBB
US	Alturas	BBBB	BBBB	AAAA	AAAB	BBBB	AAAB	AAAA	AABB	AABB	AABB	BBBB	BBBB	AABB	BBBB	ABBB	ABBB	ABBB	ABBB	AAAA	AAAB	ABBB	ABBB	ABBB	AAAB	ABBB	ABBB	AAAB	AAAB	AAAB	ABBB	ABBB	AAAB	ABBB	ABBB	AAAA	BBBB	ABBB	ABBB	AAAA	AAAB	ABBB	ABBB	BBBB	AAAA	ABBB	AAAA	AAAB	ABBB
US	BannockRusset	BBBB	BBBB	AAAA	AAAA	BBBB	AAAA	AAAA	AAAA	BBBB	AAAA	BBBB	BBBB	BBBB	BBBB	BBBB	BBBB	ABBB	ABBB	AAAA	AAAB	BBBB	BBBB	BBBB	AAAA	BBBB	BBBB	AAAA	AAAB	AAAA	BBBB	BBBB	AAAA	BBBB	BBBB	AAAA	BBBB	ABBB	BBBB	AAAA	AAAB	BBBB	BBBB	ABBB	AAAA	BBBB	AAAA	AAAA	BBBB
US	Boulder	BBBB	BBBB	AAAA	AAAA	BBBB	AAAA	AAAA	AAAB	ABBB	AAAB	ABBB	ABBB	ABBB	ABBB	ABBB	ABBB	BBBB	BBBB	AAAB	AAAA	BBBB	BBBB	BBBB	AAAA	BBBB	BBBB	AAAA	AAAA	AAAA	BBBB	BBBB	AAAA	BBBB	ABBB	AAAA	ABBB	BBBB	BBBB	AAAB	AABB	BBBB	BBBB	BBBB	AAAB	BBBB	AAAA	AAAA	BBBB
US	Cascade	ABBB	ABBB	AAAA	AAAA	ABBB	AAAA	AAAA	AAAA	BBBB	AAAA	BBBB	BBBB	BBBB	BBBB	AABB	AABB	ABBB	AABB	AAAA	AABB	BBBB	BBBB	BBBB	AAAA	BBBB	BBBB	AAAA	AAAB	AAAA	BBBB	BBBB	AAAA	BBBB	AAAB	AAAA	BBBB	ABBB	BBBB	AAAA	AAAA	BBBB	BBBB	BBBB	AAAA	BBBB	AAAA	AAAA	BBBB
US	DakotaPearl	BBBB	BBBB	AAAA	AAAA	BBBB	AAAA	AAAA	AAAA	BBBB	AAAA	BBBB	BBBB	BBBB	BBBB	BBBB	BBBB	BBBB	BBBB	AAAA	AAAA	ABBB	ABBB	ABBB	AAAB	ABBB	ABBB	AAAB	AAAA	AAAB	ABBB	ABBB	AAAB	ABBB	BBBB	AAAA	ABBB	BBBB	BBBB	AAAB	AAAA	BBBB	ABBB	BBBB	AAAB	ABBB	AAAB	AAAB	ABBB
US	IdaRose	ABBB	ABBB	AAAA	AAAA	BBBB	AAAA	AAAA	AAAA	BBBB	AAAA	ABBB	BBBB	BBBB	AABB	BBBB	BBBB	ABBB	ABBB	AAAB	AAAB	BBBB	BBBB	BBBB	AAAA	BBBB	BBBB	AAAA	AAAB	AAAA	BBBB	BBBB	AAAA	BBBB	BBBB	AAAA	BBBB	ABBB	BBBB	AAAB	AABB	BBBB	BBBB	AABB	AAAA	BBBB	AAAA	AAAA	BBBB
US	IncaGold	BBBB	BBBB	AAAB	AAAA	BBBB	AAAA	AAAB	AAAA	BBBB	AABB	BBBB	ABBB	BBBB	BBBB	BBBB	BBBB	BBBB	BBBB	AAAA	AAAA	BBBB	BBBB	BBBB	AAAA	BBBB	BBBB	AAAA	AAAA	AAAA	BBBB	BBBB	AAAA	BBBB	BBBB	AAAA	ABBB	BBBB	BBBB	AAAA	AAAB	BBBB	BBBB	BBBB	AAAB	BBBB	AAAB	AAAA	BBBB
US	JacquelineLee	BBBB	BBBB	AAAA	AAAA	BBBB	AAAA	AAAA	AAAA	BBBB	AAAA	BBBB	BBBB	BBBB	BBBB	BBBB	BBBB	BBBB	BBBB	AAAA	AAAA	BBBB	BBBB	BBBB	AAAA	BBBB	BBBB	AAAA	AAAA	AAAA	BBBB	BBBB	AAAA	BBBB	BBBB	AAAB	BBBB	BBBB	BBBB	AAAB	AAAA	BBBB	BBBB	ABBB	AAAA	BBBB	AAAA	AAAA	BBBB
US	MegaChip	BBBB	BBBB	AAAB	AAAA	BBBB	AAAA	AAAA	AAAB	ABBB	AAAB	BBBB	BBBB	ABBB	BBBB	BBBB	BBBB	ABBB	ABBB	AAAA	AAAB	ABBB	ABBB	ABBB	AAAB	ABBB	ABBB	AAAB	AAAB	AAAB	ABBB	ABBB	AAAB	ABBB	BBBB	AAAA	ABBB	ABBB	ABBB	AAAA	AABB	ABBB	ABBB	BBBB	AAAB	ABBB	AAAB	AAAB	ABBB
US	MountainRose	BBBB	BBBB	AAAA	AAAA	BBBB	AAAA	AAAA	AAAA	BBBB	AAAA	BBBB	BBBB	BBBB	BBBB	BBBB	BBBB	BBBB	BBBB	AAAA	AAAA	ABBB	ABBB	ABBB	AAAB	ABBB	ABBB	AAAB	AAAB	AAAB	ABBB	ABBB	AAAB	ABBB	BBBB	AABB	BBBB	ABBB	ABBB	AAAA	AABB	ABBB	ABBB	BBBB	AAAA	ABBB	AAAA	AAAB	ABBB
US	Missaukee	BBBB	BBBB	AAAA	AAAA	ABBB	AAAA	AAAA	AAAA	BBBB	AAAA	BBBB	BBBB	BBBB	BBBB	BBBB	BBBB	BBBB	BBBB	AAAA	AAAA	BBBB	BBBB	BBBB	AAAA	BBBB	BBBB	AAAA	AAAA	AAAA	BBBB	BBBB	AAAA	BBBB	BBBB	AAAA	BBBB	BBBB	BBBB	AAAA	AAAB	BBBB	BBBB	BBBB	AAAA	BBBB	AAAA	AAAA	BBBB
US	NorDonna	BBBB	BBBB	AAAA	AAAA	BBBB	AAAA	AAAA	AAAA	BBBB	AAAA	BBBB	BBBB	BBBB	BBBB	ABBB	ABBB	BBBB	BBBB	AAAB	AAAA	ABBB	ABBB	ABBB	AAAB	ABBB	ABBB	AAAB	AAAA	AAAB	ABBB	ABBB	AAAB	ABBB	ABBB	AAAB	ABBB	BBBB	BBBB	AABB	NA	ABBB	ABBB	BBBB	AAAB	ABBB	AAAB	AAAB	ABBB
US	KingHarry	BBBB	BBBB	AAAA	AAAA	BBBB	AAAA	AAAA	AABB	AABB	AABB	BBBB	BBBB	AABB	BBBB	BBBB	BBBB	ABBB	ABBB	AAAA	AAAB	ABBB	BBBB	BBBB	AAAA	BBBB	BBBB	AAAA	AAAB	AAAA	BBBB	BBBB	AAAA	BBBB	BBBB	AAAB	BBBB	ABBB	BBBB	AAAA	AAAA	BBBB	BBBB	ABBB	AAAA	BBBB	AAAA	AAAA	BBBB
US	Waneta	BBBB	BBBB	AAAB	AAAB	AABB	AAAB	AAAA	AABB	NA	AABB	BBBB	ABBB	AABB	BBBB	ABBB	ABBB	ABBB	ABBB	AAAA	AAAB	BBBB	BBBB	BBBB	AAAA	BBBB	BBBB	AAAA	AAAB	AAAA	BBBB	BBBB	AAAA	BBBB	ABBB	AAAA	BBBB	ABBB	BBBB	AAAA	AAAA	BBBB	BBBB	BBBB	AAAA	BBBB	AAAA	AAAA	BBBB
US	Patagonia	ABBB	ABBB	AAAA	AAAA	BBBB	AAAA	AAAA	AAAA	BBBB	AAAA	BBBB	ABBB	BBBB	BBBB	BBBB	BBBB	BBBB	BBBB	AAAA	AAAA	BBBB	BBBB	BBBB	AAAA	BBBB	BBBB	AAAA	AAAA	AAAA	BBBB	BBBB	AAAA	BBBB	BBBB	AAAA	BBBB	BBBB	ABBB	AAAA	AAAA	BBBB	BBBB	BBBB	AAAA	BBBB	AAAA	AAAA	ABBB
US	PurpleMajesty	BBBB	BBBB	AAAA	AAAA	ABBB	AAAA	AAAA	AAAA	BBBB	AAAA	BBBB	BBBB	BBBB	BBBB	BBBB	BBBB	AABB	AABB	AAAA	AAAB	BBBB	BBBB	BBBB	AAAA	BBBB	BBBB	AAAA	AABB	AAAA	BBBB	BBBB	AAAA	BBBB	BBBB	AAAB	ABBB	AABB	BBBB	AAAA	AAAA	BBBB	BBBB	BBBB	AAAA	BBBB	AAAB	AAAA	BBBB
US	RochdaleGold-Doree	BBBB	BBBB	AAAA	AAAA	BBBB	AAAA	AAAA	AAAA	BBBB	AAAA	BBBB	BBBB	BBBB	BBBB	BBBB	BBBB	BBBB	BBBB	AAAA	AAAA	ABBB	ABBB	ABBB	AAAB	ABBB	ABBB	AAAB	AAAA	AAAB	ABBB	ABBB	AAAB	ABBB	BBBB	AAAA	BBBB	BBBB	ABBB	AAAA	AAAA	ABBB	ABBB	ABBB	AAAA	ABBB	AAAA	AAAB	ABBB
US	TrailBlazerRusset	BBBB	BBBB	AAAA	AAAA	ABBB	AAAA	AAAA	AABB	NA	AABB	BBBB	BBBB	AABB	ABBB	BBBB	BBBB	ABBB	ABBB	AAAA	AABB	BBBB	BBBB	BBBB	AAAA	BBBB	BBBB	AAAA	AAAB	AAAA	BBBB	BBBB	AAAA	BBBB	BBBB	AAAA	ABBB	ABBB	BBBB	AAAA	AAAA	BBBB	BBBB	ABBB	AAAB	BBBB	AAAB	AAAA	BBBB
US	Rosa	ABBB	ABBB	AAAA	AAAB	BBBB	AAAB	AAAB	AAAA	BBBB	AAAA	BBBB	BBBB	BBBB	ABBB	BBBB	BBBB	BBBB	BBBB	AAAA	AAAA	BBBB	BBBB	BBBB	AAAA	BBBB	BBBB	AAAA	AAAA	AAAA	BBBB	BBBB	AAAA	BBBB	BBBB	AAAA	BBBB	BBBB	BBBB	AAAA	AAAB	ABBB	BBBB	BBBB	AAAA	BBBB	AAAA	AAAA	BBBB
US	Sebago	BBBB	BBBB	AAAA	AAAA	BBBB	AAAA	AAAA	AAAA	BBBB	AAAA	BBBB	BBBB	BBBB	BBBB	BBBB	BBBB	ABBB	ABBB	AAAA	AAAB	BBBB	BBBB	BBBB	AAAA	BBBB	BBBB	AAAA	AAAB	AAAA	BBBB	BBBB	AAAA	BBBB	BBBB	AAAA	ABBB	ABBB	BBBB	AAAA	AAAA	BBBB	BBBB	ABBB	AABB	BBBB	AABB	AAAA	BBBB
US	Tundra	BBBB	BBBB	AAAA	AAAA	BBBB	AAAA	AAAA	AAAB	ABBB	AAAB	BBBB	ABBB	ABBB	BBBB	BBBB	BBBB	BBBB	BBBB	AAAA	AAAA	AABB	AABB	AABB	AABB	AABB	AABB	AABB	AAAA	AABB	AABB	AABB	AABB	AABB	BBBB	AAAA	BBBB	BBBB	NA	AAAA	AAAA	ABBB	AABB	BBBB	AAAA	AABB	AAAA	AABB	AABB
US	Andover	BBBB	BBBB	AABB	AAAB	ABBB	AAAB	AAAA	AAAB	ABBB	AAAB	ABBB	BBBB	ABBB	ABBB	BBBB	BBBB	BBBB	BBBB	AAAB	AAAA	ABBB	ABBB	ABBB	AAAB	ABBB	ABBB	AAAB	AAAA	AAAB	ABBB	ABBB	AAAB	ABBB	BBBB	AAAA	ABBB	BBBB	ABBB	AAAB	AAAB	ABBB	ABBB	BBBB	AAAB	ABBB	AAAB	AAAB	ABBB
US	CanelaRusset	BBBB	BBBB	AAAA	AAAA	BBBB	AAAA	AAAA	AAAA	BBBB	AAAA	BBBB	ABBB	BBBB	BBBB	BBBB	BBBB	BBBB	BBBB	AAAA	AAAA	BBBB	BBBB	BBBB	AAAA	BBBB	BBBB	AAAA	AAAA	AAAA	BBBB	BBBB	AAAA	BBBB	BBBB	AAAB	ABBB	BBBB	NA	AAAA	AAAA	BBBB	BBBB	NA	AAAB	BBBB	AAAB	AAAA	BBBB
US	GrandFalls	BBBB	BBBB	AAAA	AAAA	BBBB	AAAA	AAAA	AAAA	BBBB	AAAA	BBBB	BBBB	BBBB	BBBB	ABBB	ABBB	BBBB	BBBB	AAAA	AAAA	ABBB	ABBB	ABBB	AAAB	ABBB	ABBB	AAAB	AAAA	AAAB	ABBB	ABBB	AAAB	ABBB	ABBB	AAAA	BBBB	BBBB	ABBB	AAAA	AAAB	ABBB	ABBB	BBBB	AAAA	ABBB	AAAA	AAAB	ABBB
US	HighlandRusset	ABBB	ABBB	AAAA	AAAA	ABBB	AAAA	AAAA	AAAB	ABBB	AAAB	BBBB	BBBB	ABBB	BBBB	BBBB	BBBB	BBBB	BBBB	AAAA	AAAA	BBBB	BBBB	BBBB	AAAA	BBBB	BBBB	AAAA	AAAA	AAAA	BBBB	BBBB	AAAA	BBBB	BBBB	AAAB	BBBB	BBBB	BBBB	AAAA	AAAA	BBBB	BBBB	BBBB	AAAA	BBBB	AAAA	AAAA	BBBB
US	IvoryCrisp	BBBB	BBBB	AAAA	AAAA	BBBB	AAAA	AAAA	AAAA	BBBB	AAAA	BBBB	BBBB	BBBB	BBBB	ABBB	ABBB	ABBB	ABBB	AAAA	AAAB	ABBB	ABBB	ABBB	AAAB	ABBB	ABBB	AAAB	AAAB	AAAB	ABBB	ABBB	AAAB	ABBB	ABBB	AAAA	ABBB	ABBB	ABBB	AAAA	AAAA	ABBB	ABBB	ABBB	AAAA	ABBB	AAAB	AAAB	ABBB
US	LaChipper	BBBB	BBBB	AAAA	AAAA	BBBB	AAAA	AAAA	AAAA	BBBB	AAAA	BBBB	BBBB	BBBB	ABBB	ABBB	ABBB	ABBB	ABBB	AAAA	AAAB	BBBB	BBBB	BBBB	AAAA	BBBB	BBBB	AAAA	AAAB	AAAA	BBBB	BBBB	AAAA	BBBB	ABBB	AAAA	ABBB	ABBB	BBBB	AAAA	AAAB	BBBB	BBBB	BBBB	AAAB	BBBB	AAAB	AAAA	BBBB
US	Modoc	ABBB	ABBB	AAAA	AAAA	BBBB	AAAA	AAAA	AAAA	BBBB	AAAA	ABBB	BBBB	BBBB	BBBB	BBBB	BBBB	BBBB	BBBB	AAAB	AAAA	BBBB	BBBB	BBBB	AAAA	BBBB	BBBB	AAAA	AAAA	AAAA	BBBB	BBBB	AAAA	BBBB	BBBB	AAAA	BBBB	BBBB	BBBB	AAAB	AAAB	BBBB	BBBB	BBBB	AAAA	BBBB	AAAA	AAAA	BBBB
US	Kalkaska	BBBB	BBBB	AAAA	AAAA	BBBB	AAAA	AAAA	AAAA	BBBB	AAAA	BBBB	BBBB	BBBB	BBBB	BBBB	BBBB	BBBB	ABBB	AAAA	AAAB	BBBB	BBBB	BBBB	AAAA	BBBB	BBBB	AAAA	AAAA	AAAA	BBBB	BBBB	AAAA	BBBB	BBBB	AAAA	BBBB	BBBB	ABBB	AAAA	AAAA	BBBB	BBBB	BBBB	AAAB	BBBB	AAAA	AAAA	BBBB
US	RedMaria	BBBB	BBBB	AAAA	AAAA	BBBB	AAAA	AAAA	AAAA	BBBB	AAAA	BBBB	BBBB	BBBB	BBBB	BBBB	BBBB	BBBB	BBBB	AAAA	AAAA	ABBB	ABBB	ABBB	AAAB	ABBB	ABBB	AAAB	AAAA	AAAB	ABBB	ABBB	AAAB	ABBB	BBBB	AAAA	BBBB	BBBB	BBBB	AAAA	AABB	ABBB	ABBB	BBBB	AAAA	ABBB	AAAA	AAAB	ABBB
US	Lamoka	ABBB	ABBB	AAAA	AAAA	ABBB	AAAA	AAAA	AABB	AABB	AABB	BBBB	ABBB	AABB	ABBB	BBBB	BBBB	ABBB	ABBB	AAAA	AAAB	ABBB	ABBB	ABBB	AAAB	ABBB	ABBB	AAAB	AAAB	AAAB	ABBB	ABBB	AAAB	ABBB	BBBB	AAAA	BBBB	ABBB	BBBB	AAAA	AAAB	ABBB	ABBB	BBBB	AAAA	ABBB	AAAA	AAAB	ABBB
US	Winema	BBBB	BBBB	AAAA	AAAA	BBBB	AAAA	AAAA	AAAA	BBBB	AAAA	ABBB	ABBB	BBBB	BBBB	ABBB	ABBB	BBBB	BBBB	AAAB	AAAA	BBBB	BBBB	BBBB	AAAA	BBBB	BBBB	AAAA	AAAB	AAAA	BBBB	BBBB	AAAA	BBBB	BBBB	AAAA	BBBB	ABBB	BBBB	AAAA	AAAA	BBBB	BBBB	BBBB	AAAA	BBBB	AAAA	AAAA	BBBB
US	YankeeChipper	ABBB	ABBB	AAAB	AAAB	BBBB	AAAB	AAAA	AAAB	ABBB	AAAB	BBBB	BBBB	ABBB	AABB	BBBB	BBBB	ABBB	ABBB	AAAA	AAAA	ABBB	ABBB	ABBB	AAAB	ABBB	ABBB	AAAB	AAAB	AAAB	ABBB	ABBB	AAAB	ABBB	BBBB	AAAA	BBBB	ABBB	ABBB	AAAA	AAAA	ABBB	ABBB	BBBB	AAAA	ABBB	AAAA	AAAB	ABBB
US	RussetBurbank	BBBB	BBBB	AAAA	AAAA	BBBB	AAAA	AAAA	AAAA	BBBB	AAAA	BBBB	BBBB	BBBB	BBBB	BBBB	BBBB	BBBB	BBBB	AAAA	AAAA	ABBB	ABBB	ABBB	AAAB	ABBB	ABBB	AAAB	AAAA	AAAB	ABBB	ABBB	AAAB	ABBB	BBBB	AAAB	BBBB	BBBB	ABBB	AAAA	AAAA	ABBB	ABBB	BBBB	AAAA	ABBB	AAAA	AAAB	ABBB
US	EarlyRose	BBBB	BBBB	AAAA	AAAA	BBBB	AAAA	AAAA	AAAA	BBBB	AAAA	BBBB	BBBB	BBBB	BBBB	ABBB	ABBB	BBBB	BBBB	AAAA	AAAA	ABBB	ABBB	ABBB	AAAB	ABBB	ABBB	AAAB	AAAA	AAAB	ABBB	ABBB	AAAB	ABBB	ABBB	AAAA	ABBB	BBBB	ABBB	AAAA	AAAA	ABBB	ABBB	ABBB	AAAB	ABBB	AAAB	AAAB	ABBB
US	GreenMountain	BBBB	BBBB	AAAA	AAAA	BBBB	AAAA	AAAA	AAAA	BBBB	AAAA	BBBB	BBBB	BBBB	BBBB	ABBB	ABBB	BBBB	BBBB	AAAA	AAAA	BBBB	BBBB	BBBB	AAAA	BBBB	BBBB	AAAA	AAAA	AAAA	BBBB	BBBB	AAAA	BBBB	ABBB	AAAB	ABBB	BBBB	BBBB	AAAA	AAAA	BBBB	BBBB	ABBB	AAAB	BBBB	AAAB	AAAA	BBBB
US	BakeKing	ABBB	ABBB	AAAA	AAAA	BBBB	AAAA	AAAA	AAAA	BBBB	AAAA	BBBB	BBBB	BBBB	BBBB	ABBB	ABBB	BBBB	BBBB	AAAA	AAAA	BBBB	BBBB	BBBB	AAAA	BBBB	BBBB	AAAA	AAAA	AAAA	BBBB	BBBB	AAAA	BBBB	ABBB	AAAB	BBBB	BBBB	BBBB	AAAA	AAAA	BBBB	BBBB	BBBB	AAAA	BBBB	AAAA	AAAA	BBBB
US	Penobscot	BBBB	BBBB	AAAA	AAAB	BBBB	AAAB	AAAA	AAAA	BBBB	AAAA	ABBB	BBBB	BBBB	ABBB	ABBB	ABBB	ABBB	ABBB	AAAB	AAAB	BBBB	BBBB	BBBB	AAAA	BBBB	BBBB	AAAA	AAAB	AAAA	BBBB	BBBB	AAAA	BBBB	AABB	AAAA	BBBB	ABBB	ABBB	AAAB	AAAB	BBBB	BBBB	BBBB	AAAA	BBBB	AAAA	AAAA	ABBB
US	Gemchip	BBBB	BBBB	AAAA	AAAA	BBBB	AAAA	AAAB	AAAA	BBBB	AAAA	BBBB	BBBB	BBBB	ABBB	BBBB	BBBB	ABBB	ABBB	AAAA	AAAB	ABBB	ABBB	ABBB	AAAB	ABBB	ABBB	AAAB	AABB	AAAB	ABBB	ABBB	AAAB	ABBB	BBBB	AAAA	BBBB	ABBB	ABBB	AAAA	AAAA	ABBB	ABBB	BBBB	AAAA	ABBB	AAAA	AAAB	ABBB
Others	IrishCobbler	BBBB	BBBB	AAAA	AAAB	BBBB	AAAB	AAAA	AAAA	BBBB	AAAA	BBBB	BBBB	BBBB	BBBB	BBBB	BBBB	BBBB	BBBB	AAAA	AAAA	ABBB	ABBB	ABBB	AAAB	ABBB	ABBB	AAAB	AAAA	AAAB	ABBB	ABBB	AAAB	ABBB	BBBB	AAAB	BBBB	BBBB	ABBB	AAAA	AAAA	ABBB	ABBB	BBBB	AAAA	ABBB	AAAA	AAAB	ABBB
Others	Hindenburg	BBBB	BBBB	AAAA	AAAA	BBBB	AAAA	AAAA	AAAB	ABBB	AAAB	BBBB	BBBB	ABBB	BBBB	ABBB	ABBB	BBBB	BBBB	AAAA	AAAA	ABBB	ABBB	ABBB	AAAB	ABBB	ABBB	AAAB	AAAA	AAAB	ABBB	ABBB	AAAB	ABBB	ABBB	AAAA	BBBB	BBBB	ABBB	AAAA	AAAA	ABBB	ABBB	ABBB	AAAA	ABBB	AAAA	AAAB	ABBB
Others	Laura	BBBB	BBBB	AAAA	AAAA	BBBB	AAAA	AAAA	AAAA	BBBB	AAAA	ABBB	BBBB	BBBB	BBBB	BBBB	BBBB	BBBB	BBBB	AABB	AAAA	AABB	AABB	AABB	AABB	AABB	AABB	AABB	AAAA	AABB	AABB	AABB	AABB	AABB	BBBB	AAAB	BBBB	BBBB	AABB	AAAB	AAAA	AABB	AABB	BBBB	AAAA	AABB	AAAA	AABB	AABB
Others	RedRascal	AABB	AABB	AAAA	AAAA	BBBB	AAAA	AAAA	AAAB	BBBB	AAAB	BBBB	BBBB	ABBB	ABBB	BBBB	BBBB	BBBB	ABBB	AAAA	AAAB	BBBB	BBBB	BBBB	AAAA	BBBB	BBBB	AAAA	AAAA	AAAA	BBBB	BBBB	AAAA	BBBB	BBBB	AAAA	BBBB	BBBB	ABBB	AAAA	AAAB	BBBB	BBBB	BBBB	AAAA	BBBB	AAAA	AAAA	ABBB
Others	Tamasha	BBBB	BBBB	AAAA	AAAA	BBBB	AAAA	AAAA	AAAA	BBBB	AAAA	BBBB	ABBB	BBBB	BBBB	BBBB	BBBB	ABBB	ABBB	AAAA	AAAB	BBBB	BBBB	BBBB	AAAA	BBBB	BBBB	AAAA	AAAB	AAAA	BBBB	BBBB	AAAA	BBBB	BBBB	AAAA	BBBB	ABBB	BBBB	AAAA	AAAB	BBBB	BBBB	ABBB	AAAA	BBBB	AAAA	AAAA	BBBB
Others	Elba	BBBB	BBBB	AAAA	AAAA	BBBB	AAAA	AAAA	AAAA	BBBB	AAAA	ABBB	ABBB	BBBB	BBBB	BBBB	BBBB	AABB	AABB	AAAB	AABB	BBBB	BBBB	BBBB	AAAA	BBBB	BBBB	AAAA	AABB	AAAA	BBBB	BBBB	AAAA	BBBB	BBBB	AAAB	BBBB	AABB	BBBB	AAAB	AAAA	BBBB	BBBB	BBBB	AAAA	BBBB	AAAA	AAAA	BBBB
Others	Exploits	BBBB	BBBB	AAAA	AAAA	BBBB	AAAA	AAAA	AAAB	ABBB	AAAB	BBBB	BBBB	ABBB	BBBB	BBBB	BBBB	BBBB	BBBB	AAAA	AAAA	ABBB	ABBB	ABBB	AAAB	ABBB	ABBB	AAAB	AAAA	AAAB	ABBB	BBBB	AAAB	ABBB	BBBB	AAAA	ABBB	BBBB	ABBB	AAAA	AAAA	ABBB	ABBB	ABBB	AAAB	ABBB	AAAB	AAAA	ABBB
Others	PurplePeruvian	BBBB	BBBB	AAAA	AAAA	BBBB	AAAA	AAAA	AAAA	BBBB	AAAA	BBBB	BBBB	BBBB	BBBB	BBBB	BBBB	ABBB	ABBB	AAAA	AAAB	BBBB	BBBB	BBBB	AAAA	BBBB	BBBB	AAAA	AAAA	AAAA	BBBB	BBBB	AAAA	BBBB	BBBB	AABB	BBBB	BBBB	BBBB	AAAA	AAAA	BBBB	ABBB	BBBB	AAAA	BBBB	AAAA	AAAA	BBBB
Others	Arachy	BBBB	BBBB	AAAA	AAAA	BBBB	AAAA	AAAA	AAAA	BBBB	AAAA	BBBB	BBBB	BBBB	ABBB	BBBB	BBBB	BBBB	BBBB	AAAA	AAAA	BBBB	BBBB	BBBB	AAAA	BBBB	BBBB	AAAA	AAAB	AAAA	BBBB	BBBB	AAAA	BBBB	BBBB	AAAB	ABBB	ABBB	BBBB	AAAA	AAAB	BBBB	BBBB	BBBB	AAAB	BBBB	AAAB	AAAA	BBBB
Others	Bintje	AABB	AABB	AAAA	AAAA	BBBB	AAAA	AAAA	AAAA	BBBB	AAAA	BBBB	BBBB	BBBB	ABBB	BBBB	BBBB	BBBB	BBBB	AAAB	AAAA	BBBB	BBBB	BBBB	AAAA	BBBB	BBBB	AAAA	AAAA	AAAA	BBBB	BBBB	AAAA	BBBB	BBBB	AAAB	BBBB	BBBB	BBBB	AAAB	AAAB	BBBB	BBBB	BBBB	AAAA	BBBB	AAAA	AAAA	BBBB
Others	Spunta	BBBB	BBBB	AAAA	AAAA	BBBB	AAAA	AAAA	AAAA	BBBB	AAAA	BBBB	BBBB	BBBB	BBBB	BBBB	BBBB	BBBB	BBBB	AAAA	AAAA	BBBB	BBBB	BBBB	AAAA	BBBB	BBBB	AAAA	AAAA	AAAA	BBBB	BBBB	AAAA	BBBB	BBBB	AAAA	ABBB	BBBB	BBBB	AAAA	AAAA	BBBB	BBBB	BBBB	AAAB	BBBB	AAAA	AAAA	BBBB
Others	Sante	BBBB	BBBB	AAAA	AAAA	BBBB	AAAA	AAAA	AAAA	BBBB	AAAA	BBBB	BBBB	BBBB	BBBB	BBBB	BBBB	BBBB	BBBB	AAAB	AAAA	ABBB	ABBB	ABBB	AAAB	ABBB	ABBB	AAAB	AAAA	AAAB	ABBB	ABBB	AAAB	ABBB	BBBB	AAAB	BBBB	BBBB	ABBB	AAAA	AAAA	ABBB	ABBB	BBBB	AAAA	ABBB	AAAA	AAAB	ABBB
Others	Raja	ABBB	ABBB	AAAB	AAAA	BBBB	AAAA	AAAA	NA	NA	AABB	BBBB	BBBB	ABBB	BBBB	BBBB	BBBB	BBBB	BBBB	AAAB	AAAA	BBBB	BBBB	BBBB	AAAA	BBBB	BBBB	AAAA	AAAB	AAAA	BBBB	BBBB	AAAA	BBBB	BBBB	AAAA	BBBB	ABBB	BBBB	AAAA	AAAB	BBBB	BBBB	ABBB	AAAA	BBBB	AAAA	AAAA	BBBB
Others	Belarus3	BBBB	BBBB	AAAA	AAAA	BBBB	AAAA	AAAA	AAAA	BBBB	AAAA	BBBB	BBBB	BBBB	ABBB	BBBB	BBBB	ABBB	ABBB	AAAA	AAAB	BBBB	BBBB	BBBB	AAAA	BBBB	BBBB	AAAA	AAAB	AAAA	BBBB	BBBB	AAAA	BBBB	BBBB	AAAA	BBBB	ABBB	BBBB	AAAA	AAAA	BBBB	BBBB	BBBB	AAAA	BBBB	AAAA	AAAA	BBBB
Others	Russia12	ABBB	ABBB	AAAA	AAAB	BBBB	AAAB	AAAA	AAAA	BBBB	AAAA	BBBB	BBBB	BBBB	BBBB	BBBB	BBBB	BBBB	BBBB	AAAB	AAAA	BBBB	BBBB	BBBB	AAAA	BBBB	BBBB	AAAA	AAAA	AAAA	BBBB	BBBB	AAAA	BBBB	BBBB	AAAA	BBBB	BBBB	ABBB	AAAA	AAAB	BBBB	BBBB	BBBB	AAAA	BBBB	AAAA	AAAA	ABBB
Others	Eba	AABB	AABB	AAAA	AAAA	BBBB	AAAA	AAAA	AAAA	BBBB	AAAA	BBBB	BBBB	BBBB	ABBB	BBBB	BBBB	BBBB	BBBB	AAAA	AAAA	BBBB	BBBB	BBBB	AAAA	BBBB	BBBB	AAAA	AAAB	AAAA	BBBB	BBBB	AAAA	BBBB	BBBB	AABB	BBBB	ABBB	ABBB	AAAA	AAAA	BBBB	BBBB	BBBB	AAAA	BBBB	AAAA	AAAA	BBBB
Others	Elkana	BBBB	BBBB	AAAA	AAAA	BBBB	AAAA	AAAB	AAAA	BBBB	AAAA	BBBB	ABBB	ABBB	BBBB	BBBB	BBBB	ABBB	ABBB	AAAA	AAAB	BBBB	BBBB	BBBB	AAAA	BBBB	BBBB	AAAA	AAAB	AAAA	BBBB	BBBB	AAAA	BBBB	BBBB	AAAA	BBBB	ABBB	BBBB	AAAB	AAAA	BBBB	BBBB	AABB	AAAA	BBBB	AAAA	AAAA	BBBB
Others	Tanja	BBBB	BBBB	AAAA	AAAA	BBBB	AAAA	AAAA	AAAA	BBBB	AAAA	BBBB	BBBB	BBBB	ABBB	BBBB	BBBB	ABBB	ABBB	AAAA	AAAB	BBBB	BBBB	BBBB	AAAA	BBBB	BBBB	AAAA	AAAB	AAAA	BBBB	BBBB	AAAA	BBBB	BBBB	AAAA	BBBB	ABBB	BBBB	AAAB	AAAA	BBBB	BBBB	ABBB	AAAA	BBBB	AAAA	AAAA	BBBB
Others	PentlandCrown	BBBB	BBBB	AAAA	AAAA	BBBB	AAAA	AAAA	AABB	ABBB	AABB	BBBB	ABBB	AABB	BBBB	BBBB	BBBB	AABB	AABB	AAAA	AABB	BBBB	BBBB	BBBB	AAAA	BBBB	BBBB	AAAA	AAAB	AAAA	BBBB	BBBB	AAAA	BBBB	BBBB	AAAA	ABBB	ABBB	ABBB	AAAA	AAAA	BBBB	BBBB	BBBB	AAAB	BBBB	AAAB	AAAA	ABBB
Others	PentlandDell	BBBB	BBBB	AAAA	AAAA	BBBB	AAAA	AAAB	AAAA	BBBB	AAAA	BBBB	BBBB	BBBB	ABBB	BBBB	BBBB	BBBB	BBBB	AAAA	AAAA	ABBB	ABBB	ABBB	AAAB	ABBB	ABBB	AAAB	AAAA	AAAB	ABBB	ABBB	AAAB	ABBB	BBBB	AAAA	BBBB	BBBB	ABBB	AAAA	AAAA	ABBB	ABBB	AABB	AAAA	ABBB	AAAA	AAAB	ABBB
Others	Kexin4	BBBB	BBBB	AAAA	AAAA	BBBB	AAAA	AAAA	AAAA	BBBB	AAAA	BBBB	BBBB	BBBB	AABB	ABBB	ABBB	ABBB	ABBB	AAAA	AAAB	BBBB	BBBB	BBBB	AAAA	BBBB	BBBB	AAAA	AAAB	AAAA	BBBB	BBBB	AAAA	BBBB	ABBB	AAAA	ABBB	ABBB	BBBB	AAAA	AAAB	BBBB	BBBB	BBBB	AAAA	BBBB	AAAB	AAAA	BBBB
Others	PapaNegras	ABBB	ABBB	AABB	AAAB	BBBB	AAAB	AAAB	AABB	AABB	NA	BBBB	BBBB	AABB	ABBB	BBBB	BBBB	BBBB	BBBB	AAAA	AAAA	BBBB	BBBB	BBBB	AAAA	BBBB	BBBB	AAAA	AAAA	AAAA	BBBB	BBBB	AAAA	BBBB	BBBB	AAAA	BBBB	BBBB	BBBB	AAAB	AAAA	BBBB	BBBB	BBBB	AAAA	BBBB	AAAA	AAAA	BBBB
Others	76B54-2	ABBB	ABBB	AAAA	AAAB	BBBB	AAAB	AAAA	AAAA	BBBB	AAAA	BBBB	BBBB	ABBB	BBBB	ABBB	ABBB	BBBB	BBBB	AAAB	AAAA	ABBB	ABBB	ABBB	AAAA	BBBB	ABBB	AAAB	AAAA	AAAB	ABBB	ABBB	AAAB	ABBB	ABBB	AAAA	BBBB	BBBB	ABBB	AABB	AAAA	ABBB	ABBB	BBBB	AAAA	ABBB	AAAA	AAAB	ABBB
Others	HAt-22	BBBB	BBBB	AAAB	AAAA	ABBB	AAAA	AAAA	AAAA	BBBB	AAAA	BBBB	BBBB	BBBB	BBBB	NA	NA	BBBB	BBBB	AAAA	AAAA	ABBB	ABBB	ABBB	AAAB	ABBB	ABBB	AAAB	AAAA	AAAB	ABBB	ABBB	AAAB	ABBB	ABBB	AAAA	BBBB	BBBB	ABBB	AAAA	AAAA	ABBB	ABBB	BBBB	AAAA	ABBB	AAAA	AAAB	ABBB
Others	R5	AABB	AABB	AAAA	AAAA	BBBB	AAAA	AAAA	AAAA	BBBB	AAAA	AABB	BBBB	BBBB	BBBB	ABBB	ABBB	BBBB	BBBB	NA	AAAA	BBBB	BBBB	BBBB	AAAA	BBBB	BBBB	AAAA	AAAA	AAAA	BBBB	BBBB	AAAA	BBBB	ABBB	AAAB	BBBB	BBBB	BBBB	AAAB	AAAA	BBBB	BBBB	ABBB	AAAA	BBBB	AAAA	AAAA	BBBB
Others	B9482-3	BBBB	BBBB	AAAA	AAAA	BBBB	AAAA	AAAA	AAAA	BBBB	AAAA	BBBB	BBBB	BBBB	BBBB	ABBB	ABBB	BBBB	BBBB	AAAA	AAAA	ABBB	ABBB	ABBB	AAAB	ABBB	ABBB	AAAB	AAAA	AAAB	ABBB	ABBB	AAAB	ABBB	ABBB	AAAA	BBBB	BBBB	ABBB	AAAA	AAAA	ABBB	ABBB	BBBB	AAAA	ABBB	AAAA	AAAB	ABBB
Others	1833	BBBB	BBBB	AAAA	AAAA	BBBB	AAAA	AAAB	AAAB	ABBB	AAAB	AABB	BBBB	ABBB	ABBB	BBBB	BBBB	ABBB	ABBB	AABB	AAAB	BBBB	BBBB	BBBB	AAAA	BBBB	BBBB	AAAA	AAAB	AAAA	BBBB	BBBB	AAAA	BBBB	BBBB	AAAA	ABBB	ABBB	BBBB	AABB	AAAB	BBBB	BBBB	ABBB	AAAB	BBBB	AAAB	AAAA	BBBB
Others	2048	BBBB	BBBB	AAAB	AAAA	BBBB	AAAA	AABB	AAAA	BBBB	AAAA	AABB	ABBB	BBBB	ABBB	ABBB	AABB	ABBB	ABBB	AAAB	AAAB	BBBB	BBBB	BBBB	AAAA	BBBB	BBBB	AAAA	AAAB	AAAA	BBBB	BBBB	AAAA	BBBB	AABB	AAAB	BBBB	ABBB	BBBB	AAAB	AAAB	BBBB	BBBB	ABBB	AAAA	ABBB	AAAA	AAAA	BBBB
Others	CO09551_7W	BBBB	BBBB	AAAA	NA	ABBB	AABB	AAAB	AAAB	ABBB	AAAB	BBBB	ABBB	ABBB	BBBB	BBBB	BBBB	ABBB	ABBB	AAAA	AAAA	AABB	AABB	AABB	AABB	AABB	AABB	AABB	AAAB	AABB	AABB	AABB	AABB	AABB	BBBB	AAAA	BBBB	ABBB	AABB	AAAA	AAAA	AABB	AABB	BBBB	AAAA	AABB	AAAA	NA	AABB
Others	CO97043_14W	BBBB	BBBB	AAAA	AAAA	ABBB	AAAA	AAAA	AAAA	BBBB	AAAA	BBBB	BBBB	BBBB	BBBB	BBBB	BBBB	BBBB	BBBB	AAAA	AAAA	BBBB	BBBB	BBBB	AAAA	BBBB	BBBB	AAAA	AAAA	AAAA	BBBB	BBBB	AAAA	BBBB	BBBB	AAAA	AABB	BBBB	BBBB	AAAA	AAAB	BBBB	BBBB	BBBB	AABB	BBBB	AABB	AAAA	BBBB
Others	MayQueen	ABBB	ABBB	AAAA	AAAA	BBBB	AAAA	AAAA	AAAA	BBBB	AAAA	BBBB	BBBB	BBBB	BBBB	ABBB	ABBB	BBBB	BBBB	AAAA	AAAA	BBBB	BBBB	BBBB	AAAA	BBBB	BBBB	AAAA	AAAA	AAAA	BBBB	BBBB	AAAA	BBBB	ABBB	AAAA	ABBB	BBBB	BBBB	AAAA	AAAA	BBBB	BBBB	ABBB	AAAB	BBBB	AAAB	AAAA	BBBB
Others	Triumph	BBBB	BBBB	AAAA	AAAB	BBBB	AAAB	AAAA	AAAA	BBBB	AAAA	BBBB	BBBB	BBBB	BBBB	BBBB	BBBB	BBBB	BBBB	AAAA	AAAA	BBBB	BBBB	BBBB	AAAA	BBBB	BBBB	AAAA	AAAA	AAAA	BBBB	BBBB	AAAA	BBBB	BBBB	AAAB	BBBB	BBBB	BBBB	AAAA	AAAA	BBBB	BBBB	BBBB	AAAA	BBBB	AAAA	AAAA	BBBB
[truncated: 3,929 more columns]
