# Supplementary material for: Analysis of genetic diversity and population structure among cultivated potato clones from Korea and global breeding programs
Source: Sci Rep. 2022 Jun 21;12:10462. doi: 10.1038/s41598-022-12874-2 (PMC9213424; doi:10.1038/s41598-022-12874-2)
Supplement: Supplementary file 9 — Supplementary Information 9. [file 41598_2022_12874_MOESM9_ESM.xlsx]

## Sheet: Blad1
clone name	pop	ploidy	format	solcap_snp_c1_3853	solcap_snp_c1_3854	solcap_snp_c1_4615	solcap_snp_c2_49935	solcap_snp_c1_6668	solcap_snp_c2_49938	solcap_snp_c1_14211	solcap_snp_c2_49925	solcap_snp_c2_53077	solcap_snp_c2_49918	solcap_snp_c1_1684	solcap_snp_c2_6684	solcap_snp_c2_49906	solcap_snp_c2_49722	solcap_snp_c2_56594	solcap_snp_c2_49937	solcap_snp_c2_53432	solcap_snp_c2_4754	solcap_snp_c1_3199	solcap_snp_c2_4907	solcap_snp_c2_55621	solcap_snp_c2_34940	solcap_snp_c2_2874	solcap_snp_c1_15853	solcap_snp_c1_15855	solcap_snp_c2_56843	solcap_snp_c2_27681	solcap_snp_c2_9723	solcap_snp_c1_6795	solcap_snp_c1_8535	solcap_snp_c2_694	solcap_snp_c2_2871	solcap_snp_c2_55113	solcap_snp_c2_27881	solcap_snp_c1_14663	solcap_snp_c2_12167	solcap_snp_c2_9724	solcap_snp_c2_2591	solcap_snp_c2_7328	solcap_snp_c2_27879	solcap_snp_c2_43984	solcap_snp_c2_32111	solcap_snp_c2_49732	solcap_snp_c1_3850	solcap_snp_c2_42829	solcap_snp_c1_3895
Norin1	tetraploid	4	BiA	ABBB	ABBB	AAAA	AAAA	BBBB	AAAA	AAAA	AAAA	BBBB	AAAA	BBBB	BBBB	BBBB	BBBB	BBBB	BBBB	BBBB	BBBB	AAAB	AAAA	BBBB	BBBB	BBBB	AAAA	BBBB	BBBB	AAAA	AAAA	AAAA	BBBB	BBBB	AAAA	BBBB	BBBB	AAAB	BBBB	BBBB	BBBB	AAAB	AAAA	BBBB	BBBB	BBBB	AAAA	BBBB	AAAA
Eniwa	tetraploid	4	BiA	BBBB	BBBB	AAAA	AAAA	BBBB	AAAA	AAAA	AAAA	BBBB	AAAA	BBBB	BBBB	BBBB	BBBB	AABB	AABB	BBBB	BBBB	AAAA	AAAA	ABBB	ABBB	ABBB	AAAB	ABBB	ABBB	AAAB	AAAA	AAAB	ABBB	ABBB	AAAB	ABBB	ABBB	AAAA	BBBB	BBBB	ABBB	AAAA	AAAA	ABBB	ABBB	ABBB	AAAA	ABBB	AAAA
Yukijiro	tetraploid	4	BiA	BBBB	BBBB	AAAA	AAAA	BBBB	AAAA	AAAA	AAAA	BBBB	AAAA	BBBB	ABBB	BBBB	ABBB	BBBB	BBBB	BBBB	BBBB	AAAA	AAAA	ABBB	ABBB	ABBB	AAAB	ABBB	ABBB	AAAB	AAAA	AAAB	ABBB	ABBB	AAAB	ABBB	BBBB	AAAA	BBBB	BBBB	ABBB	AAAA	AAAA	ABBB	ABBB	BBBB	AAAA	ABBB	AAAA
Chijiwa	tetraploid	4	BiA	BBBB	BBBB	AAAA	AAAB	BBBB	AAAB	AAAA	AAAA	BBBB	AAAA	BBBB	BBBB	BBBB	ABBB	BBBB	BBBB	BBBB	BBBB	AAAA	AAAA	BBBB	BBBB	BBBB	AAAA	BBBB	BBBB	AAAA	AAAA	AAAA	BBBB	BBBB	AAAA	BBBB	BBBB	AAAB	BBBB	BBBB	BBBB	AAAA	AAAB	ABBB	BBBB	BBBB	AAAA	BBBB	AAAA
Hokkai-aka	tetraploid	4	BiA	BBBB	BBBB	AAAA	AAAA	BBBB	AAAA	AAAB	AAAA	BBBB	AAAA	BBBB	BBBB	BBBB	BBBB	BBBB	BBBB	BBBB	BBBB	AAAA	AAAA	ABBB	ABBB	ABBB	AAAB	ABBB	ABBB	AAAB	AAAA	AAAB	ABBB	ABBB	AAAB	ABBB	BBBB	AAAB	BBBB	BBBB	ABBB	AAAA	AABB	ABBB	ABBB	BBBB	AAAA	ABBB	AAAA
Shiretoko	tetraploid	4	BiA	BBBB	BBBB	AAAA	AAAA	BBBB	AAAA	AAAA	AAAA	BBBB	AAAA	BBBB	BBBB	BBBB	BBBB	BBBB	BBBB	BBBB	BBBB	AAAA	AAAA	BBBB	BBBB	BBBB	AAAA	BBBB	BBBB	AAAA	AAAA	AAAA	BBBB	BBBB	AAAA	BBBB	BBBB	AAAB	ABBB	BBBB	ABBB	AAAA	AAAA	BBBB	BBBB	BBBB	AAAA	BBBB	AAAB
Bihoro	tetraploid	4	BiA	ABBB	ABBB	AAAA	AAAA	BBBB	AAAA	AAAA	AAAB	ABBB	AAAB	BBBB	BBBB	ABBB	BBBB	ABBB	ABBB	BBBB	BBBB	AAAB	AAAA	AABB	AABB	ABBB	AABB	AABB	AABB	AABB	AAAA	AABB	AABB	AABB	AABB	AABB	ABBB	AAAA	ABBB	BBBB	ABBB	AAAA	AAAA	AABB	AABB	NA	AAAB	AABB	AAAB
Tarumae	tetraploid	4	BiA	ABBB	ABBB	AAAA	AAAA	BBBB	AAAA	AAAA	AAAB	ABBB	AAAB	BBBB	BBBB	ABBB	BBBB	BBBB	BBBB	BBBB	BBBB	AAAA	AAAA	ABBB	BBBB	ABBB	AAAB	ABBB	ABBB	AAAB	AAAB	AAAB	ABBB	ABBB	AAAB	ABBB	BBBB	AAAA	ABBB	ABBB	BBBB	AAAA	AAAA	ABBB	ABBB	ABBB	AAAB	ABBB	AAAB
Dejima	tetraploid	4	BiA	BBBB	BBBB	AAAA	AAAA	BBBB	AAAA	AAAA	AAAA	BBBB	AAAA	BBBB	BBBB	BBBB	ABBB	BBBB	BBBB	ABBB	ABBB	AAAA	AAAB	BBBB	BBBB	BBBB	AAAA	BBBB	BBBB	AAAA	AAAB	AAAA	BBBB	BBBB	AAAA	BBBB	BBBB	AAAA	BBBB	ABBB	BBBB	AAAB	AAAB	BBBB	BBBB	BBBB	AAAA	BBBB	AAAA
Waseshiro	tetraploid	4	BiA	ABBB	ABBB	AAAA	AAAB	BBBB	AAAB	AAAA	AAAA	BBBB	AAAA	BBBB	BBBB	BBBB	ABBB	ABBB	ABBB	BBBB	BBBB	AAAB	AAAA	BBBB	BBBB	BBBB	AAAA	BBBB	BBBB	AAAA	AAAA	AAAA	BBBB	BBBB	AAAA	BBBB	ABBB	AAAB	BBBB	BBBB	BBBB	AAAB	AAAA	ABBB	BBBB	BBBB	AAAA	BBBB	AAAA
Toyoshiro	tetraploid	4	BiA	BBBB	BBBB	AAAA	AAAA	BBBB	AAAA	AAAA	AAAA	BBBB	AAAA	BBBB	ABBB	BBBB	BBBB	ABBB	ABBB	BBBB	BBBB	AAAA	AAAA	BBBB	BBBB	BBBB	AAAA	BBBB	BBBB	AAAA	AAAA	AAAA	BBBB	BBBB	AAAA	BBBB	ABBB	AAAA	BBBB	BBBB	ABBB	AAAA	AAAA	BBBB	BBBB	ABBB	AAAA	BBBB	AAAA
Norin2	tetraploid	4	BiA	BBBB	BBBB	AAAA	AAAA	BBBB	AAAA	AAAA	AAAA	BBBB	AAAA	BBBB	ABBB	BBBB	BBBB	BBBB	BBBB	BBBB	BBBB	AAAA	AAAA	ABBB	ABBB	ABBB	AAAB	ABBB	ABBB	AAAB	AAAA	AAAB	ABBB	ABBB	AAAB	ABBB	BBBB	AAAA	ABBB	BBBB	ABBB	AAAA	AAAA	ABBB	ABBB	BBBB	AAAB	ABBB	AAAB
Setoyutaka	tetraploid	4	BiA	BBBB	BBBB	AAAA	AAAA	BBBB	AAAA	AAAA	AAAA	BBBB	AAAA	BBBB	BBBB	BBBB	ABBB	BBBB	BBBB	BBBB	BBBB	AAAA	AAAA	BBBB	BBBB	BBBB	AAAA	BBBB	BBBB	AAAA	AAAA	AAAA	BBBB	BBBB	AAAA	BBBB	BBBB	AAAB	BBBB	BBBB	BBBB	AAAB	AAAA	BBBB	BBBB	BBBB	AAAA	BBBB	AAAA
Nishiyutaka	tetraploid	4	BiA	BBBB	BBBB	AAAA	AAAA	BBBB	AAAA	AAAA	AAAA	BBBB	AAAA	BBBB	BBBB	BBBB	BBBB	BBBB	BBBB	ABBB	ABBB	AAAA	AAAB	BBBB	BBBB	BBBB	AAAA	BBBB	BBBB	AAAA	AAAB	AAAA	BBBB	BBBB	AAAA	BBBB	BBBB	AAAA	BBBB	ABBB	BBBB	AAAA	AAAA	BBBB	BBBB	BBBB	AAAA	BBBB	AAAA
Hatsufubuki	tetraploid	4	BiA	BBBB	BBBB	AAAA	AAAA	BBBB	AAAA	AAAA	AAAA	BBBB	AAAA	BBBB	BBBB	BBBB	BBBB	ABBB	ABBB	BBBB	BBBB	AAAB	AAAA	ABBB	ABBB	ABBB	AAAB	ABBB	ABBB	AAAB	AAAA	AAAB	ABBB	ABBB	AAAB	ABBB	BBBB	AAAA	BBBB	BBBB	ABBB	AAAA	AAAA	ABBB	ABBB	BBBB	AAAA	ABBB	AAAA
Hokkaikogane	tetraploid	4	BiA	BBBB	BBBB	AAAA	AAAA	BBBB	AAAA	AAAA	AAAA	BBBB	AAAA	BBBB	BBBB	BBBB	BBBB	ABBB	ABBB	BBBB	BBBB	AAAA	AAAA	BBBB	BBBB	BBBB	AAAA	BBBB	BBBB	AAAA	AAAA	AAAA	BBBB	BBBB	AAAA	BBBB	ABBB	AAAA	BBBB	BBBB	ABBB	AAAA	AAAA	BBBB	BBBB	ABBB	AAAA	BBBB	AAAA
Konafubuki	tetraploid	4	BiA	BBBB	BBBB	AAAA	AAAA	BBBB	AAAA	AAAA	AAAB	ABBB	AAAB	BBBB	BBBB	ABBB	BBBB	ABBB	ABBB	BBBB	BBBB	AAAA	AAAA	BBBB	BBBB	BBBB	AAAA	BBBB	BBBB	AAAA	AAAA	AAAA	BBBB	BBBB	AAAA	BBBB	ABBB	AAAA	ABBB	BBBB	ABBB	AAAA	AAAA	BBBB	BBBB	AABB	AAAB	BBBB	AAAB
Toyo-akari	tetraploid	4	BiA	BBBB	BBBB	AAAA	AAAB	BBBB	AAAB	AAAA	AAAA	BBBB	AAAA	BBBB	BBBB	BBBB	BBBB	ABBB	ABBB	BBBB	BBBB	AAAB	AAAA	BBBB	BBBB	BBBB	AAAA	BBBB	BBBB	AAAA	AAAA	AAAA	BBBB	BBBB	AAAA	BBBB	BBBB	AAAA	ABBB	BBBB	BBBB	AAAA	AAAA	ABBB	BBBB	BBBB	AAAB	BBBB	AAAB
Meihou	tetraploid	4	BiA	BBBB	BBBB	AAAA	AAAB	BBBB	AAAB	AAAA	AAAA	BBBB	AAAA	BBBB	BBBB	BBBB	AAAB	BBBB	BBBB	BBBB	BBBB	AAAB	AAAA	BBBB	BBBB	BBBB	AAAA	BBBB	BBBB	AAAA	AAAA	AAAA	BBBB	BBBB	AAAA	BBBB	BBBB	AAAA	BBBB	BBBB	BBBB	AAAA	NA	BBBB	BBBB	BBBB	AAAA	BBBB	AAAA
Kita-akari	tetraploid	4	BiA	BBBB	BBBB	AAAA	AAAB	BBBB	AAAB	AAAA	AAAA	BBBB	AAAA	BBBB	BBBB	BBBB	BBBB	BBBB	BBBB	BBBB	BBBB	AAAA	AAAA	BBBB	BBBB	BBBB	AAAA	BBBB	BBBB	AAAA	AAAB	AAAA	BBBB	BBBB	AAAA	BBBB	BBBB	AABB	ABBB	ABBB	ABBB	AAAA	AAAA	ABBB	BBBB	BBBB	AAAB	BBBB	AAAB
Ezo-akari	tetraploid	4	BiA	BBBB	BBBB	AAAA	AAAB	BBBB	AAAB	AAAA	AAAA	BBBB	AAAA	BBBB	BBBB	BBBB	BBBB	BBBB	BBBB	BBBB	BBBB	AAAA	AAAA	ABBB	ABBB	ABBB	AAAB	ABBB	ABBB	AAAB	AAAB	AAAB	ABBB	ABBB	AAAB	ABBB	BBBB	AAAB	BBBB	ABBB	AABB	AAAA	AAAA	ABBB	ABBB	BBBB	AAAA	ABBB	AAAA
Touya	tetraploid	4	BiA	BBBB	BBBB	AAAA	AAAA	BBBB	AAAA	AAAA	AAAA	BBBB	AAAA	BBBB	BBBB	BBBB	ABBB	BBBB	BBBB	BBBB	BBBB	AAAA	AAAA	BBBB	BBBB	BBBB	AAAA	BBBB	BBBB	AAAA	AAAB	AAAA	BBBB	BBBB	AAAA	BBBB	BBBB	AAAB	BBBB	ABBB	ABBB	AAAA	AAAB	ABBB	BBBB	BBBB	AAAA	BBBB	AAAA
Chitose	tetraploid	4	BiA	BBBB	BBBB	AAAA	AAAB	BBBB	AAAB	AAAA	AAAA	BBBB	AAAA	BBBB	BBBB	BBBB	BBBB	ABBB	ABBB	BBBB	BBBB	AAAA	AAAA	BBBB	BBBB	BBBB	AAAA	BBBB	BBBB	AAAA	AAAA	AAAA	BBBB	BBBB	AAAA	BBBB	ABBB	AABB	BBBB	BBBB	BBBB	AAAA	AAAA	BBBB	BBBB	BBBB	AAAA	BBBB	AAAA
Musamaru	tetraploid	4	BiA	ABBB	ABBB	AAAB	AAAA	BBBB	AAAA	AAAA	AAAA	BBBB	AAAA	BBBB	BBBB	BBBB	BBBB	ABBB	ABBB	BBBB	BBBB	AAAA	AAAA	BBBB	BBBB	BBBB	AAAA	BBBB	BBBB	AAAA	AAAB	AAAA	BBBB	BBBB	AAAA	BBBB	ABBB	AAAB	ABBB	ABBB	AABB	AAAA	AAAA	ABBB	BBBB	BBBB	AAAB	BBBB	AAAB
Beni-akari	tetraploid	4	BiA	BBBB	BBBB	AAAA	AAAA	BBBB	AAAA	AAAB	AABB	AABB	NA	BBBB	BBBB	AABB	BBBB	BBBB	BBBB	BBBB	BBBB	AAAA	AAAA	BBBB	BBBB	BBBB	AAAA	BBBB	BBBB	AAAA	AAAA	AAAA	BBBB	BBBB	AAAA	BBBB	BBBB	AAAA	ABBB	BBBB	BBBB	AAAA	AAAA	BBBB	BBBB	ABBB	AAAB	BBBB	AAAA
Sakurafubuki	tetraploid	4	BiA	BBBB	BBBB	AAAA	AAAB	BBBB	AAAB	AAAA	AAAB	ABBB	AAAB	BBBB	BBBB	ABBB	BBBB	AABB	AABB	BBBB	BBBB	AAAB	AAAA	BBBB	BBBB	BBBB	AAAA	BBBB	BBBB	AAAA	AAAA	AAAA	BBBB	BBBB	AAAA	BBBB	ABBB	AAAA	ABBB	BBBB	BBBB	AAAA	AAAA	BBBB	BBBB	AABB	AAAB	BBBB	AAAB
Aino-aka	tetraploid	4	BiA	BBBB	BBBB	AAAA	AAAA	BBBB	AAAA	AAAA	AAAA	BBBB	AAAA	ABBB	BBBB	BBBB	BBBB	BBBB	BBBB	BBBB	BBBB	AAAB	AAAA	BBBB	BBBB	BBBB	AAAA	BBBB	BBBB	AAAA	AAAA	AAAA	BBBB	BBBB	AAAA	BBBB	BBBB	AAAB	BBBB	BBBB	BBBB	AAAB	AAAA	BBBB	BBBB	BBBB	AAAA	BBBB	AAAA
Sayaka	tetraploid	4	BiA	BBBB	BBBB	AAAA	AAAA	BBBB	AAAA	AAAB	AABB	AABB	AABB	BBBB	BBBB	AABB	ABBB	ABBB	ABBB	BBBB	BBBB	AAAA	AAAA	BBBB	BBBB	BBBB	AAAA	BBBB	BBBB	AAAA	AAAA	AAAA	BBBB	BBBB	AAAA	BBBB	ABBB	AAAA	BBBB	BBBB	BBBB	AAAA	AAAA	BBBB	BBBB	ABBB	AAAA	BBBB	AAAA
Early Starch	tetraploid	4	BiA	BBBB	BBBB	AAAA	AAAA	BBBB	AAAA	AAAA	NA	NA	NA	BBBB	BBBB	NA	BBBB	ABBB	ABBB	BBBB	BBBB	AAAA	AAAA	ABBB	ABBB	ABBB	AAAB	ABBB	ABBB	AAAB	AAAA	AAAB	ABBB	ABBB	AAAB	ABBB	ABBB	AAAA	ABBB	BBBB	ABBB	AAAA	AAAA	ABBB	ABBB	BBBB	AAAB	ABBB	AAAB
Hanashibetsu	tetraploid	4	BiA	BBBB	BBBB	AAAA	AAAA	BBBB	AAAA	AAAB	AAAB	ABBB	AAAB	BBBB	ABBB	ABBB	BBBB	BBBB	BBBB	BBBB	BBBB	AAAA	AAAA	BBBB	BBBB	BBBB	AAAA	BBBB	BBBB	AAAA	AAAA	AAAA	BBBB	BBBB	AAAA	BBBB	BBBB	AAAA	ABBB	BBBB	BBBB	AAAA	AAAA	BBBB	BBBB	BBBB	AAAB	BBBB	AAAB
Fugenmaru	tetraploid	4	BiA	BBBB	BBBB	AAAA	AAAA	BBBB	AAAA	AAAA	AAAA	BBBB	AAAA	BBBB	BBBB	BBBB	BBBB	BBBB	BBBB	BBBB	BBBB	AAAA	AAAA	BBBB	BBBB	BBBB	AAAA	BBBB	BBBB	AAAA	AAAB	AAAA	BBBB	BBBB	AAAA	BBBB	BBBB	AAAA	BBBB	ABBB	BBBB	AAAA	AAAA	ABBB	BBBB	BBBB	AAAA	BBBB	AAAA
Star Queen	tetraploid	4	BiA	BBBB	BBBB	AAAA	AAAB	BBBB	AAAB	AAAA	AAAB	ABBB	AAAB	BBBB	ABBB	ABBB	ABBB	ABBB	ABBB	BBBB	BBBB	AAAA	AAAA	BBBB	BBBB	BBBB	AAAA	BBBB	BBBB	AAAA	AAAA	AAAA	BBBB	BBBB	AAAA	BBBB	ABBB	AAAA	BBBB	BBBB	BBBB	AAAA	AAAA	BBBB	BBBB	BBBB	AAAA	BBBB	AAAA
Tokachikogane	tetraploid	4	BiA	BBBB	BBBB	AAAA	AAAB	BBBB	AAAB	AAAA	AAAB	ABBB	AAAB	BBBB	BBBB	ABBB	ABBB	ABBB	ABBB	BBBB	BBBB	AAAA	AAAA	BBBB	BBBB	BBBB	AAAA	BBBB	BBBB	AAAA	AAAA	AAAA	BBBB	BBBB	AAAA	BBBB	BBBB	AAAB	BBBB	BBBB	BBBB	AAAA	AAAB	BBBB	BBBB	BBBB	AAAA	BBBB	AAAA
Oojiro	tetraploid	4	BiA	BBBB	BBBB	AAAA	AAAA	BBBB	AAAA	AAAA	AAAA	BBBB	AAAA	BBBB	BBBB	BBBB	BBBB	BBBB	BBBB	BBBB	BBBB	AAAA	AAAA	ABBB	ABBB	ABBB	AAAB	ABBB	ABBB	AAAB	AAAA	AAAB	ABBB	ABBB	AAAB	ABBB	BBBB	AAAB	BBBB	BBBB	ABBB	AAAA	AAAA	ABBB	ABBB	BBBB	AAAA	ABBB	AAAA
Yukirasha	tetraploid	4	BiA	BBBB	BBBB	AAAA	AAAA	BBBB	AAAA	AAAA	AAAA	ABBB	AAAA	BBBB	BBBB	BBBB	ABBB	ABBB	ABBB	ABBB	ABBB	AAAA	AAAB	BBBB	BBBB	BBBB	AAAA	BBBB	BBBB	AAAA	AAAB	AAAA	BBBB	BBBB	AAAA	BBBB	ABBB	AAAB	BBBB	ABBB	BBBB	AAAA	AABB	BBBB	BBBB	BBBB	AAAA	BBBB	AAAA
Haru-akari	tetraploid	4	BiA	BBBB	BBBB	AAAA	AAAA	BBBB	AAAA	AAAA	AAAA	BBBB	AAAA	BBBB	BBBB	BBBB	BBBB	BBBB	BBBB	BBBB	BBBB	AAAA	AAAA	BBBB	BBBB	BBBB	AAAA	BBBB	BBBB	AAAA	AAAA	AAAA	BBBB	BBBB	AAAA	BBBB	BBBB	AAAA	BBBB	BBBB	BBBB	AAAA	AAAB	ABBB	BBBB	BBBB	AAAA	BBBB	AAAA
Inka-no-mezame_2x	diploid	2	BiA	BBBB	BBBB	AAAA	AAAA	BBBB	AAAA	AAAA	AAAA	BBBB	AABB	BBBB	AABB	BBBB	BBBB	BBBB	BBBB	BBBB	BBBB	AAAA	AAAA	BBBB	BBBB	BBBB	AAAA	BBBB	BBBB	AAAA	AAAA	AAAA	BBBB	BBBB	AAAA	BBBB	BBBB	AAAA	ABBB	BBBB	BBBB	AAAA	AAAA	BBBB	BBBB	BBBB	AABB	BBBB	AABB
Inka Purple	tetraploid	4	BiA	ABBB	ABBB	AAAA	AAAA	BBBB	AAAA	AAAA	AAAA	BBBB	AAAA	BBBB	NA	BBBB	BBBB	ABBB	ABBB	BBBB	BBBB	AAAB	AAAA	BBBB	BBBB	BBBB	AAAA	BBBB	BBBB	AAAA	AAAA	AAAA	BBBB	BBBB	AAAA	BBBB	ABBB	AAAA	BBBB	BBBB	BBBB	AAAB	AAAA	BBBB	BBBB	ABBB	AAAA	BBBB	AAAA
Inka Red	tetraploid	4	BiA	BBBB	BBBB	AAAA	AAAA	BBBB	AAAA	AAAA	AAAA	BBBB	AAAA	BBBB	AABB	BBBB	BBBB	BBBB	BBBB	BBBB	BBBB	AAAA	AAAA	BBBB	BBBB	BBBB	AAAA	BBBB	BBBB	AAAA	AAAA	AAAA	BBBB	BBBB	AAAA	BBBB	BBBB	AABB	BBBB	BBBB	BBBB	AAAA	AAAA	BBBB	BBBB	BBBB	AAAA	BBBB	AAAA
Natsufubuki	tetraploid	4	BiA	ABBB	ABBB	AAAA	AAAA	BBBB	AAAA	AAAA	AAAA	BBBB	AAAA	BBBB	BBBB	BBBB	BBBB	ABBB	ABBB	BBBB	BBBB	AAAB	AAAA	BBBB	BBBB	BBBB	AAAA	BBBB	BBBB	AAAA	AAAB	AAAA	BBBB	BBBB	AAAA	BBBB	ABBB	AAAB	BBBB	ABBB	AABB	AAAA	AAAA	BBBB	BBBB	ABBB	AAAA	BBBB	AAAA
Aiyutaka	tetraploid	4	BiA	BBBB	BBBB	AAAA	AAAA	BBBB	AAAA	AAAA	AAAA	BBBB	AAAA	BBBB	BBBB	BBBB	BBBB	ABBB	ABBB	BBBB	BBBB	AAAA	AAAA	BBBB	BBBB	BBBB	AAAA	BBBB	BBBB	AAAA	AAAB	AAAA	BBBB	BBBB	AAAA	BBBB	ABBB	AAAA	BBBB	ABBB	BBBB	AAAB	AAAA	ABBB	BBBB	BBBB	AAAA	BBBB	AAAA
Star Ruby	tetraploid	4	BiA	BBBB	BBBB	AAAA	AAAA	BBBB	AAAA	AAAA	AAAA	BBBB	AAAA	BBBB	BBBB	BBBB	BBBB	BBBB	BBBB	BBBB	BBBB	AAAA	AAAA	BBBB	BBBB	BBBB	AAAA	BBBB	BBBB	AAAA	AAAB	AAAA	BBBB	BBBB	AAAA	BBBB	BBBB	AAAA	AABB	ABBB	BBBB	AAAA	AAAA	BBBB	BBBB	BBBB	NA	BBBB	NA
Kitamurasaki	tetraploid	4	BiA	BBBB	BBBB	AAAA	AAAA	BBBB	AAAA	AABB	AAAB	ABBB	AAAB	BBBB	BBBB	ABBB	BBBB	ABBB	ABBB	BBBB	BBBB	AAAA	AAAA	BBBB	BBBB	BBBB	AAAA	BBBB	BBBB	AAAA	AAAA	AAAA	BBBB	BBBB	AAAA	BBBB	ABBB	AAAA	ABBB	BBBB	BBBB	AAAA	AAAA	BBBB	BBBB	NA	AABB	BBBB	AAAB
Snow March	tetraploid	4	BiA	BBBB	BBBB	AAAA	AAAA	BBBB	AAAA	AAAB	AAAA	BBBB	AAAA	BBBB	ABBB	BBBB	BBBB	BBBB	BBBB	ABBB	ABBB	AAAA	AAAB	BBBB	BBBB	BBBB	AAAA	BBBB	BBBB	AAAA	AAAB	AAAA	BBBB	BBBB	AAAA	BBBB	BBBB	AAAA	BBBB	ABBB	BBBB	AAAA	AAAB	BBBB	BBBB	ABBB	AAAA	BBBB	AAAA
Unzen	tetraploid	4	BiA	BBBB	BBBB	AAAA	AAAA	BBBB	AAAA	AAAA	AAAA	BBBB	AAAA	BBBB	BBBB	BBBB	ABBB	BBBB	BBBB	BBBB	BBBB	AAAA	AAAA	BBBB	BBBB	BBBB	AAAA	BBBB	BBBB	AAAA	AAAA	AAAA	BBBB	BBBB	AAAA	BBBB	BBBB	AAAA	BBBB	BBBB	BBBB	AAAA	AAAB	BBBB	BBBB	BBBB	AAAA	BBBB	AAAA
Okhotsk-chip	tetraploid	4	BiA	BBBB	BBBB	AAAA	AAAA	ABBB	AAAA	AAAB	AAAB	ABBB	AAAB	BBBB	ABBB	ABBB	BBBB	BBBB	BBBB	ABBB	ABBB	AAAA	AAAA	BBBB	BBBB	BBBB	AAAA	BBBB	BBBB	AAAA	AAAB	AAAA	BBBB	BBBB	AAAA	BBBB	BBBB	AAAA	ABBB	ABBB	BBBB	AAAA	AAAA	BBBB	BBBB	ABBB	AABB	BBBB	AABB
Ranran-chip	tetraploid	4	BiA	BBBB	BBBB	AAAA	AAAA	BBBB	AAAA	AAAA	AABB	AABB	NA	BBBB	BBBB	AABB	BBBB	BBBB	BBBB	BBBB	BBBB	AAAA	AAAA	BBBB	BBBB	BBBB	AAAA	BBBB	BBBB	AAAA	AAAB	AAAA	BBBB	BBBB	AAAA	BBBB	BBBB	AAAB	BBBB	ABBB	AABB	AAAA	AAAA	ABBB	BBBB	BBBB	AAAA	BBBB	AAAA
Yukitsubura	tetraploid	4	BiA	BBBB	BBBB	AAAA	AAAA	BBBB	AAAA	AAAB	AAAA	BBBB	AAAA	BBBB	BBBB	BBBB	BBBB	BBBB	BBBB	BBBB	BBBB	AAAA	AAAA	ABBB	ABBB	ABBB	AAAB	ABBB	ABBB	AAAB	AAAA	AAAB	ABBB	ABBB	AAAB	ABBB	BBBB	AAAB	BBBB	BBBB	ABBB	AAAA	AAAA	ABBB	AABB	ABBB	AAAA	ABBB	AAAA
Koganemaru	tetraploid	4	BiA	ABBB	ABBB	AAAB	AAAA	BBBB	AAAA	AAAA	AAAB	ABBB	AAAB	BBBB	BBBB	ABBB	BBBB	ABBB	ABBB	BBBB	BBBB	AAAA	AAAA	BBBB	BBBB	BBBB	AAAA	BBBB	BBBB	AAAA	AAAA	AAAA	BBBB	BBBB	AAAA	BBBB	BBBB	AAAA	ABBB	BBBB	BBBB	AAAA	AAAA	ABBB	BBBB	BBBB	AAAB	BBBB	AAAB
Northern Ruby	tetraploid	4	BiA	BBBB	BBBB	AAAA	AAAA	BBBB	AAAA	AAAB	AAAB	ABBB	AAAB	BBBB	BBBB	ABBB	BBBB	BBBB	BBBB	BBBB	BBBB	AAAA	AAAA	BBBB	BBBB	BBBB	AAAA	BBBB	BBBB	AAAA	AAAA	AAAA	BBBB	BBBB	AAAA	BBBB	BBBB	AAAB	ABBB	BBBB	BBBB	AAAA	AAAA	BBBB	BBBB	AABB	AABB	BBBB	AAAB
Shadow Queen	tetraploid	4	BiA	BBBB	BBBB	AAAA	AAAA	BBBB	AAAA	AAAB	AAAA	BBBB	AAAA	BBBB	BBBB	BBBB	BBBB	BBBB	BBBB	BBBB	BBBB	AAAA	AAAA	BBBB	BBBB	BBBB	AAAA	BBBB	BBBB	AAAA	AAAA	AAAA	BBBB	BBBB	AAAA	BBBB	BBBB	AABB	BBBB	BBBB	BBBB	AAAA	AAAB	BBBB	ABBB	AABB	AAAA	BBBB	AAAA
Inka-no-hitomi_2x	diploid	2	BiA	BBBB	BBBB	AAAA	AAAA	BBBB	AAAA	AAAA	AAAA	BBBB	AAAA	BBBB	AABB	BBBB	BBBB	BBBB	BBBB	BBBB	BBBB	AAAA	AAAA	BBBB	BBBB	BBBB	AAAA	BBBB	BBBB	AAAA	AAAA	AAAA	BBBB	BBBB	AAAA	BBBB	BBBB	AAAA	ABBB	BBBB	BBBB	AAAA	AAAA	BBBB	BBBB	BBBB	AABB	BBBB	AABB
Saya-akane	tetraploid	4	BiA	BBBB	BBBB	AAAA	AAAB	BBBB	AAAB	AAAB	AAAB	ABBB	AAAB	BBBB	BBBB	ABBB	ABBB	BBBB	BBBB	BBBB	BBBB	AAAB	AAAA	BBBB	BBBB	BBBB	AAAA	BBBB	BBBB	AAAA	AAAA	AAAA	BBBB	BBBB	AAAA	BBBB	BBBB	AAAB	ABBB	BBBB	BBBB	AAAA	AAAA	BBBB	BBBB	ABBB	AABB	BBBB	AAAB
Haruka	tetraploid	4	BiA	BBBB	BBBB	AAAA	AAAA	BBBB	AAAA	AAAB	AAAB	ABBB	AAAB	BBBB	BBBB	ABBB	BBBB	BBBB	BBBB	BBBB	BBBB	AAAA	AAAA	BBBB	BBBB	BBBB	AAAA	BBBB	BBBB	AAAA	AAAA	AAAA	BBBB	BBBB	AAAA	BBBB	BBBB	AAAA	BBBB	BBBB	BBBB	AAAA	AAAA	BBBB	BBBB	ABBB	AAAA	BBBB	AAAA
Konayuki	tetraploid	4	BiA	BBBB	BBBB	AAAA	AAAA	BBBB	AAAA	AAAB	AAAA	ABBB	AAAA	BBBB	BBBB	BBBB	BBBB	ABBB	ABBB	BBBB	BBBB	AAAB	AAAA	BBBB	BBBB	BBBB	AAAA	BBBB	BBBB	AAAA	AAAA	AAAA	BBBB	BBBB	AAAA	BBBB	ABBB	AAAB	ABBB	BBBB	ABBB	AAAA	AAAA	BBBB	BBBB	ABBB	AAAB	ABBB	AAAB
Tachibana	tetraploid	4	BiA	BBBB	BBBB	AAAA	AAAA	BBBB	AAAA	AAAA	AAAA	BBBB	AAAA	BBBB	BBBB	BBBB	ABBB	BBBB	BBBB	ABBB	ABBB	AAAA	AAAB	BBBB	BBBB	BBBB	AAAA	BBBB	BBBB	AAAA	AAAB	AAAA	BBBB	BBBB	AAAA	BBBB	BBBB	AAAA	BBBB	ABBB	BBBB	AAAA	AAAB	BBBB	BBBB	BBBB	AAAA	BBBB	AAAA
Piruka	tetraploid	4	BiA	BBBB	BBBB	AAAA	NA	BBBB	AABB	AAAA	AAAB	ABBB	AAAB	BBBB	BBBB	ABBB	AAAB	BBBB	BBBB	BBBB	BBBB	AAAB	AAAA	BBBB	BBBB	BBBB	AAAA	BBBB	BBBB	AAAA	AAAA	AAAA	BBBB	BBBB	AAAA	BBBB	BBBB	AAAB	BBBB	BBBB	BBBB	AAAA	AABB	BBBB	BBBB	BBBB	AAAA	BBBB	AAAA
Hikaru	tetraploid	4	BiA	BBBB	BBBB	AAAB	AAAB	BBBB	AAAB	AAAA	AAAA	BBBB	AAAA	BBBB	BBBB	BBBB	ABBB	ABBB	ABBB	BBBB	BBBB	AAAA	AAAA	BBBB	BBBB	BBBB	AAAA	BBBB	BBBB	AAAA	AAAA	AAAA	BBBB	BBBB	AAAA	BBBB	BBBB	AAAA	BBBB	BBBB	BBBB	AAAA	AAAA	BBBB	BBBB	ABBB	AAAB	BBBB	AAAB
Kitakamui	tetraploid	4	BiA	BBBB	BBBB	AAAA	AAAA	BBBB	AAAA	AAAA	AAAA	BBBB	AAAA	ABBB	BBBB	BBBB	BBBB	BBBB	BBBB	BBBB	BBBB	AAAB	AAAA	BBBB	BBBB	BBBB	AAAA	BBBB	BBBB	AAAA	AAAA	AAAA	BBBB	BBBB	AAAA	BBBB	BBBB	AAAB	BBBB	BBBB	ABBB	AAAA	AAAB	BBBB	BBBB	BBBB	AAAA	BBBB	AAAA
Red Moon	tetraploid	4	BiA	BBBB	BBBB	AABB	AAAA	BBBB	AAAA	AAAA	AAAA	BBBB	AAAA	BBBB	BBBB	ABBB	BBBB	BBBB	BBBB	BBBB	BBBB	AAAA	AAAA	BBBB	BBBB	BBBB	AAAA	BBBB	BBBB	AAAA	AAAA	AAAA	BBBB	ABBB	AAAA	BBBB	BBBB	AABB	ABBB	BBBB	BBBB	AAAA	AAAB	ABBB	BBBB	BBBB	AAAB	BBBB	AAAB
White Flyer	tetraploid	4	BiA	BBBB	BBBB	AAAA	AAAA	BBBB	AAAA	AAAA	AAAA	BBBB	AAAA	BBBB	ABBB	BBBB	BBBB	BBBB	BBBB	BBBB	BBBB	AAAA	AAAA	BBBB	BBBB	BBBB	AAAA	BBBB	BBBB	AAAA	AAAA	AAAA	BBBB	BBBB	AAAA	BBBB	BBBB	AAAA	ABBB	BBBB	ABBB	AAAA	AAAB	BBBB	BBBB	BBBB	AAAA	BBBB	AAAB
Inca Gold_2x	diploid	2	BiA	BBBB	BBBB	AABB	AAAA	AABB	AAAA	AAAA	AAAA	BBBB	AAAA	BBBB	BBBB	AABB	BBBB	BBBB	BBBB	BBBB	BBBB	AAAA	AAAA	BBBB	BBBB	BBBB	AAAA	BBBB	BBBB	AAAA	AAAA	AAAA	BBBB	BBBB	AAAA	BBBB	BBBB	AAAA	ABBB	BBBB	BBBB	AAAA	AAAA	BBBB	BBBB	BBBB	AABB	BBBB	AABB
Benihisashi_2x	diploid	2	BiA	BBBB	BBBB	AABB	AAAA	AABB	AAAA	AAAA	AAAA	BBBB	AAAA	BBBB	AABB	BBBB	BBBB	BBBB	BBBB	BBBB	BBBB	AAAA	AAAA	BBBB	BBBB	BBBB	AAAA	BBBB	BBBB	AAAA	AAAA	AAAA	BBBB	BBBB	AAAA	BBBB	BBBB	AAAA	BBBB	BBBB	BBBB	AAAA	AAAA	BBBB	BBBB	BBBB	AAAA	BBBB	AAAA
North Chip	tetraploid	4	BiA	BBBB	BBBB	AAAA	AAAA	BBBB	AAAA	AAAA	AAAA	BBBB	AAAA	BBBB	BBBB	BBBB	BBBB	BBBB	BBBB	AABB	AABB	AAAA	AAAA	ABBB	ABBB	ABBB	AAAB	ABBB	ABBB	AAAB	AABB	AAAB	ABBB	ABBB	AAAB	ABBB	BBBB	AAAA	ABBB	AABB	ABBB	AAAA	NA	ABBB	ABBB	BBBB	AAAB	ABBB	AAAB
Kitahime	tetraploid	4	BiA	BBBB	BBBB	AAAA	AAAA	BBBB	AAAA	AAAA	AAAB	ABBB	AAAB	BBBB	BBBB	ABBB	ABBB	BBBB	BBBB	BBBB	BBBB	AAAA	AAAA	BBBB	BBBB	BBBB	AAAA	BBBB	BBBB	AAAA	AAAA	AAAA	BBBB	BBBB	AAAA	BBBB	BBBB	AAAA	BBBB	BBBB	BBBB	AAAA	AAAB	BBBB	BBBB	ABBB	AAAA	BBBB	AAAA
Tokachi Pirika	tetraploid	4	BiA	BBBB	BBBB	AAAA	AAAB	BBBB	AAAB	AAAA	AAAA	BBBB	AAAA	BBBB	BBBB	BBBB	BBBB	ABBB	ABBB	BBBB	BBBB	AAAA	AAAA	BBBB	BBBB	BBBB	AAAA	BBBB	BBBB	AAAA	AAAB	AAAA	BBBB	BBBB	AAAA	BBBB	ABBB	AABB	BBBB	ABBB	ABBB	AAAA	AAAA	BBBB	BBBB	ABBB	AAAA	BBBB	AAAA
Yoraku	tetraploid	4	BiA	ABBB	ABBB	AAAA	AAAB	BBBB	AAAB	AAAA	AAAA	BBBB	AAAA	BBBB	BBBB	BBBB	BBBB	BBBB	BBBB	BBBB	BBBB	AAAA	AAAA	BBBB	BBBB	BBBB	AAAA	BBBB	BBBB	AAAA	AAAA	AAAA	BBBB	BBBB	AAAA	BBBB	BBBB	AAAB	BBBB	BBBB	BBBB	AAAB	AAAA	ABBB	BBBB	ABBB	AAAA	BBBB	AAAA
Benimaru	tetraploid	4	BiA	BBBB	BBBB	AAAA	AAAA	BBBB	AAAA	AAAA	AAAA	BBBB	AAAA	BBBB	BBBB	BBBB	BBBB	ABBB	ABBB	BBBB	BBBB	AAAA	AAAA	BBBB	BBBB	BBBB	AAAA	BBBB	BBBB	AAAA	AAAA	AAAA	BBBB	BBBB	AAAA	BBBB	ABBB	AAAA	ABBB	BBBB	ABBB	AAAA	AAAA	BBBB	BBBB	ABBB	AAAB	BBBB	AAAB
Neodelicious_3x	triploid	3	BiA	BBBB	BBBB	AAAB	AAAA	NA	AAAA	AAAA	AAAA	BBBB	AAAA	BBBB	BBBB	BBBB	BBBB	BBBB	BBBB	BBBB	BBBB	AAAA	AAAA	ABBB	ABBB	ABBB	AAAB	ABBB	ABBB	NA	AAAA	AAAB	ABBB	ABBB	AAAB	ABBB	BBBB	AAAA	ABBB	BBBB	ABBB	AAAA	AAAA	ABBB	AABB	BBBB	AAAB	ABBB	AAAB
Inca-no-hoshi	tetraploid	4	BiA	BBBB	BBBB	AAAA	AAAA	BBBB	AAAA	AAAA	AAAA	ABBB	AAAA	BBBB	BBBB	BBBB	ABBB	BBBB	BBBB	ABBB	ABBB	AAAB	AAAB	BBBB	BBBB	BBBB	AAAA	BBBB	BBBB	AAAA	AAAB	AAAA	BBBB	BBBB	AAAA	BBBB	BBBB	AAAB	BBBB	ABBB	ABBB	AAAA	AABB	BBBB	ABBB	ABBB	AAAA	BBBB	AAAA
Hokkai50	tetraploid	4	BiA	ABBB	ABBB	AAAA	AAAB	BBBB	AAAB	AAAA	AAAA	BBBB	AAAA	BBBB	BBBB	BBBB	BBBB	ABBB	ABBB	BBBB	BBBB	AAAA	AAAA	BBBB	BBBB	BBBB	AAAA	BBBB	BBBB	AAAA	AAAA	AAAA	BBBB	BBBB	AAAA	BBBB	ABBB	AAAB	BBBB	BBBB	BBBB	AAAA	AAAA	BBBB	BBBB	BBBB	AAAA	BBBB	AAAA
Saikai35	tetraploid	4	BiA	BBBB	BBBB	AAAA	AAAB	BBBB	AAAB	AAAA	AAAA	BBBB	AAAA	BBBB	ABBB	BBBB	BBBB	ABBB	ABBB	BBBB	BBBB	AAAB	AAAA	BBBB	BBBB	BBBB	AAAA	BBBB	BBBB	AAAA	AAAA	AAAA	BBBB	BBBB	AAAA	BBBB	ABBB	AAAA	ABBB	BBBB	BBBB	AAAA	AAAA	BBBB	BBBB	ABBB	AABB	BBBB	AABB
Bifukabeni	tetraploid	4	BiA	BBBB	BBBB	AAAA	AAAA	BBBB	AAAA	AAAA	AAAA	BBBB	AAAA	BBBB	ABBB	BBBB	BBBB	BBBB	BBBB	BBBB	BBBB	AAAA	AAAA	BBBB	BBBB	BBBB	AAAA	BBBB	BBBB	AAAA	AAAA	AAAA	BBBB	BBBB	AAAA	BBBB	BBBB	AAAA	BBBB	BBBB	BBBB	AAAA	AAAA	BBBB	BBBB	ABBB	AAAA	BBBB	AAAA
Nemuromurasaki	tetraploid	4	BiA	BBBB	BBBB	AAAA	AAAA	BBBB	AAAA	AAAA	AAAA	BBBB	AAAA	BBBB	BBBB	BBBB	BBBB	ABBB	ABBB	ABBB	ABBB	AAAA	AAAB	BBBB	BBBB	BBBB	AAAA	BBBB	BBBB	AAAA	AAAA	AAAA	BBBB	BBBB	AAAA	BBBB	ABBB	AAAB	ABBB	BBBB	ABBB	AAAA	AAAA	BBBB	BBBB	ABBB	AAAB	BBBB	AAAB
Myojo	tetraploid	4	BiA	ABBB	ABBB	AAAA	AAAA	BBBB	AAAA	AAAA	AAAA	BBBB	AAAA	BBBB	ABBB	BBBB	BBBB	BBBB	BBBB	BBBB	BBBB	AAAB	AAAA	BBBB	BBBB	BBBB	AAAA	BBBB	BBBB	AAAA	AAAA	AAAA	BBBB	BBBB	AAAA	BBBB	BBBB	AAAA	ABBB	BBBB	ABBB	AAAB	AAAA	BBBB	BBBB	BBBB	AAAB	BBBB	AAAB
Dragon Red	tetraploid	4	BiA	BBBB	BBBB	AAAA	AAAB	BBBB	AAAB	AAAA	AAAA	BBBB	AAAA	BBBB	BBBB	BBBB	BBBB	BBBB	BBBB	BBBB	BBBB	AAAA	AAAA	BBBB	BBBB	BBBB	AAAA	BBBB	BBBB	AAAA	AAAA	AAAA	BBBB	BBBB	AAAA	BBBB	BBBB	AAAA	BBBB	BBBB	BBBB	AAAA	AAAA	BBBB	BBBB	BBBB	AAAA	BBBB	AAAA
Rishiri	tetraploid	4	BiA	BBBB	BBBB	AAAA	AAAB	BBBB	AAAB	AAAA	AAAA	BBBB	AAAA	BBBB	BBBB	BBBB	BBBB	ABBB	ABBB	BBBB	BBBB	AAAA	AAAA	BBBB	BBBB	BBBB	AAAA	BBBB	BBBB	AAAA	AAAA	AAAA	BBBB	BBBB	AAAA	BBBB	ABBB	AAAA	BBBB	BBBB	BBBB	AAAA	AAAA	ABBB	BBBB	ABBB	AAAA	BBBB	AAAA
Lilas Chip	tetraploid	4	BiA	ABBB	ABBB	AAAA	AAAA	BBBB	AAAA	AAAA	AAAA	BBBB	AAAA	BBBB	BBBB	BBBB	BBBB	BBBB	BBBB	BBBB	BBBB	AAAA	AAAA	BBBB	BBBB	BBBB	AAAA	BBBB	BBBB	AAAA	AAAB	AAAA	BBBB	BBBB	AAAA	BBBB	BBBB	AABB	BBBB	ABBB	ABBB	AAAA	AAAA	AABB	BBBB	BBBB	AAAA	BBBB	AAAA
Kintoki-imo	tetraploid	4	BiA	BBBB	BBBB	AAAA	AAAA	BBBB	AAAA	AAAA	AAAA	BBBB	AAAA	BBBB	BBBB	BBBB	BBBB	ABBB	ABBB	BBBB	BBBB	AAAB	AAAB	BBBB	BBBB	BBBB	AAAA	BBBB	BBBB	AAAA	AAAA	AAAA	BBBB	BBBB	AAAA	BBBB	ABBB	AABB	ABBB	BBBB	ABBB	AAAA	AAAA	BBBB	ABBB	ABBB	AAAB	BBBB	AAAB
Kobo-imo	tetraploid	4	BiA	ABBB	ABBB	AAAA	AAAB	BBBB	AAAB	AAAA	AAAA	BBBB	AAAA	BBBB	BBBB	BBBB	AAAB	ABBB	ABBB	BBBB	BBBB	AAAB	AAAA	ABBB	ABBB	ABBB	AAAB	ABBB	ABBB	AAAB	AAAA	AAAB	ABBB	ABBB	AAAB	ABBB	ABBB	AAAA	ABBB	BBBB	ABBB	AAAB	AAAA	ABBB	ABBB	NA	AAAB	ABBB	AAAB
Seinaiji-ki-imo	tetraploid	4	BiA	ABBB	ABBB	AAAA	AAAA	BBBB	AAAA	AAAA	AAAA	BBBB	AAAA	ABBB	BBBB	BBBB	ABBB	BBBB	BBBB	BBBB	BBBB	AAAB	AAAA	BBBB	BBBB	BBBB	AAAA	BBBB	BBBB	AAAA	AAAA	AAAA	BBBB	BBBB	AAAA	BBBB	BBBB	AABB	ABBB	BBBB	BBBB	AAAA	AAAA	BBBB	BBBB	BBBB	AAAB	BBBB	AAAB
Shizuki	tetraploid	4	BiA	BBBB	BBBB	AAAA	AAAB	BBBB	AAAB	AAAA	AAAA	BBBB	AAAA	ABBB	BBBB	BBBB	ABBB	BBBB	BBBB	BBBB	BBBB	AAAB	AAAA	BBBB	BBBB	BBBB	AAAA	BBBB	BBBB	AAAA	AAAA	AAAA	BBBB	BBBB	AAAA	BBBB	BBBB	AABB	ABBB	BBBB	ABBB	AAAA	AAAB	BBBB	BBBB	BBBB	AAAB	BBBB	AAAB
Konahime	tetraploid	4	BiA	BBBB	BBBB	AAAA	AAAA	BBBB	AAAA	AAAA	AAAB	ABBB	AAAB	BBBB	BBBB	NA	BBBB	ABBB	ABBB	BBBB	BBBB	AAAA	AAAA	BBBB	BBBB	BBBB	AAAA	BBBB	BBBB	AAAA	AAAA	AAAA	BBBB	BBBB	AAAA	BBBB	ABBB	AAAA	ABBB	BBBB	BBBB	AAAA	AAAA	BBBB	BBBB	ABBB	AAAB	BBBB	AAAB
Pearl Starch	tetraploid	4	BiA	ABBB	ABBB	AAAB	AAAA	BBBB	AAAA	AAAA	AAAA	BBBB	AAAA	BBBB	BBBB	BBBB	BBBB	ABBB	ABBB	BBBB	BBBB	AAAA	AAAA	BBBB	BBBB	BBBB	AAAA	BBBB	BBBB	AAAA	AAAB	AAAA	BBBB	BBBB	AAAA	BBBB	ABBB	AAAA	BBBB	ABBB	ABBB	AAAA	AAAA	ABBB	BBBB	ABBB	AAAA	BBBB	AAAA
Inca Rouge_2x	diploid	2	BiA	BBBB	BBBB	AAAA	AAAA	BBBB	AAAA	AAAA	AAAA	BBBB	AABB	BBBB	AABB	BBBB	BBBB	BBBB	BBBB	BBBB	BBBB	AAAA	AAAA	BBBB	BBBB	BBBB	AAAA	BBBB	BBBB	AAAA	AAAA	AAAA	BBBB	BBBB	AAAA	BBBB	BBBB	AAAA	ABBB	BBBB	BBBB	AAAA	AAAA	BBBB	BBBB	BBBB	AABB	BBBB	AABB
Poroshiri	tetraploid	4	BiA	BBBB	BBBB	AAAA	AAAA	BBBB	AAAA	AAAA	AAAB	ABBB	AAAB	BBBB	ABBB	ABBB	ABBB	BBBB	BBBB	ABBB	ABBB	AAAA	AAAB	ABBB	ABBB	ABBB	AAAB	ABBB	ABBB	AAAB	AAAB	AAAB	ABBB	ABBB	AAAB	ABBB	BBBB	AAAA	ABBB	ABBB	ABBB	AAAA	AAAB	ABBB	ABBB	BBBB	AAAB	ABBB	AAAB
Shimabara	tetraploid	4	BiA	ABBB	ABBB	AAAA	AAAA	BBBB	AAAA	AAAA	AAAA	BBBB	AAAA	BBBB	BBBB	BBBB	BBBB	BBBB	BBBB	BBBB	BBBB	AAAA	AAAA	ABBB	ABBB	ABBB	AAAB	ABBB	ABBB	AAAB	AAAA	AAAB	ABBB	ABBB	AAAB	ABBB	BBBB	AAAB	BBBB	BBBB	ABBB	AAAB	AAAA	ABBB	ABBB	BBBB	AAAA	ABBB	AAAA
Akanekaze	tetraploid	4	BiA	BBBB	BBBB	AABB	AAAA	BBBB	AAAA	AAAA	AAAA	BBBB	AAAA	BBBB	BBBB	ABBB	BBBB	BBBB	BBBB	BBBB	BBBB	AAAA	AAAA	BBBB	BBBB	BBBB	AAAA	BBBB	BBBB	AAAA	AAAA	AAAA	BBBB	ABBB	AAAA	BBBB	BBBB	AAAB	ABBB	BBBB	BBBB	AAAA	AAAB	ABBB	BBBB	BBBB	AAAB	BBBB	AAAB
Kitamusashi	tetraploid	4	BiA	BBBB	BBBB	AAAA	AAAB	BBBB	AAAB	AAAA	AAAA	BBBB	AAAA	BBBB	BBBB	BBBB	ABBB	BBBB	BBBB	BBBB	BBBB	AAAA	AAAA	ABBB	ABBB	ABBB	AAAA	BBBB	ABBB	AAAB	AAAB	AAAB	ABBB	ABBB	AAAB	ABBB	BBBB	AAAA	BBBB	ABBB	ABBB	AAAA	AAAA	ABBB	ABBB	BBBB	AAAA	ABBB	AAAA
Konayutaka	tetraploid	4	BiA	BBBB	BBBB	AAAA	AAAA	BBBB	AAAA	AAAA	AAAA	ABBB	AAAA	BBBB	BBBB	BBBB	BBBB	AABB	AABB	BBBB	BBBB	AAAA	AAAA	BBBB	BBBB	BBBB	AAAA	BBBB	BBBB	AAAA	AAAA	AAAA	BBBB	BBBB	AAAA	BBBB	ABBB	AAAA	AABB	BBBB	AABB	AAAA	AAAA	ABBB	BBBB	BBBB	NA	BBBB	NA
Sanjyumaru	tetraploid	4	BiA	BBBB	BBBB	AAAA	AAAA	BBBB	AAAA	AAAA	AAAA	BBBB	AAAA	BBBB	BBBB	BBBB	BBBB	BBBB	BBBB	BBBB	BBBB	AAAA	AAAA	BBBB	BBBB	BBBB	AAAA	BBBB	BBBB	AAAA	AAAA	AAAA	BBBB	BBBB	AAAA	BBBB	BBBB	AAAA	BBBB	BBBB	BBBB	AAAB	AAAB	BBBB	BBBB	BBBB	AAAA	BBBB	AAAA
10H17	tetraploid	4	BiA	BBBB	BBBB	AAAB	AAAA	BBBB	AAAA	AAAA	AAAB	ABBB	AAAB	ABBB	ABBB	ABBB	ABBB	ABBB	ABBB	BBBB	BBBB	AABB	AAAA	BBBB	BBBB	BBBB	AAAA	BBBB	BBBB	AAAA	AAAA	AAAA	BBBB	BBBB	AAAA	BBBB	AABB	AAAA	ABBB	BBBB	BBBB	AAAB	AAAA	BBBB	BBBB	BBBB	AAAB	BBBB	AAAB
Harimaru	tetraploid	4	BiA	BBBB	BBBB	AAAA	AAAB	BBBB	AAAB	AAAA	NA	AABB	AABB	BBBB	ABBB	AABB	BBBB	BBBB	BBBB	ABBB	ABBB	AAAA	AAAB	ABBB	ABBB	ABBB	AAAB	ABBB	ABBB	AAAB	AAAB	AAAB	ABBB	ABBB	AAAB	ABBB	BBBB	AAAA	ABBB	ABBB	ABBB	AAAA	AAAA	ABBB	ABBB	BBBB	AAAB	ABBB	AAAB
Nagasaki Kogane	tetraploid	4	BiA	BBBB	BBBB	AAAA	AAAB	BBBB	AAAB	AAAA	AAAA	BBBB	AAAA	BBBB	BBBB	BBBB	BBBB	ABBB	ABBB	BBBB	BBBB	AAAB	AAAA	BBBB	BBBB	BBBB	AAAA	BBBB	BBBB	AAAA	AAAA	AAAA	BBBB	BBBB	AAAA	BBBB	ABBB	AAAA	ABBB	BBBB	BBBB	AAAA	AAAA	BBBB	BBBB	ABBB	AAAB	BBBB	AABB
Bake King	tetraploid	4	BiA	ABBB	ABBB	AAAA	AAAA	BBBB	AAAA	AAAA	AAAA	BBBB	AAAA	BBBB	BBBB	BBBB	BBBB	ABBB	ABBB	BBBB	BBBB	AAAA	AAAA	BBBB	BBBB	BBBB	AAAA	BBBB	BBBB	AAAA	AAAA	AAAA	BBBB	BBBB	AAAA	BBBB	ABBB	AAAB	BBBB	BBBB	BBBB	AAAA	AAAA	BBBB	BBBB	BBBB	AAAA	BBBB	AAAA
ArirangNo.1	tetraploid	4	BiA	BBBB	BBBB	AAAA	AAAA	ABBB	AAAA	AAAB	AAAA	BBBB	AAAA	ABBB	BBBB	BBBB	BBBB	BBBB	BBBB	ABBB	ABBB	AAAB	AAAB	BBBB	BBBB	BBBB	AAAA	BBBB	BBBB	AAAA	AAAB	AAAA	BBBB	BBBB	AAAA	BBBB	BBBB	AAAA	BBBB	ABBB	BBBB	AAAA	AAAA	BBBB	BBBB	ABBB	AAAA	BBBB	AAAA
Triumph	tetraploid	4	BiA	BBBB	BBBB	AAAA	AAAB	BBBB	AAAB	AAAA	AAAA	BBBB	AAAA	BBBB	BBBB	BBBB	BBBB	BBBB	BBBB	BBBB	BBBB	AAAA	AAAA	BBBB	BBBB	BBBB	AAAA	BBBB	BBBB	AAAA	AAAA	AAAA	BBBB	BBBB	AAAA	BBBB	BBBB	AAAB	BBBB	BBBB	BBBB	AAAA	AAAA	BBBB	BBBB	BBBB	AAAA	BBBB	AAAA
Oryun	tetraploid	4	BiA	BBBB	BBBB	AAAA	AAAA	BBBB	AAAA	AABB	AAAA	BBBB	AAAA	ABBB	ABBB	BBBB	BBBB	ABBB	ABBB	ABBB	ABBB	AAAA	AAAB	ABBB	ABBB	ABBB	AAAB	ABBB	ABBB	AAAB	AAAB	AAAB	ABBB	ABBB	AAAB	ABBB	AABB	AAAA	ABBB	ABBB	ABBB	AAAA	AAAA	ABBB	ABBB	ABBB	AAAB	ABBB	AAAB
Red Moon_hari	tetraploid	4	BiA	BBBB	BBBB	AABB	AAAA	BBBB	AAAA	AAAA	AAAA	BBBB	AAAA	BBBB	BBBB	ABBB	BBBB	BBBB	BBBB	BBBB	BBBB	AAAA	AAAA	BBBB	BBBB	BBBB	AAAA	BBBB	BBBB	AAAA	AAAA	AAAA	BBBB	ABBB	AAAA	BBBB	BBBB	AABB	ABBB	BBBB	BBBB	AAAA	AAAB	ABBB	BBBB	BBBB	AAAB	BBBB	AAAB
Pungnong	tetraploid	4	BiA	BBBB	BBBB	AAAA	AAAA	BBBB	AAAA	AABB	AAAA	BBBB	AAAA	BBBB	BBBB	BBBB	BBBB	BBBB	BBBB	ABBB	AABB	AAAA	AABB	BBBB	BBBB	BBBB	AAAA	BBBB	BBBB	AAAA	AAAB	AAAA	BBBB	BBBB	AAAA	BBBB	BBBB	AAAB	ABBB	ABBB	BBBB	AAAA	AAAB	BBBB	BBBB	BBBB	AAAB	BBBB	AAAB
Dakota Pearl_hari	tetraploid	4	BiA	BBBB	BBBB	AAAA	AAAA	BBBB	AAAA	AAAA	AAAA	BBBB	AAAA	BBBB	BBBB	BBBB	BBBB	BBBB	BBBB	BBBB	BBBB	AAAA	AAAA	ABBB	ABBB	ABBB	AAAB	ABBB	ABBB	AAAB	AAAA	AAAB	ABBB	ABBB	AAAB	ABBB	BBBB	AAAA	ABBB	BBBB	BBBB	AAAB	AAAA	BBBB	ABBB	BBBB	AAAB	ABBB	AAAB
Hongjiseul	tetraploid	4	BiA	BBBB	BBBB	AAAB	AAAA	ABBB	AAAA	AAAA	AAAA	BBBB	AAAA	BBBB	BBBB	BBBB	BBBB	BBBB	BBBB	BBBB	BBBB	AAAA	AAAA	AABB	AABB	AABB	AABB	AABB	AABB	AABB	AAAA	AABB	AABB	AABB	AABB	AABB	BBBB	AAAA	BBBB	BBBB	ABBB	AABB	AAAA	AABB	AABB	BBBB	AAAA	AABB	AAAA
Laura	tetraploid	4	BiA	BBBB	BBBB	AAAA	AAAA	BBBB	AAAA	AAAA	AAAA	BBBB	AAAA	ABBB	BBBB	BBBB	BBBB	BBBB	BBBB	BBBB	BBBB	AABB	AAAA	AABB	AABB	AABB	AABB	AABB	AABB	AABB	AAAA	AABB	AABB	AABB	AABB	AABB	BBBB	AAAB	BBBB	BBBB	AABB	AAAB	AAAA	AABB	AABB	BBBB	AAAA	AABB	AAAA
Red Rascal	tetraploid	4	BiA	AABB	AABB	AAAA	AAAA	BBBB	AAAA	AAAA	AAAB	BBBB	AAAB	BBBB	BBBB	ABBB	ABBB	BBBB	BBBB	BBBB	ABBB	AAAA	AAAB	BBBB	BBBB	BBBB	AAAA	BBBB	BBBB	AAAA	AAAA	AAAA	BBBB	BBBB	AAAA	BBBB	BBBB	AAAA	BBBB	BBBB	ABBB	AAAA	AAAB	BBBB	BBBB	BBBB	AAAA	BBBB	AAAA
Gahwang	tetraploid	4	BiA	BBBB	BBBB	AAAA	AAAA	BBBB	AAAA	AAAA	AAAB	ABBB	AAAB	ABBB	BBBB	ABBB	BBBB	ABBB	ABBB	ABBB	ABBB	AAAB	AAAB	BBBB	BBBB	BBBB	AAAA	BBBB	BBBB	AAAA	AAAB	AAAA	BBBB	BBBB	AAAA	BBBB	ABBB	AAAA	ABBB	ABBB	BBBB	AAAA	AAAB	BBBB	BBBB	ABBB	AAAB	BBBB	AAAB
Tamasha	tetraploid	4	BiA	BBBB	BBBB	AAAA	AAAA	BBBB	AAAA	AAAA	AAAA	BBBB	AAAA	BBBB	ABBB	BBBB	BBBB	BBBB	BBBB	ABBB	ABBB	AAAA	AAAB	BBBB	BBBB	BBBB	AAAA	BBBB	BBBB	AAAA	AAAB	AAAA	BBBB	BBBB	AAAA	BBBB	BBBB	AAAA	BBBB	ABBB	BBBB	AAAA	AAAB	BBBB	BBBB	ABBB	AAAA	BBBB	AAAA
HAt-22	tetraploid	4	BiA	BBBB	BBBB	AAAB	AAAA	ABBB	AAAA	AAAA	AAAA	BBBB	AAAA	BBBB	BBBB	BBBB	BBBB	NA	NA	BBBB	BBBB	AAAA	AAAA	ABBB	ABBB	ABBB	AAAB	ABBB	ABBB	AAAB	AAAA	AAAB	ABBB	ABBB	AAAB	ABBB	ABBB	AAAA	BBBB	BBBB	ABBB	AAAA	AAAA	ABBB	ABBB	BBBB	AAAA	ABBB	AAAA
B9361-4	tetraploid	4	BiA	ABBB	ABBB	AAAB	AAAB	ABBB	AAAB	AAAA	AAAB	ABBB	AAAB	ABBB	BBBB	ABBB	BBBB	BBBB	BBBB	BBBB	BBBB	AAAB	AAAA	ABBB	ABBB	ABBB	AAAB	ABBB	ABBB	AAAB	AAAA	AAAB	ABBB	ABBB	AAAB	ABBB	BBBB	AAAA	ABBB	BBBB	ABBB	AABB	AAAA	ABBB	ABBB	BBBB	AAAB	ABBB	AAAB
76B54-2	tetraploid	4	BiA	ABBB	ABBB	AAAA	AAAB	BBBB	AAAB	AAAA	AAAA	BBBB	AAAA	BBBB	BBBB	ABBB	BBBB	ABBB	ABBB	BBBB	BBBB	AAAB	AAAA	ABBB	ABBB	ABBB	AAAA	BBBB	ABBB	AAAB	AAAA	AAAB	ABBB	ABBB	AAAB	ABBB	ABBB	AAAA	BBBB	BBBB	ABBB	AABB	AAAA	ABBB	ABBB	BBBB	AAAA	ABBB	AAAA
Daekwan1-143	tetraploid	4	BiA	BBBB	BBBB	AAAB	AAAA	BBBB	AAAA	AAAA	AAAB	ABBB	AAAB	ABBB	BBBB	ABBB	BBBB	ABBB	ABBB	BBBB	BBBB	AAAB	AAAA	ABBB	ABBB	ABBB	AAAB	ABBB	ABBB	AAAB	AAAA	AAAB	ABBB	ABBB	AAAB	ABBB	ABBB	AAAA	ABBB	BBBB	ABBB	AAAB	AAAA	ABBB	ABBB	ABBB	AAAB	ABBB	AAAA
Suseon	tetraploid	4	BiA	BBBB	BBBB	AAAA	AAAA	BBBB	AAAA	AAAB	AAAA	BBBB	AAAA	BBBB	BBBB	BBBB	BBBB	BBBB	BBBB	AABB	AABB	AAAA	AABB	BBBB	BBBB	BBBB	AAAA	BBBB	BBBB	AAAA	AAAB	AAAA	BBBB	BBBB	AAAA	BBBB	BBBB	AAAA	BBBB	ABBB	BBBB	AAAB	AAAA	BBBB	BBBB	BBBB	AAAA	BBBB	AAAA
ArirangNo.2	tetraploid	4	BiA	ABBB	ABBB	AAAA	NA	BBBB	AABB	AAAA	AAAA	BBBB	AAAA	BBBB	BBBB	BBBB	BBBB	BBBB	BBBB	BBBB	BBBB	AAAB	AAAA	ABBB	ABBB	ABBB	AAAB	ABBB	ABBB	AAAB	AAAA	AAAB	ABBB	ABBB	AAAB	ABBB	BBBB	AAAB	AABB	BBBB	ABBB	AAAB	AAAB	ABBB	ABBB	AABB	AABB	ABBB	AABB
Daekwan2-66	tetraploid	4	BiA	BBBB	BBBB	AAAA	AAAA	BBBB	AAAA	AAAA	AAAA	BBBB	AAAA	BBBB	BBBB	BBBB	BBBB	BBBB	BBBB	ABBB	ABBB	AAAA	AAAA	BBBB	BBBB	BBBB	AAAA	BBBB	BBBB	AAAA	AAAB	AAAA	BBBB	BBBB	AAAA	BBBB	BBBB	AAAA	BBBB	ABBB	BBBB	AAAB	AAAA	BBBB	BBBB	BBBB	AAAA	BBBB	AAAA
Hichip	tetraploid	4	BiA	BBBB	BBBB	AAAA	AAAB	ABBB	AAAB	AAAA	AAAA	BBBB	AAAA	ABBB	BBBB	ABBB	BBBB	BBBB	BBBB	ABBB	ABBB	AAAA	AAAB	ABBB	ABBB	ABBB	AAAB	ABBB	ABBB	AAAB	AAAB	AAAB	ABBB	ABBB	AAAB	ABBB	BBBB	AAAA	ABBB	ABBB	ABBB	AAAB	AAAA	ABBB	ABBB	BBBB	AAAB	ABBB	AAAB
Daekwan2-67	tetraploid	4	BiA	BBBB	BBBB	AAAA	AAAA	BBBB	AAAA	AAAA	AAAA	BBBB	AAAA	ABBB	BBBB	BBBB	BBBB	BBBB	BBBB	BBBB	BBBB	AAAB	AAAA	ABBB	ABBB	ABBB	AAAB	ABBB	ABBB	AAAB	AAAA	AAAB	ABBB	ABBB	AAAB	ABBB	BBBB	AAAA	ABBB	BBBB	BBBB	AAAB	AAAB	BBBB	ABBB	BBBB	AAAB	ABBB	AAAB
Daekwan2-68	tetraploid	4	BiA	BBBB	BBBB	AAAA	AAAB	ABBB	AAAB	AAAB	AAAB	ABBB	AAAB	BBBB	ABBB	ABBB	BBBB	BBBB	BBBB	ABBB	ABBB	AAAA	AAAB	BBBB	BBBB	BBBB	AAAA	BBBB	BBBB	AAAA	AAAB	AAAA	BBBB	BBBB	AAAA	BBBB	BBBB	AAAA	ABBB	ABBB	BBBB	AAAB	AAAB	BBBB	BBBB	AABB	AAAB	BBBB	AAAB
Arachy	tetraploid	4	BiA	BBBB	BBBB	AAAA	AAAA	BBBB	AAAA	AAAA	AAAA	BBBB	AAAA	BBBB	BBBB	BBBB	ABBB	BBBB	BBBB	BBBB	BBBB	AAAA	AAAA	BBBB	BBBB	BBBB	AAAA	BBBB	BBBB	AAAA	AAAB	AAAA	BBBB	BBBB	AAAA	BBBB	BBBB	AAAB	ABBB	ABBB	BBBB	AAAA	AAAB	BBBB	BBBB	BBBB	AAAB	BBBB	AAAB
Daekwan2-69	tetraploid	4	BiA	BBBB	BBBB	AAAA	AAAA	AABB	AAAA	AAAB	AAAA	BBBB	AAAA	ABBB	BBBB	ABBB	BBBB	BBBB	BBBB	BBBB	BBBB	AAAB	AAAA	BBBB	BBBB	BBBB	AAAA	BBBB	BBBB	AAAA	AAAA	AAAA	BBBB	BBBB	AAAA	BBBB	ABBB	AAAA	AABB	BBBB	BBBB	AAAB	AAAA	BBBB	BBBB	BBBB	AABB	BBBB	AABB
Penobscot	tetraploid	4	BiA	BBBB	BBBB	AAAA	AAAB	BBBB	AAAB	AAAA	AAAA	BBBB	AAAA	ABBB	BBBB	BBBB	ABBB	ABBB	ABBB	ABBB	ABBB	AAAB	AAAB	BBBB	BBBB	BBBB	AAAA	BBBB	BBBB	AAAA	AAAB	AAAA	BBBB	BBBB	AAAA	BBBB	AABB	AAAA	BBBB	ABBB	ABBB	AAAB	AAAB	BBBB	BBBB	BBBB	AAAA	BBBB	AAAA
Rosa_hari	tetraploid	4	BiA	ABBB	ABBB	AAAA	AAAB	BBBB	AAAB	AAAB	AAAA	BBBB	AAAA	BBBB	BBBB	BBBB	ABBB	BBBB	BBBB	BBBB	BBBB	AAAA	AAAA	BBBB	BBBB	BBBB	AAAA	BBBB	BBBB	AAAA	AAAA	AAAA	BBBB	BBBB	AAAA	BBBB	BBBB	AAAA	BBBB	BBBB	BBBB	AAAA	AAAB	ABBB	BBBB	BBBB	AAAA	BBBB	AAAA
Sante	tetraploid	4	BiA	BBBB	BBBB	AAAA	AAAA	BBBB	AAAA	AAAA	AAAA	BBBB	AAAA	BBBB	BBBB	BBBB	BBBB	BBBB	BBBB	BBBB	BBBB	AAAB	AAAA	ABBB	ABBB	ABBB	AAAB	ABBB	ABBB	AAAB	AAAA	AAAB	ABBB	ABBB	AAAB	ABBB	BBBB	AAAB	BBBB	BBBB	ABBB	AAAA	AAAA	ABBB	ABBB	BBBB	AAAA	ABBB	AAAA
Raja	tetraploid	4	BiA	ABBB	ABBB	AAAB	AAAA	BBBB	AAAA	AAAA	NA	NA	AABB	BBBB	BBBB	ABBB	BBBB	BBBB	BBBB	BBBB	BBBB	AAAB	AAAA	BBBB	BBBB	BBBB	AAAA	BBBB	BBBB	AAAA	AAAB	AAAA	BBBB	BBBB	AAAA	BBBB	BBBB	AAAA	BBBB	ABBB	BBBB	AAAA	AAAB	BBBB	BBBB	ABBB	AAAA	BBBB	AAAA
Suji	tetraploid	4	BiA	BBBB	BBBB	AAAA	AAAB	ABBB	AAAB	AABB	AAAA	BBBB	AAAA	BBBB	ABBB	BBBB	BBBB	BBBB	BBBB	BBBB	BBBB	AAAA	AAAA	BBBB	BBBB	BBBB	AAAA	BBBB	BBBB	AAAA	AAAA	AAAA	BBBB	BBBB	AAAA	BBBB	AABB	AAAA	ABBB	BBBB	BBBB	AAAB	AAAA	BBBB	BBBB	AABB	AAAB	BBBB	AAAB
Belarus3	tetraploid	4	BiA	BBBB	BBBB	AAAA	AAAA	BBBB	AAAA	AAAA	AAAA	BBBB	AAAA	BBBB	BBBB	BBBB	ABBB	BBBB	BBBB	ABBB	ABBB	AAAA	AAAB	BBBB	BBBB	BBBB	AAAA	BBBB	BBBB	AAAA	AAAB	AAAA	BBBB	BBBB	AAAA	BBBB	BBBB	AAAA	BBBB	ABBB	BBBB	AAAA	AAAA	BBBB	BBBB	BBBB	AAAA	BBBB	AAAA
Early Fri	tetraploid	4	BiA	BBBB	BBBB	AAAA	AAAA	ABBB	AAAA	AAAB	AAAA	BBBB	AAAA	ABBB	ABBB	BBBB	BBBB	BBBB	BBBB	ABBB	ABBB	AAAB	AAAB	ABBB	ABBB	ABBB	AAAB	ABBB	ABBB	AAAB	AAAB	AAAB	ABBB	ABBB	AAAB	AABB	BBBB	AAAB	BBBB	ABBB	BBBB	AABB	AAAA	BBBB	ABBB	BBBB	AAAA	AABB	AAAA
Russia12	tetraploid	4	BiA	ABBB	ABBB	AAAA	AAAB	BBBB	AAAB	AAAA	AAAA	BBBB	AAAA	BBBB	BBBB	BBBB	BBBB	BBBB	BBBB	BBBB	BBBB	AAAB	AAAA	BBBB	BBBB	BBBB	AAAA	BBBB	BBBB	AAAA	AAAA	AAAA	BBBB	BBBB	AAAA	BBBB	BBBB	AAAA	BBBB	BBBB	ABBB	AAAA	AAAB	BBBB	BBBB	BBBB	AAAA	BBBB	AAAA
Jaekyo-P-14	tetraploid	4	BiA	BBBB	BBBB	AAAA	AAAB	ABBB	AAAB	AAAA	AAAA	BBBB	AAAA	ABBB	BBBB	BBBB	ABBB	BBBB	BBBB	ABBB	ABBB	AAAB	AAAB	AABB	AABB	AABB	AABB	AABB	AABB	AABB	AAAB	AABB	AABB	AABB	AABB	AABB	BBBB	AAAA	BBBB	ABBB	AABB	AABB	AAAB	AABB	AABB	BBBB	AAAA	AABB	AAAA
Eba	tetraploid	4	BiA	AABB	AABB	AAAA	AAAA	BBBB	AAAA	AAAA	AAAA	BBBB	AAAA	BBBB	BBBB	BBBB	ABBB	BBBB	BBBB	BBBB	BBBB	AAAA	AAAA	BBBB	BBBB	BBBB	AAAA	BBBB	BBBB	AAAA	AAAB	AAAA	BBBB	BBBB	AAAA	BBBB	BBBB	AABB	BBBB	ABBB	ABBB	AAAA	AAAA	BBBB	BBBB	BBBB	AAAA	BBBB	AAAA
Jaekyo-P-15	tetraploid	4	BiA	BBBB	BBBB	AABB	AAAA	BBBB	AAAA	AAAA	AAAA	BBBB	AAAA	BBBB	BBBB	BBBB	BBBB	BBBB	BBBB	BBBB	BBBB	AAAA	AAAA	AABB	AABB	AABB	AABB	AABB	AABB	AABB	AAAA	AABB	AABB	AABB	AABB	AABB	BBBB	AAAA	BBBB	BBBB	ABBB	AAAB	AAAB	AABB	AABB	BBBB	AAAA	AABB	AAAA
Elkana	tetraploid	4	BiA	BBBB	BBBB	AAAA	AAAA	BBBB	AAAA	AAAB	AAAA	BBBB	AAAA	BBBB	ABBB	ABBB	BBBB	BBBB	BBBB	ABBB	ABBB	AAAA	AAAB	BBBB	BBBB	BBBB	AAAA	BBBB	BBBB	AAAA	AAAB	AAAA	BBBB	BBBB	AAAA	BBBB	BBBB	AAAA	BBBB	ABBB	BBBB	AAAB	AAAA	BBBB	BBBB	AABB	AAAA	BBBB	AAAA
Tanja	tetraploid	4	BiA	BBBB	BBBB	AAAA	AAAA	BBBB	AAAA	AAAA	AAAA	BBBB	AAAA	BBBB	BBBB	BBBB	ABBB	BBBB	BBBB	ABBB	ABBB	AAAA	AAAB	BBBB	BBBB	BBBB	AAAA	BBBB	BBBB	AAAA	AAAB	AAAA	BBBB	BBBB	AAAA	BBBB	BBBB	AAAA	BBBB	ABBB	BBBB	AAAB	AAAA	BBBB	BBBB	ABBB	AAAA	BBBB	AAAA
Mangang	tetraploid	4	BiA	ABBB	ABBB	AAAB	AAAA	ABBB	AAAA	AAAA	AAAA	BBBB	AAAA	ABBB	ABBB	BBBB	BBBB	BBBB	BBBB	AABB	AABB	AAAB	AABB	BBBB	BBBB	BBBB	AAAA	BBBB	BBBB	AAAA	AABB	AAAA	BBBB	BBBB	AAAA	BBBB	BBBB	AAAA	ABBB	AABB	BBBB	AAAB	AAAB	BBBB	BBBB	ABBB	AAAB	BBBB	AAAB
Gangseon	tetraploid	4	BiA	BBBB	BBBB	AAAA	AAAA	BBBB	AAAA	AAAA	AAAA	BBBB	AAAA	BBBB	BBBB	BBBB	BBBB	BBBB	BBBB	ABBB	ABBB	AAAA	AAAB	BBBB	BBBB	BBBB	AAAA	BBBB	BBBB	AAAA	AAAB	AAAA	BBBB	BBBB	AAAA	BBBB	BBBB	AAAA	BBBB	ABBB	BBBB	AABB	AAAA	BBBB	BBBB	ABBB	AAAA	BBBB	AAAA
Tamna	tetraploid	4	BiA	BBBB	BBBB	AAAB	AAAA	ABBB	AAAA	AAAA	AAAA	BBBB	AAAA	BBBB	BBBB	BBBB	BBBB	BBBB	BBBB	ABBB	ABBB	AAAA	AAAB	AABB	AABB	AABB	AABB	AABB	AABB	AABB	AAAB	AABB	AABB	AABB	AABB	AABB	BBBB	AAAA	BBBB	ABBB	AABB	AAAB	AAAB	AABB	AABB	BBBB	AAAA	AABB	AAAA
Norking Russet_hari	tetraploid	4	BiA	BBBB	BBBB	AAAA	AAAA	BBBB	AAAA	AAAA	AAAA	BBBB	AAAA	BBBB	BBBB	BBBB	ABBB	BBBB	BBBB	BBBB	BBBB	AAAA	AAAA	ABBB	ABBB	ABBB	AAAB	ABBB	ABBB	AAAB	AAAA	AAAB	ABBB	ABBB	AAAB	ABBB	BBBB	AAAA	BBBB	BBBB	ABBB	AAAA	AAAB	ABBB	ABBB	BBBB	AAAA	ABBB	AAAA
Daekwan1-152	tetraploid	4	BiA	ABBB	ABBB	AAAB	AAAA	ABBB	AAAA	AAAB	AAAA	BBBB	AAAA	BBBB	BBBB	BBBB	BBBB	BBBB	BBBB	ABBB	ABBB	AAAA	AAAB	ABBB	ABBB	ABBB	AAAB	ABBB	ABBB	AAAB	AAAB	AAAB	ABBB	ABBB	AAAB	ABBB	BBBB	AAAA	BBBB	ABBB	ABBB	AAAA	AAAA	ABBB	ABBB	AABB	AAAA	ABBB	AAAA
R5	tetraploid	4	BiA	AABB	AABB	AAAA	AAAA	BBBB	AAAA	AAAA	AAAA	BBBB	AAAA	AABB	BBBB	BBBB	BBBB	ABBB	ABBB	BBBB	BBBB	NA	AAAA	BBBB	BBBB	BBBB	AAAA	BBBB	BBBB	AAAA	AAAA	AAAA	BBBB	BBBB	AAAA	BBBB	ABBB	AAAB	BBBB	BBBB	BBBB	AAAB	AAAA	BBBB	BBBB	ABBB	AAAA	BBBB	AAAA
Daekwan1-153	tetraploid	4	BiA	BBBB	BBBB	AAAA	AAAB	ABBB	AAAB	AAAA	AAAB	ABBB	AAAB	BBBB	BBBB	ABBB	BBBB	ABBB	ABBB	ABBB	ABBB	AAAA	AAAB	AABB	AABB	AABB	AABB	AABB	AABB	AABB	AAAA	AABB	AABB	AABB	AABB	AABB	ABBB	AAAA	ABBB	BBBB	AABB	AAAA	AAAB	AABB	AABB	BBBB	AAAB	AABB	AAAB
R6	tetraploid	4	BiA	BBBB	BBBB	AAAA	AAAA	BBBB	AAAA	AAAB	AAAA	BBBB	AAAA	BBBB	BBBB	BBBB	BBBB	BBBB	BBBB	BBBB	BBBB	AAAA	AAAA	AABB	AABB	AABB	AABB	AABB	AABB	AABB	AAAA	AABB	AABB	AABB	AABB	AABB	BBBB	AAAB	ABBB	BBBB	AABB	AAAA	AAAA	AABB	AABB	AABB	AAAB	AABB	AAAB
Daekwan1-158	tetraploid	4	BiA	BBBB	BBBB	AAAA	AAAA	BBBB	AAAA	AAAA	AAAA	BBBB	AAAA	BBBB	BBBB	BBBB	BBBB	BBBB	BBBB	BBBB	BBBB	AAAB	AAAA	ABBB	ABBB	ABBB	AAAB	ABBB	ABBB	AAAB	AAAA	AAAB	ABBB	ABBB	AAAB	ABBB	BBBB	AAAA	BBBB	BBBB	ABBB	AAAB	AAAB	ABBB	ABBB	BBBB	AAAA	ABBB	AAAA
Golden Ball	tetraploid	4	BiA	BBBB	BBBB	AAAA	AAAA	ABBB	AAAA	AAAB	AAAA	BBBB	AAAA	AABB	BBBB	BBBB	BBBB	BBBB	BBBB	ABBB	ABBB	AABB	AAAB	BBBB	BBBB	BBBB	AAAA	BBBB	BBBB	AAAA	AAAB	AAAA	BBBB	BBBB	AAAA	BBBB	BBBB	AAAA	BBBB	ABBB	BBBB	AAAA	AAAA	BBBB	BBBB	ABBB	AAAA	BBBB	AAAA
Daekwan1-159	tetraploid	4	BiA	BBBB	BBBB	AAAB	AAAB	ABBB	AAAB	AAAA	AAAB	ABBB	AAAB	BBBB	BBBB	ABBB	BBBB	ABBB	ABBB	ABBB	ABBB	AAAA	AAAB	BBBB	BBBB	BBBB	AAAA	BBBB	BBBB	AAAA	AAAB	AAAA	BBBB	BBBB	AAAA	BBBB	ABBB	AAAA	BBBB	ABBB	BBBB	AAAA	AAAA	BBBB	BBBB	BBBB	AAAA	BBBB	AAAA
Golden Egg	tetraploid	4	BiA	BBBB	BBBB	AAAA	AAAA	BBBB	AAAA	AAAB	AAAA	BBBB	AAAA	ABBB	BBBB	BBBB	BBBB	BBBB	BBBB	BBBB	BBBB	AABB	AAAA	BBBB	BBBB	BBBB	AAAA	BBBB	BBBB	AAAA	AAAB	AAAA	BBBB	BBBB	AAAA	BBBB	BBBB	AAAA	ABBB	ABBB	BBBB	AAAA	AAAA	BBBB	BBBB	BBBB	AABB	BBBB	AAAB
Daekwan1-160	tetraploid	4	BiA	ABBB	ABBB	AAAA	AAAB	BBBB	AAAB	AAAA	AAAA	BBBB	AAAA	BBBB	ABBB	BBBB	BBBB	ABBB	ABBB	ABBB	ABBB	AAAB	AAAB	BBBB	BBBB	BBBB	AAAA	BBBB	BBBB	AAAA	AAAB	AAAA	BBBB	BBBB	AAAA	BBBB	AAAB	AAAA	BBBB	ABBB	BBBB	AAAB	AAAA	BBBB	BBBB	BBBB	AAAA	BBBB	AAAA
Daekwan2-56	tetraploid	4	BiA	BBBB	BBBB	AAAA	AAAA	BBBB	AAAA	AAAB	AAAA	BBBB	AAAA	BBBB	BBBB	BBBB	BBBB	BBBB	BBBB	BBBB	BBBB	AAAA	AAAA	BBBB	BBBB	BBBB	AAAA	BBBB	BBBB	AAAA	AAAA	AAAA	BBBB	BBBB	AAAA	BBBB	BBBB	AAAA	BBBB	BBBB	BBBB	AAAB	AAAA	BBBB	BBBB	ABBB	AAAA	BBBB	AAAA
Daekwan1-139	tetraploid	4	BiA	BBBB	BBBB	AAAA	AAAB	ABBB	AAAB	AAAA	AAAB	ABBB	AAAB	BBBB	BBBB	ABBB	ABBB	ABBB	ABBB	BBBB	BBBB	AAAA	AAAA	ABBB	ABBB	ABBB	AAAB	ABBB	ABBB	AAAB	AAAA	AAAB	ABBB	ABBB	AAAB	ABBB	ABBB	AAAA	AABB	BBBB	ABBB	AAAA	AAAA	ABBB	ABBB	BBBB	AABB	ABBB	AABB
Daekwan2-57	tetraploid	4	BiA	BBBB	BBBB	AAAB	AAAA	BBBB	AAAA	AAAB	AAAA	BBBB	AAAA	ABBB	ABBB	BBBB	BBBB	ABBB	ABBB	BBBB	BBBB	AAAA	AAAA	BBBB	BBBB	BBBB	AAAA	BBBB	BBBB	AAAA	AAAA	AAAA	BBBB	BBBB	AAAA	BBBB	AAAB	AAAA	BBBB	BBBB	BBBB	AAAA	AAAA	BBBB	BBBB	BBBB	AAAA	BBBB	AAAA
Daekwan1-144	tetraploid	4	BiA	BBBB	BBBB	AAAB	AAAA	BBBB	AAAA	AAAB	AAAA	BBBB	AAAA	ABBB	ABBB	BBBB	ABBB	BBBB	BBBB	BBBB	BBBB	AAAB	AAAA	BBBB	BBBB	BBBB	AAAA	BBBB	BBBB	AAAA	AAAA	AAAA	BBBB	BBBB	AAAA	BBBB	BBBB	AAAA	BBBB	BBBB	BBBB	AAAB	AAAA	BBBB	BBBB	AABB	AAAA	BBBB	AAAA
Daekwan2-58	tetraploid	4	BiA	BBBB	BBBB	AAAA	AAAA	BBBB	AAAA	AAAA	AAAA	BBBB	AAAA	BBBB	BBBB	BBBB	BBBB	ABBB	ABBB	BBBB	BBBB	AAAA	AAAA	ABBB	ABBB	ABBB	AABB	AABB	ABBB	AABB	AAAA	AABB	AABB	ABBB	AAAB	ABBB	ABBB	AAAA	BBBB	BBBB	BBBB	AAAA	AAAA	BBBB	ABBB	BBBB	AAAA	AABB	AAAA
Daekwan1-145	tetraploid	4	BiA	BBBB	BBBB	AAAA	AAAA	BBBB	AAAA	AAAA	AAAA	BBBB	AAAA	BBBB	BBBB	BBBB	BBBB	BBBB	BBBB	BBBB	BBBB	AAAA	AAAA	ABBB	ABBB	ABBB	AAAB	ABBB	ABBB	AAAB	AAAA	AAAB	ABBB	ABBB	AAAB	ABBB	BBBB	AAAA	BBBB	BBBB	ABBB	AAAA	AAAA	ABBB	ABBB	ABBB	AAAA	ABBB	AAAA
Daekwan2-60	tetraploid	4	BiA	BBBB	BBBB	AAAB	NA	AABB	AABB	AAAA	AAAA	BBBB	AAAA	BBBB	BBBB	BBBB	BBBB	BBBB	BBBB	ABBB	ABBB	AAAA	AAAB	AABB	AABB	AABB	AABB	AABB	AABB	AABB	AAAB	AABB	AABB	AABB	AABB	AABB	BBBB	AAAA	BBBB	ABBB	AABB	AABB	AAAB	AABB	AABB	BBBB	AAAA	AABB	AAAA
Daekwan1-146	tetraploid	4	BiA	BBBB	BBBB	AAAA	AAAA	BBBB	AAAA	AAAA	AAAA	BBBB	AAAA	BBBB	BBBB	BBBB	ABBB	ABBB	ABBB	BBBB	BBBB	AAAA	AAAA	ABBB	ABBB	ABBB	AAAB	ABBB	ABBB	AAAB	AAAA	AAAB	ABBB	ABBB	AAAB	ABBB	ABBB	AAAA	BBBB	BBBB	ABBB	AAAA	AAAA	ABBB	ABBB	BBBB	AAAA	ABBB	AAAB
Daekwan2-62	tetraploid	4	BiA	BBBB	BBBB	AAAA	AAAA	BBBB	AAAA	AAAA	AAAA	BBBB	AAAA	BBBB	BBBB	BBBB	ABBB	BBBB	BBBB	BBBB	BBBB	AAAB	AAAA	BBBB	BBBB	BBBB	AAAA	BBBB	BBBB	AAAA	AAAA	AAAA	BBBB	BBBB	AAAA	BBBB	BBBB	AAAA	BBBB	BBBB	BBBB	AAAA	AABB	BBBB	BBBB	ABBB	AAAA	BBBB	AAAA
Daekwan1-148	tetraploid	4	BiA	BBBB	BBBB	AAAA	AAAA	BBBB	AAAA	AAAA	AAAA	BBBB	AAAA	ABBB	BBBB	BBBB	BBBB	ABBB	ABBB	BBBB	BBBB	AAAB	AAAA	BBBB	BBBB	BBBB	AAAA	BBBB	BBBB	AAAA	AAAA	AAAA	BBBB	BBBB	AAAA	BBBB	ABBB	AAAA	BBBB	BBBB	BBBB	AAAB	AAAA	BBBB	BBBB	ABBB	AAAA	BBBB	AAAA
Daekwan2-63	tetraploid	4	BiA	BBBB	BBBB	AAAA	AAAA	BBBB	AAAA	AAAB	AAAA	BBBB	AAAA	BBBB	BBBB	BBBB	BBBB	BBBB	BBBB	BBBB	BBBB	AAAA	AAAA	BBBB	BBBB	BBBB	AAAA	BBBB	BBBB	AAAA	AAAA	AAAA	BBBB	BBBB	AAAA	BBBB	BBBB	AAAA	BBBB	BBBB	BBBB	AAAB	AAAA	BBBB	BBBB	ABBB	AAAA	BBBB	AAAA
Daekwan1-149	tetraploid	4	BiA	BBBB	BBBB	AAAB	AAAA	BBBB	AAAA	AABB	AAAA	BBBB	AAAA	AABB	ABBB	BBBB	BBBB	BBBB	BBBB	BBBB	BBBB	AABB	AAAA	ABBB	ABBB	ABBB	AAAB	ABBB	ABBB	AAAB	AAAA	AAAB	ABBB	ABBB	AAAB	ABBB	BBBB	AAAB	BBBB	BBBB	ABBB	AABB	AAAA	ABBB	ABBB	ABBB	AAAA	AABB	AAAA
Daekwan2-65	tetraploid	4	BiA	BBBB	BBBB	AAAA	AAAA	BBBB	AAAA	AAAB	AAAA	BBBB	AAAA	BBBB	BBBB	BBBB	ABBB	ABBB	ABBB	BBBB	BBBB	AAAA	AAAB	BBBB	BBBB	BBBB	AAAA	BBBB	BBBB	AAAA	AAAA	AAAA	BBBB	BBBB	AAAA	BBBB	ABBB	AAAA	BBBB	BBBB	BBBB	AAAB	AAAA	BBBB	BBBB	AABB	AAAA	BBBB	AAAA
Hongseon	tetraploid	4	BiA	BBBB	BBBB	AAAA	AAAA	BBBB	AAAA	AAAA	AAAA	BBBB	AAAA	BBBB	BBBB	BBBB	BBBB	ABBB	ABBB	BBBB	BBBB	AAAA	AAAA	BBBB	BBBB	BBBB	AAAA	BBBB	BBBB	AAAA	AAAA	AAAA	BBBB	BBBB	AAAA	BBBB	ABBB	AAAA	BBBB	BBBB	BBBB	AAAA	AABB	BBBB	BBBB	BBBB	AAAA	BBBB	AAAA
Doobaek	tetraploid	4	BiA	BBBB	BBBB	AAAA	AAAB	ABBB	AAAB	AAAA	AAAB	NA	AAAB	BBBB	BBBB	ABBB	BBBB	BBBB	BBBB	AABB	NA	AAAA	NA	NA	ABBB	NA	AAAB	ABBB	ABBB	AAAB	NA	AAAB	ABBB	ABBB	AAAB	ABBB	BBBB	AAAB	BBBB	ABBB	ABBB	AAAA	AABB	ABBB	ABBB	ABBB	AAAB	ABBB	AAAB
Daeji	tetraploid	4	BiA	BBBB	BBBB	AAAA	AAAA	BBBB	AAAA	AAAA	AAAA	BBBB	AAAA	BBBB	BBBB	BBBB	ABBB	BBBB	BBBB	ABBB	ABBB	AAAA	AAAB	BBBB	BBBB	BBBB	AAAA	BBBB	BBBB	AAAA	NA	AAAA	BBBB	BBBB	AAAA	BBBB	BBBB	AAAA	BBBB	ABBB	BBBB	AABB	AAAB	BBBB	BBBB	BBBB	AAAA	BBBB	AAAA
Namseo	tetraploid	4	BiA	BBBB	BBBB	AAAA	AAAA	BBBB	AAAA	AAAA	AAAA	BBBB	AAAA	BBBB	BBBB	ABBB	BBBB	ABBB	ABBB	BBBB	ABBB	AAAA	AAAB	BBBB	BBBB	BBBB	AAAA	BBBB	BBBB	AAAA	AAAA	AAAA	BBBB	BBBB	AAAA	BBBB	ABBB	AAAA	ABBB	BBBB	BBBB	AAAB	AAAA	BBBB	BBBB	BBBB	AAAB	BBBB	AAAB
Jayoung	tetraploid	4	BiA	BBBB	BBBB	AAAA	AAAA	AABB	AAAA	AAAA	AAAA	BBBB	AAAA	BBBB	BBBB	BBBB	BBBB	BBBB	BBBB	ABBB	ABBB	AAAA	AAAB	BBBB	BBBB	BBBB	AAAA	BBBB	BBBB	AAAA	AAAA	AAAA	BBBB	BBBB	AAAA	BBBB	BBBB	AABB	BBBB	BBBB	BBBB	AAAA	AAAA	BBBB	BBBB	BBBB	AAAA	BBBB	AAAA
Sepoong	tetraploid	4	BiA	NA	NA	AAAA	AAAA	BBBB	AAAA	AAAA	AAAA	BBBB	AAAA	BBBB	BBBB	BBBB	BBBB	AABB	AABB	BBBB	BBBB	AAAA	AAAA	BBBB	BBBB	BBBB	AAAA	BBBB	BBBB	AAAA	AAAA	AAAA	BBBB	BBBB	AAAA	BBBB	AAAB	AAAA	BBBB	BBBB	BBBB	AAAA	AAAB	BBBB	BBBB	ABBB	AAAA	BBBB	AAAA
Sumi	tetraploid	4	BiA	BBBB	BBBB	AAAA	AAAA	BBBB	AAAA	AAAA	AAAA	BBBB	AAAA	BBBB	BBBB	BBBB	BBBB	ABBB	ABBB	BBBB	BBBB	AAAA	AAAA	NA	ABBB	ABBB	AAAB	ABBB	ABBB	AAAB	AAAA	AAAB	ABBB	ABBB	AABB	ABBB	ABBB	AAAA	BBBB	BBBB	ABBB	AAAA	AAAA	ABBB	ABBB	BBBB	AAAA	ABBB	AAAA
Jinseon	tetraploid	4	BiA	BBBB	BBBB	AAAA	AAAA	BBBB	AAAA	AAAA	AAAA	BBBB	AAAA	BBBB	BBBB	BBBB	BBBB	BBBB	BBBB	AABB	AABB	AAAA	AABB	BBBB	BBBB	BBBB	AAAA	BBBB	BBBB	AAAA	NA	AAAA	BBBB	BBBB	AAAA	BBBB	ABBB	AAAA	BBBB	ABBB	BBBB	AABB	AAAA	BBBB	BBBB	ABBB	AAAA	BBBB	AAAA
1833	tetraploid	4	BiA	BBBB	BBBB	AAAA	AAAA	BBBB	AAAA	AAAB	AAAB	ABBB	AAAB	AABB	BBBB	ABBB	ABBB	BBBB	BBBB	ABBB	ABBB	AABB	AAAB	BBBB	BBBB	BBBB	AAAA	BBBB	BBBB	AAAA	AAAB	AAAA	BBBB	BBBB	AAAA	BBBB	BBBB	AAAA	ABBB	ABBB	BBBB	AABB	AAAB	BBBB	BBBB	ABBB	AAAB	BBBB	AAAB
2048	tetraploid	4	BiA	BBBB	BBBB	AAAB	AAAA	BBBB	AAAA	AABB	AAAA	BBBB	AAAA	AABB	ABBB	BBBB	ABBB	ABBB	AABB	ABBB	ABBB	AAAB	AAAB	BBBB	BBBB	BBBB	AAAA	BBBB	BBBB	AAAA	AAAB	AAAA	BBBB	BBBB	AAAA	BBBB	AABB	AAAB	BBBB	ABBB	BBBB	AAAB	AAAB	BBBB	BBBB	ABBB	AAAA	ABBB	AAAA
CO09551_7W	tetraploid	4	BiA	BBBB	BBBB	AAAA	NA	ABBB	AABB	AAAB	AAAB	ABBB	AAAB	BBBB	ABBB	ABBB	BBBB	BBBB	BBBB	ABBB	ABBB	AAAA	AAAA	AABB	AABB	AABB	AABB	AABB	AABB	AABB	AAAB	AABB	AABB	AABB	AABB	AABB	BBBB	AAAA	BBBB	ABBB	AABB	AAAA	AAAA	AABB	AABB	BBBB	AAAA	AABB	AAAA
CO97043_14W	tetraploid	4	BiA	BBBB	BBBB	AAAA	AAAA	ABBB	AAAA	AAAA	AAAA	BBBB	AAAA	BBBB	BBBB	BBBB	BBBB	BBBB	BBBB	BBBB	BBBB	AAAA	AAAA	BBBB	BBBB	BBBB	AAAA	BBBB	BBBB	AAAA	AAAA	AAAA	BBBB	BBBB	AAAA	BBBB	BBBB	AAAA	AABB	BBBB	BBBB	AAAA	AAAB	BBBB	BBBB	BBBB	AABB	BBBB	AABB
Gemchip	tetraploid	4	BiA	BBBB	BBBB	AAAA	AAAA	BBBB	AAAA	AAAB	AAAA	BBBB	AAAA	BBBB	BBBB	BBBB	ABBB	BBBB	BBBB	ABBB	ABBB	AAAA	AAAB	ABBB	ABBB	ABBB	AAAB	ABBB	ABBB	AAAB	AABB	AAAB	ABBB	ABBB	AAAB	ABBB	BBBB	AAAA	BBBB	ABBB	ABBB	AAAA	AAAA	ABBB	ABBB	BBBB	AAAA	ABBB	AAAA
B9482-3	tetraploid	4	BiA	BBBB	BBBB	AAAA	AAAA	BBBB	AAAA	AAAA	AAAA	BBBB	AAAA	BBBB	BBBB	BBBB	BBBB	ABBB	ABBB	BBBB	BBBB	AAAA	AAAA	ABBB	ABBB	ABBB	AAAB	ABBB	ABBB	AAAB	AAAA	AAAB	ABBB	ABBB	AAAB	ABBB	ABBB	AAAA	BBBB	BBBB	ABBB	AAAA	AAAA	ABBB	ABBB	BBBB	AAAA	ABBB	AAAA
Norin1_hari	tetraploid	4	BiA	ABBB	ABBB	AAAA	AAAA	BBBB	AAAA	AAAA	AAAA	BBBB	AAAA	BBBB	BBBB	BBBB	BBBB	BBBB	BBBB	BBBB	BBBB	AAAB	AAAA	BBBB	BBBB	BBBB	AAAA	BBBB	BBBB	AAAA	AAAA	AAAA	BBBB	BBBB	AAAA	BBBB	BBBB	AAAB	BBBB	BBBB	BBBB	AAAB	AAAA	BBBB	BBBB	BBBB	AAAA	BBBB	AAAA
Pentland Crown	tetraploid	4	BiA	BBBB	BBBB	AAAA	AAAA	BBBB	AAAA	AAAA	AABB	ABBB	AABB	BBBB	ABBB	AABB	BBBB	BBBB	BBBB	AABB	AABB	AAAA	AABB	BBBB	BBBB	BBBB	AAAA	BBBB	BBBB	AAAA	AAAB	AAAA	BBBB	BBBB	AAAA	BBBB	BBBB	AAAA	ABBB	ABBB	ABBB	AAAA	AAAA	BBBB	BBBB	BBBB	AAAB	BBBB	AAAB
Pentland Dell	tetraploid	4	BiA	BBBB	BBBB	AAAA	AAAA	BBBB	AAAA	AAAB	AAAA	BBBB	AAAA	BBBB	BBBB	BBBB	ABBB	BBBB	BBBB	BBBB	BBBB	AAAA	AAAA	ABBB	ABBB	ABBB	AAAB	ABBB	ABBB	AAAB	AAAA	AAAB	ABBB	ABBB	AAAB	ABBB	BBBB	AAAA	BBBB	BBBB	ABBB	AAAA	AAAA	ABBB	ABBB	AABB	AAAA	ABBB	AAAA
Kexin4	tetraploid	4	BiA	BBBB	BBBB	AAAA	AAAA	BBBB	AAAA	AAAA	AAAA	BBBB	AAAA	BBBB	BBBB	BBBB	AABB	ABBB	ABBB	ABBB	ABBB	AAAA	AAAB	BBBB	BBBB	BBBB	AAAA	BBBB	BBBB	AAAA	AAAB	AAAA	BBBB	BBBB	AAAA	BBBB	ABBB	AAAA	ABBB	ABBB	BBBB	AAAA	AAAB	BBBB	BBBB	BBBB	AAAA	BBBB	AAAB
Russet Norkotah	tetraploid	4	BiA	BBBB	BBBB	AAAA	AAAA	BBBB	AAAA	AAAA	AAAA	BBBB	AAAA	BBBB	BBBB	BBBB	BBBB	BBBB	BBBB	BBBB	ABBB	AAAA	AAAB	BBBB	BBBB	BBBB	AAAA	BBBB	BBBB	AAAA	AAAA	AAAA	BBBB	BBBB	AAAA	BBBB	BBBB	AAAB	BBBB	BBBB	BBBB	AAAA	AAAA	BBBB	BBBB	BBBB	AAAA	BBBB	AAAA
Spunta	tetraploid	4	BiA	BBBB	BBBB	AAAA	AAAA	BBBB	AAAA	AAAA	AAAA	BBBB	AAAA	BBBB	BBBB	BBBB	BBBB	BBBB	BBBB	BBBB	BBBB	AAAA	AAAA	BBBB	BBBB	BBBB	AAAA	BBBB	BBBB	AAAA	AAAA	AAAA	BBBB	BBBB	AAAA	BBBB	BBBB	AAAA	ABBB	BBBB	BBBB	AAAA	AAAA	BBBB	BBBB	BBBB	AAAB	BBBB	AAAA
Papa Negras	tetraploid	4	BiA	ABBB	ABBB	AABB	AAAB	BBBB	AAAB	AAAB	AABB	AABB	NA	BBBB	BBBB	AABB	ABBB	BBBB	BBBB	BBBB	BBBB	AAAA	AAAA	BBBB	BBBB	BBBB	AAAA	BBBB	BBBB	AAAA	AAAA	AAAA	BBBB	BBBB	AAAA	BBBB	BBBB	AAAA	BBBB	BBBB	BBBB	AAAB	AAAA	BBBB	BBBB	BBBB	AAAA	BBBB	AAAA
May Queen	tetraploid	4	BiA	ABBB	ABBB	AAAA	AAAA	BBBB	AAAA	AAAA	AAAA	BBBB	AAAA	BBBB	BBBB	BBBB	BBBB	ABBB	ABBB	BBBB	BBBB	AAAA	AAAA	BBBB	BBBB	BBBB	AAAA	BBBB	BBBB	AAAA	AAAA	AAAA	BBBB	BBBB	AAAA	BBBB	ABBB	AAAA	ABBB	BBBB	BBBB	AAAA	AAAA	BBBB	BBBB	ABBB	AAAB	BBBB	AAAB
Jowon	tetraploid	4	BiA	BBBB	BBBB	AAAA	AAAA	BBBB	AAAA	AAAA	AAAA	BBBB	AAAA	BBBB	BBBB	BBBB	AABB	ABBB	ABBB	BBBB	BBBB	AAAA	AAAA	BBBB	BBBB	BBBB	AAAA	BBBB	BBBB	AAAA	AAAA	AAAA	BBBB	BBBB	AAAA	BBBB	ABBB	AAAA	BBBB	BBBB	BBBB	AAAA	AAAB	BBBB	BBBB	AABB	AAAA	BBBB	AAAA
Chubaek	tetraploid	4	BiA	BBBB	BBBB	AAAA	AAAA	BBBB	AAAA	AAAA	AAAA	BBBB	AAAA	BBBB	BBBB	BBBB	BBBB	ABBB	ABBB	BBBB	BBBB	AAAA	AAAA	BBBB	BBBB	BBBB	AAAA	BBBB	BBBB	AAAA	AAAA	AAAA	BBBB	BBBB	AAAA	BBBB	ABBB	AAAA	BBBB	BBBB	BBBB	AAAB	AAAA	BBBB	BBBB	BBBB	AAAA	BBBB	AAAA
Hongyoung	tetraploid	4	BiA	BBBB	BBBB	AAAA	AAAA	BBBB	AAAA	AAAA	AAAA	BBBB	AAAA	BBBB	BBBB	BBBB	BBBB	BBBB	BBBB	BBBB	BBBB	AAAA	AAAA	ABBB	ABBB	AABB	AABB	AABB	AABB	AABB	AAAA	AABB	AABB	AABB	AABB	AABB	BBBB	AAAA	BBBB	BBBB	BBBB	AAAA	AAAA	AABB	AABB	BBBB	AAAA	ABBB	AAAA
Jopoong	tetraploid	4	BiA	BBBB	BBBB	AAAA	AAAA	BBBB	AAAA	AAAA	AAAA	BBBB	AAAA	ABBB	BBBB	BBBB	BBBB	AABB	AABB	BBBB	BBBB	AAAB	AAAA	BBBB	BBBB	BBBB	AAAA	BBBB	BBBB	AAAA	AAAA	AAAA	BBBB	BBBB	AAAA	BBBB	AAAB	AAAA	BBBB	BBBB	BBBB	AAAA	AAAA	BBBB	BBBB	ABBB	AAAA	BBBB	AAAA
Seohong	tetraploid	4	BiA	BBBB	BBBB	AAAA	AAAA	ABBB	AAAA	AAAA	AAAA	BBBB	AAAA	BBBB	BBBB	BBBB	BBBB	ABBB	ABBB	BBBB	BBBB	AAAA	AAAA	NA	ABBB	ABBB	AAAB	ABBB	ABBB	AAAB	AAAA	AAAB	ABBB	ABBB	AABB	ABBB	AABB	AAAA	BBBB	BBBB	NA	AAAA	AAAA	ABBB	ABBB	BBBB	AAAA	ABBB	AAAA
Haryeong	tetraploid	4	BiA	BBBB	BBBB	AAAA	AAAA	BBBB	AAAA	AAAB	AAAA	BBBB	AAAA	ABBB	BBBB	BBBB	ABBB	BBBB	BBBB	BBBB	BBBB	AAAB	AAAA	BBBB	BBBB	BBBB	AAAA	BBBB	BBBB	AAAA	AAAA	AAAA	BBBB	BBBB	AAAA	BBBB	BBBB	AAAA	BBBB	BBBB	BBBB	AAAB	AAAA	BBBB	BBBB	AABB	AAAA	BBBB	AAAA
Daeseo	tetraploid	4	BiA	BBBB	BBBB	AAAB	AAAB	ABBB	AAAB	AAAB	AAAB	ABBB	AAAB	ABBB	ABBB	ABBB	BBBB	BBBB	BBBB	ABBB	ABBB	AAAB	AAAB	ABBB	ABBB	ABBB	AAAB	ABBB	ABBB	AAAB	AAAB	AAAB	ABBB	ABBB	AAAB	ABBB	BBBB	AAAA	ABBB	ABBB	ABBB	AAAB	AAAB	ABBB	ABBB	ABBB	AAAB	ABBB	AAAB
Goun	tetraploid	4	BiA	BBBB	BBBB	AAAA	AAAA	ABBB	AAAB	AAAA	AAAA	BBBB	AAAA	BBBB	BBBB	BBBB	BBBB	BBBB	BBBB	AABB	AABB	AAAA	AABB	NA	ABBB	ABBB	AAAB	ABBB	ABBB	AAAB	NA	AAAB	ABBB	ABBB	AABB	ABBB	BBBB	AAAA	BBBB	ABBB	NA	AAAB	AAAA	NA	ABBB	BBBB	AAAA	ABBB	AAAA
Sinnamjak	tetraploid	4	BiA	BBBB	BBBB	AAAA	AAAB	BBBB	AAAB	AAAA	AAAA	BBBB	AAAA	BBBB	BBBB	BBBB	AABB	BBBB	BBBB	BBBB	BBBB	AAAA	AAAA	BBBB	BBBB	BBBB	AAAA	BBBB	BBBB	AAAA	AAAA	AAAA	BBBB	BBBB	AAAA	BBBB	BBBB	AAAB	BBBB	BBBB	BBBB	AAAA	AAAB	BBBB	BBBB	BBBB	AAAA	BBBB	AAAA
Daegwang	tetraploid	4	BiA	BBBB	BBBB	AAAB	AAAB	ABBB	AAAB	AAAA	AAAA	BBBB	AAAA	ABBB	BBBB	BBBB	ABBB	BBBB	BBBB	BBBB	BBBB	AAAB	AAAA	ABBB	ABBB	ABBB	AAAB	ABBB	ABBB	AAAB	AAAA	AAAB	ABBB	ABBB	AAAB	ABBB	BBBB	AAAA	BBBB	BBBB	AABB	AAAB	AAAA	ABBB	ABBB	AABB	AAAA	ABBB	AAAA
Chugang	tetraploid	4	BiA	BBBB	BBBB	AAAA	AAAA	BBBB	AAAA	AAAA	AAAA	BBBB	AAAA	BBBB	BBBB	BBBB	BBBB	ABBB	ABBB	ABBB	ABBB	AAAA	AAAB	BBBB	BBBB	BBBB	AAAA	BBBB	BBBB	AAAA	AAAB	AAAA	BBBB	BBBB	AAAA	BBBB	ABBB	AAAA	BBBB	ABBB	BBBB	AAAB	AAAA	BBBB	BBBB	BBBB	AAAA	BBBB	AAAA
Daekwan1-129	tetraploid	4	BiA	BBBB	BBBB	AAAB	AAAA	BBBB	AAAA	AAAA	AAAA	BBBB	AAAA	BBBB	BBBB	BBBB	ABBB	BBBB	BBBB	ABBB	ABBB	AAAB	AAAA	BBBB	BBBB	BBBB	AAAA	BBBB	BBBB	AAAA	AAAB	AAAA	BBBB	BBBB	AAAA	BBBB	BBBB	AAAA	ABBB	ABBB	AABB	AAAB	AAAA	BBBB	BBBB	BBBB	AAAA	BBBB	AAAB
Namjak	tetraploid	4	BiA	BBBB	BBBB	AAAA	AAAB	BBBB	AAAB	AAAA	AAAA	BBBB	AAAA	BBBB	BBBB	BBBB	BBBB	BBBB	BBBB	BBBB	BBBB	AAAA	AAAA	ABBB	ABBB	ABBB	AAAB	ABBB	ABBB	AAAB	AAAA	AAAB	ABBB	ABBB	AAAB	ABBB	BBBB	AAAB	BBBB	BBBB	ABBB	AAAA	AAAA	ABBB	ABBB	BBBB	AAAA	ABBB	AAAA
Namseon	tetraploid	4	BiA	BBBB	BBBB	AAAA	AAAA	BBBB	AAAA	AAAA	AAAA	BBBB	AAAA	BBBB	BBBB	BBBB	BBBB	ABBB	ABBB	BBBB	BBBB	AAAA	AAAA	BBBB	BBBB	BBBB	AAAA	BBBB	BBBB	AAAA	AAAB	AAAA	BBBB	BBBB	AAAA	BBBB	ABBB	AAAA	BBBB	ABBB	BBBB	AAAA	AAAA	BBBB	BBBB	BBBB	AAAA	BBBB	AAAA
Chudong	tetraploid	4	BiA	BBBB	BBBB	AAAA	AAAA	BBBB	AAAA	AAAA	AAAA	BBBB	AAAA	BBBB	BBBB	BBBB	BBBB	BBBB	BBBB	BBBB	BBBB	AAAA	AAAA	ABBB	ABBB	ABBB	AAAB	ABBB	ABBB	AAAB	AAAA	AAAB	ABBB	ABBB	AAAB	ABBB	BBBB	AAAA	BBBB	BBBB	ABBB	AAAB	AAAA	ABBB	ABBB	BBBB	AAAA	ABBB	AAAA
Daekwan2-41	tetraploid	4	BiA	BBBB	BBBB	AAAA	AAAA	BBBB	AAAA	AAAB	AAAA	BBBB	AAAA	BBBB	ABBB	ABBB	BBBB	BBBB	BBBB	BBBB	BBBB	AAAA	AAAA	NA	ABBB	ABBB	AAAB	ABBB	ABBB	AAAB	AAAA	AAAB	ABBB	ABBB	AAAB	ABBB	BBBB	AAAA	AABB	BBBB	ABBB	AABB	AAAA	BBBB	ABBB	ABBB	AABB	ABBB	AABB
Chuyoung	tetraploid	4	BiA	BBBB	BBBB	AAAA	AAAA	BBBB	AAAA	AAAA	AAAA	BBBB	AAAA	BBBB	BBBB	BBBB	BBBB	ABBB	ABBB	ABBB	ABBB	AAAA	AAAB	BBBB	BBBB	BBBB	AAAA	BBBB	BBBB	AAAA	AAAB	AAAA	BBBB	BBBB	AAAA	BBBB	ABBB	AAAA	BBBB	ABBB	ABBB	AAAA	AAAA	BBBB	BBBB	BBBB	AAAA	BBBB	AAAA
Eunseon	tetraploid	4	BiA	BBBB	BBBB	AAAA	AAAA	BBBB	AAAA	AAAA	AAAA	BBBB	AAAA	BBBB	BBBB	BBBB	BBBB	BBBB	BBBB	BBBB	BBBB	AAAA	AAAA	BBBB	BBBB	BBBB	AAAA	BBBB	BBBB	AAAA	AAAA	AAAA	BBBB	BBBB	AAAA	BBBB	BBBB	AAAA	ABBB	BBBB	BBBB	AABB	AAAA	BBBB	BBBB	BBBB	AAAB	BBBB	AAAB
Bangul	tetraploid	4	BiA	BBBB	BBBB	AAAB	AAAB	ABBB	AAAB	AAAB	AAAB	ABBB	AAAB	ABBB	BBBB	ABBB	BBBB	BBBB	BBBB	BBBB	BBBB	AAAB	AAAA	BBBB	BBBB	BBBB	AAAA	BBBB	BBBB	AAAA	AAAA	AAAA	BBBB	BBBB	AAAA	BBBB	BBBB	AAAA	ABBB	BBBB	BBBB	AABB	AAAB	BBBB	BBBB	ABBB	AAAB	BBBB	AAAB
Saebong	tetraploid	4	BiA	BBBB	BBBB	AAAB	AAAA	BBBB	AAAA	AAAB	AAAA	BBBB	AAAA	ABBB	ABBB	ABBB	BBBB	BBBB	BBBB	BBBB	BBBB	AAAB	AAAA	BBBB	BBBB	BBBB	AAAA	BBBB	BBBB	AAAA	AAAA	AAAA	BBBB	BBBB	AAAA	BBBB	ABBB	AAAA	BBBB	BBBB	BBBB	AABB	AAAA	BBBB	BBBB	ABBB	AAAA	BBBB	AAAA
Jeseo	tetraploid	4	BiA	BBBB	BBBB	AAAA	AAAA	BBBB	AAAA	AAAA	AAAA	BBBB	AAAA	BBBB	BBBB	BBBB	BBBB	BBBB	BBBB	BBBB	ABBB	AAAA	AAAB	ABBB	ABBB	ABBB	AAAB	ABBB	ABBB	AAAB	AAAA	AAAB	ABBB	ABBB	AAAB	ABBB	BBBB	AAAA	BBBB	BBBB	ABBB	AAAB	AAAA	ABBB	ABBB	BBBB	AAAA	ABBB	AAAA
Dami	tetraploid	4	BiA	BBBB	BBBB	AAAB	AAAB	ABBB	AAAB	AAAA	AAAB	ABBB	AAAB	AABB	BBBB	ABBB	BBBB	ABBB	ABBB	ABBB	ABBB	AABB	AAAB	ABBB	ABBB	ABBB	AAAB	ABBB	ABBB	AAAB	AAAB	AAAB	ABBB	ABBB	AAAB	ABBB	AABB	AAAB	BBBB	ABBB	ABBB	AABB	AAAB	ABBB	ABBB	AABB	AAAA	ABBB	AAAA
Geumseon	tetraploid	4	BiA	BBBB	BBBB	AAAA	AAAA	BBBB	AAAA	AAAB	AAAA	BBBB	AAAA	BBBB	ABBB	BBBB	BBBB	BBBB	BBBB	ABBB	ABBB	AAAA	AAAB	BBBB	BBBB	BBBB	AAAA	BBBB	BBBB	AAAA	AAAB	AAAA	BBBB	BBBB	AAAA	BBBB	BBBB	AAAA	BBBB	ABBB	BBBB	AAAB	AAAA	BBBB	BBBB	ABBB	AAAA	BBBB	AAAA
Jungmo9001	tetraploid	4	BiA	BBBB	BBBB	AAAA	AAAA	BBBB	AAAA	AAAB	AAAA	BBBB	AAAA	BBBB	BBBB	BBBB	BBBB	ABBB	ABBB	BBBB	BBBB	AAAA	AAAB	BBBB	BBBB	BBBB	AAAA	BBBB	BBBB	AAAA	AAAA	AAAA	BBBB	BBBB	AAAA	BBBB	ABBB	AAAA	BBBB	BBBB	BBBB	AAAB	AAAA	BBBB	BBBB	ABBB	AAAA	BBBB	AAAA
Daekwan1-123	tetraploid	4	BiA	BBBB	BBBB	AAAA	AAAA	BBBB	AAAA	AAAA	AAAA	BBBB	AAAA	ABBB	BBBB	BBBB	ABBB	BBBB	BBBB	ABBB	AABB	AAAB	AAAB	BBBB	BBBB	BBBB	AAAA	BBBB	BBBB	AAAA	AAAB	AAAA	BBBB	BBBB	AAAA	BBBB	BBBB	AABB	ABBB	ABBB	BBBB	AAAB	AABB	BBBB	BBBB	BBBB	AAAB	BBBB	AAAB
Atlantic	tetraploid	4	BiA	BBBB	BBBB	AAAB	AAAB	ABBB	AAAB	AAAB	AAAB	ABBB	AAAB	ABBB	ABBB	ABBB	BBBB	BBBB	BBBB	ABBB	ABBB	AAAB	AAAB	ABBB	ABBB	ABBB	AAAB	ABBB	ABBB	AAAB	AAAB	AAAB	ABBB	ABBB	AAAB	ABBB	BBBB	AAAA	ABBB	ABBB	ABBB	AAAB	AAAB	ABBB	ABBB	ABBB	AAAB	ABBB	AAAB
Superior	tetraploid	4	BiA	BBBB	BBBB	AAAA	AAAA	BBBB	AAAA	AAAA	AAAA	BBBB	AAAA	BBBB	BBBB	BBBB	BBBB	ABBB	ABBB	BBBB	BBBB	AAAA	AAAA	ABBB	ABBB	ABBB	AAAB	ABBB	ABBB	AAAB	AAAA	AAAB	ABBB	ABBB	AAAB	ABBB	ABBB	AAAA	BBBB	BBBB	ABBB	AAAA	AAAA	ABBB	ABBB	BBBB	AAAA	ABBB	AAAA
Rio Grande Russet	tetraploid	4	BiA	BBBB	BBBB	AAAA	AAAA	BBBB	AAAA	AAAA	AABB	AABB	AABB	BBBB	BBBB	AABB	ABBB	ABBB	ABBB	BBBB	BBBB	AAAA	AAAB	BBBB	BBBB	BBBB	AAAA	BBBB	BBBB	AAAA	AAAA	AAAA	BBBB	BBBB	AAAA	BBBB	ABBB	AAAB	BBBB	BBBB	ABBB	AAAA	AAAB	BBBB	BBBB	ABBB	AAAA	BBBB	AAAA
Premier Russet	tetraploid	4	BiA	BBBB	BBBB	AAAA	AAAA	BBBB	AAAA	AAAA	AAAA	BBBB	AAAA	BBBB	BBBB	BBBB	ABBB	ABBB	ABBB	BBBB	BBBB	AAAA	AAAA	BBBB	BBBB	BBBB	AAAA	BBBB	BBBB	AAAA	AAAA	AAAA	BBBB	BBBB	AAAA	BBBB	AABB	AAAB	BBBB	BBBB	BBBB	AAAA	AAAA	BBBB	BBBB	BBBB	AAAA	BBBB	AAAA
Wauseon	tetraploid	4	BiA	BBBB	BBBB	AAAA	AAAA	BBBB	AAAA	AAAA	AAAB	ABBB	AAAB	BBBB	BBBB	ABBB	ABBB	BBBB	BBBB	BBBB	BBBB	AAAA	AAAA	BBBB	BBBB	BBBB	AAAA	BBBB	BBBB	AAAA	AAAA	AAAA	BBBB	BBBB	AAAA	BBBB	BBBB	AAAA	ABBB	BBBB	BBBB	AAAA	AAAB	BBBB	BBBB	BBBB	AAAB	BBBB	AAAB
Lenape	tetraploid	4	BiA	ABBB	ABBB	AAAB	AAAB	ABBB	AAAB	AABB	AAAA	BBBB	AAAA	AABB	ABBB	BBBB	BBBB	BBBB	BBBB	ABBB	ABBB	AABB	AAAB	ABBB	ABBB	ABBB	AAAB	ABBB	ABBB	AAAB	AAAB	AAAB	ABBB	ABBB	AAAB	AABB	BBBB	AAAB	BBBB	ABBB	ABBB	AABB	AAAA	ABBB	ABBB	ABBB	AAAA	AABB	AAAA
A97066-42	tetraploid	4	BiA	BBBB	BBBB	AAAA	AAAA	BBBB	AAAA	AAAA	AAAB	ABBB	AAAB	ABBB	BBBB	ABBB	BBBB	ABBB	ABBB	BBBB	BBBB	AAAB	AAAA	BBBB	BBBB	BBBB	AAAA	BBBB	BBBB	AAAA	AAAB	AAAA	BBBB	BBBB	AAAA	BBBB	AABB	AABB	BBBB	ABBB	AABB	AAAA	AAAA	BBBB	BBBB	AABB	AAAA	BBBB	AAAA
AF2291-10	tetraploid	4	BiA	ABBB	ABBB	AAAB	AAAB	BBBB	AAAB	AAAB	AAAA	BBBB	AAAA	ABBB	BBBB	BBBB	BBBB	BBBB	BBBB	BBBB	BBBB	AAAB	AAAA	BBBB	BBBB	BBBB	AAAA	BBBB	BBBB	AAAA	AAAA	AAAA	BBBB	BBBB	AAAA	BBBB	BBBB	AAAA	BBBB	BBBB	BBBB	AAAB	AAAA	BBBB	BBBB	BBBB	AAAA	BBBB	AAAA
AF2376-5	tetraploid	4	BiA	BBBB	BBBB	AAAB	AAAB	BBBB	AAAB	AAAB	AAAA	BBBB	AAAA	ABBB	ABBB	BBBB	BBBB	BBBB	BBBB	ABBB	ABBB	AAAB	AAAB	BBBB	BBBB	BBBB	AAAA	BBBB	BBBB	AAAA	AAAB	AAAA	BBBB	BBBB	AAAA	BBBB	BBBB	AABB	BBBB	ABBB	BBBB	AABB	AAAA	BBBB	BBBB	BBBB	AAAA	ABBB	AAAA
AF2574-1	tetraploid	4	BiA	BBBB	BBBB	AAAB	AAAB	BBBB	AAAB	AAAB	AAAA	BBBB	AAAA	AABB	AABB	BBBB	ABBB	ABBB	ABBB	ABBB	ABBB	AABB	AAAB	ABBB	ABBB	ABBB	AAAB	ABBB	ABBB	AAAB	AAAB	AAAB	ABBB	ABBB	AAAB	ABBB	ABBB	AAAB	BBBB	ABBB	ABBB	AABB	AAAA	ABBB	ABBB	BBBB	AAAA	AABB	AAAA
All Blue	tetraploid	4	BiA	BBBB	BBBB	AAAA	AAAA	BBBB	AAAA	AAAA	AAAA	BBBB	AAAA	BBBB	BBBB	BBBB	BBBB	BBBB	BBBB	BBBB	BBBB	AAAA	AAAA	BBBB	BBBB	BBBB	AAAA	BBBB	BBBB	AAAA	AAAA	AAAA	BBBB	BBBB	AAAA	BBBB	BBBB	NA	BBBB	BBBB	BBBB	AAAA	AAAB	BBBB	ABBB	BBBB	AAAA	BBBB	AAAA
Alpine Russet	tetraploid	4	BiA	BBBB	BBBB	AAAA	AAAA	BBBB	AAAA	AAAA	AAAA	BBBB	AAAA	BBBB	ABBB	BBBB	BBBB	BBBB	BBBB	BBBB	BBBB	AAAA	AAAA	BBBB	BBBB	BBBB	AAAA	BBBB	BBBB	AAAA	AAAA	AAAA	BBBB	BBBB	AAAA	BBBB	BBBB	AAAB	BBBB	BBBB	BBBB	AAAA	AAAA	BBBB	BBBB	ABBB	AAAA	BBBB	AAAA
AO96141-3	tetraploid	4	BiA	BBBB	BBBB	AAAA	AAAA	BBBB	AAAA	AAAA	AAAA	BBBB	AAAA	ABBB	BBBB	BBBB	BBBB	BBBB	BBBB	BBBB	BBBB	AAAB	AAAA	BBBB	BBBB	BBBB	AAAA	BBBB	BBBB	AAAA	AAAA	AAAA	BBBB	BBBB	AAAA	BBBB	BBBB	AAAB	BBBB	BBBB	BBBB	AAAB	AAAA	BBBB	BBBB	ABBB	AAAA	BBBB	AAAA
AO96160-3	tetraploid	4	BiA	BBBB	BBBB	AAAA	AAAA	ABBB	AAAA	AAAA	AAAA	BBBB	AAAA	BBBB	ABBB	BBBB	BBBB	BBBB	BBBB	BBBB	BBBB	AAAA	AAAB	BBBB	BBBB	BBBB	AAAA	BBBB	BBBB	AAAA	AAAA	AAAA	BBBB	BBBB	AAAA	BBBB	ABBB	AAAA	BBBB	BBBB	BBBB	AAAA	AAAA	BBBB	BBBB	ABBB	AAAA	BBBB	AAAA
AO96164-1	tetraploid	4	BiA	BBBB	BBBB	AAAA	AAAA	BBBB	AAAA	AAAA	AAAA	BBBB	AAAA	BBBB	ABBB	BBBB	BBBB	BBBB	BBBB	BBBB	BBBB	AAAA	AAAB	BBBB	BBBB	BBBB	AAAA	BBBB	BBBB	AAAA	AAAA	AAAA	BBBB	BBBB	AAAA	BBBB	BBBB	AABB	BBBB	BBBB	ABBB	AAAA	AAAA	BBBB	BBBB	BBBB	AAAA	BBBB	AAAA
AWN86514-2	tetraploid	4	BiA	ABBB	ABBB	AAAA	AAAA	BBBB	AAAA	AAAA	AAAB	ABBB	AAAB	BBBB	ABBB	ABBB	BBBB	AABB	AABB	BBBB	BBBB	AAAA	AAAA	ABBB	ABBB	ABBB	AAAB	ABBB	ABBB	AAAB	AAAB	AAAB	ABBB	ABBB	AAAB	ABBB	ABBB	AAAB	BBBB	ABBB	AABB	AAAA	AAAA	ABBB	ABBB	ABBB	AAAA	ABBB	AAAA
B1829-5	tetraploid	4	BiA	BBBB	BBBB	AAAA	AAAA	BBBB	AAAA	AAAA	AAAB	ABBB	AAAB	ABBB	BBBB	ABBB	BBBB	ABBB	ABBB	BBBB	BBBB	AAAB	AAAA	ABBB	ABBB	ABBB	AAAB	ABBB	ABBB	AAAB	AAAA	AAAB	ABBB	ABBB	AAAB	ABBB	ABBB	AAAA	ABBB	BBBB	ABBB	AAAB	AAAB	ABBB	ABBB	BBBB	AAAB	ABBB	AAAB
Beacon Chipper	tetraploid	4	BiA	ABBB	ABBB	AAAA	AAAA	ABBB	AAAA	AAAB	AAAB	ABBB	AAAB	BBBB	BBBB	ABBB	ABBB	BBBB	BBBB	BBBB	BBBB	AAAA	AAAA	ABBB	ABBB	ABBB	AAAB	ABBB	ABBB	AAAB	AAAA	AAAB	ABBB	ABBB	AAAB	ABBB	BBBB	AAAA	BBBB	BBBB	ABBB	AAAA	AAAB	ABBB	ABBB	AABB	AAAA	ABBB	AAAA
Bintje	tetraploid	4	BiA	AABB	AABB	AAAA	AAAA	BBBB	AAAA	AAAA	AAAA	BBBB	AAAA	BBBB	BBBB	BBBB	ABBB	BBBB	BBBB	BBBB	BBBB	AAAB	AAAA	BBBB	BBBB	BBBB	AAAA	BBBB	BBBB	AAAA	AAAA	AAAA	BBBB	BBBB	AAAA	BBBB	BBBB	AAAB	BBBB	BBBB	BBBB	AAAB	AAAB	BBBB	BBBB	BBBB	AAAA	BBBB	AAAA
Blazer Russet	tetraploid	4	BiA	BBBB	BBBB	AAAA	AAAA	BBBB	AAAA	AAAA	AAAA	BBBB	AAAA	ABBB	BBBB	BBBB	BBBB	BBBB	BBBB	BBBB	BBBB	AAAB	AAAB	ABBB	ABBB	ABBB	AAAB	ABBB	ABBB	AAAB	AAAA	AAAB	ABBB	ABBB	AAAB	ABBB	BBBB	AAAA	BBBB	BBBB	BBBB	AAAB	AAAA	ABBB	ABBB	ABBB	AAAA	ABBB	AAAA
C31-5-115	tetraploid	4	BiA	BBBB	BBBB	AAAB	AAAB	ABBB	AAAB	AAAA	AAAB	ABBB	AAAB	ABBB	BBBB	ABBB	BBBB	BBBB	BBBB	BBBB	BBBB	AABB	AAAA	AABB	AABB	AABB	AABB	AABB	AABB	AABB	AAAA	AABB	AABB	AABB	AABB	AABB	BBBB	AAAA	ABBB	BBBB	AABB	AAAB	AABB	AABB	AABB	BBBB	AAAB	AABB	AAAB
C31-5-120	tetraploid	4	BiA	BBBB	BBBB	AAAB	AAAA	BBBB	AAAA	AAAB	AAAA	ABBB	AAAA	ABBB	ABBB	BBBB	BBBB	BBBB	BBBB	BBBB	BBBB	AABB	AAAA	AABB	AABB	AABB	AABB	AABB	AABB	AABB	AAAA	AABB	AABB	AABB	AABB	AABB	BBBB	AAAA	ABBB	BBBB	ABBB	AAAB	AAAA	AABB	AABB	ABBB	AAAB	AABB	AAAB
Centennial Russet	tetraploid	4	BiA	BBBB	BBBB	AAAA	AAAA	BBBB	AAAA	AAAA	AAAA	BBBB	AAAA	ABBB	BBBB	BBBB	BBBB	BBBB	BBBB	BBBB	BBBB	AAAB	AABB	ABBB	ABBB	ABBB	AAAB	ABBB	ABBB	AAAB	AAAA	AAAB	ABBB	ABBB	AAAB	ABBB	BBBB	AAAB	BBBB	BBBB	BBBB	AAAA	AAAA	ABBB	ABBB	BBBB	AAAA	ABBB	AAAA
Chieftain	tetraploid	4	BiA	BBBB	BBBB	AAAA	AAAA	BBBB	AAAA	AAAA	AAAA	BBBB	AAAA	BBBB	ABBB	BBBB	BBBB	ABBB	ABBB	BBBB	BBBB	AAAA	AAAA	ABBB	ABBB	ABBB	AAAB	ABBB	ABBB	AAAB	AAAA	AAAB	ABBB	ABBB	AAAB	ABBB	BBBB	AAAB	BBBB	BBBB	BBBB	AAAA	AAAB	ABBB	ABBB	BBBB	AAAA	ABBB	AAAA
Chipeta	tetraploid	4	BiA	BBBB	BBBB	AAAA	AAAA	BBBB	AAAA	AAAA	AAAA	BBBB	AAAA	ABBB	BBBB	BBBB	ABBB	ABBB	ABBB	BBBB	BBBB	AAAB	AAAA	BBBB	BBBB	BBBB	AAAA	BBBB	BBBB	AAAA	AAAA	AAAA	BBBB	BBBB	AAAA	BBBB	ABBB	AAAA	ABBB	BBBB	BBBB	AAAB	AAAA	BBBB	BBBB	ABBB	AABB	BBBB	AAAB
Chippewa	tetraploid	4	BiA	BBBB	BBBB	AAAA	AAAA	BBBB	AAAA	AAAA	AAAA	BBBB	AAAA	ABBB	BBBB	BBBB	ABBB	BBBB	BBBB	ABBB	ABBB	AAAB	AAAB	BBBB	BBBB	BBBB	AAAA	BBBB	BBBB	AAAA	AAAB	AAAA	BBBB	BBBB	AAAA	BBBB	BBBB	AAAB	ABBB	ABBB	BBBB	AAAB	AAAB	BBBB	BBBB	ABBB	AAAB	BBBB	AAAB
Classic Russet	tetraploid	4	BiA	BBBB	BBBB	AAAA	AAAA	BBBB	AAAA	AAAA	AAAA	BBBB	AAAA	BBBB	BBBB	BBBB	BBBB	BBBB	BBBB	BBBB	BBBB	AAAA	AABB	BBBB	BBBB	BBBB	AAAA	BBBB	BBBB	AAAA	AAAA	AAAA	BBBB	BBBB	AAAA	BBBB	BBBB	AAAB	BBBB	BBBB	BBBB	AAAA	AAAA	BBBB	BBBB	ABBB	AAAA	BBBB	AAAA
Clearwater Russet	tetraploid	4	BiA	BBBB	BBBB	AAAA	AAAA	BBBB	AAAA	AAAA	AAAA	BBBB	AAAA	BBBB	BBBB	BBBB	BBBB	ABBB	ABBB	ABBB	ABBB	AAAA	AAAB	ABBB	ABBB	ABBB	AAAB	ABBB	ABBB	AAAB	AAAB	AAAB	ABBB	ABBB	AAAB	ABBB	ABBB	AAAA	BBBB	ABBB	ABBB	AAAA	AAAB	ABBB	ABBB	ABBB	AAAA	ABBB	AAAA
Dakota Crisp	tetraploid	4	BiA	ABBB	ABBB	AAAA	AAAA	BBBB	AAAA	AAAA	AAAB	ABBB	AAAB	BBBB	BBBB	ABBB	AAAB	BBBB	BBBB	BBBB	BBBB	AAAA	AAAA	BBBB	BBBB	BBBB	AAAA	BBBB	BBBB	AAAA	AAAA	AAAA	BBBB	BBBB	AAAA	BBBB	BBBB	AAAA	BBBB	BBBB	BBBB	AAAA	AAAA	BBBB	BBBB	BBBB	AAAA	BBBB	AAAA
Dakota Diamond	tetraploid	4	BiA	BBBB	BBBB	AAAA	AAAA	BBBB	AAAA	AAAA	AAAA	ABBB	AAAA	BBBB	ABBB	BBBB	ABBB	BBBB	BBBB	BBBB	BBBB	AAAA	AAAA	BBBB	BBBB	BBBB	AAAA	BBBB	BBBB	AAAA	AAAA	AAAA	BBBB	BBBB	AAAA	BBBB	BBBB	AAAA	ABBB	BBBB	BBBB	AAAA	AAAA	BBBB	BBBB	BBBB	AAAB	BBBB	AAAB
Dakota Jewel	tetraploid	4	BiA	BBBB	BBBB	AAAA	AAAA	BBBB	AAAA	AAAA	AAAA	BBBB	AAAA	ABBB	BBBB	BBBB	ABBB	ABBB	ABBB	BBBB	BBBB	AAAB	AAAA	BBBB	BBBB	BBBB	AAAA	BBBB	BBBB	AAAA	AAAA	AAAA	BBBB	BBBB	AAAA	BBBB	BBBB	AAAA	ABBB	BBBB	BBBB	AAAB	AAAB	BBBB	BBBB	ABBB	AAAB	BBBB	AAAA
DarkRed Norland	tetraploid	4	BiA	BBBB	BBBB	AAAA	AAAA	BBBB	AAAA	AAAA	AAAA	BBBB	AAAA	ABBB	AABB	BBBB	BBBB	ABBB	ABBB	BBBB	BBBB	AAAB	AAAA	BBBB	BBBB	BBBB	AAAA	BBBB	BBBB	AAAA	AAAA	AAAA	BBBB	BBBB	AAAA	BBBB	BBBB	AAAB	BBBB	BBBB	BBBB	AAAB	AAAA	BBBB	BBBB	BBBB	AAAA	BBBB	AAAA
Defender	tetraploid	4	BiA	ABBB	ABBB	AAAA	AAAB	BBBB	AAAB	AAAA	AAAA	BBBB	AAAA	ABBB	ABBB	BBBB	BBBB	ABBB	ABBB	BBBB	BBBB	AAAB	AAAA	BBBB	BBBB	BBBB	AAAA	BBBB	BBBB	AAAA	AAAB	AAAA	BBBB	BBBB	AAAA	BBBB	ABBB	AABB	BBBB	ABBB	ABBB	AAAA	AAAA	BBBB	BBBB	BBBB	AAAA	BBBB	AAAA
Denali	tetraploid	4	BiA	BBBB	BBBB	AAAA	AAAA	ABBB	AAAA	AAAB	AAAA	BBBB	AAAA	ABBB	BBBB	BBBB	BBBB	BBBB	BBBB	ABBB	ABBB	AAAB	AAAB	BBBB	BBBB	BBBB	AAAA	BBBB	BBBB	AAAA	AAAB	AAAA	BBBB	BBBB	AAAA	BBBB	BBBB	AAAB	BBBB	ABBB	BBBB	AAAB	AAAB	BBBB	BBBB	AABB	AAAA	ABBB	AAAA
Eramosa	tetraploid	4	BiA	BBBB	BBBB	AAAA	AAAA	BBBB	AAAA	AAAA	AAAA	BBBB	AAAA	BBBB	BBBB	BBBB	BBBB	ABBB	ABBB	BBBB	BBBB	AAAA	AAAA	BBBB	BBBB	BBBB	AAAA	BBBB	BBBB	AAAA	AAAA	AAAA	BBBB	BBBB	AAAA	BBBB	AABB	AAAA	BBBB	BBBB	BBBB	AAAA	AAAA	BBBB	BBBB	BBBB	AAAA	BBBB	AAAA
Eva	tetraploid	4	BiA	BBBB	BBBB	AAAA	AAAB	ABBB	AAAB	AAAA	AAAA	BBBB	AAAA	BBBB	ABBB	BBBB	BBBB	BBBB	BBBB	NA	NA	AAAA	NA	BBBB	BBBB	BBBB	AAAA	BBBB	BBBB	AAAA	AABB	AAAA	BBBB	BBBB	AAAA	BBBB	BBBB	AAAA	ABBB	AABB	BBBB	AAAA	AAAA	BBBB	BBBB	ABBB	AAAB	BBBB	AABB
F66041	tetraploid	4	BiA	BBBB	BBBB	AAAA	AAAA	BBBB	AAAA	AAAA	AAAA	BBBB	AAAA	BBBB	BBBB	BBBB	BBBB	AABB	AABB	BBBB	BBBB	AAAA	AAAA	ABBB	ABBB	ABBB	AAAB	ABBB	ABBB	AAAB	AAAA	AAAB	ABBB	ABBB	AAAB	ABBB	AAAB	AAAA	BBBB	BBBB	ABBB	AAAA	AAAA	ABBB	ABBB	NA	AAAA	ABBB	AAAA
F87084	tetraploid	4	BiA	BBBB	BBBB	AAAA	AAAA	BBBB	AAAA	AAAA	AAAB	ABBB	AAAB	ABBB	BBBB	ABBB	BBBB	BBBB	BBBB	BBBB	BBBB	AAAB	AAAA	ABBB	ABBB	ABBB	AAAB	ABBB	ABBB	AAAB	AAAA	AAAB	ABBB	ABBB	AAAB	ABBB	BBBB	AAAA	ABBB	BBBB	ABBB	AAAA	AAAA	AABB	ABBB	BBBB	AAAB	ABBB	AAAB
Freedom Russet	tetraploid	4	BiA	BBBB	BBBB	AAAA	AAAA	BBBB	AAAA	AAAA	AAAA	BBBB	AAAA	BBBB	ABBB	BBBB	ABBB	BBBB	BBBB	BBBB	ABBB	AAAA	AAAB	BBBB	BBBB	BBBB	AAAA	BBBB	BBBB	AAAA	AAAA	AAAA	BBBB	BBBB	AAAA	BBBB	BBBB	AAAA	BBBB	BBBB	BBBB	AAAA	AAAB	BBBB	BBBB	BBBB	AAAA	BBBB	AAAA
Garnet Chile	tetraploid	4	BiA	BBBB	BBBB	AAAA	AAAA	BBBB	AAAA	AAAA	AAAA	BBBB	AAAA	ABBB	BBBB	BBBB	BBBB	ABBB	ABBB	ABBB	ABBB	AAAB	AAAB	ABBB	ABBB	ABBB	AAAB	ABBB	ABBB	AAAB	AAAA	AAAB	ABBB	ABBB	AAAB	ABBB	ABBB	AAAB	BBBB	BBBB	ABBB	AAAB	AAAA	ABBB	ABBB	ABBB	AAAA	ABBB	AAAA
GemStar Russet	tetraploid	4	BiA	BBBB	BBBB	AAAA	AAAA	BBBB	AAAA	AAAA	AAAB	ABBB	AAAB	BBBB	ABBB	ABBB	BBBB	BBBB	BBBB	BBBB	ABBB	AAAA	AAAB	BBBB	BBBB	BBBB	AAAA	BBBB	BBBB	AAAA	AAAA	AAAA	BBBB	BBBB	AAAA	BBBB	BBBB	AAAB	BBBB	BBBB	ABBB	AAAA	AAAA	BBBB	BBBB	BBBB	AAAA	BBBB	AAAA
Irish Cobbler	tetraploid	4	BiA	BBBB	BBBB	AAAA	AAAB	BBBB	AAAB	AAAA	AAAA	BBBB	AAAA	BBBB	BBBB	BBBB	BBBB	BBBB	BBBB	BBBB	BBBB	AAAA	AAAA	ABBB	ABBB	ABBB	AAAB	ABBB	ABBB	AAAB	AAAA	AAAB	ABBB	ABBB	AAAB	ABBB	BBBB	AAAB	BBBB	BBBB	ABBB	AAAA	AAAA	ABBB	ABBB	BBBB	AAAA	ABBB	AAAA
Katahdin	tetraploid	4	BiA	BBBB	BBBB	AAAA	AAAA	BBBB	AAAA	AAAA	AAAA	BBBB	AAAA	BBBB	BBBB	BBBB	AABB	BBBB	BBBB	ABBB	ABBB	AAAA	AAAB	BBBB	BBBB	BBBB	AAAA	BBBB	BBBB	AAAA	AAAB	AAAA	BBBB	BBBB	AAAA	BBBB	BBBB	AAAA	ABBB	ABBB	BBBB	AAAA	AABB	BBBB	BBBB	BBBB	AAAB	BBBB	AAAB
Kennebec	tetraploid	4	BiA	BBBB	BBBB	AAAA	AAAA	BBBB	AAAA	AAAA	AAAA	BBBB	AAAA	ABBB	BBBB	BBBB	ABBB	BBBB	BBBB	BBBB	BBBB	AAAB	AAAA	BBBB	BBBB	BBBB	AAAA	BBBB	BBBB	AAAA	AAAA	AAAA	BBBB	BBBB	AAAA	BBBB	BBBB	AAAB	BBBB	BBBB	BBBB	AAAB	AAAB	BBBB	BBBB	BBBB	AAAA	BBBB	AAAA
Keuka Gold	tetraploid	4	BiA	ABBB	ABBB	AAAA	AAAA	ABBB	AAAA	AAAB	AAAA	BBBB	AAAA	BBBB	BBBB	BBBB	BBBB	BBBB	BBBB	ABBB	ABBB	AAAA	AAAB	BBBB	BBBB	BBBB	AAAA	BBBB	BBBB	AAAA	AAAB	AAAA	BBBB	BBBB	AAAA	BBBB	BBBB	AAAB	ABBB	ABBB	BBBB	AAAA	AAAA	BBBB	BBBB	BBBB	AAAA	ABBB	AAAB
Klamath Russet	tetraploid	4	BiA	BBBB	BBBB	AAAA	AAAA	BBBB	AAAA	AAAA	AAAA	BBBB	AAAA	BBBB	BBBB	BBBB	BBBB	BBBB	BBBB	BBBB	BBBB	AAAA	AAAA	BBBB	BBBB	BBBB	AAAA	BBBB	BBBB	AAAA	AAAA	AAAA	BBBB	BBBB	AAAA	BBBB	AABB	AAAB	BBBB	BBBB	BBBB	AAAA	AAAA	BBBB	BBBB	AABB	AAAA	BBBB	AAAA
Langlade	tetraploid	4	BiA	BBBB	BBBB	AAAA	AAAA	BBBB	AAAA	AAAA	AAAA	BBBB	AAAA	ABBB	ABBB	BBBB	AABB	ABBB	ABBB	BBBB	BBBB	AAAB	AAAA	BBBB	BBBB	BBBB	AAAA	BBBB	BBBB	AAAA	AAAA	AAAA	BBBB	BBBB	AAAA	BBBB	ABBB	AAAA	BBBB	BBBB	BBBB	AAAB	AABB	BBBB	BBBB	AABB	AAAA	BBBB	AAAA
Lehigh	tetraploid	4	BiA	BBBB	BBBB	AAAB	AAAA	BBBB	AAAA	AAAB	AAAA	BBBB	AAAA	ABBB	AABB	BBBB	ABBB	BBBB	BBBB	ABBB	ABBB	AAAB	AAAB	ABBB	ABBB	ABBB	AAAB	ABBB	ABBB	AAAB	AABB	AAAB	ABBB	ABBB	AAAB	ABBB	BBBB	AAAB	ABBB	AABB	ABBB	AAAB	AAAA	ABBB	ABBB	BBBB	AAAA	AABB	AAAB
Lelah	tetraploid	4	BiA	BBBB	BBBB	AAAA	AAAA	ABBB	AAAA	AAAB	AAAA	BBBB	AAAA	NA	ABBB	BBBB	BBBB	ABBB	ABBB	ABBB	ABBB	AAAA	AAAA	ABBB	ABBB	ABBB	AAAB	ABBB	ABBB	AAAB	AAAB	AAAB	ABBB	ABBB	AAAB	ABBB	ABBB	AAAA	ABBB	ABBB	BBBB	AAAB	AAAA	BBBB	ABBB	ABBB	AABB	ABBB	AABB
Liberator	tetraploid	4	BiA	BBBB	BBBB	AAAB	AAAA	BBBB	AAAA	AAAB	AAAA	BBBB	AAAA	ABBB	ABBB	BBBB	ABBB	BBBB	BBBB	BBBB	BBBB	AAAB	AAAA	BBBB	BBBB	BBBB	AAAA	BBBB	BBBB	AAAA	AAAA	AAAA	BBBB	BBBB	AAAA	BBBB	BBBB	AAAA	BBBB	BBBB	BBBB	AAAB	AAAA	BBBB	BBBB	ABBB	AAAA	BBBB	AAAA
Maine Chip	tetraploid	4	BiA	ABBB	ABBB	AAAB	AAAB	BBBB	AAAB	AAAB	AAAA	BBBB	AAAA	ABBB	ABBB	BBBB	BBBB	BBBB	BBBB	BBBB	BBBB	AABB	AAAA	BBBB	BBBB	BBBB	AAAA	BBBB	BBBB	AAAA	AAAA	AAAA	BBBB	BBBB	AAAA	BBBB	BBBB	AAAA	BBBB	BBBB	BBBB	AAAB	AAAA	BBBB	BBBB	BBBB	AAAA	BBBB	AAAA
Marcy	tetraploid	4	BiA	BBBB	BBBB	AAAB	AAAB	ABBB	NA	AAAA	AAAB	ABBB	AAAB	BBBB	ABBB	ABBB	BBBB	ABBB	ABBB	ABBB	ABBB	AAAA	AAAB	BBBB	BBBB	BBBB	AAAA	BBBB	BBBB	AAAA	AAAB	AAAA	BBBB	BBBB	AAAA	BBBB	AABB	AAAA	BBBB	ABBB	BBBB	AAAA	AAAB	BBBB	BBBB	BBBB	AAAA	BBBB	AAAA
Michigan Purple	tetraploid	4	BiA	BBBB	BBBB	AAAA	AAAA	BBBB	AAAA	AAAA	AAAA	BBBB	AAAA	BBBB	ABBB	BBBB	BBBB	ABBB	ABBB	BBBB	BBBB	AAAA	AAAA	AABB	AABB	AABB	AABB	AABB	AABB	AABB	AAAA	AABB	AABB	AABB	AABB	AABB	ABBB	AAAA	BBBB	BBBB	BBBB	AAAA	AAAB	ABBB	AABB	AABB	AAAA	AABB	AAAA
MN02467	tetraploid	4	BiA	BBBB	BBBB	AAAA	AAAA	BBBB	AAAA	AAAA	AAAA	BBBB	AAAA	BBBB	BBBB	BBBB	ABBB	BBBB	BBBB	BBBB	BBBB	AAAA	AAAA	BBBB	BBBB	BBBB	AAAA	BBBB	BBBB	AAAA	AAAA	AAAA	BBBB	BBBB	AAAA	BBBB	BBBB	AAAA	BBBB	BBBB	AABB	AAAA	AAAB	BBBB	BBBB	BBBB	AAAA	BBBB	AAAA
MN02586	tetraploid	4	BiA	BBBB	BBBB	AAAA	AAAA	BBBB	AAAA	AAAA	AAAA	BBBB	AAAA	BBBB	ABBB	BBBB	BBBB	BBBB	BBBB	ABBB	ABBB	AAAA	AAAA	BBBB	BBBB	BBBB	AAAA	BBBB	BBBB	AAAA	AAAB	AAAA	BBBB	BBBB	AAAA	BBBB	BBBB	AAAA	ABBB	ABBB	BBBB	AAAA	AAAB	BBBB	BBBB	BBBB	AAAB	BBBB	AAAB
MN19350	tetraploid	4	BiA	BBBB	BBBB	AAAB	AAAA	BBBB	AAAA	AAAB	AAAA	BBBB	AAAA	BBBB	ABBB	BBBB	BBBB	BBBB	BBBB	ABBB	ABBB	AAAA	AAAB	BBBB	BBBB	BBBB	AAAA	BBBB	BBBB	AAAA	AAAB	AAAA	BBBB	BBBB	AAAA	BBBB	BBBB	AAAA	BBBB	ABBB	BBBB	AAAA	AAAB	BBBB	BBBB	AABB	AAAA	BBBB	AAAA
MN19470	tetraploid	4	BiA	ABBB	ABBB	AAAA	AAAB	BBBB	AAAB	AAAA	AAAA	BBBB	AAAA	BBBB	ABBB	BBBB	BBBB	BBBB	BBBB	BBBB	BBBB	AAAA	AAAA	ABBB	ABBB	ABBB	AAAB	ABBB	ABBB	AAAB	AAAA	AAAB	ABBB	ABBB	AAAB	ABBB	BBBB	AAAA	BBBB	BBBB	ABBB	AAAA	AAAA	AABB	ABBB	BBBB	AAAA	ABBB	AAAA
MN99380-1	tetraploid	4	BiA	BBBB	BBBB	AAAA	AAAA	BBBB	AAAA	AABB	AAAA	BBBB	AAAA	BBBB	BBBB	ABBB	BBBB	BBBB	BBBB	BBBB	BBBB	AAAA	AAAA	BBBB	BBBB	BBBB	AAAA	BBBB	BBBB	AAAA	AAAA	AAAA	BBBB	BBBB	AAAA	BBBB	BBBB	AAAA	BBBB	BBBB	BBBB	AAAA	AAAA	BBBB	BBBB	BBBB	AAAA	BBBB	AAAA
Monona	tetraploid	4	BiA	BBBB	BBBB	AAAA	AAAA	BBBB	AAAA	AAAA	AAAA	BBBB	AAAA	ABBB	BBBB	BBBB	AABB	BBBB	BBBB	ABBB	ABBB	AAAB	AAAB	BBBB	BBBB	BBBB	AAAA	BBBB	BBBB	AAAA	AAAB	AAAA	BBBB	BBBB	AAAA	BBBB	BBBB	AAAA	BBBB	ABBB	BBBB	AAAB	NA	BBBB	BBBB	BBBB	AAAA	BBBB	AAAA
Monticello	tetraploid	4	BiA	BBBB	BBBB	AAAA	AAAA	BBBB	AAAA	AAAA	AAAA	BBBB	AAAA	BBBB	ABBB	BBBB	BBBB	BBBB	BBBB	ABBB	ABBB	AAAA	AAAB	BBBB	BBBB	BBBB	AAAA	BBBB	BBBB	AAAA	AAAB	AAAA	BBBB	BBBB	AAAA	BBBB	BBBB	AAAA	ABBB	ABBB	BBBB	AAAA	AAAA	BBBB	BBBB	BBBB	AAAB	BBBB	AABB
MSG227-2	tetraploid	4	BiA	BBBB	BBBB	AAAA	AAAB	BBBB	AAAB	AAAA	AAAA	BBBB	AAAA	BBBB	BBBB	BBBB	BBBB	BBBB	BBBB	BBBB	BBBB	AAAA	AAAB	AABB	AABB	AABB	AABB	AABB	AABB	AABB	AAAA	AABB	AABB	AABB	AABB	AABB	BBBB	AAAA	BBBB	BBBB	ABBB	AAAA	AAAA	ABBB	AABB	BBBB	AAAA	AABB	AAAA
MSL268-D	tetraploid	4	BiA	BBBB	BBBB	AAAA	AAAB	BBBB	AAAB	AAAA	AAAA	BBBB	AAAA	BBBB	ABBB	BBBB	BBBB	BBBB	BBBB	AABB	AABB	AAAA	AABB	BBBB	BBBB	BBBB	AAAA	BBBB	BBBB	AAAA	AAAB	AAAA	BBBB	BBBB	AAAA	BBBB	BBBB	AAAA	ABBB	ABBB	BBBB	AAAA	AAAA	BBBB	BBBB	ABBB	AAAB	BBBB	AABB
MSL292-A	tetraploid	4	BiA	ABBB	ABBB	AAAA	AAAA	ABBB	AAAA	AAAB	AAAA	BBBB	AAAA	BBBB	ABBB	BBBB	BBBB	BBBB	BBBB	ABBB	BBBB	AAAA	AAAA	ABBB	ABBB	ABBB	AAAB	ABBB	ABBB	AAAB	AAAB	AAAB	ABBB	ABBB	AAAB	AABB	BBBB	AAAB	BBBB	ABBB	BBBB	AAAA	AAAA	BBBB	ABBB	BBBB	AAAA	AABB	AAAA
MSL512-6	tetraploid	4	BiA	BBBB	BBBB	AAAA	AAAA	BBBB	AAAA	AAAA	AAAA	NA	AAAA	ABBB	BBBB	BBBB	BBBB	BBBB	BBBB	BBBB	BBBB	NA	AAAA	BBBB	BBBB	BBBB	AAAA	BBBB	BBBB	AAAA	AAAA	AAAA	BBBB	BBBB	AAAA	BBBB	BBBB	AAAA	BBBB	BBBB	BBBB	AAAA	AAAB	BBBB	BBBB	BBBB	AAAA	ABBB	AAAA
MSL766-1	tetraploid	4	BiA	BBBB	BBBB	AAAA	AAAA	BBBB	AAAA	AAAA	AAAB	ABBB	AAAB	ABBB	BBBB	ABBB	ABBB	ABBB	ABBB	BBBB	BBBB	AAAB	AAAA	BBBB	BBBB	BBBB	AAAA	BBBB	BBBB	AAAA	AAAA	AAAA	BBBB	BBBB	AAAA	BBBB	ABBB	AAAA	ABBB	BBBB	BBBB	AABB	AAAB	BBBB	BBBB	ABBB	AAAB	BBBB	AAAA
MSM051-3	tetraploid	4	BiA	BBBB	BBBB	AAAA	AAAA	BBBB	AAAA	AAAA	AAAA	BBBB	AAAA	BBBB	BBBB	BBBB	BBBB	BBBB	BBBB	BBBB	BBBB	AAAA	AAAB	AABB	AABB	AABB	AABB	AABB	AABB	AABB	AAAA	AABB	AABB	AABB	AABB	AABB	BBBB	AAAA	ABBB	BBBB	ABBB	AAAA	AAAA	ABBB	AABB	BBBB	AAAB	AABB	AAAB
MSM171-A	tetraploid	4	BiA	BBBB	BBBB	AAAA	AAAA	BBBB	AAAA	AAAA	AAAA	BBBB	AAAA	ABBB	BBBB	BBBB	ABBB	BBBB	BBBB	BBBB	ABBB	AAAB	AAAB	BBBB	BBBB	BBBB	AAAA	BBBB	BBBB	AAAA	AAAA	AAAA	BBBB	BBBB	AAAA	BBBB	BBBB	AAAA	ABBB	BBBB	BBBB	AAAB	AAAA	ABBB	BBBB	BBBB	AAAB	BBBB	AAAB
MSM182-1	tetraploid	4	BiA	BBBB	BBBB	AAAA	AAAB	ABBB	AAAB	AAAB	AAAA	BBBB	AAAB	BBBB	BBBB	BBBB	ABBB	BBBB	BBBB	ABBB	BBBB	AAAA	AAAA	BBBB	BBBB	BBBB	AAAA	BBBB	BBBB	AAAA	AAAB	AAAA	BBBB	BBBB	AAAA	BBBB	BBBB	AAAA	ABBB	AABB	BBBB	AAAA	AAAA	BBBB	BBBB	BBBB	AABB	BBBB	AABB
MSM246-B	tetraploid	4	BiA	BBBB	BBBB	AAAB	AAAA	ABBB	AAAA	AAAA	AAAA	BBBB	AAAA	NA	BBBB	BBBB	BBBB	BBBB	BBBB	BBBB	BBBB	NA	AAAA	ABBB	ABBB	ABBB	AAAB	ABBB	ABBB	AAAB	AAAA	AAAB	ABBB	ABBB	AAAB	ABBB	BBBB	AAAA	ABBB	BBBB	BBBB	AAAB	AAAA	BBBB	ABBB	BBBB	AAAB	ABBB	AAAB
MSN215-2P	tetraploid	4	BiA	BBBB	BBBB	AAAA	AAAA	BBBB	AAAA	AAAA	AAAA	BBBB	AAAA	ABBB	AABB	BBBB	BBBB	BBBB	BBBB	BBBB	BBBB	AAAB	AAAA	ABBB	ABBB	ABBB	AAAB	ABBB	ABBB	AAAB	AAAA	AAAB	ABBB	ABBB	AAAB	ABBB	BBBB	AAAB	BBBB	BBBB	BBBB	AAAB	AAAB	ABBB	ABBB	BBBB	AAAA	ABBB	AAAA
MSP239-1	tetraploid	4	BiA	BBBB	BBBB	AAAB	AAAA	ABBB	AAAA	AAAA	AAAA	BBBB	AAAA	AABB	BBBB	BBBB	ABBB	BBBB	BBBB	BBBB	BBBB	AABB	AAAA	BBBB	BBBB	BBBB	AAAA	BBBB	BBBB	AAAA	AAAA	AAAA	BBBB	BBBB	AAAA	BBBB	BBBB	AAAA	BBBB	BBBB	BBBB	AABB	AAAB	BBBB	BBBB	BBBB	AAAA	BBBB	AAAA
MSQ176-5	tetraploid	4	BiA	BBBB	BBBB	AAAA	AAAB	ABBB	AAAB	AAAA	AAAB	BBBB	AAAB	BBBB	BBBB	ABBB	BBBB	BBBB	BBBB	ABBB	ABBB	AAAA	AAAB	ABBB	ABBB	ABBB	AAAB	ABBB	ABBB	AAAB	AAAA	AAAB	ABBB	ABBB	AAAB	ABBB	BBBB	AAAA	BBBB	BBBB	BBBB	AAAA	AAAB	ABBB	ABBB	BBBB	AAAA	ABBB	AAAA
MSQ279-1	tetraploid	4	BiA	BBBB	BBBB	AAAB	AAAA	BBBB	AAAA	AAAA	AAAB	ABBB	AAAB	ABBB	AABB	ABBB	BBBB	ABBB	ABBB	ABBB	ABBB	AAAB	AAAB	ABBB	ABBB	ABBB	AAAB	ABBB	ABBB	AAAB	AAAB	AAAB	ABBB	ABBB	AAAB	ABBB	ABBB	AAAA	BBBB	ABBB	ABBB	AAAB	AAAB	ABBB	ABBB	BBBB	AAAA	ABBB	AAAA
MSR160-2Y	tetraploid	4	BiA	BBBB	BBBB	AAAA	AAAA	ABBB	AAAA	AAAB	AAAA	BBBB	AAAB	ABBB	BBBB	BBBB	BBBB	BBBB	BBBB	ABBB	BBBB	AAAB	AAAA	BBBB	BBBB	BBBB	AAAA	BBBB	BBBB	AAAA	AAAB	AAAA	BBBB	BBBB	AAAA	BBBB	BBBB	AAAB	ABBB	AABB	BBBB	AABB	AAAA	ABBB	BBBB	BBBB	AABB	BBBB	AABB
ND1215-1	tetraploid	4	BiA	BBBB	BBBB	AAAA	AAAA	BBBB	AAAA	AAAA	AAAB	ABBB	AAAB	BBBB	BBBB	BBBB	BBBB	BBBB	BBBB	BBBB	BBBB	AAAA	AAAA	BBBB	BBBB	BBBB	AAAA	BBBB	BBBB	AAAA	AAAA	AAAA	BBBB	BBBB	AAAA	BBBB	BBBB	AAAA	ABBB	BBBB	BBBB	AAAA	AAAA	BBBB	BBBB	BBBB	AAAB	BBBB	AAAB
ND8229-3	tetraploid	4	BiA	BBBB	BBBB	AAAB	AAAB	ABBB	NA	AAAA	AAAB	ABBB	AAAB	BBBB	BBBB	ABBB	BBBB	ABBB	ABBB	BBBB	BBBB	AAAA	AAAA	ABBB	ABBB	ABBB	AAAB	ABBB	ABBB	AAAB	AAAA	AAAB	ABBB	ABBB	AAAB	ABBB	AAAB	AAAA	BBBB	BBBB	ABBB	AAAA	AAAA	ABBB	ABBB	BBBB	AAAA	ABBB	AAAA
ND8555-8R	tetraploid	4	BiA	ABBB	ABBB	AAAA	AAAA	BBBB	AAAA	AAAA	AAAA	BBBB	AAAA	ABBB	BBBB	BBBB	BBBB	BBBB	BBBB	BBBB	BBBB	AAAB	AAAA	BBBB	BBBB	BBBB	AAAA	BBBB	BBBB	AAAA	AAAA	AAAA	BBBB	BBBB	AAAA	BBBB	BBBB	AAAA	BBBB	BBBB	BBBB	AAAA	AAAA	BBBB	BBBB	BBBB	AAAA	BBBB	AAAA
ND860-2	tetraploid	4	BiA	BBBB	BBBB	AAAA	AAAA	ABBB	AAAA	AAAA	AAAA	BBBB	AAAA	BBBB	BBBB	BBBB	BBBB	BBBB	BBBB	AABB	AABB	AAAA	AAAA	ABBB	ABBB	ABBB	AAAB	ABBB	ABBB	AAAB	AABB	AAAB	ABBB	ABBB	AAAB	ABBB	BBBB	AAAA	AABB	AABB	BBBB	AAAA	AABB	ABBB	ABBB	BBBB	AABB	ABBB	NA
Nicolet	tetraploid	4	BiA	BBBB	BBBB	AAAA	AAAA	ABBB	AAAA	AAAB	AAAA	BBBB	AAAA	BBBB	ABBB	BBBB	BBBB	ABBB	ABBB	ABBB	BBBB	AAAA	AAAA	ABBB	ABBB	ABBB	AAAB	ABBB	ABBB	AAAB	AAAB	AAAB	ABBB	ABBB	AAAB	ABBB	ABBB	AAAB	ABBB	ABBB	BBBB	AAAA	AAAA	BBBB	ABBB	ABBB	AAAB	AABB	AAAB
Norchip	tetraploid	4	BiA	BBBB	BBBB	AAAA	AAAA	BBBB	AAAA	AAAA	AAAA	BBBB	AAAA	BBBB	BBBB	BBBB	ABBB	BBBB	BBBB	BBBB	BBBB	AAAA	AAAA	BBBB	BBBB	BBBB	AAAA	BBBB	BBBB	AAAA	AAAA	AAAA	BBBB	BBBB	AAAA	BBBB	BBBB	AAAA	BBBB	BBBB	BBBB	AAAA	AAAA	BBBB	BBBB	BBBB	AAAA	BBBB	AAAA
Northstar	tetraploid	4	BiA	BBBB	BBBB	AAAA	AAAA	ABBB	AAAA	AAAA	AAAA	BBBB	AAAA	BBBB	BBBB	BBBB	BBBB	BBBB	BBBB	ABBB	ABBB	AAAA	AAAA	BBBB	BBBB	BBBB	AAAA	BBBB	BBBB	AAAA	AAAB	AAAA	BBBB	BBBB	AAAA	BBBB	BBBB	AAAA	ABBB	ABBB	BBBB	AAAA	AABB	BBBB	BBBB	BBBB	AAAB	BBBB	AAAB
Nor Valley	tetraploid	4	BiA	BBBB	BBBB	AAAA	AAAA	BBBB	AAAA	AAAA	AAAA	BBBB	AAAA	BBBB	BBBB	BBBB	ABBB	BBBB	BBBB	ABBB	ABBB	AAAA	AAAA	ABBB	ABBB	ABBB	AAAB	ABBB	ABBB	AAAB	AAAB	AAAB	ABBB	ABBB	AAAB	ABBB	BBBB	AAAA	ABBB	ABBB	BBBB	AAAA	AAAB	ABBB	ABBB	BBBB	AAAB	ABBB	AABB
Norwis	tetraploid	4	BiA	ABBB	ABBB	AAAA	AAAA	BBBB	AAAA	AAAA	AAAA	BBBB	AAAA	BBBB	BBBB	BBBB	ABBB	BBBB	BBBB	AABB	AABB	AAAA	AABB	BBBB	BBBB	BBBB	AAAA	BBBB	BBBB	AAAA	AAAB	AAAA	BBBB	BBBB	AAAA	BBBB	BBBB	AAAA	BBBB	ABBB	BBBB	AAAA	AAAB	BBBB	BBBB	BBBB	AAAA	BBBB	AAAA
NY136	tetraploid	4	BiA	BBBB	BBBB	AAAA	AAAA	BBBB	AAAA	AAAA	AAAA	BBBB	AAAA	BBBB	BBBB	BBBB	BBBB	BBBB	BBBB	BBBB	BBBB	AAAA	AAAA	BBBB	BBBB	BBBB	AAAA	BBBB	BBBB	AAAA	AAAB	AAAA	BBBB	BBBB	AAAA	BBBB	BBBB	AAAB	BBBB	ABBB	BBBB	AAAA	AAAA	BBBB	BBBB	ABBB	AAAA	BBBB	AAAA
Ontario	tetraploid	4	BiA	BBBB	BBBB	AAAA	AAAA	BBBB	AAAA	AAAA	AAAA	BBBB	AAAA	BBBB	ABBB	BBBB	ABBB	BBBB	BBBB	ABBB	ABBB	AAAA	AAAB	BBBB	BBBB	BBBB	AAAA	BBBB	BBBB	AAAA	AAAB	AAAA	BBBB	BBBB	AAAA	BBBB	BBBB	AAAA	ABBB	ABBB	BBBB	AAAA	AAAA	BBBB	BBBB	BBBB	AAAB	BBBB	AAAB
OR00002-7	tetraploid	4	BiA	BBBB	BBBB	AAAA	AAAA	BBBB	AAAA	AAAB	AAAA	BBBB	AAAA	BBBB	BBBB	BBBB	BBBB	BBBB	BBBB	BBBB	BBBB	AAAA	AAAA	BBBB	BBBB	BBBB	AAAA	BBBB	BBBB	AAAA	AAAA	AAAA	BBBB	BBBB	AAAA	BBBB	BBBB	AAAB	BBBB	ABBB	BBBB	AAAA	AAAA	BBBB	BBBB	BBBB	AAAA	BBBB	AAAA
Peter Wilcox	tetraploid	4	BiA	ABBB	ABBB	AAAA	AAAB	BBBB	AAAB	AAAA	AAAA	BBBB	AAAA	BBBB	BBBB	BBBB	BBBB	BBBB	BBBB	BBBB	BBBB	AAAA	AAAA	ABBB	ABBB	ABBB	AAAB	ABBB	ABBB	AAAB	AAAA	AAAB	ABBB	ABBB	AAAB	ABBB	BBBB	AABB	ABBB	BBBB	NA	AAAA	AAAA	ABBB	ABBB	BBBB	AAAB	ABBB	AAAB
Pike	tetraploid	4	BiA	BBBB	BBBB	AAAB	AAAA	BBBB	AAAA	AAAA	AABB	AABB	AABB	ABBB	AABB	AABB	ABBB	BBBB	BBBB	ABBB	ABBB	AAAB	AAAB	ABBB	ABBB	ABBB	AAAB	ABBB	ABBB	AAAB	AAAB	AAAB	ABBB	ABBB	AAAB	ABBB	BBBB	AAAA	ABBB	ABBB	ABBB	AAAB	AAAA	ABBB	ABBB	BBBB	AAAB	ABBB	AAAB
POR01PG1-6	tetraploid	4	BiA	BBBB	BBBB	AAAA	AAAA	BBBB	AAAA	AAAA	AAAA	BBBB	AAAA	BBBB	BBBB	BBBB	BBBB	BBBB	BBBB	NA	BBBB	AAAA	AAAA	BBBB	BBBB	BBBB	AAAA	BBBB	BBBB	AAAA	AAAB	AAAA	BBBB	BBBB	AAAA	BBBB	BBBB	AAAA	ABBB	ABBB	BBBB	AAAA	AAAB	BBBB	BBBB	BBBB	AAAB	BBBB	AAAB
PrinceHairy	tetraploid	4	BiA	BBBB	BBBB	AAAB	AAAA	BBBB	AAAA	AAAA	AAAA	BBBB	AAAA	ABBB	ABBB	BBBB	BBBB	BBBB	BBBB	ABBB	ABBB	AAAB	AAAB	ABBB	BBBB	BBBB	AAAA	BBBB	BBBB	AAAA	AAAB	AAAA	BBBB	BBBB	AAAA	BBBB	BBBB	AABB	BBBB	ABBB	BBBB	AAAB	AAAA	BBBB	BBBB	BBBB	AAAA	BBBB	AAAA
Purple Peruvian	tetraploid	4	BiA	BBBB	BBBB	AAAA	AAAA	BBBB	AAAA	AAAA	AAAA	BBBB	AAAA	BBBB	BBBB	BBBB	BBBB	BBBB	BBBB	ABBB	ABBB	AAAA	AAAB	BBBB	BBBB	BBBB	AAAA	BBBB	BBBB	AAAA	AAAA	AAAA	BBBB	BBBB	AAAA	BBBB	BBBB	AABB	BBBB	BBBB	BBBB	AAAA	AAAA	BBBB	ABBB	BBBB	AAAA	BBBB	AAAA
Ranger Russet	tetraploid	4	BiA	BBBB	BBBB	AAAA	AAAA	BBBB	AAAA	AAAA	AAAB	ABBB	AAAB	BBBB	BBBB	ABBB	BBBB	ABBB	ABBB	BBBB	BBBB	AAAA	AAAA	ABBB	ABBB	ABBB	AAAB	ABBB	ABBB	AAAB	AAAA	AAAB	ABBB	ABBB	AAAB	ABBB	ABBB	AAAB	BBBB	BBBB	ABBB	AAAA	AAAA	ABBB	ABBB	BBBB	AAAA	ABBB	AAAA
Reba	tetraploid	4	BiA	BBBB	BBBB	AAAA	AAAA	BBBB	AAAA	AAAA	AAAA	BBBB	AAAA	ABBB	BBBB	BBBB	ABBB	ABBB	ABBB	ABBB	ABBB	AAAB	AAAB	BBBB	BBBB	BBBB	AAAA	BBBB	BBBB	AAAA	AAAB	AAAA	BBBB	BBBB	AAAA	BBBB	ABBB	AAAA	ABBB	ABBB	BBBB	AAAB	AAAB	BBBB	BBBB	BBBB	AAAA	BBBB	AAAA
Reeves Kingpin	tetraploid	4	BiA	BBBB	BBBB	AAAA	AAAA	BBBB	AAAA	AAAA	AAAB	ABBB	AAAB	BBBB	BBBB	ABBB	AABB	BBBB	BBBB	ABBB	ABBB	AAAA	AAAB	BBBB	BBBB	BBBB	AAAA	BBBB	BBBB	AAAA	AAAA	AAAA	BBBB	BBBB	AAAA	BBBB	BBBB	AAAA	ABBB	BBBB	BBBB	AAAA	NA	BBBB	BBBB	BBBB	AAAB	BBBB	AAAB
Rideau	tetraploid	4	BiA	BBBB	BBBB	AAAA	AAAA	BBBB	AAAA	AAAA	AAAA	BBBB	AAAA	BBBB	BBBB	BBBB	BBBB	BBBB	BBBB	BBBB	BBBB	AAAA	AAAA	BBBB	BBBB	BBBB	AAAA	BBBB	BBBB	AAAA	AAAA	AAAA	BBBB	BBBB	AAAA	BBBB	BBBB	AAAA	ABBB	BBBB	BBBB	AAAA	AAAB	BBBB	BBBB	BBBB	AAAB	BBBB	AAAB
Russet Norkotah-S3	tetraploid	4	BiA	BBBB	BBBB	AAAA	AAAA	BBBB	AAAA	AAAA	AAAA	BBBB	AAAA	BBBB	BBBB	BBBB	BBBB	BBBB	BBBB	BBBB	ABBB	AAAA	AAAB	BBBB	BBBB	BBBB	AAAA	BBBB	BBBB	AAAA	AAAA	AAAA	BBBB	BBBB	AAAA	BBBB	BBBB	AAAB	BBBB	BBBB	BBBB	AAAA	AAAA	BBBB	BBBB	BBBB	AAAA	BBBB	AAAA
Russet Norkotah-S8	tetraploid	4	BiA	BBBB	BBBB	AAAA	AAAA	BBBB	AAAA	AAAA	AAAA	BBBB	AAAA	BBBB	BBBB	BBBB	BBBB	BBBB	BBBB	BBBB	ABBB	AAAA	AAAB	BBBB	BBBB	BBBB	AAAA	BBBB	BBBB	AAAA	AAAA	AAAA	BBBB	BBBB	AAAA	BBBB	BBBB	AAAB	BBBB	BBBB	BBBB	AAAA	AAAA	BBBB	BBBB	BBBB	AAAA	BBBB	AAAA
Salem	tetraploid	4	BiA	ABBB	ABBB	AAAA	AAAB	BBBB	AAAB	AAAB	AAAA	BBBB	AAAA	BBBB	BBBB	BBBB	BBBB	ABBB	ABBB	BBBB	BBBB	AAAA	AAAA	BBBB	BBBB	BBBB	AAAA	BBBB	BBBB	AAAA	AAAA	AAAA	BBBB	BBBB	AAAA	BBBB	ABBB	AAAA	BBBB	BBBB	BBBB	AAAA	AAAB	BBBB	BBBB	BBBB	AAAA	BBBB	AAAA
Satina	tetraploid	4	BiA	ABBB	ABBB	AAAB	AAAB	BBBB	AAAB	AAAA	AABB	AABB	AABB	BBBB	BBBB	AABB	ABBB	BBBB	BBBB	BBBB	BBBB	AAAA	AAAA	ABBB	ABBB	ABBB	AAAB	ABBB	ABBB	AAAB	AAAA	AAAB	ABBB	ABBB	AAAB	ABBB	BBBB	AAAA	ABBB	BBBB	ABBB	AAAA	AAAB	ABBB	ABBB	BBBB	AAAB	ABBB	AAAB
Sierra Gold	tetraploid	4	BiA	AABB	AABB	AAAB	AAAA	AABB	AAAA	AAAA	AAAA	BBBB	AAAA	ABBB	BBBB	BBBB	ABBB	BBBB	BBBB	BBBB	BBBB	AAAB	AAAA	BBBB	BBBB	BBBB	AAAA	BBBB	BBBB	AAAA	AAAA	AAAA	BBBB	BBBB	AAAA	BBBB	BBBB	AAAA	BBBB	BBBB	BBBB	AAAB	AAAB	BBBB	BBBB	BBBB	AAAA	BBBB	AAAA
Silverton Russet	tetraploid	4	BiA	BBBB	BBBB	AAAA	AAAA	BBBB	AAAA	AAAB	AAAA	BBBB	AAAA	BBBB	ABBB	BBBB	ABBB	BBBB	BBBB	BBBB	BBBB	AAAA	AAAB	BBBB	BBBB	BBBB	AAAA	BBBB	BBBB	AAAA	AAAA	AAAA	BBBB	BBBB	AAAA	BBBB	BBBB	AABB	BBBB	BBBB	BBBB	AAAA	AAAB	BBBB	BBBB	ABBB	AAAA	BBBB	AAAB
Snowden	tetraploid	4	BiA	ABBB	ABBB	AAAA	AAAA	ABBB	AAAA	AAAB	AAAA	BBBB	AAAA	BBBB	AABB	BBBB	BBBB	BBBB	BBBB	ABBB	BBBB	AAAA	AAAA	BBBB	BBBB	BBBB	AAAA	BBBB	BBBB	AAAA	AAAB	AAAA	BBBB	BBBB	AAAA	BBBB	BBBB	AAAB	ABBB	ABBB	BBBB	AAAA	AAAA	BBBB	BBBB	BBBB	AAAB	ABBB	AAAB
Umatilla Russet	tetraploid	4	BiA	BBBB	BBBB	AAAA	AAAA	BBBB	AAAA	AAAA	AABB	AABB	AABB	BBBB	BBBB	AABB	BBBB	AABB	AABB	BBBB	BBBB	AAAA	AAAA	ABBB	ABBB	ABBB	AAAB	ABBB	ABBB	AAAB	AAAA	AAAB	ABBB	BBBB	AAAB	ABBB	AABB	AAAA	BBBB	BBBB	BBBB	AAAA	AAAA	BBBB	ABBB	BBBB	AAAA	ABBB	AAAA
V1102-1	tetraploid	4	BiA	BBBB	BBBB	AAAA	AAAA	BBBB	AAAA	AAAA	AAAA	BBBB	AAAA	BBBB	BBBB	BBBB	BBBB	BBBB	BBBB	ABBB	ABBB	AAAA	AABB	BBBB	BBBB	BBBB	AAAA	BBBB	BBBB	AAAA	AAAB	AAAA	BBBB	BBBB	AAAA	BBBB	BBBB	AAAA	BBBB	ABBB	BBBB	AAAA	AAAB	BBBB	BBBB	BBBB	AAAA	BBBB	AAAA
V1115-3	tetraploid	4	BiA	BBBB	BBBB	AAAA	AAAA	BBBB	AAAA	AAAA	AAAB	ABBB	AAAB	ABBB	BBBB	ABBB	BBBB	BBBB	BBBB	ABBB	ABBB	AAAB	AABB	BBBB	BBBB	BBBB	AAAA	BBBB	BBBB	AAAA	AAAB	AAAA	BBBB	BBBB	AAAA	BBBB	BBBB	AAAA	BBBB	ABBB	BBBB	AAAA	AAAA	BBBB	BBBB	BBBB	AAAA	BBBB	AAAA
Villetta Rose	tetraploid	4	BiA	BBBB	BBBB	AAAA	AAAA	BBBB	AAAA	AAAA	AAAA	BBBB	AAAA	BBBB	BBBB	BBBB	BBBB	ABBB	ABBB	BBBB	BBBB	AAAB	AAAA	ABBB	ABBB	ABBB	AAAB	ABBB	ABBB	AAAB	AAAB	AAAB	ABBB	ABBB	AAAB	ABBB	BBBB	AAAA	ABBB	ABBB	BBBB	AAAB	NA	ABBB	ABBB	ABBB	AAAB	ABBB	AAAB
W1151rus	tetraploid	4	BiA	BBBB	BBBB	AAAA	AAAA	BBBB	AAAA	AAAA	AAAA	BBBB	AAAA	BBBB	BBBB	BBBB	ABBB	BBBB	BBBB	AABB	AABB	AAAA	AABB	BBBB	BBBB	BBBB	AAAA	BBBB	BBBB	AAAA	AABB	AAAA	BBBB	BBBB	AAAA	BBBB	ABBB	AAAA	BBBB	AABB	BBBB	AAAA	AABB	BBBB	BBBB	ABBB	AAAA	BBBB	AAAA
W4013-1	tetraploid	4	BiA	BBBB	BBBB	AAAB	AAAA	ABBB	AAAA	AAAA	AAAA	BBBB	AAAA	AABB	BBBB	BBBB	BBBB	BBBB	BBBB	ABBB	ABBB	AABB	AAAA	AABB	AABB	AABB	AABB	AABB	AABB	AABB	AAAB	AABB	AABB	AABB	AABB	AABB	BBBB	AAAB	AABB	ABBB	ABBB	AABB	AAAB	AABB	AABB	BBBB	AABB	AABB	AABB
Wallowa Russet	tetraploid	4	BiA	BBBB	BBBB	AAAA	AAAA	BBBB	AAAA	AAAA	AAAB	ABBB	AAAB	ABBB	BBBB	ABBB	BBBB	BBBB	BBBB	BBBB	BBBB	AAAB	AAAA	ABBB	ABBB	ABBB	AAAB	ABBB	ABBB	AAAB	AAAA	AAAB	ABBB	ABBB	AAAB	ABBB	ABBB	AAAB	BBBB	BBBB	ABBB	AAAB	AAAA	ABBB	ABBB	ABBB	AAAA	ABBB	AAAA
Western Russet	tetraploid	4	BiA	BBBB	BBBB	AAAA	AAAA	BBBB	AAAA	AAAA	AAAA	BBBB	AAAA	BBBB	BBBB	BBBB	BBBB	BBBB	BBBB	BBBB	BBBB	AAAA	AAAA	BBBB	BBBB	BBBB	AAAA	BBBB	BBBB	AAAA	AAAA	AAAA	BBBB	BBBB	AAAA	BBBB	AABB	AAAA	BBBB	BBBB	BBBB	AAAA	AAAA	BBBB	BBBB	BBBB	AAAA	BBBB	AAAA
White Pearl	tetraploid	4	BiA	ABBB	ABBB	AAAA	AAAA	BBBB	AAAA	AAAB	AAAA	BBBB	AAAA	BBBB	AABB	BBBB	BBBB	BBBB	BBBB	ABBB	BBBB	AAAA	AAAA	ABBB	ABBB	ABBB	AAAB	ABBB	ABBB	AAAB	AAAB	AAAB	ABBB	ABBB	AAAB	ABBB	BBBB	AABB	ABBB	ABBB	BBBB	AAAA	AAAA	BBBB	ABBB	BBBB	AAAA	AABB	AAAB
Willamette	tetraploid	4	BiA	AABB	AABB	AAAA	AAAB	BBBB	AAAB	AAAB	AAAA	BBBB	AAAA	BBBB	BBBB	BBBB	ABBB	BBBB	BBBB	BBBB	BBBB	AAAA	AAAA	BBBB	BBBB	BBBB	AAAA	BBBB	BBBB	AAAA	AAAA	AAAA	BBBB	BBBB	AAAA	BBBB	BBBB	AAAA	BBBB	BBBB	BBBB	AAAA	AAAA	BBBB	BBBB	BBBB	AAAA	BBBB	AAAA
Yukon Gem	tetraploid	4	BiA	ABBB	ABBB	AAAB	AAAA	BBBB	AAAA	AAAA	AAAA	BBBB	AAAA	ABBB	BBBB	BBBB	BBBB	BBBB	BBBB	BBBB	ABBB	AAAB	AAAB	BBBB	BBBB	BBBB	AAAA	BBBB	BBBB	AAAA	AAAA	AAAA	BBBB	BBBB	AAAA	BBBB	BBBB	AAAB	ABBB	BBBB	BBBB	AAAB	AAAA	BBBB	BBBB	BBBB	AAAB	BBBB	AAAB
Yukon Gold	tetraploid	4	BiA	ABBB	ABBB	AAAB	AAAA	ABBB	AAAA	AAAA	AAAA	BBBB	AAAA	ABBB	BBBB	BBBB	ABBB	BBBB	BBBB	BBBB	BBBB	AAAB	AAAA	BBBB	BBBB	BBBB	AAAA	BBBB	BBBB	AAAA	AAAA	AAAA	BBBB	BBBB	AAAA	BBBB	BBBB	AAAB	ABBB	BBBB	BBBB	AAAB	AAAA	BBBB	BBBB	BBBB	AAAB	BBBB	AAAB
MSK409-1	tetraploid	4	BiA	BBBB	BBBB	AAAB	AAAA	BBBB	AAAA	AAAA	AAAA	BBBB	AAAA	ABBB	ABBB	BBBB	BBBB	BBBB	BBBB	ABBB	ABBB	AAAB	AAAA	BBBB	BBBB	BBBB	AAAA	BBBB	BBBB	AAAA	AAAB	AAAA	BBBB	BBBB	AAAA	BBBB	BBBB	AAAA	ABBB	ABBB	BBBB	AAAB	AAAB	BBBB	BBBB	BBBB	AABB	BBBB	AABB
MSL211-3	tetraploid	4	BiA	BBBB	BBBB	AAAA	AAAA	BBBB	AAAA	AAAA	AAAA	BBBB	AAAA	ABBB	BBBB	BBBB	ABBB	BBBB	BBBB	BBBB	BBBB	AAAB	AAAA	BBBB	BBBB	BBBB	AAAA	BBBB	BBBB	AAAA	AAAA	AAAA	BBBB	BBBB	AAAA	BBBB	BBBB	AAAB	BBBB	BBBB	BBBB	AAAB	AAAB	BBBB	BBBB	ABBB	AAAA	BBBB	AAAA
MSH228-6	tetraploid	4	BiA	ABBB	ABBB	AAAB	AAAB	BBBB	AAAB	AAAA	AAAA	BBBB	AAAA	BBBB	BBBB	BBBB	BBBB	ABBB	ABBB	ABBB	AABB	AAAA	AABB	ABBB	ABBB	ABBB	AAAB	ABBB	ABBB	AAAB	AAAB	AAAB	ABBB	ABBB	AAAB	ABBB	ABBB	AAAA	BBBB	ABBB	BBBB	AAAA	AAAA	BBBB	ABBB	BBBB	AAAA	ABBB	AAAA
MSJ126-9Y	tetraploid	4	BiA	BBBB	BBBB	AAAA	AAAA	BBBB	AAAA	AAAA	AAAB	ABBB	AAAB	NA	BBBB	ABBB	ABBB	ABBB	ABBB	BBBB	BBBB	AAAB	AAAA	BBBB	BBBB	BBBB	AAAA	BBBB	BBBB	AAAA	AAAA	AAAA	BBBB	BBBB	AAAA	BBBB	ABBB	AAAB	ABBB	BBBB	NA	AABB	AAAA	ABBB	BBBB	BBBB	AAAB	BBBB	AAAB
AC Brador	tetraploid	4	BiA	BBBB	BBBB	AAAA	AAAB	BBBB	AAAB	AAAA	AAAA	BBBB	AAAA	BBBB	BBBB	BBBB	ABBB	BBBB	BBBB	ABBB	ABBB	AAAB	AAAB	BBBB	BBBB	BBBB	AAAA	BBBB	BBBB	AAAA	AAAB	AAAA	BBBB	BBBB	AAAA	BBBB	BBBB	AAAA	BBBB	ABBB	BBBB	AAAA	AAAA	BBBB	BBBB	NA	AAAA	BBBB	AAAA
Adirondack Blue	tetraploid	4	BiA	BBBB	BBBB	AAAB	AAAA	BBBB	AAAA	AAAA	AAAA	BBBB	AAAA	BBBB	BBBB	BBBB	BBBB	BBBB	BBBB	BBBB	BBBB	AAAA	AAAA	BBBB	BBBB	BBBB	AAAA	BBBB	BBBB	AAAA	AAAA	AAAA	BBBB	BBBB	AAAA	BBBB	BBBB	AABB	BBBB	BBBB	BBBB	AAAB	AAAB	BBBB	BBBB	BBBB	AAAA	BBBB	AAAA
Alturas	tetraploid	4	BiA	BBBB	BBBB	AAAA	AAAB	BBBB	AAAB	AAAA	AABB	AABB	AABB	BBBB	BBBB	AABB	BBBB	ABBB	ABBB	ABBB	ABBB	AAAA	AAAB	ABBB	ABBB	ABBB	AAAB	ABBB	ABBB	AAAB	AAAB	AAAB	ABBB	ABBB	AAAB	ABBB	ABBB	AAAA	BBBB	ABBB	ABBB	AAAA	AAAB	ABBB	ABBB	BBBB	AAAA	ABBB	AAAA
Bannock Russet	tetraploid	4	BiA	BBBB	BBBB	AAAA	AAAA	BBBB	AAAA	AAAA	AAAA	BBBB	AAAA	BBBB	BBBB	BBBB	BBBB	BBBB	BBBB	ABBB	ABBB	AAAA	AAAB	BBBB	BBBB	BBBB	AAAA	BBBB	BBBB	AAAA	AAAB	AAAA	BBBB	BBBB	AAAA	BBBB	BBBB	AAAA	BBBB	ABBB	BBBB	AAAA	AAAB	BBBB	BBBB	ABBB	AAAA	BBBB	AAAA
Boulder	tetraploid	4	BiA	BBBB	BBBB	AAAA	AAAA	BBBB	AAAA	AAAA	AAAB	ABBB	AAAB	ABBB	ABBB	ABBB	ABBB	ABBB	ABBB	BBBB	BBBB	AAAB	AAAA	BBBB	BBBB	BBBB	AAAA	BBBB	BBBB	AAAA	AAAA	AAAA	BBBB	BBBB	AAAA	BBBB	ABBB	AAAA	ABBB	BBBB	BBBB	AAAB	AABB	BBBB	BBBB	BBBB	AAAB	BBBB	AAAA
Cascade	tetraploid	4	BiA	ABBB	ABBB	AAAA	AAAA	ABBB	AAAA	AAAA	AAAA	BBBB	AAAA	BBBB	BBBB	BBBB	BBBB	AABB	AABB	ABBB	AABB	AAAA	AABB	BBBB	BBBB	BBBB	AAAA	BBBB	BBBB	AAAA	AAAB	AAAA	BBBB	BBBB	AAAA	BBBB	AAAB	AAAA	BBBB	ABBB	BBBB	AAAA	AAAA	BBBB	BBBB	BBBB	AAAA	BBBB	AAAA
CV96022-3	tetraploid	4	BiA	BBBB	BBBB	AAAA	AAAA	BBBB	AAAA	AAAB	AAAA	BBBB	AAAA	BBBB	BBBB	BBBB	BBBB	BBBB	BBBB	BBBB	BBBB	AAAA	AABB	BBBB	BBBB	BBBB	AAAA	BBBB	BBBB	AAAA	AAAA	AAAA	BBBB	BBBB	AAAA	BBBB	BBBB	NA	BBBB	BBBB	BBBB	AAAA	AAAA	BBBB	BBBB	ABBB	AAAA	BBBB	AAAA
CV98112-3	tetraploid	4	BiA	BBBB	BBBB	AAAA	AAAA	BBBB	AAAA	AAAA	AAAA	BBBB	AAAA	ABBB	ABBB	BBBB	AABB	BBBB	BBBB	BBBB	BBBB	AAAB	AAAA	BBBB	BBBB	BBBB	AAAA	BBBB	BBBB	AAAA	AAAA	AAAA	BBBB	BBBB	AAAA	BBBB	BBBB	AAAB	BBBB	BBBB	NA	AAAB	AAAA	BBBB	BBBB	AABB	AAAA	BBBB	AAAA
Dakota Pearl	tetraploid	4	BiA	BBBB	BBBB	AAAA	AAAA	BBBB	AAAA	AAAA	AAAA	BBBB	AAAA	BBBB	BBBB	BBBB	BBBB	BBBB	BBBB	BBBB	BBBB	AAAA	AAAA	ABBB	ABBB	ABBB	AAAB	ABBB	ABBB	AAAB	AAAA	AAAB	ABBB	ABBB	AAAB	ABBB	BBBB	AAAA	ABBB	BBBB	BBBB	AAAB	AAAA	BBBB	ABBB	BBBB	AAAB	ABBB	AAAB
Early Rose	tetraploid	4	BiA	BBBB	BBBB	AAAA	AAAA	BBBB	AAAA	AAAA	AAAA	BBBB	AAAA	BBBB	BBBB	BBBB	BBBB	ABBB	ABBB	BBBB	BBBB	AAAA	AAAA	ABBB	ABBB	ABBB	AAAB	ABBB	ABBB	AAAB	AAAA	AAAB	ABBB	ABBB	AAAB	ABBB	ABBB	AAAA	ABBB	BBBB	ABBB	AAAA	AAAA	ABBB	ABBB	ABBB	AAAB	ABBB	AAAB
Elba	tetraploid	4	BiA	BBBB	BBBB	AAAA	AAAA	BBBB	AAAA	AAAA	AAAA	BBBB	AAAA	ABBB	ABBB	BBBB	BBBB	BBBB	BBBB	AABB	AABB	AAAB	AABB	BBBB	BBBB	BBBB	AAAA	BBBB	BBBB	AAAA	AABB	AAAA	BBBB	BBBB	AAAA	BBBB	BBBB	AAAB	BBBB	AABB	BBBB	AAAB	AAAA	BBBB	BBBB	BBBB	AAAA	BBBB	AAAA
Exploits	tetraploid	4	BiA	BBBB	BBBB	AAAA	AAAA	BBBB	AAAA	AAAA	AAAB	ABBB	AAAB	BBBB	BBBB	ABBB	BBBB	BBBB	BBBB	BBBB	BBBB	AAAA	AAAA	ABBB	ABBB	ABBB	AAAB	ABBB	ABBB	AAAB	AAAA	AAAB	ABBB	BBBB	AAAB	ABBB	BBBB	AAAA	ABBB	BBBB	ABBB	AAAA	AAAA	ABBB	ABBB	ABBB	AAAB	ABBB	AAAB
F02018	tetraploid	4	BiA	BBBB	BBBB	AAAA	AAAA	BBBB	AAAA	AAAA	AAAB	ABBB	AAAB	BBBB	BBBB	ABBB	BBBB	BBBB	BBBB	BBBB	BBBB	AAAA	AAAA	BBBB	BBBB	BBBB	AAAA	BBBB	BBBB	AAAA	AAAA	AAAA	BBBB	BBBB	AAAA	BBBB	BBBB	AAAA	BBBB	BBBB	BBBB	AAAA	AAAB	BBBB	BBBB	ABBB	AAAA	ABBB	AAAA
F58050	tetraploid	4	BiA	BBBB	BBBB	AAAA	AAAA	BBBB	AAAA	AAAA	AAAA	BBBB	AAAA	ABBB	ABBB	BBBB	ABBB	ABBB	ABBB	BBBB	BBBB	AAAB	AAAA	BBBB	BBBB	BBBB	AAAA	BBBB	BBBB	AAAA	AAAA	AAAA	BBBB	BBBB	AAAA	BBBB	ABBB	AAAA	ABBB	BBBB	BBBB	AAAB	AAAB	BBBB	BBBB	ABBB	AAAB	BBBB	AAAB
Green Mountain	tetraploid	4	BiA	BBBB	BBBB	AAAA	AAAA	BBBB	AAAA	AAAA	AAAA	BBBB	AAAA	BBBB	BBBB	BBBB	BBBB	ABBB	ABBB	BBBB	BBBB	AAAA	AAAA	BBBB	BBBB	BBBB	AAAA	BBBB	BBBB	AAAA	AAAA	AAAA	BBBB	BBBB	AAAA	BBBB	ABBB	AAAB	ABBB	BBBB	BBBB	AAAA	AAAA	BBBB	BBBB	ABBB	AAAB	BBBB	AAAB
Hindenburg	tetraploid	4	BiA	BBBB	BBBB	AAAA	AAAA	BBBB	AAAA	AAAA	AAAB	ABBB	AAAB	BBBB	BBBB	ABBB	BBBB	ABBB	ABBB	BBBB	BBBB	AAAA	AAAA	ABBB	ABBB	ABBB	AAAB	ABBB	ABBB	AAAB	AAAA	AAAB	ABBB	ABBB	AAAB	ABBB	ABBB	AAAA	BBBB	BBBB	ABBB	AAAA	AAAA	ABBB	ABBB	ABBB	AAAA	ABBB	AAAA
Ida Rose	tetraploid	4	BiA	ABBB	ABBB	AAAA	AAAA	BBBB	AAAA	AAAA	AAAA	BBBB	AAAA	ABBB	BBBB	BBBB	AABB	BBBB	BBBB	ABBB	ABBB	AAAB	AAAB	BBBB	BBBB	BBBB	AAAA	BBBB	BBBB	AAAA	AAAB	AAAA	BBBB	BBBB	AAAA	BBBB	BBBB	AAAA	BBBB	ABBB	BBBB	AAAB	AABB	BBBB	BBBB	AABB	AAAA	BBBB	AAAA
Inca Gold	tetraploid	4	BiA	BBBB	BBBB	AAAB	AAAA	BBBB	AAAA	AAAB	AAAA	BBBB	AABB	BBBB	ABBB	BBBB	BBBB	BBBB	BBBB	BBBB	BBBB	AAAA	AAAA	BBBB	BBBB	BBBB	AAAA	BBBB	BBBB	AAAA	AAAA	AAAA	BBBB	BBBB	AAAA	BBBB	BBBB	AAAA	ABBB	BBBB	BBBB	AAAA	AAAB	BBBB	BBBB	BBBB	AAAB	BBBB	AAAB
Jacqueline Lee	tetraploid	4	BiA	BBBB	BBBB	AAAA	AAAA	BBBB	AAAA	AAAA	AAAA	BBBB	AAAA	BBBB	BBBB	BBBB	BBBB	BBBB	BBBB	BBBB	BBBB	AAAA	AAAA	BBBB	BBBB	BBBB	AAAA	BBBB	BBBB	AAAA	AAAA	AAAA	BBBB	BBBB	AAAA	BBBB	BBBB	AAAB	BBBB	BBBB	BBBB	AAAB	AAAA	BBBB	BBBB	ABBB	AAAA	BBBB	AAAA
Mega Chip	tetraploid	4	BiA	BBBB	BBBB	AAAB	AAAA	BBBB	AAAA	AAAA	AAAB	ABBB	AAAB	BBBB	BBBB	ABBB	BBBB	BBBB	BBBB	ABBB	ABBB	AAAA	AAAB	ABBB	ABBB	ABBB	AAAB	ABBB	ABBB	AAAB	AAAB	AAAB	ABBB	ABBB	AAAB	ABBB	BBBB	AAAA	ABBB	ABBB	ABBB	AAAA	AABB	ABBB	ABBB	BBBB	AAAB	ABBB	AAAB
MN15620	tetraploid	4	BiA	ABBB	ABBB	AAAA	AAAB	ABBB	AAAB	AAAA	AAAA	BBBB	AAAA	BBBB	ABBB	AABB	BBBB	BBBB	BBBB	BBBB	BBBB	AAAA	AAAA	ABBB	ABBB	ABBB	AAAB	ABBB	ABBB	AAAB	AAAA	AAAB	ABBB	ABBB	AAAB	ABBB	BBBB	AAAA	BBBB	BBBB	ABBB	AAAA	AAAA	ABBB	ABBB	BBBB	AAAA	ABBB	AAAA
Mountain Rose	tetraploid	4	BiA	BBBB	BBBB	AAAA	AAAA	BBBB	AAAA	AAAA	AAAA	BBBB	AAAA	BBBB	BBBB	BBBB	BBBB	BBBB	BBBB	BBBB	BBBB	AAAA	AAAA	ABBB	ABBB	ABBB	AAAB	ABBB	ABBB	AAAB	AAAB	AAAB	ABBB	ABBB	AAAB	ABBB	BBBB	AABB	BBBB	ABBB	ABBB	AAAA	AABB	ABBB	ABBB	BBBB	AAAA	ABBB	AAAA
MSI005-20Y	tetraploid	4	BiA	ABBB	ABBB	AAAA	AAAA	BBBB	AAAA	AAAA	AAAA	BBBB	AAAA	BBBB	BBBB	BBBB	AABB	BBBB	BBBB	BBBB	BBBB	AAAA	AAAA	BBBB	BBBB	BBBB	AAAA	BBBB	BBBB	AAAA	AAAB	AAAA	BBBB	BBBB	AAAA	BBBB	AABB	AAAB	BBBB	ABBB	ABBB	AAAA	AAAB	ABBB	BBBB	BBBB	AAAA	BBBB	AAAA
MSJ147-1	tetraploid	4	BiA	BBBB	BBBB	AAAA	AAAA	BBBB	AAAA	AAAA	AAAA	BBBB	AAAA	BBBB	BBBB	BBBB	ABBB	BBBB	BBBB	BBBB	BBBB	AAAA	AAAA	ABBB	ABBB	ABBB	AAAB	ABBB	ABBB	AAAB	AAAA	AAAB	ABBB	ABBB	AAAB	ABBB	BBBB	AAAB	BBBB	BBBB	BBBB	AAAA	AAAA	BBBB	ABBB	BBBB	AAAA	ABBB	AAAA
Missaukee	tetraploid	4	BiA	BBBB	BBBB	AAAA	AAAA	ABBB	AAAA	AAAA	AAAA	BBBB	AAAA	BBBB	BBBB	BBBB	BBBB	BBBB	BBBB	BBBB	BBBB	AAAA	AAAA	BBBB	BBBB	BBBB	AAAA	BBBB	BBBB	AAAA	AAAA	AAAA	BBBB	BBBB	AAAA	BBBB	BBBB	AAAA	BBBB	BBBB	BBBB	AAAA	AAAB	BBBB	BBBB	BBBB	AAAA	BBBB	AAAA
MSK061-4	tetraploid	4	BiA	BBBB	BBBB	AAAA	AAAA	BBBB	AAAA	AAAA	AAAA	BBBB	AAAA	BBBB	BBBB	BBBB	BBBB	BBBB	BBBB	ABBB	ABBB	AAAA	AAAA	ABBB	ABBB	ABBB	AAAB	ABBB	ABBB	AAAB	AAAB	AAAB	ABBB	ABBB	AAAB	ABBB	BBBB	AAAA	ABBB	ABBB	BBBB	AAAA	AAAA	BBBB	ABBB	BBBB	AABB	ABBB	AABB
MSN105-1	tetraploid	4	BiA	BBBB	BBBB	AAAB	AAAA	BBBB	AAAA	AAAA	AAAA	BBBB	AAAA	ABBB	BBBB	BBBB	BBBB	BBBB	BBBB	BBBB	BBBB	AAAB	AAAA	BBBB	BBBB	BBBB	AAAA	BBBB	BBBB	AAAA	AAAA	AAAA	BBBB	BBBB	AAAA	BBBB	BBBB	AAAA	ABBB	BBBB	BBBB	AAAB	AABB	BBBB	BBBB	BBBB	AAAB	BBBB	AAAB
MSN191-2Y	tetraploid	4	BiA	ABBB	ABBB	AAAA	AAAA	BBBB	AAAA	AAAA	AAAA	BBBB	AAAA	BBBB	ABBB	BBBB	BBBB	ABBB	ABBB	BBBB	BBBB	AAAA	AAAA	AABB	AABB	AABB	AABB	AABB	AABB	AABB	AAAA	AABB	AABB	AABB	AABB	AABB	AABB	AAAA	BBBB	BBBB	ABBB	AAAA	AAAA	ABBB	AABB	AABB	AAAA	AABB	AAAA
MSQ070-1	tetraploid	4	BiA	BBBB	BBBB	AAAA	AAAA	ABBB	AAAA	AAAA	AAAA	BBBB	AAAA	BBBB	BBBB	BBBB	BBBB	BBBB	BBBB	BBBB	BBBB	AAAA	AAAA	BBBB	BBBB	BBBB	AAAA	BBBB	BBBB	AAAA	AAAA	AAAA	BBBB	BBBB	AAAA	BBBB	BBBB	AAAA	ABBB	BBBB	BBBB	AAAA	AAAB	BBBB	BBBB	BBBB	AABB	BBBB	AABB
MSR061-1	tetraploid	4	BiA	BBBB	BBBB	AAAB	AAAA	ABBB	AAAA	AAAB	AAAB	ABBB	AAAB	ABBB	AABB	ABBB	BBBB	BBBB	BBBB	BBBB	BBBB	AAAB	AAAA	ABBB	ABBB	ABBB	AAAB	ABBB	ABBB	AAAB	AAAA	AAAB	ABBB	ABBB	AAAB	ABBB	BBBB	AAAA	ABBB	BBBB	NA	AAAB	AAAA	ABBB	ABBB	BBBB	AAAA	ABBB	AAAB
MWTX2609-2RU	tetraploid	4	BiA	BBBB	BBBB	AAAA	AAAA	BBBB	AAAA	AAAA	AAAA	BBBB	AAAA	BBBB	BBBB	BBBB	BBBB	BBBB	BBBB	BBBB	BBBB	AAAA	AAAA	ABBB	ABBB	ABBB	AAAB	ABBB	ABBB	AAAB	AAAA	AAAB	ABBB	ABBB	AAAB	ABBB	BBBB	AAAA	BBBB	BBBB	BBBB	AAAA	AABB	ABBB	ABBB	BBBB	AAAA	ABBB	AAAA
ND2858-1	tetraploid	4	BiA	BBBB	BBBB	AAAA	AAAA	BBBB	AAAA	AAAA	AAAA	AABB	AAAA	BBBB	BBBB	BBBB	BBBB	BBBB	BBBB	BBBB	BBBB	AAAA	AAAA	BBBB	BBBB	BBBB	AAAA	BBBB	BBBB	AAAA	AAAA	AAAA	BBBB	BBBB	AAAA	BBBB	BBBB	AAAA	ABBB	BBBB	BBBB	AAAA	AAAA	BBBB	BBBB	BBBB	AAAA	AABB	AAAB
NorDonna	tetraploid	4	BiA	BBBB	BBBB	AAAA	AAAA	BBBB	AAAA	AAAA	AAAA	BBBB	AAAA	BBBB	BBBB	BBBB	BBBB	ABBB	ABBB	BBBB	BBBB	AAAB	AAAA	ABBB	ABBB	ABBB	AAAB	ABBB	ABBB	AAAB	AAAA	AAAB	ABBB	ABBB	AAAB	ABBB	ABBB	AAAB	ABBB	BBBB	BBBB	AABB	NA	ABBB	ABBB	BBBB	AAAB	ABBB	AAAB
NY121	tetraploid	4	BiA	BBBB	BBBB	AAAA	AAAB	ABBB	AAAB	AAAB	AAAA	BBBB	AAAB	BBBB	BBBB	BBBB	BBBB	BBBB	BBBB	ABBB	BBBB	AAAA	AAAA	BBBB	BBBB	BBBB	AAAA	BBBB	BBBB	AAAA	AAAB	AAAA	BBBB	BBBB	AAAA	BBBB	BBBB	AAAA	ABBB	AABB	BBBB	AAAA	AAAA	BBBB	BBBB	BBBB	AAAB	BBBB	AABB
King Harry	tetraploid	4	BiA	BBBB	BBBB	AAAA	AAAA	BBBB	AAAA	AAAA	AABB	AABB	AABB	BBBB	BBBB	AABB	BBBB	BBBB	BBBB	ABBB	ABBB	AAAA	AAAB	ABBB	BBBB	BBBB	AAAA	BBBB	BBBB	AAAA	AAAB	AAAA	BBBB	BBBB	AAAA	BBBB	BBBB	AAAB	BBBB	ABBB	BBBB	AAAA	AAAA	BBBB	BBBB	ABBB	AAAA	BBBB	AAAA
Waneta	tetraploid	4	BiA	BBBB	BBBB	AAAB	AAAB	AABB	AAAB	AAAA	AABB	NA	AABB	BBBB	ABBB	AABB	BBBB	ABBB	ABBB	ABBB	ABBB	AAAA	AAAB	BBBB	BBBB	BBBB	AAAA	BBBB	BBBB	AAAA	AAAB	AAAA	BBBB	BBBB	AAAA	BBBB	ABBB	AAAA	BBBB	ABBB	BBBB	AAAA	AAAA	BBBB	BBBB	BBBB	AAAA	BBBB	AAAA
NY140	tetraploid	4	BiA	BBBB	BBBB	AAAB	AAAA	ABBB	AAAA	AAAA	AAAA	BBBB	AAAA	ABBB	BBBB	BBBB	BBBB	BBBB	BBBB	AABB	ABBB	AAAB	AAAB	BBBB	BBBB	BBBB	AAAA	BBBB	BBBB	AAAA	AABB	AAAA	BBBB	BBBB	AAAA	BBBB	BBBB	AAAA	ABBB	AABB	BBBB	AAAB	AAAA	BBBB	BBBB	BBBB	AAAB	BBBB	AAAB
NYE48-2	tetraploid	4	BiA	BBBB	BBBB	AAAA	AAAA	BBBB	AAAA	AAAA	AAAA	BBBB	AAAA	BBBB	BBBB	BBBB	BBBB	BBBB	BBBB	AABB	AABB	AAAA	AABB	BBBB	BBBB	BBBB	AAAA	BBBB	BBBB	AAAA	AABB	AAAA	BBBB	BBBB	AAAA	BBBB	BBBB	AAAB	ABBB	AABB	BBBB	AAAA	AAAA	BBBB	BBBB	BBBB	AAAA	BBBB	AAAB
Patagonia	tetraploid	4	BiA	ABBB	ABBB	AAAA	AAAA	BBBB	AAAA	AAAA	AAAA	BBBB	AAAA	BBBB	ABBB	BBBB	BBBB	BBBB	BBBB	BBBB	BBBB	AAAA	AAAA	BBBB	BBBB	BBBB	AAAA	BBBB	BBBB	AAAA	AAAA	AAAA	BBBB	BBBB	AAAA	BBBB	BBBB	AAAA	BBBB	BBBB	ABBB	AAAA	AAAA	BBBB	BBBB	BBBB	AAAA	BBBB	AAAA
Purple Majesty	tetraploid	4	BiA	BBBB	BBBB	AAAA	AAAA	ABBB	AAAA	AAAA	AAAA	BBBB	AAAA	BBBB	BBBB	BBBB	BBBB	BBBB	BBBB	AABB	AABB	AAAA	AAAB	BBBB	BBBB	BBBB	AAAA	BBBB	BBBB	AAAA	AABB	AAAA	BBBB	BBBB	AAAA	BBBB	BBBB	AAAB	ABBB	AABB	BBBB	AAAA	AAAA	BBBB	BBBB	BBBB	AAAA	BBBB	AAAB
Rochdale Gold-Doree	tetraploid	4	BiA	BBBB	BBBB	AAAA	AAAA	BBBB	AAAA	AAAA	AAAA	BBBB	AAAA	BBBB	BBBB	BBBB	BBBB	BBBB	BBBB	BBBB	BBBB	AAAA	AAAA	ABBB	ABBB	ABBB	AAAB	ABBB	ABBB	AAAB	AAAA	AAAB	ABBB	ABBB	AAAB	ABBB	BBBB	AAAA	BBBB	BBBB	ABBB	AAAA	AAAA	ABBB	ABBB	ABBB	AAAA	ABBB	AAAA
Trail Blazer Russet	tetraploid	4	BiA	BBBB	BBBB	AAAA	AAAA	ABBB	AAAA	AAAA	AABB	NA	AABB	BBBB	BBBB	AABB	ABBB	BBBB	BBBB	ABBB	ABBB	AAAA	AABB	BBBB	BBBB	BBBB	AAAA	BBBB	BBBB	AAAA	AAAB	AAAA	BBBB	BBBB	AAAA	BBBB	BBBB	AAAA	ABBB	ABBB	BBBB	AAAA	AAAA	BBBB	BBBB	ABBB	AAAB	BBBB	AAAB
Rosa	tetraploid	4	BiA	ABBB	ABBB	AAAA	AAAB	BBBB	AAAB	AAAB	AAAA	BBBB	AAAA	BBBB	BBBB	BBBB	ABBB	BBBB	BBBB	BBBB	BBBB	AAAA	AAAA	BBBB	BBBB	BBBB	AAAA	BBBB	BBBB	AAAA	AAAA	AAAA	BBBB	BBBB	AAAA	BBBB	BBBB	AAAA	BBBB	BBBB	BBBB	AAAA	AAAB	ABBB	BBBB	BBBB	AAAA	BBBB	AAAA
Sebago	tetraploid	4	BiA	BBBB	BBBB	AAAA	AAAA	BBBB	AAAA	AAAA	AAAA	BBBB	AAAA	BBBB	BBBB	BBBB	BBBB	BBBB	BBBB	ABBB	ABBB	AAAA	AAAB	BBBB	BBBB	BBBB	AAAA	BBBB	BBBB	AAAA	AAAB	AAAA	BBBB	BBBB	AAAA	BBBB	BBBB	AAAA	ABBB	ABBB	BBBB	AAAA	AAAA	BBBB	BBBB	ABBB	AABB	BBBB	AABB
W2253-5rus	tetraploid	4	BiA	BBBB	BBBB	AAAA	AAAA	ABBB	AAAA	AAAA	AAAA	BBBB	AAAA	BBBB	BBBB	BBBB	BBBB	BBBB	BBBB	BBBB	BBBB	AAAA	AAAB	BBBB	BBBB	BBBB	AAAA	BBBB	BBBB	AAAA	AAAA	AAAA	BBBB	BBBB	AAAA	BBBB	BBBB	AAAA	BBBB	BBBB	BBBB	AAAA	AAAB	BBBB	BBBB	ABBB	AAAA	BBBB	AAAA
Tundra	tetraploid	4	BiA	BBBB	BBBB	AAAA	AAAA	BBBB	AAAA	AAAA	AAAB	ABBB	AAAB	BBBB	ABBB	ABBB	BBBB	BBBB	BBBB	BBBB	BBBB	AAAA	AAAA	AABB	AABB	AABB	AABB	AABB	AABB	AABB	AAAA	AABB	AABB	AABB	AABB	AABB	BBBB	AAAA	BBBB	BBBB	NA	AAAA	AAAA	ABBB	AABB	BBBB	AAAA	AABB	AAAA
Andover	tetraploid	4	BiA	BBBB	BBBB	AABB	AAAB	ABBB	AAAB	AAAA	AAAB	ABBB	AAAB	ABBB	BBBB	ABBB	ABBB	BBBB	BBBB	BBBB	BBBB	AAAB	AAAA	ABBB	ABBB	ABBB	AAAB	ABBB	ABBB	AAAB	AAAA	AAAB	ABBB	ABBB	AAAB	ABBB	BBBB	AAAA	ABBB	BBBB	ABBB	AAAB	AAAB	ABBB	ABBB	BBBB	AAAB	ABBB	AAAB
C5	tetraploid	4	BiA	BBBB	BBBB	AAAA	AAAA	BBBB	AAAA	AAAA	AAAA	BBBB	AAAA	BBBB	BBBB	BBBB	BBBB	BBBB	BBBB	BBBB	BBBB	AAAA	AAAA	BBBB	BBBB	BBBB	AAAA	BBBB	BBBB	AAAA	AAAA	AAAA	BBBB	BBBB	AAAA	BBBB	BBBB	AAAA	BBBB	BBBB	BBBB	AAAA	AAAA	BBBB	BBBB	BBBB	AAAA	BBBB	AAAA
Canela Russet	tetraploid	4	BiA	BBBB	BBBB	AAAA	AAAA	BBBB	AAAA	AAAA	AAAA	BBBB	AAAA	BBBB	ABBB	BBBB	BBBB	BBBB	BBBB	BBBB	BBBB	AAAA	AAAA	BBBB	BBBB	BBBB	AAAA	BBBB	BBBB	AAAA	AAAA	AAAA	BBBB	BBBB	AAAA	BBBB	BBBB	AAAB	ABBB	BBBB	NA	AAAA	AAAA	BBBB	BBBB	NA	AAAB	BBBB	AAAB
Grand Falls	tetraploid	4	BiA	BBBB	BBBB	AAAA	AAAA	BBBB	AAAA	AAAA	AAAA	BBBB	AAAA	BBBB	BBBB	BBBB	BBBB	ABBB	ABBB	BBBB	BBBB	AAAA	AAAA	ABBB	ABBB	ABBB	AAAB	ABBB	ABBB	AAAB	AAAA	AAAB	ABBB	ABBB	AAAB	ABBB	ABBB	AAAA	BBBB	BBBB	ABBB	AAAA	AAAB	ABBB	ABBB	BBBB	AAAA	ABBB	AAAA
Highland Russet	tetraploid	4	BiA	ABBB	ABBB	AAAA	AAAA	ABBB	AAAA	AAAA	AAAB	ABBB	AAAB	BBBB	BBBB	ABBB	BBBB	BBBB	BBBB	BBBB	BBBB	AAAA	AAAA	BBBB	BBBB	BBBB	AAAA	BBBB	BBBB	AAAA	AAAA	AAAA	BBBB	BBBB	AAAA	BBBB	BBBB	AAAB	BBBB	BBBB	BBBB	AAAA	AAAA	BBBB	BBBB	BBBB	AAAA	BBBB	AAAA
Ivory Crisp	tetraploid	4	BiA	BBBB	BBBB	AAAA	AAAA	BBBB	AAAA	AAAA	AAAA	BBBB	AAAA	BBBB	BBBB	BBBB	BBBB	ABBB	ABBB	ABBB	ABBB	AAAA	AAAB	ABBB	ABBB	ABBB	AAAB	ABBB	ABBB	AAAB	AAAB	AAAB	ABBB	ABBB	AAAB	ABBB	ABBB	AAAA	ABBB	ABBB	ABBB	AAAA	AAAA	ABBB	ABBB	ABBB	AAAA	ABBB	AAAB
La Chipper	tetraploid	4	BiA	BBBB	BBBB	AAAA	AAAA	BBBB	AAAA	AAAA	AAAA	BBBB	AAAA	BBBB	BBBB	BBBB	ABBB	ABBB	ABBB	ABBB	ABBB	AAAA	AAAB	BBBB	BBBB	BBBB	AAAA	BBBB	BBBB	AAAA	AAAB	AAAA	BBBB	BBBB	AAAA	BBBB	ABBB	AAAA	ABBB	ABBB	BBBB	AAAA	AAAB	BBBB	BBBB	BBBB	AAAB	BBBB	AAAB
MN02419	tetraploid	4	BiA	BBBB	BBBB	AAAA	AAAA	ABBB	AAAA	AAAB	AAAA	BBBB	AAAA	BBBB	BBBB	ABBB	BBBB	BBBB	BBBB	BBBB	BBBB	AAAA	AAAA	BBBB	BBBB	BBBB	AAAA	BBBB	BBBB	AAAA	AAAA	AAAA	BBBB	BBBB	AAAA	BBBB	BBBB	AAAB	BBBB	BBBB	BBBB	AAAA	AAAA	BBBB	BBBB	BBBB	AAAA	BBBB	AAAA
MN18747	tetraploid	4	BiA	BBBB	BBBB	AAAB	AAAA	BBBB	AAAA	AAAA	AAAA	BBBB	AAAA	ABBB	BBBB	BBBB	BBBB	AABB	AABB	BBBB	BBBB	AAAB	AAAA	BBBB	BBBB	BBBB	AAAA	BBBB	BBBB	AAAA	AAAA	AAAA	BBBB	BBBB	AAAA	BBBB	AABB	AAAA	BBBB	BBBB	BBBB	AAAA	AABB	BBBB	BBBB	BBBB	AAAA	BBBB	AAAA
MN19298	tetraploid	4	BiA	BBBB	BBBB	AAAA	AAAA	AABB	AAAA	AAAB	AAAA	BBBB	AAAB	ABBB	BBBB	BBBB	BBBB	BBBB	BBBB	BBBB	BBBB	AAAB	AAAA	BBBB	BBBB	BBBB	AAAA	BBBB	BBBB	AAAA	AAAA	AAAA	BBBB	BBBB	AAAA	BBBB	BBBB	AAAA	BBBB	BBBB	BBBB	AABB	AAAB	BBBB	BBBB	BBBB	AAAA	BBBB	AAAA
MN96072-4	tetraploid	4	BiA	ABBB	ABBB	AAAA	AAAB	BBBB	AAAB	AAAA	AAAA	BBBB	AAAA	BBBB	ABBB	ABBB	BBBB	BBBB	BBBB	BBBB	BBBB	AAAA	AAAA	ABBB	ABBB	ABBB	AAAB	ABBB	ABBB	AAAB	AAAA	AAAB	ABBB	ABBB	AAAB	ABBB	BBBB	AAAB	BBBB	BBBB	ABBB	AAAA	AAAB	ABBB	ABBB	BBBB	AAAA	ABBB	AAAA
Modoc	tetraploid	4	BiA	ABBB	ABBB	AAAA	AAAA	BBBB	AAAA	AAAA	AAAA	BBBB	AAAA	ABBB	BBBB	BBBB	BBBB	BBBB	BBBB	BBBB	BBBB	AAAB	AAAA	BBBB	BBBB	BBBB	AAAA	BBBB	BBBB	AAAA	AAAA	AAAA	BBBB	BBBB	AAAA	BBBB	BBBB	AAAA	BBBB	BBBB	BBBB	AAAB	AAAB	BBBB	BBBB	BBBB	AAAA	BBBB	AAAA
Kalkaska	tetraploid	4	BiA	BBBB	BBBB	AAAA	AAAA	BBBB	AAAA	AAAA	AAAA	BBBB	AAAA	BBBB	BBBB	BBBB	BBBB	BBBB	BBBB	BBBB	ABBB	AAAA	AAAB	BBBB	BBBB	BBBB	AAAA	BBBB	BBBB	AAAA	AAAA	AAAA	BBBB	BBBB	AAAA	BBBB	BBBB	AAAA	BBBB	BBBB	ABBB	AAAA	AAAA	BBBB	BBBB	BBBB	AAAB	BBBB	AAAA
NY115	tetraploid	4	BiA	BBBB	BBBB	AAAB	AAAB	ABBB	AAAB	AAAA	AAAB	ABBB	AAAB	ABBB	ABBB	ABBB	BBBB	BBBB	BBBB	ABBB	ABBB	AAAB	AAAB	ABBB	ABBB	ABBB	AAAB	ABBB	ABBB	AAAB	AAAB	AAAB	ABBB	ABBB	AAAB	ABBB	ABBB	AAAA	BBBB	ABBB	ABBB	AAAB	AAAA	ABBB	ABBB	BBBB	AAAA	ABBB	AAAA
Red Maria	tetraploid	4	BiA	BBBB	BBBB	AAAA	AAAA	BBBB	AAAA	AAAA	AAAA	BBBB	AAAA	BBBB	BBBB	BBBB	BBBB	BBBB	BBBB	BBBB	BBBB	AAAA	AAAA	ABBB	ABBB	ABBB	AAAB	ABBB	ABBB	AAAB	AAAA	AAAB	ABBB	ABBB	AAAB	ABBB	BBBB	AAAA	BBBB	BBBB	BBBB	AAAA	AABB	ABBB	ABBB	BBBB	AAAA	ABBB	AAAA
Lamoka	tetraploid	4	BiA	ABBB	ABBB	AAAA	AAAA	ABBB	AAAA	AAAA	AABB	AABB	AABB	BBBB	ABBB	AABB	ABBB	BBBB	BBBB	ABBB	ABBB	AAAA	AAAB	ABBB	ABBB	ABBB	AAAB	ABBB	ABBB	AAAB	AAAB	AAAB	ABBB	ABBB	AAAB	ABBB	BBBB	AAAA	BBBB	ABBB	BBBB	AAAA	AAAB	ABBB	ABBB	BBBB	AAAA	ABBB	AAAA
NY142	tetraploid	4	BiA	BBBB	BBBB	AAAA	AAAA	ABBB	AAAA	AAAB	AAAA	BBBB	AAAA	BBBB	BBBB	BBBB	ABBB	BBBB	BBBB	BBBB	BBBB	AAAA	AAAA	BBBB	BBBB	BBBB	AAAA	BBBB	BBBB	AAAA	AAAA	AAAA	BBBB	BBBB	AAAA	BBBB	BBBB	AAAA	BBBB	BBBB	BBBB	AAAA	AAAB	BBBB	BBBB	BBBB	AAAA	BBBB	AAAA
OR00068-11	tetraploid	4	BiA	BBBB	BBBB	AAAA	AAAA	BBBB	AAAA	AAAA	AAAA	BBBB	AAAA	BBBB	BBBB	BBBB	BBBB	BBBB	BBBB	BBBB	BBBB	AAAA	AAAA	BBBB	BBBB	BBBB	AAAA	BBBB	BBBB	AAAA	AAAB	AAAA	BBBB	BBBB	AAAA	BBBB	BBBB	AABB	BBBB	ABBB	BBBB	AAAA	AAAA	BBBB	ABBB	BBBB	AAAA	BBBB	AAAA
PA99N82-4	tetraploid	4	BiA	BBBB	BBBB	AAAA	AAAB	BBBB	AAAB	AAAA	AAAA	BBBB	AAAA	ABBB	BBBB	BBBB	ABBB	BBBB	BBBB	BBBB	BBBB	AAAB	AAAA	BBBB	BBBB	BBBB	AAAA	BBBB	BBBB	AAAA	AAAA	AAAA	BBBB	BBBB	AAAA	BBBB	BBBB	AAAB	BBBB	BBBB	BBBB	AAAA	AAAB	BBBB	BBBB	ABBB	AAAA	BBBB	AAAA
POR02PG37-2	tetraploid	4	BiA	BBBB	BBBB	AAAA	AAAA	BBBB	AAAA	AABB	AAAA	BBBB	AAAA	ABBB	BBBB	BBBB	BBBB	BBBB	BBBB	BBBB	BBBB	AAAB	AAAA	BBBB	BBBB	BBBB	AAAA	BBBB	BBBB	AAAA	AAAA	AAAA	BBBB	BBBB	AAAA	BBBB	BBBB	AAAB	ABBB	BBBB	ABBB	AAAA	AAAA	BBBB	BBBB	BBBB	AAAB	BBBB	AAAB
W2309-7	tetraploid	4	BiA	BBBB	BBBB	AAAA	AAAA	ABBB	AAAA	AAAA	AAAA	BBBB	AAAA	BBBB	BBBB	BBBB	ABBB	BBBB	BBBB	ABBB	ABBB	AAAA	AAAA	ABBB	ABBB	ABBB	AAAB	ABBB	ABBB	AAAB	AAAB	AAAB	ABBB	ABBB	AAAB	ABBB	ABBB	AAAA	ABBB	ABBB	BBBB	AAAA	AABB	ABBB	ABBB	BBBB	AAAB	ABBB	AABB
W2683-2rus	tetraploid	4	BiA	BBBB	BBBB	AAAA	AAAA	BBBB	AAAA	AAAA	AAAA	BBBB	AAAA	BBBB	ABBB	BBBB	BBBB	ABBB	ABBB	BBBB	ABBB	AAAA	AAAB	BBBB	BBBB	BBBB	AAAA	BBBB	BBBB	AAAA	AAAA	AAAA	BBBB	BBBB	AAAA	BBBB	AAAB	AAAB	BBBB	BBBB	BBBB	AAAA	AAAA	BBBB	BBBB	BBBB	AAAA	BBBB	AAAA
Winema	tetraploid	4	BiA	BBBB	BBBB	AAAA	AAAA	BBBB	AAAA	AAAA	AAAA	BBBB	AAAA	ABBB	ABBB	BBBB	BBBB	ABBB	ABBB	BBBB	BBBB	AAAB	AAAA	BBBB	BBBB	BBBB	AAAA	BBBB	BBBB	AAAA	AAAB	AAAA	BBBB	BBBB	AAAA	BBBB	BBBB	AAAA	BBBB	ABBB	BBBB	AAAA	AAAA	BBBB	BBBB	BBBB	AAAA	BBBB	AAAA
Yankee Chipper	tetraploid	4	BiA	ABBB	ABBB	AAAB	AAAB	BBBB	AAAB	AAAA	AAAB	ABBB	AAAB	BBBB	BBBB	ABBB	AABB	BBBB	BBBB	ABBB	ABBB	AAAA	AAAA	ABBB	ABBB	ABBB	AAAB	ABBB	ABBB	AAAB	AAAB	AAAB	ABBB	ABBB	AAAB	ABBB	BBBB	AAAA	BBBB	ABBB	ABBB	AAAA	AAAA	ABBB	ABBB	BBBB	AAAA	ABBB	AAAA
Russet Burbank	tetraploid	4	BiA	BBBB	BBBB	AAAA	AAAA	BBBB	AAAA	AAAA	AAAA	BBBB	AAAA	BBBB	BBBB	BBBB	BBBB	BBBB	BBBB	BBBB	BBBB	AAAA	AAAA	ABBB	ABBB	ABBB	AAAB	ABBB	ABBB	AAAB	AAAA	AAAB	ABBB	ABBB	AAAB	ABBB	BBBB	AAAB	BBBB	BBBB	ABBB	AAAA	AAAA	ABBB	ABBB	BBBB	AAAA	ABBB	AAAA
[truncated: 3,931 more columns]
