# Supplementary material for: Analysis of genetic diversity and population structure among cultivated potato clones from Korea and global breeding programs
Source: Sci Rep. 2022 Jun 21;12:10462. doi: 10.1038/s41598-022-12874-2 (PMC9213424; doi:10.1038/s41598-022-12874-2)
Supplement: Supplementary file 10 — Supplementary Information 10. [file 41598_2022_12874_MOESM10_ESM.xlsx]

## Sheet: Table S9
STRUCTURE							DAPC							HC
		inferred clusters							inferred clusters
		cluster1	cluster2	cluster3					cluster1	cluster2	cluster3					cluster
1	PapaNegras	0.99	0.006	0.005			1	Sinnamjak	1000	0	0			1	Jayoung	I
2	PentlandDell	0.866	0.002	0.133			2	Namjak	1000	0	0			2	Hongyoung	I
3	R6	0.854	0.009	0.137			3	ArirangNo2	1000	0	0			3	Hongjiseul	I
4	RedMoon	0.833	0.002	0.165			4	GoldenEgg	1000	0	0			4	Jaekyo-P-15	I
5	R5	0.831	0.007	0.162			5	Sepoong	1000	0	0			5	Triumph	I
6	MayQueen	0.772	0.011	0.217			6	Hongjiseul	1000	0	0			6	Penobscot	I
7	RedRascal	0.761	0.002	0.237			7	Hongyoung	1000	0	0			7	Norin1	I
8	Raja	0.755	0.029	0.216			8	Jayoung	1000	0	0			8	Namjak	I
9	Sante	0.749	0.006	0.245			9	Jaekyo-P-15	1000	0	0			9	BakeKing	I
10	Eba	0.728	0.001	0.272			10	Norin1	1000	0	0			10	NorkingRusset	I
11	Russia12	0.698	0.047	0.255			11	PentlandCrown	1000	0	0			11	Gemchip	I
12	Arachy	0.683	0.011	0.306			12	PentlandDell	1000	0	0			12	RussetNorkotah	I
13	Laura	0.68	0.003	0.317			13	Kexin4	1000	0	0			13	Jowon	I
14	Tanja	0.672	0.106	0.222			14	Spunta	1000	0	0			14	Belarus3	I
15	Tamasha	0.662	0.128	0.209			15	MayQueen	1000	0	0			15	Sinnamjak	I
16	Spunta	0.638	0.001	0.361			16	BakeKing	1000	0	0			16	Rosa	I
17	76B54-2	0.602	0.071	0.327			17	Tanja	1000	0	0			17	Kexin4	I
18	NorkingRusset	0.575	0.023	0.401			18	R5	1000	0	0			18	RedMoon	I
19	Norin1	0.563	0.006	0.431			19	R6	1000	0	0			19	PapaNegras	I
20	Kexin4	0.559	0.034	0.408			20	Arachy	1000	0	0			20	Raja	I
21	Rosa	0.554	0.265	0.181			21	Penobscot	1000	0	0			21	R5	I
22	Triumph	0.546	0.174	0.28			22	Sante	1000	0	0			22	Tanja	I
23	RussetNorkotah	0.537	0.118	0.346			23	Russia12	1000	0	0			23	Tamasha	I
24	Penobscot	0.524	0.066	0.41			24	Eba	1000	0	0			24	Russia12	I
25	PentlandCrown	0.508	0.174	0.319			25	Laura	1000	0	0			25	MayQueen	I
26	CO97043_14W	0.426	0.284	0.29			26	Tamasha	1000	0	0			26	R6	I
27	Sinnamjak	0.437	0.146	0.416			27	76B54-2	1000	0	0			27	PentlandDell	I
28	Jayoung	0.384	0.323	0.293			28	PapaNegras	1000	0	0			28	Sepoong	I
29	Namjak	0.625	0.028	0.347			29	RedMoon	1000	0	0			29	76B54-2	I
30	Sepoong	0.614	0.005	0.382			30	RedRascal	1000	0	0			30	Spunta	I
31	Hongyoung	0.604	0.001	0.396			31	Raja	1000	0	0			31	Arachy	I
32	ArirangNo.2	0.5	0.287	0.213			32	Rosa	1000	0	0			32	Eba	I
33	GoldenEgg	0.721	0.126	0.153			33	Triumph	1000	0	0			33	RedRascal	I
34	Daekwan2-62	0.363	0.325	0.312			34	NorkingRusset	1000	0	0			34	PentlandCrown	I
1	Daeseo	0.002	0.998	0			35	RussetNorkotah	1000	0	0			35	GoldenEgg	I
2	Daegwang	0.146	0.851	0.003			1	Sumi	0	1000	0			36	Lora	I
3	Mangang	0.11	0.849	0.042			2	Chudong	0	1000	0			37	Sante	I
4	Saebong	0.094	0.845	0.061			3	Chuyoung	0	1000	0			1	Daekwan2-41	II
5	Doobaek	0.025	0.831	0.144			4	Chubaek	0	1000	0			2	EarlyFri	II
6	Suji	0.019	0.804	0.177			5	Chugang	0	1000	0			3	Eunseon	II
7	Oryun	0.186	0.784	0.03			6	Eunseon	0	1000	0			4	DakotaPearl	II
8	ArirangNo.1	0.228	0.752	0.021			7	Jeseo	0	1000	0			5	Namseon	II
9	GoldenBall	0.285	0.698	0.017			8	Geumseon	0	1000	0			6	Daekwan2-68	II
10	Haryeong	0.287	0.683	0.03			9	Jowon	0	1000	0			7	Chuyoung	II
11	Goun	0.003	0.655	0.342			10	Jopoong	0	1000	0			8	Geumseon	II
12	Gahwang	0.257	0.65	0.093			11	Seohong	0	1000	0			9	Jaekyo-P-14	II
13	Pungnong	0.229	0.649	0.122			12	Hongseon	0	1000	0			10	Tamna	II
14	Hichip	0.031	0.616	0.353			13	Daeji	0.004	0.996	0			11	Daekwan2-56	II
15	Bangul	0.017	0.607	0.376			14	Namseo	0	1000	0			12	Daekwan2-63	II
16	Dami	0.39	0.456	0.154			15	Namseon	0	1000	0			13	Daeji	II
17	EarlyFri	0.286	0.406	0.308			16	Suseon	0	1000	0			14	Jeseo	II
18	Jinseon	0.254	0.387	0.359			17	Daekwan1-143	0	1000	0			15	Daekwan2-58	II
19	Daekwan1-123	0.297	0.502	0.201			18	Daekwan1-145	0	1000	0			16	Jungmo9001	II
20	Daekwan1-129	0.28	0.534	0.186			19	Daekwan1-146	0	1000	0			17	Hongseon	II
21	Daekwan1-139	0.137	0.489	0.373			20	Daekwan1-148	0.004	0.996	0			18	Chubaek	II
22	Daekwan1-144	0.059	0.941	0			21	Daekwan1-149	0	1000	0			19	Daekwan2-66	II
23	Daekwan1-159	0.29	0.465	0.245			22	Daekwan1-152	0	1000	0			20	Gangseon	II
24	Daekwan1-160	0.342	0.382	0.276			23	Daekwan1-153	0	1000	0			21	Suseon	II
25	Daekwan2-41	0.255	0.473	0.272			24	Daekwan1-158	0	1000	0			22	Daekwan1-152	II
26	Daekwan2-56	0.009	0.701	0.29			25	Daekwan2-57	0	1000	0			23	Daekwan1-145	II
27	Daekwan2-60	0.147	0.647	0.206			26	Daekwan2-58	0	1000	0			24	Daekwan1-146	II
28	Daekwan2-63	0.007	0.703	0.29			27	Daekwan2-66	0	1000	0			25	HAt-22	II
29	Daekwan2-65	0.177	0.637	0.186			28	B9482-3	0	1000	0			26	Seohong	II
30	Daekwan2-67	0.29	0.434	0.276			29	HAt-22	0	1000	0			27	Daekwan1-143	II
31	Daekwan2-68	0.023	0.68	0.297			30	Belarus3	0	0.998	0.002			28	B9482-3	II
32	Daekwan2-69	0.266	0.579	0.155			31	DakotaPearl	0	1000	0			29	Daekwan1-149	II
33	CO09551_7W	0.132	0.835	0.033			1	Daeseo	0	0	1000			30	Daekwan1-158	II
34	B9361-4	0.283	0.618	0.099			2	ArirangNo1	0	0	1000			31	Jopoong	II
35	Elkana	0.176	0.699	0.125			3	Oryun	0	0	1000			32	Sumi	II
36	1833	0.169	0.725	0.106			4	Pungnong	0	0	1000			33	Chugang	II
37	2048	0.329	0.569	0.102			5	Gahwang	0	0	1000			34	Chudong	II
38	Gemchip	0.312	0.37	0.318			6	Hichip	0	0	1000			1	Daegwang	III
1	Sumi	0.002	0	0.997			7	Gemchip	0	0	1000			2	Daekwan2-62	III
2	Chugang	0.003	0.001	0.996			8	Suji	0	0	1000			3	Daekwan1-148	III
3	Chuyoung	0.04	0.002	0.958			9	EarlyFri	0	0	1000			4	Daekwan2-65	III
4	Chudong	0.066	0.001	0.933			10	Jaekyo-P-14	0	0	1000			5	Haryeong	III
5	Chubaek	0.076	0.003	0.921			11	Mangang	0	0	1000			6	2048	III
6	Jeseo	0.132	0.055	0.813			12	Gangseon	0	0	1000			7	CO97043_14W	III
7	Suseon	0.353	0.067	0.58			13	Tamna	0	0	1000			8	Daekwan2-69	III
8	Eunseon	0.209	0.001	0.79			14	GoldenBall	0	0	1000			9	Daekwan1-129	III
9	Seohong	0.17	0.084	0.746			15	Doobaek	0	0	1000			10	Dami	III
10	Namseon	0.173	0.09	0.737			16	Jinseon	0	0	1000			11	Daekwan1-123	III
11	Geumseon	0.069	0.228	0.703			17	Haryeong	0	0	1000			12	ArirangNo.2	III
12	Daeji	0.21	0.096	0.694			18	Goun	0	0	1000			13	Daekwan1-139	III
13	Jopoong	0.346	0.001	0.653			19	Daegwang	0	0	1000			14	ArirangNo.1	III
14	Hongseon	0.349	0.008	0.643			20	Bangul	0	0	1000			15	GoldenBall	III
15	Tamna	0.073	0.397	0.53			21	Saebong	0	0	1000			16	1833	III
16	Namseo	0.391	0.079	0.53			22	Dami	0	0	1000			17	Jinseon	III
17	Jowon	0.362	0.117	0.521			23	Jungmo9001	0	0	1000			18	Gahwang	III
18	Hongjiseul	0.398	0.107	0.495			24	Daekwan1-123	0	0	1000			19	B9361-4	III
19	Daekwan1-143	0.238	0.178	0.584			25	Daekwan1-129	0	0	1000			20	CO09551_7W	III
20	Daekwan1-145	0.266	0.002	0.732			26	Daekwan1-139	0	0	1000			21	Oryun	III
21	Daekwan1-146	0.287	0.002	0.711			27	Daekwan1-144	0	0	1000			22	Daekwan1-144	III
22	Daekwan1-148	0.088	0.383	0.529			28	Daekwan1-159	0	0	1000			23	Daeseo	III
23	Daekwan1-149	0.061	0.365	0.574			29	Daekwan1-160	0	0	1000			24	Elkana	III
24	Daekwan1-152	0.064	0.355	0.58			30	Daekwan2-41	0	0	1000			25	Mangang	III
25	Daekwan1-153	0.004	0.464	0.532			31	Daekwan2-56	0	0	1000			26	Suji	III
26	Daekwan1-158	0.279	0.011	0.71			32	Daekwan2-60	0	0	1000			27	Bangul	III
27	Daekwan2-57	0.03	0.357	0.613			33	Daekwan2-62	0	0	1000			28	Namseo	III
28	Daekwan2-58	0.401	0.145	0.454			34	Daekwan2-63	0	0	1000			29	Daekwan2-57	III
29	Daekwan2-66	0.101	0.1	0.799			35	Daekwan2-65	0	0	1000			30	Saebong	III
30	Jaekyo-P-14	0.062	0.437	0.5			36	Daekwan2-67	0	0	1000			31	Daekwan2-60	III
31	Jaekyo-P-15	0.429	0.065	0.506			37	Daekwan2-68	0	0	1000			32	Hichip	III
32	Gangseon	0.225	0.343	0.432			38	Daekwan2-69	0	0	1000			33	Goun	III
33	Jungmo9001	0.248	0.333	0.42			39	B9361-4	0	0	1000			34	Daekwan1-159	III
34	B9482-3	0.223	0.051	0.726			40	1833	0	0	1000			35	Daekwan1-160	III
35	BakeKing	0.477	0.001	0.522			41	2048	0	0	1000			36	Pungnong	III
36	DakotaPearl	0.395	0.145	0.46			42	CO09551_7W	0	0	1000			37	Daekwan1-153	III
37	HAt-22	0.371	0.033	0.597			43	CO97043_14W	0	0	1000			38	Doobaek	III
38	Belarus3	0.322	0.082	0.596			44	Elkana	0	0	1000					III
