# Supplementary material for: Analysis of genetic diversity and population structure among cultivated potato clones from Korea and global breeding programs
Source: Sci Rep. 2022 Jun 21;12:10462. doi: 10.1038/s41598-022-12874-2 (PMC9213424; doi:10.1038/s41598-022-12874-2)
Supplement: Supplementary file 11 — Supplementary Information 11. [file 41598_2022_12874_MOESM11_ESM.xlsx]

## Sheet: Table S10-1
	Table S10-1. The inferred cluster by DAPC using 3977 markers for a 393-line global genetic diversity panel.
		inferred clusters
country	clone name	1	2	3	4	5	6
JP	Inka-no-mezame_2x	1	0	0	0	0	0
JP	Inka-no-hitomi_2x	1	0	0	0	0	0
JP	RedMoon	1	0	0	0	0	0
JP	IncaGold_2x	1	0	0	0	0	0
JP	Benihisashi_2x	1	0	0	0	0	0
JP	Saikai35	1	0	0	0	0	0
JP	IncaRouge_2x	1	0	0	0	0	0
JP	NagasakiKogane	1	0	0	0	0	0
JP	RedMoon_hari	1	0	0	0	0	0
US	MN02586	1	0	0	0	0	0
US	NY142	1	0	0	0	0	0
US	POR02PG37-2	1	0	0	0	0	0
US	IncaGold	1	0	0	0	0	0
SP	PapaNegras	1	0	0	0	0	0
US	BakeKing	0	0.999894	0.000106	0	0	0
US	RussetNorkotah	0	1	0	0	0	0
US	NorkingRusset_hari	0	1	0	0	0	0
US	RioGrandeRusset	0	1	0	0	0	0
US	PremierRusset	0	1	0	0	0	0
US	A97066-42	0	1	0	0	0	0
US	AlpineRusset	0	1	0	0	0	0
US	AO96141-3	0	1	0	0	0	0
US	AO96160-3	0	1	0	0	0	0
US	AO96164-1	0	1	0	0	0	0
US	ClassicRusset	0	1	0	0	0	0
US	ClearwaterRusset	0	1	0	0	0	0
US	FreedomRusset	0	1	0	0	0	0
US	BlazerRusset	0	1	0	0	0	0
US	GemStarRusset	0	1	0	0	0	0
US	KlamathRusset	0	1	0	0	0	0
US	MN02467	0	1	0	0	0	0
US	OR00002-7	0	1	0	0	0	0
US	RangerRusset	0	1	0	0	0	0
US	RussetNorkotah-S3	0	1	0	0	0	0
US	RussetNorkotah-S8	0	1	0	0	0	0
US	TrailBlazerRusset(ROND95249-Russ)	0	1	0	0	0	0
US	PA99N82-4	0	1	0	0	0	0
US	W2683-2rus	0	1	0	0	0	0
US	HighlandRusset	0	1	0	0	0	0
US	CanelaRusset	0	1	0	0	0	0
US	W2253-5rus	0	0.996397	3e-06	6e-05	0.00354	0
US	RussetBurbank	0	0.999813	0.000187	0	0	0
US	MWTX2609-2RU	0	1	0	0	0	0
US	Alturas	0	1	0	0	0	0
US	BannockRusset	0	1	0	0	0	0
US	SilvertonRusset	0	1	0	0	0	0
US	WallowaRusset	0	1	0	0	0	0
US	WesternRusset	0	1	0	0	0	0
US	UmatillaRusset	0	1	0	0	0	0
CA	CV96022-3	0	1	0	0	0	0
CA	CV98112-3	0	1	0	0	0	0
KR	GoldenEgg	0	0	1	0	0	0
KR	Namjak	0	0	1	0	0	0
KR	ArirangNo.2	0	0	1	0	0	0
JP	Norin1	0	0	1	0	0	0
JP	Eniwa	0	0	0.999999	0	1e-06	0
JP	Yukijiro	0	0	0.091177	3e-06	0.90882	0
JP	Chijiwa	0	0	1	0	0	0
JP	Hokkai-aka	0	0	1	0	0	0
JP	Shiretoko	0	0	0.999904	1e-06	9.5e-05	0
JP	Bihoro	0	0	1	0	0	0
JP	Tarumae	0	0	0.999986	0	1.4e-05	0
JP	Waseshiro	0	0	0.999995	0	5e-06	0
JP	Toyoshiro	0	0	1	0	0	0
JP	Norin2	0	0	1	0	0	0
JP	Setoyutaka	0	0	0.999998	2e-06	0	0
JP	Hatsufubuki	0	0	0.999997	1e-06	2e-06	0
JP	Hokkaikogane	0	0	1	0	0	0
JP	Konafubuki	0	0	1	0	0	0
JP	Toyo-akari	0	0	1	0	0	0
JP	Meihou	0	0	0.999991	0	9e-06	0
JP	Kita-akari	0	0	1	0	0	0
JP	Ezo-akari	0	0	0.999997	3e-06	0	0
JP	Touya	0	0	1	0	0	0
JP	Chitose	0	0	1	0	0	0
JP	Musamaru	0	0	1	0	0	0
JP	Beni-akari	0	0	1	0	0	0
JP	Sakurafubuki	0	0	1	0	0	0
JP	Sayaka	0	0	1	0	0	0
JP	EarlyStarch	0	0	1	0	0	0
JP	Hanashibetsu	0	0	0.999998	1e-06	0	0
JP	Fugenmaru	0	0	1	0	0	0
JP	StarQueen	0	0	1	0	0	0
JP	Tokachikogane	0	0	1	0	0	0
JP	Oojiro	0	0	0.999999	1e-06	0	0
JP	Yukirasha	0	2.7e-05	0.999629	2.9e-05	0.000315	0
JP	Haru-akari	0	0	1	0	0	0
JP	InkaPurple	0	0	1	0	0	0
JP	InkaRed	0	0	1	0	0	0
JP	Natsufubuki	0	0	1	0	0	0
JP	Aiyutaka	0	0	0.99999	0	1e-05	0
JP	StarRuby	0	0	0.99998	0	1e-05	1e-05
JP	Kitamurasaki	0	0	1	0	0	0
JP	Ranran-chip	0	0	1	0	0	0
JP	Yukitsubura	0	0	1	0	0	0
JP	Koganemaru	0	0	1	0	0	0
JP	NorthernRuby	0	0	1	0	0	0
JP	ShadowQueen	0	0	0.999999	0	0	1e-06
JP	Saya-akane	0	0	0.99987	0.000113	1.8e-05	0
JP	Haruka	0	0	0.992391	0.003395	0.004214	0
JP	Konayuki	0	0	1	0	0	0
JP	Piruka	0	0	1	0	0	0
JP	Hikaru	0	0	0.999995	4e-06	2e-06	0
JP	Kitakamui	0	0	0.999999	0	1e-06	0
JP	NorthChip	0	0	0.999859	0.000134	7e-06	0
JP	TokachiPirika	0	0	0.999999	0	1e-06	0
JP	Yoraku	0	0	1	0	0	0
JP	Inca-no-hoshi	0	0	0.999999	1e-06	0	0
JP	Hokkai50	0	0	1	0	0	0
JP	Bifukabeni	0	0	1	0	0	0
JP	Norin1_hari	0	0	1	0	0	0
JP	Myojo	0	0	1	0	0	0
JP	Rishiri	0	0	1	0	0	0
JP	LilasChip	0	0	1	0	0	0
JP	Shizuki	0	0	1	0	0	0
JP	Konahime	0	0	1	0	0	0
JP	PearlStarch	0	0	1	0	0	0
JP	Shimabara	0	0	1	0	0	0
JP	Kitamusashi	0	0	1	0	0	0
JP	Konayutaka	0	0	1	0	0	0
JP	Kintoki-imo	0	0	0.999994	6e-06	0	0
JP	Kobo-imo	0	0	1	0	0	0
JP	Seinaiji-ki-imo	0	0	1	0	0	0
JP	Nemuromurasaki	0	0	1	0	0	0
JP	Benimaru	0	0	1	0	0	0
JP	Neodelicious_3x	0	0	1	0	0	0
US	AWN86514-2	0	0	0.999981	1.9e-05	0	0
US	GarnetChile	0	0	0.999999	0	0	1e-06
US	JacquelineLee	0	0	0.999995	5e-06	0	0
US	MSI005-20Y	0	0	0.999953	1e-05	3.8e-05	0
US	Missaukee(MSJ461-1)	0	0	0.997467	0.002533	0	0
US	MSN105-1	0	0	0.999932	6.3e-05	5e-06	0
US	NY121	0	0	0.931348	0.068618	3.5e-05	0
US	Defender	0	0	1	0	0	0
US	MSM182-1	0	0	0.99765	0.001872	0.000478	0
US	GreenMountain	0	0	0.999993	1e-06	7e-06	0
US	EarlyRose	0	0	1	0	0	0
CA	V1115-3	0	0	0.999931	1e-06	6.8e-05	0
CA	Exploits	0	0	1	0	0	0
CA	F02018	0	0	0.999999	0	1e-06	0
CA	F87084	0	0	0.999999	1e-06	0	0
CA	ACBrador	0	0	1	0	0	0
CA	RochdaleGold-Doree	0	0	0.999995	0	5e-06	0
CA	GrandFalls	0	0	0.998494	0.000207	0.001299	0
NL	Bintje	0	0	1	0	0	0
NL	Eba	0	0	1	0	0	0
NL	Sante	0	0	1	0	0	0
NL	Raja	0	0	0.999998	2e-06	0	0
NL	Spunta	0	0	0.999999	0	1e-06	0
GE	Satina	0	0	1	0	0	0
GE	Tanja	0	0	1	0	0	0
GE	Hindenburg	0	0	1	0	0	0
UK	PentlandCrown	0	0	0.999892	9.9e-05	9e-06	0
UK	PentlandDell	0	0	1	0	0	0
UK	MayQueen	0	0	1	0	0	0
AU	Laura	0	0	1	0	0	0
CL	Patagonia	0	0	0.999992	8e-06	0	0
KZ	Tamasha	0	0	0.999983	1.7e-05	0	0
NZ	RedRascal	0	0	0.999998	0	2e-06	0
BR	Arachy	0	0	0.999986	2e-06	1.2e-05	0
RU	Russia12	0	0	1	0	0	0
XX	PurplePeruvian	0	0	0.99998	2e-05	1e-06	0
XX	IrishCobbler	0	0	1	0	0	0
XX	R6	0	0	1	0	0	0
XX	76B54-2	0	0	0.999993	3e-06	4e-06	0
XX	R5	0	0	1	0	0	0
KR	ArirangNo.1	0	0	0	0.999986	1.4e-05	0
KR	Oryun	0	0	0	1	0	0
KR	Pungnong	0	0	1e-06	0.999993	6e-06	0
KR	Gahwang	0	0	1e-06	0.999999	0	0
KR	GoldenBall	0	0	0	1	0	0
KR	Suji	0	0	0	1	0	0
KR	Mangang	0	0	0	1	0	0
KR	Haryeong	0	0	0	0.999994	6e-06	0
KR	Daeseo	0	0	0	1	0	0
KR	Goun	0	0	0	0.999177	0.000823	0
KR	Daegwang	0	0	0	0.99999	1e-05	0
KR	Bangul	0	0	0	0.999946	5.4e-05	0
KR	Saebong	0	0	0	0.999995	5e-06	0
KR	Dami	0	0	3e-06	0.999994	2e-06	0
KR	Doobaek	0	0	0	1	0	0
KR	Daekwan1-123	0	0	0	0.99999	1e-05	0
KR	Daekwan1-144	0	0	0	1	0	0
KR	Daekwan1-159	0	0	1.1e-05	0.999988	1e-06	0
KR	Daekwan1-160	0	0	0.00234	0.997585	7.6e-05	0
KR	Daekwan1-129	0	0	0	1	0	0
KR	Daekwan2-56	0	0	0	0.999997	3e-06	0
KR	Daekwan2-60	0	0	0	1	0	0
KR	Daekwan2-63	0	0	0	0.999997	3e-06	0
KR	Daekwan2-65	0	0	0	0.999892	0.000108	0
KR	Daekwan2-68	0	0	0	0.999778	0.000222	0
KR	Daekwan2-69	0	0	1.5e-05	0.997862	0.002124	0
JP	SnowMarch	0	0	0	0.999911	8.9e-05	0
JP	Okhotsk-chip	0	0	0	1	0	0
JP	WhiteFlyer	0	0	0	1	0	0
JP	Kitahime	0	0	0.00022	0.999777	3e-06	0
JP	Poroshiri	0	0	0	1	0	0
JP	10H17	0	0	1e-06	0.999999	0	0
JP	Harimaru	0	0	1e-06	0.999999	0	0
US	Atlantic	0	0	0	1	0	0
US	Wauseon	0	0	1e-06	0.999999	0	0
US	Lenape	0	0	0	1	0	0
US	AF2291-10	0	0	5e-06	0.999985	1e-05	0
US	AF2376-5	0	0	3e-06	0.999997	0	0
US	AF2574-1	0	0	1e-06	0.999995	4e-06	0
US	B1829-5	0	0	0	0.999999	1e-06	0
US	C31-5-115	0	0	0	0.999968	3.2e-05	0
US	C31-5-120	0	0	0	0.999864	0.000136	0
US	Chipeta	0	0	0	0.999241	0.000759	0
US	DakotaCrisp	0	0	0	1	0	0
US	MSQ176-5	0	0	0.00025	0.999749	0	0
US	MSQ279-1	0	0	0	1	0	0
US	MSR160-2Y	0	0	5e-06	0.999995	0	0
US	YankeeChipper	0	0	0	1	0	0
US	W2309-7	0	0	0	0.999999	1e-06	0
US	Lamoka(NY139)	0	0	0	1	0	0
US	Kalkaska	0	0	7.2e-05	0.999927	0	0
US	NY115	0	0	0	0.999999	1e-06	0
US	Andover	0	0	0	1	0	0
US	C5	0	0	0	1	0	0
US	IvoryCrisp	0	0	0	0.991693	0.008307	0
US	Tundra(W2310-3)	0	0	0	0.999934	6.6e-05	0
US	Rosa	0	0	2e-06	0.999986	1.2e-05	0
US	KingHarry(NY131)	0	0	0	1	0	0
US	Waneta(NY138)	0	0	2e-06	0.999998	0	0
US	NY140	0	0	1e-06	0.999999	0	0
US	NYE48-2	0	0	0	1	0	0
US	MSJ147-1	0	0	0	0.999829	0.000171	0
US	MSK061-4	0	0	0	0.999242	0.000758	0
US	MSN191-2Y	0	0	0	1	0	0
US	MSQ070-1	0	0	0	0.999999	1e-06	0
US	MSR061-1	0	0	3.6e-05	0.999963	1e-06	0
US	ND2858-1	0	0	0	1	0	0
US	MegaChip(W1201)	0	0	0	0.999998	2e-06	0
US	Elba	0	0	9.7e-05	0.955997	0.043906	0
US	Boulder	0	0	0	1	0	0
US	MSJ126-9Y	0	0	3e-06	0.999997	0	0
US	MSK409-1	0	0	0	1	0	0
US	MSL211-3	0	0	1e-06	0.999903	9.6e-05	0
US	Denali	0	0	0	0.9998	0.0002	0
US	Eva	0	0	0	1	0	0
US	KeukaGold	0	0	0	0.997289	0.002711	0
US	Lehigh	0	0	0	1	0	0
US	Lelah(W2717-5)	0	0	3e-06	0.999997	0	0
US	Liberator	0	0	0	1	0	0
US	MaineChip	0	0	0	0.999984	1.6e-05	0
US	Marcy	0	0	0	1	0	0
US	MN19350	0	0	1e-06	0.999999	0	0
US	MN19470	0	0	0	0.999997	3e-06	0
US	MSL268-D	0	0	0.00256	0.997437	3e-06	0
US	MSL292-A	0	0	0	1	0	0
US	MSL512-6	0	0	0	1	0	0
US	MSL766-1	0	0	7.7e-05	0.999923	0	0
US	MSM051-3	0	0	0	0.999998	2e-06	0
US	MSM246-B	0	0	0	1	0	0
US	Monticello	0	0	0	1	0	0
US	ND8229-3	0	0	0	0.999988	1.2e-05	0
US	ND860-2	0	0	0	0.999941	5.9e-05	0
US	NorValley	0	0	1e-06	0.999996	3e-06	0
US	Nicolet(W2133-1)	0	0	0	1	0	0
US	Willamette	0	0	0	0.99986	0.00014	0
US	W4013-1	0	0	0	1	0	0
US	WhitePearl	0	0	0	1	0	0
US	PeterWilcox	0	0	3.1e-05	0.999968	0	0
US	Pike	0	0	0	1	0	0
US	PrinceHairy(NY235-4)	0	0	0.000343	0.999576	8.1e-05	0
US	ReevesKingpin	0	0	1.8e-05	0.999982	0	0
US	Snowden	0	0	0	1	0	0
US	Rosa_hari	0	0	2e-06	0.999989	9e-06	0
NL	Elkana	0	0	0	1	0	0
XX	B9361-4	0	0	0	1	0	0
XX	1833	0	0	0	1	0	0
XX	2048	0	0	2e-06	0.999997	1e-06	0
XX	CO09551_7W	0	0	0	1	0	0
XX	CO97043_14W	0	0	0	0.999999	1e-06	0
KR	Suseon	0	0	3e-06	2e-06	0.999996	0
KR	Hichip	0	0	0	0.00018	0.99982	0
KR	EarlyFri	0	0	0.000139	0.006298	0.993563	0
KR	Gangseon	0	0	0	3e-06	0.999997	0
KR	Tamna	0	0	0	0	1	0
KR	Hongseon	0	0	0	0	1	0
KR	Daeji	0	0	0	6e-06	0.999993	0
KR	Namseo	0	0	0	0	1	0
KR	Sumi	0	0	0	0	1	0
KR	Jinseon	0	0.000195	0	0.003248	0.996556	0
KR	Jowon	0	0	0	0	1	0
KR	Chubaek	0	0	0	0	1	0
KR	Jopoong	0	0	6e-06	0	0.999994	0
KR	Seohong	0	0	0	0	1	0
KR	Sinnamjak	0	0	0.049498	6e-06	0.950496	0
KR	Chugang	0	0	0	0	1	0
KR	Namseon	0	0	0	0	1	0
KR	Chudong	0	0	0	0	1	0
KR	Chuyoung	0	0	0	0	1	0
KR	Eunseon	0	0	0	0	1	0
KR	Jeseo	0	0	0	3.6e-05	0.999964	0
KR	Geumseon	0	0	0	0	1	0
KR	Jungmo9001	0	0	6e-06	0.005123	0.99487	0
KR	Daekwan1-152	0	0	0	4e-05	0.99996	0
KR	Daekwan1-153	0	0	0	3.7e-05	0.999963	0
KR	Daekwan1-139	0	0	0	0.000381	0.999619	0
KR	Daekwan1-143	0	0	1e-06	0	0.999999	0
KR	Daekwan1-145	0	0	0	0	1	0
KR	Daekwan1-146	0	0	1e-06	0	0.999999	0
KR	Daekwan1-148	0	0	0	1.1e-05	0.999989	0
KR	Daekwan1-149	0	0	0	0	1	0
KR	Daekwan1-158	0	0	2e-06	1e-06	0.999997	0
KR	Daekwan2-41	0	0	0	8e-06	0.999992	0
KR	Daekwan2-57	0	0	0	5e-06	0.999995	0
KR	Daekwan2-58	0	0	0	0	1	0
KR	Daekwan2-62	0	0	1e-06	0.000332	0.999667	0
KR	Daekwan2-66	0	0	0	0	1	0
KR	Daekwan2-67	0	0	0	4e-06	0.999996	0
KR	Jaekyo-P-14	0	0	0	1e-06	0.999999	0
US	DakotaPearl_hari	0	0	0	0	1	0
US	Penobscot	0	0	0	0	1	0
US	Gemchip	0	0	1e-06	7.8e-05	0.999921	0
US	Superior	0	0	0	0	1	0
US	BeaconChipper	0	0	0	9e-06	0.999991	0
US	CentennialRusset	0	0.001488	1.6e-05	0	0.998496	0
US	Chippewa	0	0	0	0	1	0
US	DakotaDiamond	0	0	0	0.004362	0.995638	0
US	Eramosa	0	0	4.3e-05	0	0.999954	2e-06
US	Katahdin	0	0	0	1e-06	0.999999	0
US	Kennebec	0	0	1e-06	0	0.999999	0
US	Langlade	0	0	0	0	1	0
US	MN99380-1	0	0	3e-06	0	0.999997	0
US	Monona	0	0	0	0	1	0
US	MSG227-2	0	0	3e-06	0.105115	0.894882	0
US	MSM171-A	0	0	0	0	1	0
US	MSP239-1	0	0	0	0.000925	0.999075	0
US	ND1215-1	0	0	0.001546	4.4e-05	0.99841	0
US	Norchip	0	0	5e-06	0.000248	0.999747	0
US	Northstar	0	0	0	2e-06	0.999998	0
US	Norwis(FL657)	0	0	0	0	1	0
US	Ontario	0	0	0.00012	6e-05	0.999821	0
US	DakotaPearl	0	0	0	0	1	0
US	Reba	0	0	0	0	1	0
US	LaChipper	0	0	1e-06	1e-06	0.999998	0
US	MN02419	0	0	0.460893	0.035712	0.503395	0
US	MN18747	0	0	0	7e-06	0.999993	0
US	Sebago	0	0	0	0	1	0
US	MSH228-6	0	0	0.001266	0.004425	0.994309	0
US	Salem	0	0	7e-06	0.004215	0.995778	0
US	SierraGold	0	0	0.000117	2e-06	0.999879	1e-06
US	W1151rus	0	0	0	0	1	0
CA	F58050	0	0	0	0	0.999999	0
CA	F66041	0	0	0	0	1	0
JP	Unzen	0	0	0.103931	1.3e-05	0.896056	0
JP	Dejima	0	0	0	7e-06	0.999993	0
JP	Nishiyutaka	0	0	1.5e-05	2.2e-05	0.999963	0
JP	Aino-aka	0	0	0	2e-06	0.991554	0.008445
JP	Tachibana	0	0	8e-06	0	0.999992	0
JP	Sanjyumaru	0	0	0.000243	0	0.999756	0
CH	Kexin4	0	0	0	0	1	0
BE	Belarus3	0	0	3e-06	0	0.999997	0
XX	HAt-22	0	0	1e-06	0	0.999999	0
XX	B9482-3	0	0	0	0	1	0
KR	Jaekyo-P-15	0	0	0	0	0	1
KR	Hongjiseul	0	0	0	0	0	1
KR	Jayoung	0	0	0	0	0	1
KR	Sepoong	0	0	0	0	1.5e-05	0.999985
KR	Hongyoung	0	0	0	0	0	1
US	DragonRed	0	0	0	0	0	1
US	Chieftain	0	0	0	0	0	1
US	DakotaJewel	0	0	0	0	0	1
US	DarkRedNorland	0	0	0	0	0	1
US	MichiganPurple	0	0	0	0	0	1
US	MSN215-2P	0	0	0	0	0	1
US	ND8555-8R	0	0	0	0	0	1
US	NY136	0	0	0	0	0	1
US	POR01PG1-6	0	0	0	0	0	1
US	VillettaRose	0	0	0	0	0	1
US	YukonGem	0	0	0	0	0	1
US	AdirondackBlue	0	0	0	0	0	1
US	Cascade	0	0	1e-06	0	0.286374	0.713625
US	IdaRose	0	0	0	0	0	1
US	MN15620	0	0	0	0	0	1
US	MountainRose_Psf	0	0	0	0	0	1
US	NorDonna	0	0	0	0	0	1
US	PurpleMajesty	0	0	0	0	0	1
US	MN19298	0	0	0	0	0	1
US	MN96072-4	0	0	0	0	0	1
US	Modoc	0	0	0	0	0	1
US	RedMaria(NY129)	0	0	0	0	0	1
US	OR00068-11	0	0	0	0	0	1
US	Winema	0	0	0	0	0	1
US	Triumph	0	0	0	0	0	1
CA	Rideau	0	0	0	0	0	1
CA	V1102-1	0	0	3.7e-05	0	6.4e-05	0.999898
CA	YukonGold	0	0	7e-06	0	0.00019	0.999804
JP	Akanekaze	0	0	0	0	0	1
XX	AllBlue	0	0	0	0	0	1
	Country name
	XX: Unknown
	JP: Japan
	KR: Korea
	US: the United State
	CA: Canada
	NL: The Netherlands
	CH: China
	BE: Belarus
	GE: germany
	UK: the United Kingdom
	AU: Austria
	CL: Chile
	KZ: Kazakhstan
	NZ: New Zealand
	BR: Brazil
	RU: Russia

## Sheet: Table S10-2
	Table S10-2. Clustering of Korean potatoes inferred by DAPC for the 110-line panel and 393-line panel.
	393-line panel		110-line panel		393-line panel		110-line panel		393-line panel		110-line panel
	Sumi		Sumi		Daeseo		Daeseo		Namjak		Namjak
	Chubaek		Chudong		ArirangNo.1		ArirangNo1		ArirangNo.2*		ArirangNo.2*
	Chugang		Chuyoung		Oryun		Oryun		GoldenEgg		GoldenEgg
	Chudong		Chubaek		Pungnong		Pungnong				Sinnamjak*
	Chuyoung		Chugang		Gahwang		Gahwang				Jayoung*
	Eunseon		Eunseon				Hichip				Sepoong
	Jeseo		Jeseo				Gemchip*				Hongyoung
	Geumseon		Geumseon		Suji		Suji				Daekwan2-62*
	Jowon		Jowon				EarlyFri*
	Jopoong		Jopoong				Jaekyo-P-14*
	Seohong		Seohong		Mangang		Mangang
	Hongseon		Hongseon				Gangseon*
	Daeji		Daeji				Tamna
	Namseo		Namseo		GoldenBall		GoldenBall
	Namseon		Namseon		Doobaek		Doobaek
	Suseon		Suseon				Jinseon*
	Daekwan1-139*				Haryeong		Haryeong
	Daekwan1-143		Daekwan1-143		Goun		Goun
	Daekwan1-145		Daekwan1-145		Daegwang		Daegwang
	Daekwan1-146		Daekwan1-146		Bangul		Bangul
	Daekwan1-148		Daekwan1-148		Saebong		Saebong
	Daekwan1-149		Daekwan1-149		Dami		Dami
	Daekwan1-152		Daekwan1-152				Jungmo9001*
	Daekwan1-153		Daekwan1-153		Daekwan1-123		Daekwan1-123
	Daekwan1-158		Daekwan1-158		Daekwan1-129		Daekwan1-129
	Daekwan2-41*						Daekwan1-139*
	Daekwan2-57		Daekwan2-57		Daekwan1-144		Daekwan1-144
	Daekwan2-58*		Daekwan2-58		Daekwan1-159*		Daekwan1-159
	Daekwan2-62*				Daekwan1-160*		Daekwan1-160
	Daekwan2-66		Daekwan2-66				Daekwan2-41
	Daekwan2-67*				Daekwan2-56		Daekwan2-56
	Jaekyo-P-14*				Daekwan2-60		Daekwan2-60
	Hichip						Daekwan2-62*
	EarlyFri*				Daekwan2-63		Daekwan2-63
	Gangseon*				Daekwan2-65		Daekwan2-65
	Tamna						Daekwan2-67
	Jinseon*				Daekwan2-68		Daekwan2-68
	Sinnamjak*				Daekwan2-69		Daekwan2-69
	Jungmo9001*
	* The admixed clones for the 110-line panel
	Clones in boxes are those clustered both in the 110-line panel and 393-line panel.
