# Supplementary material for: Analysis of genetic diversity and population structure among cultivated potato clones from Korea and global breeding programs
Source: Sci Rep. 2022 Jun 21;12:10462. doi: 10.1038/s41598-022-12874-2 (PMC9213424; doi:10.1038/s41598-022-12874-2)
Supplement: Supplementary file 12 — Supplementary Information 12. [file 41598_2022_12874_MOESM12_ESM.xlsx]

## Sheet: Table S11
Table S11. The percent heterozygosity using 3977 SNP markers for a 393-line potato genetic diversity panel.
393-line				Korea				Japan				Landrace				US
clone	heterozygosity(%)			clone	heterozygosity			clone	heterozygosity			clone	heterozygosity			clone	heterozygosity
Atlantic	84.91		1	Daeseo	84.76		1	Okhotsk-chip	73.98		1	EarlyRose	69.12		1	Atlantic	84.91
Daeseo	84.76		2	Daekwan1-153	75.11		2	SnowMarch	72.24		2	Kobo-imo	67.51		2	Lenape	77.82
Lenape	77.82		3	Doobaek	72.67		3	Unzen	69.45		3	GreenMountain	65.65		3	Pike	74.93
Daekwan1-153	75.11		4	Daekwan1-144	72.39		4	Harimaru	69.37		4	RussetBurbank	64.27		4	Lehigh	73.82
Pike	74.93		5	Daekwan2-68	72.01		5	Kobo-imo	67.51		5	Bintje	64.07		5	MegaChip(W1201)	73.75
Okhotsk-chip	73.98		6	Bangul	71.49		6	Poroshiri	67.51		6	Hindenburg	64.07		6	Snowden	73.52
Lehigh	73.82		7	Oryun	71.28		7	Ontario	67.31		7	IrishCobbler	63.67		7	Marcy	73.1
MegaChip(W1201)	73.75		8	Gahwang	71.01		8	Norin1	67.29		8	GarnetChile	63.31		8	ND8229-3	72.87
Snowden	73.52		9	Daekwan2-56	70.83		9	Yukijiro	67.06		9	MayQueen	62.41		9	Andover	72.64
Marcy	73.1		10	Daekwan2-63	70.83		10	Nishiyutaka	66.76		10	Nemuromurasaki	61.53		10	C31-5-120	71.44
ND8229-3	72.87		11	Mangang	70.68		11	Tokachikogane	66.73		11	Seinaiji-ki-imo	61.4		11	YankeeChipper	70.81
Doobaek	72.67		12	Daekwan1-149	69.95		12	Tachibana	66.66		12	Kintoki-imo	61.35		12	Boulder	70.25
Andover	72.64		13	Goun	69.88		13	Eniwa	66.48		13	AllBlue	57.35		13	Alturas	70.1
Daekwan1-144	72.39		14	Daekwan1-129	69.35		14	WhiteFlyer	66.46		14	Triumph	55.19		14	Liberator	70
SnowMarch	72.24		15	Daekwan2-41	69		15	Dejima	66.33			sum	880.9		15	MSK409-1	69.25
Daekwan2-68	72.01		16	Hichip	69.02		16	Setoyutaka	65.53			mean	62.9214		16	EarlyRose	69.12
B9361-4	71.54		17	Daekwan2-60	68.8		17	Ranran-chip	65.53						17	KeukaGold	69.02
Bangul	71.49		18	Daekwan1-148	68.59		18	10H17	64.97						18	MSQ279-1	68.95
C31-5-120	71.44		19	EarlyFri	68.49		19	Kita-akari	64.92						19	C31-5-115	68.69
Oryun	71.28		20	Saebong	68.24		20	Benimaru	64.9						20	PeterWilcox	68.57
Gahwang	71.01		21	Jinseon	68.07		21	StarQueen	64.82						21	Lamoka(NY139)	68.49
Daekwan2-56	70.83		22	Daekwan1-123	67.97		22	Sayaka	64.8						22	AF2376-5	68.42
Daekwan2-63	70.83		23	Dami	67.79		23	Yukirasha	64.77						23	Denali	68.39
YankeeChipper	70.81		24	Daekwan2-67	67.29		24	Kitahime	64.42						24	DakotaCrisp	68.27
Mangang	70.68		25	Sinnamjak	67.26		25	Chijiwa	64.37						25	IvoryCrisp	68.27
1833	70.51		26	Daekwan2-69	67.19		26	EarlyStarch	64.34						26	NY115	68.24
Boulder	70.25		27	Suji	66.68		27	Touya	64.27						27	MN19350	67.39
CO09551_7W	70.1		28	Daekwan1-159	66.53		28	Haruka	64.02						28	GemStarRusset	67.36
Alturas	70.1		29	Sumi	66.41		29	Toyoshiro	63.84						29	Ontario	67.31
Liberator	70		30	Daekwan1-152	66.36		30	Yukitsubura	63.82						30	W2309-7	67.24
Daekwan1-149	69.95		31	Pungnong	66.28		31	Tamasha	63.79						31	Katahdin	67.11
Goun	69.88		32	Daeji	66.11		32	TokachiPirika	63.77						32	ND860-2	67.06
Wauseon	69.63		33	Gangseon	65.88		33	Shizuki	63.74						33	Kennebec	66.91
Unzen	69.45		34	Chuyoung	65.85		34	Shimabara	63.74						34	Chippewa	66.66
Harimaru	69.37		35	Daekwan1-158	65.83		35	StarRuby	63.49						35	Nicolet(W2133-1)	66.63
Daekwan1-129	69.35		36	Daekwan2-57	65.78		36	Hatsufubuki	63.44						36	Gemchip	66.58
MSK409-1	69.25		37	Chudong	65.73		37	Piruka	63.39						37	MSL766-1	66.58
EarlyRose	69.12		38	Daekwan1-139	65.25		38	Norin2	63.26						38	MSL211-3	66.51
Hichip	69.02		39	Daegwang	65.23		39	Shiretoko	63.24						39	Superior	66.48
KeukaGold	69.02		40	Chugang	64.92		40	Winema	63.11						40	MSL292-A	66.38
Daekwan2-41	69		41	GoldenBall	64.47		41	Oojiro	62.99						41	Monticello	66.26
MSQ279-1	68.95		42	Geumseon	64.37		42	Tarumae	62.74						42	YukonGold	66.23
Daekwan2-60	68.8		43	Tamna	64.32		43	Koganemaru	62.74						43	MaineChip	66.11
C31-5-115	68.69		44	Jaekyo-P-14	64.12		44	Konahime	62.74						44	Waneta(NY138)	65.93
Daekwan1-148	68.59		45	Jowon	64.09		45	Yoraku	62.64						45	Chipeta	65.85
PeterWilcox	68.57		46	Daekwan2-65	63.99		46	Kitakamui	62.58						46	MSM051-3	65.68
EarlyFri	68.49		47	Seohong	63.89		47	Hokkaikogane	62.36						47	KingHarry(NY131)	65.68
Lamoka(NY139)	68.49		48	Jungmo9001	63.87		48	Waseshiro	62.28						48	GreenMountain	65.65
Elkana	68.42		49	ArirangNo.2	63.77		49	Hokkai50	62.16						49	MSJ126-9Y	65.55
AF2376-5	68.42		50	Namjak	63.64		50	Saya-akane	62.13						50	MSN191-2Y	65.48
Denali	68.39		51	Daekwan1-143	63.59		51	Ezo-akari	61.96						51	MN18747	65.38
B1829-5	68.29		52	Chubaek	63.52		52	Toyo-akari	61.91						52	PremierRusset	65.28
DakotaCrisp	68.27		53	Daekwan1-160	63.34		53	Fugenmaru	61.81						53	ReevesKingpin	65.28
IvoryCrisp	68.27		54	Daekwan2-66	62.96		54	Beni-akari	61.78						54	MSK061-4	65.25
Saebong	68.24		55	Haryeong	62.96		55	Natsufubuki	61.63						55	CV96022-3	65.23
NY115	68.24		56	Jayoung	62.46		56	Hikaru	61.58						56	Cascade	65.17
Jinseon	68.07		57	ArirangNo.1	62.36		57	Nemuromurasaki	61.53						57	Eramosa	65.15
Daekwan1-123	67.97		58	Jopoong	62.28		58	Musamaru	61.48						58	V1102-1	64.95
Dami	67.79		59	Hongseon	62.21		59	LilasChip	61.43						59	AWN86514-2	64.85
Kobo-imo	67.51		60	Namseo	61.98		60	Seinaiji-ki-imo	61.4						60	AF2574-1	64.8
Poroshiri	67.51		61	Daekwan1-145	61.86		61	Kintoki-imo	61.35						61	Reba	64.77
PentlandCrown	67.49		62	Jaekyo-P-15	61.83		62	Aiyutaka	61.2						62	MSR061-1	64.67
MN19350	67.39		63	Namseon	61.68		63	Konafubuki	61.03						63	Langlade	64.62
GemStarRusset	67.36		64	Daekwan2-62	61.58		64	PearlStarch	60.93						64	NorValley	64.6
Norin1_hari	67.34		65	Daekwan2-58	61.33		65	Kitamusashi	60.75						65	Rosa	64.6
Ontario	67.31		66	Hongjiseul	61.13		66	NorthChip	60.6						66	W4013-1	64.55
Norin1	67.29		67	Daekwan1-146	60.95		67	Haru-akari	60.6						67	TrailBlazerRusset	64.52
Daekwan2-67	67.29		68	Suseon	60.35		68	Aino-aka	60.57						68	SierraGold	64.5
Sinnamjak	67.26		69	Sepoong	58.46		69	Hanashibetsu	60.17						69	NY140	64.47
W2309-7	67.24		70	Eunseon	58.46		70	Myojo	59.99						70	HighlandRusset	64.47
Daekwan2-69	67.19		71	GoldenEgg	58.36		71	Inca-no-hoshi	59.97						71	MWTX2609-2RU	64.34
Katahdin	67.11		72	Jeseo	57.41		72	Rishiri	59.87						72	RussetBurbank	64.27
Yukijiro	67.06		73	Hongyoung	46.29		73	Konayutaka	59.64						73	MSN105-1	64.14
ND860-2	67.06			sum	4790.67		74	Bifukabeni	59.29						74	W2253-5rus	64.09
Kennebec	66.91			mean	65.6256		75	Sakurafubuki	59.19						75	LaChipper	64.04
Nishiyutaka	66.76						76	Hokkai-aka	59.06						76	BeaconChipper	64.02
Tokachikogane	66.73						77	NorthernRuby	58.34						77	Exploits	64.02
Suji	66.68						78	Konayuki	58.29						78	Eva	63.99
Tachibana	66.66						79	Kitamurasaki	58.13						79	MSH228-6	63.94
2048	66.66						80	Meihou	57.88						80	Sebago	63.94
Chippewa	66.66						81	Bihoro	57.13						81	BakeKing	63.92
Nicolet(W2133-1)	66.63						82	Akanekaze	56.73						82	MSM246-B	63.89
Gemchip	66.58						83	Sanjyumaru	56.55						83	DakotaDiamond	63.79
MSL766-1	66.58						84	ShadowQueen	55.8						84	Salem	63.77
Daekwan1-159	66.53						85	Neodelicious_3x	54.46						85	AF2291-10	63.69
MSL211-3	66.51						86	NagasakiKogane	54.04						86	Chieftain	63.62
Eniwa	66.48						87	Saikai35	52.28						87	MN19470	63.52
Superior	66.48						88	RedMoon	52						88	StarRuby	63.49
WhiteFlyer	66.46						89	InkaRed	47.05						89	OR00002-7	63.34
Sumi	66.41								5550.19						90	RangerRusset	63.34
MSL292-A	66.38							mean	62.3617						91	GarnetChile	63.31
Daekwan1-152	66.36														92	MichiganPurple	63.31
Dejima	66.33														93	PurpleMajesty	63.24
Pungnong	66.28														94	MSN215-2P	63.19
Monticello	66.26														95	Willamette	63.04
YukonGold	66.23														96	AO96160-3	63.01
Belarus3	66.18														97	AdirondackBlue	62.99
Daeji	66.11														98	W2683-2rus	62.96
MaineChip	66.11														99	MSI005-20Y	62.94
Waneta(NY138)	65.93														100	NY136	62.91
Gangseon	65.88														101	MountainRose	62.89
Chuyoung	65.85														102	76B54-2	62.81
Chipeta	65.85														103	MSM171-A	62.71
Daekwan1-158	65.83														104	CO97043_14W	62.66
Daekwan2-57	65.78														105	MSP239-1	62.66
Chudong	65.73														106	MSQ070-1	62.66
MSM051-3	65.68														107	Missaukee(MSJ461-1)	62.61
KingHarry(NY131)	65.68														108	Kitakamui	62.58
GreenMountain	65.65														109	Tundra(W2310-3)	62.51
MSJ126-9Y	65.55														110	Lelah(W2717-5)	62.48
Setoyutaka	65.53														111	V1115-3	62.46
Ranran-chip	65.53														112	Penobscot	62.43
MSN191-2Y	65.48														113	Defender	62.43
MN18747	65.38														114	MayQueen	62.41
PremierRusset	65.28														115	CanelaRusset	62.41
ReevesKingpin	65.28														116	MSR160-2Y	62.33
Daekwan1-139	65.25														117	A97066-42	62.26
MSK061-4	65.25														118	PA99N82-4	62.18
Daegwang	65.23														119	RussetNorkotah	62.11
CV96022-3	65.23														120	Norchip	62.01
Cascade	65.17														121	POR01PG1-6	62.01
Eramosa	65.15														122	F87084	61.96
B9482-3	65														123	WesternRusset	61.93
10H17	64.97														124	NorDonna	61.93
V1102-1	64.95														125	MSJ147-1	61.91
Kita-akari	64.92														126	RussetNorkotah-S3	61.81
Chugang	64.92														127	Northstar	61.78
Benimaru	64.9														128	ACBrador	61.76
AWN86514-2	64.85														129	RussetNorkotah-S8	61.73
StarQueen	64.82														130	MN02467	61.6
Sayaka	64.8														131	MSQ176-5	61.6
AF2574-1	64.8														132	Kalkaska	61.6
Yukirasha	64.77														133	Rideau	61.4
Reba	64.77														134	Modoc	61.4
MSR061-1	64.67														135	DakotaJewel	61.3
Langlade	64.62														136	AlpineRusset	61.28
NorValley	64.6														137	AO96164-1	61.23
Rosa	64.6														138	UmatillaRusset	61.15
W4013-1	64.55														139	FreedomRusset	61.1
Rosa_hari	64.52														140	Monona	61.03
TrailBlazerRusset	64.52														141	ND1215-1	61
SierraGold	64.5														142	DakotaPearl_hari	60.98
GoldenBall	64.47														143	MN99380-1	60.95
NY140	64.47														144	F02018	60.95
HighlandRusset	64.47														145	PearlStarch	60.93
Kitahime	64.42														146	ClearwaterRusset	60.9
Chijiwa	64.37														147	DakotaPearl	60.9
Geumseon	64.37														148	AO96141-3	60.88
EarlyStarch	64.34														149	RioGrandeRusset	60.82
MWTX2609-2RU	64.34														150	BlazerRusset	60.77
Tamna	64.32														151	RochdaleGold-Doree	60.77
Touya	64.27														152	Norwis(FL657)	60.65
RussetBurbank	64.27														153	DarkRedNorland	60.6
MSN105-1	64.14														154	Chitose	60.57
Jaekyo-P-14	64.12														155	WallowaRusset	60.55
Jowon	64.09														156	ClassicRusset	60.52
W2253-5rus	64.09														157	W1151rus	60.47
Bintje	64.07														158	BannockRusset	60.47
Hindenburg	64.07														159	Elba	60.45
LaChipper	64.04														160	KlamathRusset	60.42
Haruka	64.02														161	NYE48-2	60.42
BeaconChipper	64.02														162	MN02419	60.32
Exploits	64.02														163	Arachy	60.3
Daekwan2-65	63.99														164	MSG227-2	60.2
Eva	63.99														165	CentennialRusset	60.17
MSH228-6	63.94														166	SilvertonRusset	60.17
Sebago	63.94														167	Eba	59.87
BakeKing	63.92														168	MSM182-1	59.67
Seohong	63.89														169	GrandFalls	59.52
MSM246-B	63.89														170	F66041	59.47
Jungmo9001	63.87														171	F58050	59.42
Toyoshiro	63.84														172	PrinceHairy(NY235-4)	59.11
Yukitsubura	63.82														173	MN02586	58.96
Tamasha	63.79														174	MN96072-4	58.91
DakotaDiamond	63.79														175	OR00068-11	58.79
TokachiPirika	63.77														176	MN15620	58.61
ArirangNo.2	63.77														177	IdaRose	58.49
Salem	63.77														178	DragonRed	58.44
Shizuki	63.74														179	NorthernRuby	58.34
Shimabara	63.74														180	CV98112-3	58.21
AF2291-10	63.69														181	MSL268-D	58.13
IrishCobbler	63.67														182	JacquelineLee	58.11
Namjak	63.64														183	RedMaria(NY129)	57.61
Chieftain	63.62														184	NY121	57.51
Daekwan1-143	63.59														185	ND8555-8R	56.93
Chubaek	63.52														186	VillettaRose	56.78
MN19470	63.52														187	POR02PG37-2	56.75
StarRuby	63.49														188	InkaPurple	56.12
Hatsufubuki	63.44														189	Triumph	55.19
Piruka	63.39														190	MN19298	55.19
Daekwan1-160	63.34														191	ND2858-1	51.97
OR00002-7	63.34														192	NY142	51.4
RangerRusset	63.34														193	MSL512-6	47.52
GarnetChile	63.31														194	InkaRed	47.05
MichiganPurple	63.31														195	C5	45.56
Norin2	63.26														196	IncaGold	43.63
Spunta	63.26															sum	12391.9
Shiretoko	63.24															mean	63.2241
Kexin4	63.24
PurpleMajesty	63.24
MSN215-2P	63.19
Winema	63.11
Willamette	63.04
AO96160-3	63.01
Oojiro	62.99
AdirondackBlue	62.99
Daekwan2-66	62.96
Haryeong	62.96
W2683-2rus	62.96
MSI005-20Y	62.94
NY136	62.91
MountainRose	62.89
76B54-2	62.81
Tarumae	62.74
Koganemaru	62.74
Konahime	62.74
MSM171-A	62.71
CO97043_14W	62.66
MSP239-1	62.66
MSQ070-1	62.66
Yoraku	62.64
Missaukee(MSJ461-1)	62.61
Kitakamui	62.58
Tundra(W2310-3)	62.51
Lelah(W2717-5)	62.48
Jayoung	62.46
V1115-3	62.46
Penobscot	62.43
Defender	62.43
MayQueen	62.41
CanelaRusset	62.41
Hokkaikogane	62.36
ArirangNo.1	62.36
MSR160-2Y	62.33
Waseshiro	62.28
Jopoong	62.28
A97066-42	62.26
Hongseon	62.21
PA99N82-4	62.18
Hokkai50	62.16
Saya-akane	62.13
RussetNorkotah	62.11
Norchip	62.01
POR01PG1-6	62.01
Namseo	61.98
Ezo-akari	61.96
F87084	61.96
WesternRusset	61.93
NorDonna	61.93
Toyo-akari	61.91
MSJ147-1	61.91
Daekwan1-145	61.86
Jaekyo-P-15	61.83
Fugenmaru	61.81
RussetNorkotah-S3	61.81
Beni-akari	61.78
Northstar	61.78
ACBrador	61.76
RussetNorkotah-S8	61.73
Namseon	61.68
Natsufubuki	61.63
MN02467	61.6
MSQ176-5	61.6
Kalkaska	61.6
Hikaru	61.58
Daekwan2-62	61.58
WhitePearl	61.55
Nemuromurasaki	61.53
Musamaru	61.48
LilasChip	61.43
Seinaiji-ki-imo	61.4
Rideau	61.4
Modoc	61.4
HAt-22	61.38
Kintoki-imo	61.35
Daekwan2-58	61.33
DakotaJewel	61.3
AlpineRusset	61.28
AO96164-1	61.23
Aiyutaka	61.2
UmatillaRusset	61.15
Hongjiseul	61.13
FreedomRusset	61.1
Konafubuki	61.03
Monona	61.03
ND1215-1	61
DakotaPearl_hari	60.98
Daekwan1-146	60.95
MN99380-1	60.95
F02018	60.95
PearlStarch	60.93
ClearwaterRusset	60.9
DakotaPearl	60.9
AO96141-3	60.88
RioGrandeRusset	60.82
BlazerRusset	60.77
RochdaleGold-Doree	60.77
Kitamusashi	60.75
Norwis(FL657)	60.65
Haru-akari	60.6
NorthChip	60.6
DarkRedNorland	60.6
Chitose	60.57
Aino-aka	60.57
WallowaRusset	60.55
ClassicRusset	60.52
W1151rus	60.47
BannockRusset	60.47
Elba	60.45
KlamathRusset	60.42
NYE48-2	60.42
Suseon	60.35
MN02419	60.32
Arachy	60.3
MSG227-2	60.2
Hanashibetsu	60.17
CentennialRusset	60.17
SilvertonRusset	60.17
Myojo	59.99
Inca-no-hoshi	59.97
Rishiri	59.87
Eba	59.87
R6	59.69
MSM182-1	59.67
Konayutaka	59.64
YukonGem	59.64
GrandFalls	59.52
F66041	59.47
F58050	59.42
Bifukabeni	59.29
Sakurafubuki	59.19
R5	59.19
NorkingRusset_hari	59.14
PrinceHairy(NY235-4)	59.11
Hokkai-aka	59.06
MN02586	58.96
PentlandDell	58.94
MN96072-4	58.91
Russia12	58.84
OR00068-11	58.79
MN15620	58.61
Sante	58.59
IdaRose	58.49
Tanja	58.46
Sepoong	58.46
Eunseon	58.46
DragonRed	58.44
GoldenEgg	58.36
NorthernRuby	58.34
Konayuki	58.29
CV98112-3	58.21
Kitamurasaki	58.13
MSL268-D	58.13
JacquelineLee	58.11
RedRascal	58.08
Satina	58.08
Meihou	57.88
Raja	57.63
RedMaria(NY129)	57.61
NY121	57.51
Jeseo	57.41
AllBlue	57.35
Bihoro	57.13
ND8555-8R	56.93
Patagonia	56.83
VillettaRose	56.78
POR02PG37-2	56.75
Akanekaze	56.73
Sanjyumaru	56.55
Laura	56.27
InkaPurple	56.12
ShadowQueen	55.8
Triumph	55.19
MN19298	55.19
Neodelicious_3x	54.46
PurplePeruvian	54.19
NagasakiKogane	54.04
Saikai35	52.28
RedMoon_hari	52.05
RedMoon	52
ND2858-1	51.97
NY142	51.4
MSL512-6	47.52
InkaRed	47.05
Hongyoung	46.29
C5	45.56
IncaGold	43.63
PapaNegras	39.8
Benihisashi_2x	26.5
IncaGold_2x	24.84
Inka-no-mezame_2x	22.66
IncaRouge_2x	22.63
Inka-no-hitomi_2x	17.78
