# Supplementary material for: Analysis of genetic diversity and population structure among cultivated potato clones from Korea and global breeding programs
Source: Sci Rep. 2022 Jun 21;12:10462. doi: 10.1038/s41598-022-12874-2 (PMC9213424; doi:10.1038/s41598-022-12874-2)
Supplement: Supplementary file 13 — Supplementary Information 13. [file 41598_2022_12874_MOESM13_ESM.xlsx]

## Sheet: sheet1
Table S12. The informativeness of SNP markers
marker	informativeness	percent informativeness(%)	informativeness :	the number of transitions which occur across samples for genotype calls of specific markers
solcap_snp_c2_40883	312	79.3893	percent informativeness :	informativeness * 100 / n, where n is the number of samples.
solcap_snp_c1_4078	311	79.1349
solcap_snp_c2_36385	310	78.8804
solcap_snp_c2_25179	307	78.117
solcap_snp_c2_22095	307	78.117
solcap_snp_c2_35705	305	77.6081
solcap_snp_c2_19081	305	77.6081
solcap_snp_c1_9027	305	77.6081
solcap_snp_c2_17954	304	77.3537
solcap_snp_c2_34861	304	77.3537
solcap_snp_c1_10012	304	77.3537
solcap_snp_c1_513	304	77.3537
solcap_snp_c1_2786	304	77.3537
solcap_snp_c1_15911	304	77.3537
solcap_snp_c2_3823	304	77.3537
solcap_snp_c1_11290	303	77.0992
solcap_snp_c2_4515	303	77.0992
solcap_snp_c1_3392	303	77.0992
solcap_snp_c1_10130	303	77.0992
solcap_snp_c2_31367	303	77.0992
solcap_snp_c2_942	303	77.0992
solcap_snp_c2_16200	303	77.0992
solcap_snp_c2_53380	302	76.8448
solcap_snp_c1_7871	302	76.8448
solcap_snp_c2_36037	302	76.8448
solcap_snp_c2_49847	302	76.8448
solcap_snp_c2_33871	302	76.8448
solcap_snp_c2_36712	302	76.8448
solcap_snp_c2_11400	302	76.8448
solcap_snp_c2_45214	302	76.8448
solcap_snp_c2_1493	302	76.8448
solcap_snp_c1_5286	301	76.5903
solcap_snp_c2_14470	301	76.5903
solcap_snp_c2_17926	301	76.5903
solcap_snp_c1_450	301	76.5903
solcap_snp_c1_11206	301	76.5903
solcap_snp_c2_13138	301	76.5903
solcap_snp_c2_21992	301	76.5903
solcap_snp_c2_11679	301	76.5903
solcap_snp_c2_391	300	76.3359
solcap_snp_c2_48370	300	76.3359
solcap_snp_c2_12947	300	76.3359
solcap_snp_c1_3522	300	76.3359
solcap_snp_c2_52057	300	76.3359
solcap_snp_c2_38364	300	76.3359
solcap_snp_c2_33518	300	76.3359
solcap_snp_c2_47405	300	76.3359
solcap_snp_c2_9308	300	76.3359
solcap_snp_c1_10011	300	76.3359
solcap_snp_c2_32309	300	76.3359
solcap_snp_c2_5461	300	76.3359
solcap_snp_c1_8619	299	76.0814
solcap_snp_c2_14848	299	76.0814
solcap_snp_c2_17937	299	76.0814
solcap_snp_c2_390	299	76.0814
solcap_snp_c1_58	299	76.0814
solcap_snp_c2_34867	299	76.0814
solcap_snp_c2_32543	299	76.0814
solcap_snp_c1_10762	299	76.0814
solcap_snp_c2_54083	299	76.0814
solcap_snp_c2_46708	299	76.0814
solcap_snp_c2_3358	299	76.0814
solcap_snp_c2_53948	299	76.0814
solcap_snp_c2_16182	299	76.0814
solcap_snp_c2_50502	298	75.827
solcap_snp_c2_51057	298	75.827
solcap_snp_c2_32359	298	75.827
solcap_snp_c2_17935	298	75.827
solcap_snp_c2_148	298	75.827
solcap_snp_c2_13987	298	75.827
solcap_snp_c2_39848	298	75.827
solcap_snp_c1_3316	298	75.827
solcap_snp_c2_47647	298	75.827
solcap_snp_c2_22247	298	75.827
solcap_snp_c2_4445	298	75.827
solcap_snp_c2_39499	298	75.827
solcap_snp_c2_19974	297	75.5725
solcap_snp_c2_2721	297	75.5725
solcap_snp_c2_17921	297	75.5725
solcap_snp_c2_17930	297	75.5725
solcap_snp_c2_47163	297	75.5725
solcap_snp_c2_32417	297	75.5725
solcap_snp_c1_8970	297	75.5725
solcap_snp_c2_149	297	75.5725
solcap_snp_c2_52467	297	75.5725
solcap_snp_c2_52206	297	75.5725
solcap_snp_c2_30509	297	75.5725
solcap_snp_c2_5858	297	75.5725
solcap_snp_c2_26296	297	75.5725
solcap_snp_c1_823	297	75.5725
solcap_snp_c2_2748	297	75.5725
solcap_snp_c1_1512	297	75.5725
solcap_snp_c2_5966	297	75.5725
solcap_snp_c1_3852	296	75.3181
solcap_snp_c1_3848	296	75.3181
solcap_snp_c2_17901	296	75.3181
solcap_snp_c2_7426	296	75.3181
solcap_snp_c2_133	296	75.3181
solcap_snp_c2_34958	296	75.3181
solcap_snp_c1_1249	296	75.3181
solcap_snp_c2_3092	296	75.3181
solcap_snp_c2_41406	296	75.3181
solcap_snp_c2_12530	296	75.3181
solcap_snp_c2_46715	296	75.3181
solcap_snp_c1_2319	296	75.3181
solcap_snp_c2_40858	296	75.3181
solcap_snp_c2_28666	296	75.3181
solcap_snp_c2_2968	296	75.3181
solcap_snp_c1_3851	295	75.0636
solcap_snp_c1_2640	295	75.0636
solcap_snp_c2_86	295	75.0636
solcap_snp_c1_8367	295	75.0636
solcap_snp_c1_3166	295	75.0636
solcap_snp_c2_3091	295	75.0636
solcap_snp_c1_13135	295	75.0636
solcap_snp_c2_9011	295	75.0636
solcap_snp_c2_5772	295	75.0636
solcap_snp_c2_32317	295	75.0636
solcap_snp_c2_1486	295	75.0636
solcap_snp_c2_1511	295	75.0636
solcap_snp_c2_14636	295	75.0636
solcap_snp_c2_22024	295	75.0636
solcap_snp_c2_38283	295	75.0636
solcap_snp_c1_7770	295	75.0636
solcap_snp_c2_18992	295	75.0636
solcap_snp_c1_1737	294	74.8092
solcap_snp_c1_6704	294	74.8092
solcap_snp_c2_14708	294	74.8092
solcap_snp_c2_14709	294	74.8092
solcap_snp_c2_27900	294	74.8092
solcap_snp_c2_21682	294	74.8092
solcap_snp_c2_55199	294	74.8092
solcap_snp_c1_7268	294	74.8092
solcap_snp_c2_36264	294	74.8092
solcap_snp_c2_45701	294	74.8092
solcap_snp_c2_5286	294	74.8092
solcap_snp_c2_10568	294	74.8092
solcap_snp_c2_32550	294	74.8092
solcap_snp_c2_26790	294	74.8092
solcap_snp_c2_41106	294	74.8092
solcap_snp_c2_37596	294	74.8092
solcap_snp_c2_42451	294	74.8092
solcap_snp_c2_5821	294	74.8092
solcap_snp_c2_41210	294	74.8092
solcap_snp_c2_12527	294	74.8092
solcap_snp_c2_26008	294	74.8092
solcap_snp_c2_28475	294	74.8092
solcap_snp_c2_55227	294	74.8092
solcap_snp_c1_8282	294	74.8092
solcap_snp_c2_681	294	74.8092
solcap_snp_c2_680	294	74.8092
solcap_snp_c2_26509	294	74.8092
solcap_snp_c1_10579	294	74.8092
solcap_snp_c1_1000	294	74.8092
solcap_snp_c1_10297	294	74.8092
solcap_snp_c2_54932	294	74.8092
solcap_snp_c1_16585	294	74.8092
solcap_snp_c2_15342	294	74.8092
solcap_snp_c2_32519	294	74.8092
solcap_snp_c1_11644	294	74.8092
solcap_snp_c2_18848	294	74.8092
solcap_snp_c2_23308	294	74.8092
solcap_snp_c1_6294	293	74.5547
solcap_snp_c2_12216	293	74.5547
solcap_snp_c2_46448	293	74.5547
solcap_snp_c2_42943	293	74.5547
solcap_snp_c2_27903	293	74.5547
solcap_snp_c1_14044	293	74.5547
solcap_snp_c1_15926	293	74.5547
solcap_snp_c1_36	293	74.5547
solcap_snp_c2_1813	293	74.5547
solcap_snp_c1_6869	293	74.5547
solcap_snp_c1_151	293	74.5547
solcap_snp_c2_578	293	74.5547
solcap_snp_c2_387	293	74.5547
solcap_snp_c1_3484	293	74.5547
solcap_snp_c1_8368	293	74.5547
solcap_snp_c1_9476	293	74.5547
solcap_snp_c2_26801	293	74.5547
solcap_snp_c1_9111	293	74.5547
solcap_snp_c2_23740	293	74.5547
solcap_snp_c2_9003	293	74.5547
solcap_snp_c1_2117	293	74.5547
solcap_snp_c2_42353	293	74.5547
solcap_snp_c2_46707	293	74.5547
solcap_snp_c2_28637	293	74.5547
solcap_snp_c2_22076	293	74.5547
solcap_snp_c2_51155	293	74.5547
solcap_snp_c1_305	293	74.5547
solcap_snp_c1_4942	293	74.5547
solcap_snp_c2_15333	293	74.5547
solcap_snp_c1_9386	292	74.3003
solcap_snp_c2_45056	292	74.3003
solcap_snp_c2_14841	292	74.3003
solcap_snp_c1_3867	292	74.3003
solcap_snp_c1_4847	292	74.3003
solcap_snp_c2_7506	292	74.3003
solcap_snp_c2_51096	292	74.3003
solcap_snp_c2_57257	292	74.3003
solcap_snp_c2_10693	292	74.3003
solcap_snp_c2_32900	292	74.3003
solcap_snp_c2_38116	292	74.3003
solcap_snp_c2_47284	292	74.3003
solcap_snp_c2_33521	292	74.3003
solcap_snp_c2_5006	292	74.3003
solcap_snp_c2_8253	292	74.3003
solcap_snp_c2_5868	292	74.3003
solcap_snp_c1_3689	292	74.3003
solcap_snp_c1_2060	292	74.3003
solcap_snp_c2_5775	292	74.3003
solcap_snp_c2_56259	292	74.3003
solcap_snp_c2_52374	292	74.3003
solcap_snp_c2_12531	292	74.3003
solcap_snp_c2_12528	292	74.3003
solcap_snp_c2_25289	292	74.3003
solcap_snp_c2_2031	292	74.3003
solcap_snp_c2_6608	292	74.3003
solcap_snp_c2_46102	292	74.3003
solcap_snp_c2_29015	292	74.3003
solcap_snp_c1_11777	292	74.3003
solcap_snp_c2_16275	292	74.3003
solcap_snp_c2_27831	292	74.3003
solcap_snp_c2_4979	292	74.3003
solcap_snp_c1_5936	292	74.3003
solcap_snp_c2_4986	292	74.3003
solcap_snp_c2_44766	292	74.3003
solcap_snp_c2_24466	292	74.3003
solcap_snp_c1_14870	292	74.3003
solcap_snp_c1_7766	292	74.3003
solcap_snp_c2_23235	292	74.3003
solcap_snp_c2_25372	292	74.3003
solcap_snp_c2_13653	291	74.0458
solcap_snp_c1_4799	291	74.0458
solcap_snp_c1_594	291	74.0458
solcap_snp_c2_68	291	74.0458
solcap_snp_c2_45700	291	74.0458
solcap_snp_c2_53606	291	74.0458
solcap_snp_c2_55768	291	74.0458
solcap_snp_c2_16718	291	74.0458
solcap_snp_c2_57338	291	74.0458
solcap_snp_c2_11479	291	74.0458
solcap_snp_c2_23739	291	74.0458
solcap_snp_c1_3793	291	74.0458
solcap_snp_c2_23669	291	74.0458
solcap_snp_c2_3127	291	74.0458
solcap_snp_c2_9193	291	74.0458
solcap_snp_c2_50798	291	74.0458
solcap_snp_c2_5835	291	74.0458
solcap_snp_c1_11137	291	74.0458
solcap_snp_c2_8650	291	74.0458
solcap_snp_c2_9201	291	74.0458
solcap_snp_c2_9203	291	74.0458
solcap_snp_c2_46710	291	74.0458
solcap_snp_c2_55838	291	74.0458
solcap_snp_c1_8765	291	74.0458
solcap_snp_c1_5587	291	74.0458
solcap_snp_c2_49379	291	74.0458
solcap_snp_c2_32310	291	74.0458
solcap_snp_c2_49377	291	74.0458
solcap_snp_c2_44951	291	74.0458
solcap_snp_c1_6936	291	74.0458
solcap_snp_c2_50238	291	74.0458
solcap_snp_c2_4383	291	74.0458
solcap_snp_c2_20481	291	74.0458
solcap_snp_c2_1092	291	74.0458
solcap_snp_c2_51301	291	74.0458
solcap_snp_c2_41395	291	74.0458
solcap_snp_c2_29742	291	74.0458
solcap_snp_c1_15225	291	74.0458
solcap_snp_c1_7150	291	74.0458
solcap_snp_c1_7187	291	74.0458
solcap_snp_c2_15340	291	74.0458
solcap_snp_c2_32341	291	74.0458
solcap_snp_c2_5463	291	74.0458
solcap_snp_c1_15641	291	74.0458
solcap_snp_c2_6990	290	73.7913
solcap_snp_c1_2458	290	73.7913
solcap_snp_c2_49451	290	73.7913
solcap_snp_c2_52705	290	73.7913
solcap_snp_c2_32413	290	73.7913
solcap_snp_c2_806	290	73.7913
solcap_snp_c2_17899	290	73.7913
solcap_snp_c1_14975	290	73.7913
solcap_snp_c2_1579	290	73.7913
solcap_snp_c1_10179	290	73.7913
solcap_snp_c2_54533	290	73.7913
solcap_snp_c2_58366	290	73.7913
solcap_snp_c1_3310	290	73.7913
solcap_snp_c2_55571	290	73.7913
solcap_snp_c1_13068	290	73.7913
solcap_snp_c2_30632	290	73.7913
solcap_snp_c1_2090	290	73.7913
solcap_snp_c2_41412	290	73.7913
solcap_snp_c1_2082	290	73.7913
solcap_snp_c2_5771	290	73.7913
solcap_snp_c2_27867	290	73.7913
solcap_snp_c2_33492	290	73.7913
solcap_snp_c2_42757	290	73.7913
solcap_snp_c2_54325	290	73.7913
solcap_snp_c2_58234	290	73.7913
solcap_snp_c2_33627	290	73.7913
solcap_snp_c2_42733	290	73.7913
solcap_snp_c2_29743	290	73.7913
solcap_snp_c2_40763	290	73.7913
solcap_snp_c2_50980	290	73.7913
solcap_snp_c2_30297	290	73.7913
solcap_snp_c2_13419	290	73.7913
solcap_snp_c1_2727	290	73.7913
solcap_snp_c2_48549	289	73.5369
solcap_snp_c1_2535	289	73.5369
solcap_snp_c2_20502	289	73.5369
solcap_snp_c2_2466	289	73.5369
solcap_snp_c2_17529	289	73.5369
solcap_snp_c1_3894	289	73.5369
solcap_snp_c2_35147	289	73.5369
solcap_snp_c2_17900	289	73.5369
solcap_snp_c2_43262	289	73.5369
solcap_snp_c2_41163	289	73.5369
solcap_snp_c1_4576	289	73.5369
solcap_snp_c2_20333	289	73.5369
solcap_snp_c2_45914	289	73.5369
solcap_snp_c2_31403	289	73.5369
solcap_snp_c2_51640	289	73.5369
solcap_snp_c2_45517	289	73.5369
solcap_snp_c2_33777	289	73.5369
solcap_snp_c1_2112	289	73.5369
solcap_snp_c1_2071	289	73.5369
solcap_snp_c2_47004	289	73.5369
solcap_snp_c1_12976	289	73.5369
solcap_snp_c1_11935	289	73.5369
solcap_snp_c2_18684	289	73.5369
solcap_snp_c2_16848	289	73.5369
solcap_snp_c2_52700	289	73.5369
solcap_snp_c2_41446	289	73.5369
solcap_snp_c2_1514	289	73.5369
solcap_snp_c1_4228	289	73.5369
solcap_snp_c2_27644	289	73.5369
solcap_snp_c2_16274	289	73.5369
solcap_snp_c1_988	289	73.5369
solcap_snp_c1_12802	289	73.5369
solcap_snp_c2_33626	289	73.5369
solcap_snp_c1_15219	289	73.5369
solcap_snp_c2_34203	289	73.5369
solcap_snp_c2_4957	289	73.5369
solcap_snp_c2_44712	289	73.5369
solcap_snp_c2_49311	289	73.5369
solcap_snp_c2_16302	289	73.5369
solcap_snp_c2_5595	289	73.5369
solcap_snp_c2_45819	289	73.5369
solcap_snp_c2_34807	289	73.5369
solcap_snp_c2_20514	288	73.2824
solcap_snp_c2_50483	288	73.2824
solcap_snp_c2_21236	288	73.2824
solcap_snp_c2_5078	288	73.2824
solcap_snp_c2_32440	288	73.2824
solcap_snp_c2_32415	288	73.2824
solcap_snp_c1_9695	288	73.2824
solcap_snp_c1_12329	288	73.2824
solcap_snp_c1_7342	288	73.2824
solcap_snp_c2_22894	288	73.2824
solcap_snp_c2_17914	288	73.2824
solcap_snp_c1_12339	288	73.2824
solcap_snp_c2_26403	288	73.2824
solcap_snp_c2_2138	288	73.2824
solcap_snp_c2_56257	288	73.2824
solcap_snp_c2_34017	288	73.2824
solcap_snp_c2_56254	288	73.2824
solcap_snp_c2_26842	288	73.2824
solcap_snp_c1_4140	288	73.2824
solcap_snp_c1_12835	288	73.2824
solcap_snp_c1_15536	288	73.2824
solcap_snp_c2_8210	288	73.2824
solcap_snp_c2_49117	288	73.2824
solcap_snp_c2_9172	288	73.2824
solcap_snp_c2_3135	288	73.2824
solcap_snp_c1_2978	288	73.2824
solcap_snp_c1_2086	288	73.2824
solcap_snp_c1_7680	288	73.2824
solcap_snp_c1_2065	288	73.2824
solcap_snp_c2_5812	288	73.2824
solcap_snp_c2_27863	288	73.2824
solcap_snp_c1_7520	288	73.2824
solcap_snp_c2_44120	288	73.2824
solcap_snp_c2_16004	288	73.2824
solcap_snp_c2_56660	288	73.2824
solcap_snp_c2_1962	288	73.2824
solcap_snp_c2_18549	288	73.2824
solcap_snp_c1_2404	288	73.2824
solcap_snp_c2_30254	288	73.2824
solcap_snp_c2_2780	288	73.2824
solcap_snp_c1_449	288	73.2824
solcap_snp_c1_13515	288	73.2824
solcap_snp_c2_10896	288	73.2824
solcap_snp_c2_26516	288	73.2824
solcap_snp_c2_51215	288	73.2824
solcap_snp_c2_56514	288	73.2824
solcap_snp_c1_11319	288	73.2824
solcap_snp_c2_40766	288	73.2824
solcap_snp_c2_3805	288	73.2824
solcap_snp_c2_40745	288	73.2824
solcap_snp_c2_48483	288	73.2824
solcap_snp_c2_23256	288	73.2824
solcap_snp_c1_14249	287	73.028
solcap_snp_c2_49897	287	73.028
solcap_snp_c1_14654	287	73.028
solcap_snp_c2_48154	287	73.028
solcap_snp_c2_4875	287	73.028
solcap_snp_c2_4713	287	73.028
solcap_snp_c2_14772	287	73.028
solcap_snp_c1_12257	287	73.028
solcap_snp_c1_15973	287	73.028
solcap_snp_c1_10494	287	73.028
solcap_snp_c2_38552	287	73.028
solcap_snp_c1_3746	287	73.028
solcap_snp_c1_7341	287	73.028
solcap_snp_c2_646	287	73.028
solcap_snp_c2_36018	287	73.028
solcap_snp_c1_14973	287	73.028
solcap_snp_c2_42312	287	73.028
solcap_snp_c2_322	287	73.028
solcap_snp_c2_54335	287	73.028
solcap_snp_c2_56256	287	73.028
solcap_snp_c2_32904	287	73.028
solcap_snp_c2_47966	287	73.028
solcap_snp_c1_8659	287	73.028
solcap_snp_c2_30534	287	73.028
solcap_snp_c2_52390	287	73.028
solcap_snp_c2_18664	287	73.028
solcap_snp_c1_2405	287	73.028
solcap_snp_c2_28174	287	73.028
solcap_snp_c1_11948	287	73.028
solcap_snp_c2_2183	287	73.028
solcap_snp_c2_4030	287	73.028
solcap_snp_c2_4391	287	73.028
solcap_snp_c2_3320	287	73.028
solcap_snp_c2_46776	287	73.028
solcap_snp_c2_1066	287	73.028
solcap_snp_c1_8019	287	73.028
solcap_snp_c2_40762	287	73.028
solcap_snp_c1_9183	287	73.028
solcap_snp_c1_10069	287	73.028
solcap_snp_c2_53273	287	73.028
solcap_snp_c2_15388	287	73.028
solcap_snp_c2_43886	287	73.028
solcap_snp_c1_5411	287	73.028
solcap_snp_c1_22	286	72.7735
solcap_snp_c2_49905	286	72.7735
solcap_snp_c1_14956	286	72.7735
solcap_snp_c1_3693	286	72.7735
solcap_snp_c1_8541	286	72.7735
solcap_snp_c2_52484	286	72.7735
solcap_snp_c1_11120	286	72.7735
solcap_snp_c1_239	286	72.7735
solcap_snp_c2_22890	286	72.7735
solcap_snp_c2_42133	286	72.7735
solcap_snp_c2_4354	286	72.7735
solcap_snp_c1_398	286	72.7735
solcap_snp_c2_1720	286	72.7735
solcap_snp_c2_25653	286	72.7735
solcap_snp_c1_10879	286	72.7735
solcap_snp_c1_3545	286	72.7735
solcap_snp_c2_31359	286	72.7735
solcap_snp_c1_11391	286	72.7735
solcap_snp_c2_35970	286	72.7735
solcap_snp_c2_35941	286	72.7735
solcap_snp_c2_48317	286	72.7735
solcap_snp_c2_8431	286	72.7735
solcap_snp_c1_7621	286	72.7735
solcap_snp_c1_5058	286	72.7735
solcap_snp_c2_30501	286	72.7735
solcap_snp_c2_36151	286	72.7735
solcap_snp_c2_6583	286	72.7735
solcap_snp_c2_18680	286	72.7735
solcap_snp_c2_45751	286	72.7735
solcap_snp_c2_48951	286	72.7735
solcap_snp_c2_27054	286	72.7735
solcap_snp_c2_3321	286	72.7735
solcap_snp_c2_12782	286	72.7735
solcap_snp_c2_45886	286	72.7735
solcap_snp_c2_27827	286	72.7735
solcap_snp_c2_41393	286	72.7735
solcap_snp_c1_9060	286	72.7735
solcap_snp_c2_12334	286	72.7735
solcap_snp_c1_4824	286	72.7735
solcap_snp_c2_4268	286	72.7735
solcap_snp_c2_6001	286	72.7735
solcap_snp_c2_56630	286	72.7735
solcap_snp_c2_31337	286	72.7735
solcap_snp_c2_32482	286	72.7735
solcap_snp_c2_686	285	72.5191
solcap_snp_c2_2653	285	72.5191
solcap_snp_c1_9413	285	72.5191
solcap_snp_c1_4803	285	72.5191
solcap_snp_c2_21721	285	72.5191
solcap_snp_c2_32254	285	72.5191
solcap_snp_c2_803	285	72.5191
solcap_snp_c2_48725	285	72.5191
solcap_snp_c2_7565	285	72.5191
solcap_snp_c2_41108	285	72.5191
solcap_snp_c2_20259	285	72.5191
solcap_snp_c2_56635	285	72.5191
solcap_snp_c2_29639	285	72.5191
solcap_snp_c2_54687	285	72.5191
solcap_snp_c2_1533	285	72.5191
solcap_snp_c2_43736	285	72.5191
solcap_snp_c2_38197	285	72.5191
solcap_snp_c2_23836	285	72.5191
solcap_snp_c1_7622	285	72.5191
solcap_snp_c2_27574	285	72.5191
solcap_snp_c2_41405	285	72.5191
solcap_snp_c1_10935	285	72.5191
solcap_snp_c2_27571	285	72.5191
solcap_snp_c2_55986	285	72.5191
solcap_snp_c2_18667	285	72.5191
solcap_snp_c2_46398	285	72.5191
solcap_snp_c2_48715	285	72.5191
solcap_snp_c1_13482	285	72.5191
solcap_snp_c2_19701	285	72.5191
solcap_snp_c2_44095	285	72.5191
solcap_snp_c2_29282	285	72.5191
solcap_snp_c2_2178	285	72.5191
solcap_snp_c1_15048	285	72.5191
solcap_snp_c2_36760	285	72.5191
solcap_snp_c1_1020	285	72.5191
solcap_snp_c2_44815	285	72.5191
solcap_snp_c2_42964	285	72.5191
solcap_snp_c1_7803	285	72.5191
solcap_snp_c2_1209	285	72.5191
solcap_snp_c2_41391	285	72.5191
solcap_snp_c2_3740	285	72.5191
solcap_snp_c2_3739	285	72.5191
solcap_snp_c1_4319	285	72.5191
solcap_snp_c1_4347	285	72.5191
solcap_snp_c2_49318	285	72.5191
solcap_snp_c1_1774	285	72.5191
solcap_snp_c2_29096	285	72.5191
solcap_snp_c2_27993	285	72.5191
solcap_snp_c2_16204	285	72.5191
solcap_snp_c2_5440	285	72.5191
solcap_snp_c2_17592	284	72.2646
solcap_snp_c2_57284	284	72.2646
solcap_snp_c2_14731	284	72.2646
solcap_snp_c2_14487	284	72.2646
solcap_snp_c1_12858	284	72.2646
solcap_snp_c2_17530	284	72.2646
solcap_snp_c2_14761	284	72.2646
solcap_snp_c2_14762	284	72.2646
solcap_snp_c2_14764	284	72.2646
solcap_snp_c2_38952	284	72.2646
solcap_snp_c2_35694	284	72.2646
solcap_snp_c2_41071	284	72.2646
solcap_snp_c1_15925	284	72.2646
solcap_snp_c2_11101	284	72.2646
solcap_snp_c2_55780	284	72.2646
solcap_snp_c2_39624	284	72.2646
solcap_snp_c2_52058	284	72.2646
solcap_snp_c1_12440	284	72.2646
solcap_snp_c2_47646	284	72.2646
solcap_snp_c2_54010	284	72.2646
solcap_snp_c2_5845	284	72.2646
solcap_snp_c1_15726	284	72.2646
solcap_snp_c2_3109	284	72.2646
solcap_snp_c1_2116	284	72.2646
solcap_snp_c1_3125	284	72.2646
solcap_snp_c2_36872	284	72.2646
solcap_snp_c2_16847	284	72.2646
solcap_snp_c2_33495	284	72.2646
solcap_snp_c2_38873	284	72.2646
solcap_snp_c1_5560	284	72.2646
solcap_snp_c2_32809	284	72.2646
solcap_snp_c1_13229	284	72.2646
solcap_snp_c2_57002	284	72.2646
solcap_snp_c2_27765	284	72.2646
solcap_snp_c2_14635	284	72.2646
solcap_snp_c2_1915	284	72.2646
solcap_snp_c2_40523	284	72.2646
solcap_snp_c2_51083	284	72.2646
solcap_snp_c2_53946	284	72.2646
solcap_snp_c2_40765	284	72.2646
solcap_snp_c2_14947	284	72.2646
solcap_snp_c2_33917	284	72.2646
solcap_snp_c1_4359	284	72.2646
solcap_snp_c1_2331	284	72.2646
solcap_snp_c2_23254	284	72.2646
solcap_snp_c2_27931	284	72.2646
solcap_snp_c2_43774	284	72.2646
solcap_snp_c2_23284	284	72.2646
solcap_snp_c2_2201	283	72.0102
solcap_snp_c2_49917	283	72.0102
solcap_snp_c2_46523	283	72.0102
solcap_snp_c1_4706	283	72.0102
solcap_snp_c2_53347	283	72.0102
solcap_snp_c2_2505	283	72.0102
solcap_snp_c2_2508	283	72.0102
solcap_snp_c1_5254	283	72.0102
solcap_snp_c2_49758	283	72.0102
solcap_snp_c2_7055	283	72.0102
solcap_snp_c2_7053	283	72.0102
solcap_snp_c1_4849	283	72.0102
solcap_snp_c2_38551	283	72.0102
solcap_snp_c2_30937	283	72.0102
solcap_snp_c2_7631	283	72.0102
solcap_snp_c2_48195	283	72.0102
solcap_snp_c2_32381	283	72.0102
solcap_snp_c2_41056	283	72.0102
solcap_snp_c2_41061	283	72.0102
solcap_snp_c2_1719	283	72.0102
solcap_snp_c2_43270	283	72.0102
solcap_snp_c1_38	283	72.0102
solcap_snp_c1_5766	283	72.0102
solcap_snp_c2_55885	283	72.0102
solcap_snp_c1_3499	283	72.0102
solcap_snp_c2_44601	283	72.0102
solcap_snp_c2_25284	283	72.0102
solcap_snp_c2_21934	283	72.0102
solcap_snp_c2_10563	283	72.0102
solcap_snp_c1_16643	283	72.0102
solcap_snp_c2_48691	283	72.0102
solcap_snp_c2_38611	283	72.0102
solcap_snp_c1_14645	283	72.0102
solcap_snp_c2_55894	283	72.0102
solcap_snp_c2_33563	283	72.0102
solcap_snp_c1_12409	283	72.0102
solcap_snp_c1_7678	283	72.0102
solcap_snp_c2_8822	283	72.0102
solcap_snp_c2_9204	283	72.0102
solcap_snp_c2_12595	283	72.0102
solcap_snp_c2_28228	283	72.0102
solcap_snp_c2_43574	283	72.0102
solcap_snp_c2_35049	283	72.0102
solcap_snp_c2_51329	283	72.0102
solcap_snp_c2_34608	283	72.0102
solcap_snp_c1_5578	283	72.0102
solcap_snp_c2_34705	283	72.0102
solcap_snp_c2_27650	283	72.0102
solcap_snp_c2_3073	283	72.0102
solcap_snp_c1_958	283	72.0102
solcap_snp_c2_19537	283	72.0102
solcap_snp_c1_6166	283	72.0102
solcap_snp_c2_54116	283	72.0102
solcap_snp_c1_9056	283	72.0102
solcap_snp_c2_1101	283	72.0102
solcap_snp_c1_7165	283	72.0102
solcap_snp_c2_25485	283	72.0102
solcap_snp_c1_14992	283	72.0102
solcap_snp_c2_29745	283	72.0102
solcap_snp_c1_13526	283	72.0102
solcap_snp_c2_44153	283	72.0102
solcap_snp_c2_33657	283	72.0102
solcap_snp_c2_37580	283	72.0102
solcap_snp_c2_22205	283	72.0102
solcap_snp_c2_23975	283	72.0102
solcap_snp_c2_14950	283	72.0102
solcap_snp_c2_50979	283	72.0102
solcap_snp_c2_44633	283	72.0102
solcap_snp_c2_4989	283	72.0102
solcap_snp_c1_1784	283	72.0102
solcap_snp_c1_8646	283	72.0102
solcap_snp_c1_8632	283	72.0102
solcap_snp_c2_13951	283	72.0102
solcap_snp_c2_46299	283	72.0102
solcap_snp_c2_45803	283	72.0102
solcap_snp_c2_53708	282	71.7557
solcap_snp_c2_4702	282	71.7557
solcap_snp_c1_13430	282	71.7557
solcap_snp_c2_5091	282	71.7557
solcap_snp_c2_56125	282	71.7557
solcap_snp_c2_30973	282	71.7557
solcap_snp_c1_16169	282	71.7557
solcap_snp_c2_14763	282	71.7557
solcap_snp_c2_40610	282	71.7557
solcap_snp_c2_38022	282	71.7557
solcap_snp_c2_46887	282	71.7557
solcap_snp_c2_17925	282	71.7557
solcap_snp_c2_35693	282	71.7557
solcap_snp_c1_5388	282	71.7557
solcap_snp_c2_26402	282	71.7557
solcap_snp_c2_58296	282	71.7557
solcap_snp_c2_48385	282	71.7557
solcap_snp_c1_13652	282	71.7557
solcap_snp_c1_167	282	71.7557
solcap_snp_c1_9161	282	71.7557
solcap_snp_c1_9014	282	71.7557
solcap_snp_c2_25662	282	71.7557
solcap_snp_c2_9497	282	71.7557
solcap_snp_c2_9498	282	71.7557
solcap_snp_c2_19584	282	71.7557
solcap_snp_c2_52738	282	71.7557
solcap_snp_c1_6890	282	71.7557
solcap_snp_c1_6905	282	71.7557
solcap_snp_c2_43998	282	71.7557
solcap_snp_c2_10546	282	71.7557
solcap_snp_c2_11534	282	71.7557
solcap_snp_c2_55786	282	71.7557
solcap_snp_c1_14569	282	71.7557
solcap_snp_c1_9613	282	71.7557
solcap_snp_c2_38365	282	71.7557
solcap_snp_c2_38356	282	71.7557
solcap_snp_c1_1216	282	71.7557
solcap_snp_c2_5214	282	71.7557
solcap_snp_c2_50429	282	71.7557
solcap_snp_c2_50797	282	71.7557
solcap_snp_c2_9215	282	71.7557
solcap_snp_c2_11287	282	71.7557
solcap_snp_c2_11313	282	71.7557
solcap_snp_c1_15462	282	71.7557
solcap_snp_c2_12596	282	71.7557
solcap_snp_c2_55832	282	71.7557
solcap_snp_c2_23355	282	71.7557
solcap_snp_c2_43588	282	71.7557
solcap_snp_c1_3159	282	71.7557
solcap_snp_c2_12597	282	71.7557
solcap_snp_c1_8150	282	71.7557
solcap_snp_c2_30054	282	71.7557
solcap_snp_c2_27666	282	71.7557
solcap_snp_c2_14637	282	71.7557
solcap_snp_c1_6937	282	71.7557
solcap_snp_c2_16277	282	71.7557
solcap_snp_c2_1485	282	71.7557
solcap_snp_c2_701	282	71.7557
solcap_snp_c2_58249	282	71.7557
solcap_snp_c2_58247	282	71.7557
solcap_snp_c2_45692	282	71.7557
solcap_snp_c2_45686	282	71.7557
solcap_snp_c2_32740	282	71.7557
solcap_snp_c1_9204	282	71.7557
solcap_snp_c1_14683	282	71.7557
solcap_snp_c2_39912	282	71.7557
solcap_snp_c1_10144	282	71.7557
solcap_snp_c2_52567	282	71.7557
solcap_snp_c2_52568	282	71.7557
solcap_snp_c2_2307	281	71.5013
solcap_snp_c2_46195	281	71.5013
solcap_snp_c2_12217	281	71.5013
solcap_snp_c2_31042	281	71.5013
solcap_snp_c1_14664	281	71.5013
solcap_snp_c1_11288	281	71.5013
solcap_snp_c2_50486	281	71.5013
solcap_snp_c2_4706	281	71.5013
solcap_snp_c1_5759	281	71.5013
solcap_snp_c1_3868	281	71.5013
solcap_snp_c2_46464	281	71.5013
solcap_snp_c2_53035	281	71.5013
solcap_snp_c2_17581	281	71.5013
solcap_snp_c2_37137	281	71.5013
solcap_snp_c2_323	281	71.5013
solcap_snp_c2_657	281	71.5013
solcap_snp_c2_34876	281	71.5013
solcap_snp_c2_10547	281	71.5013
solcap_snp_c2_26797	281	71.5013
solcap_snp_c2_10539	281	71.5013
solcap_snp_c1_10751	281	71.5013
solcap_snp_c1_7990	281	71.5013
solcap_snp_c2_44000	281	71.5013
solcap_snp_c1_11356	281	71.5013
solcap_snp_c2_55849	281	71.5013
solcap_snp_c2_43735	281	71.5013
solcap_snp_c2_16712	281	71.5013
solcap_snp_c2_47663	281	71.5013
solcap_snp_c2_33522	281	71.5013
solcap_snp_c2_49128	281	71.5013
solcap_snp_c1_16656	281	71.5013
solcap_snp_c2_8867	281	71.5013
solcap_snp_c2_5784	281	71.5013
solcap_snp_c1_11525	281	71.5013
solcap_snp_c2_50620	281	71.5013
solcap_snp_c2_23347	281	71.5013
solcap_snp_c2_36818	281	71.5013
solcap_snp_c2_17060	281	71.5013
solcap_snp_c1_3597	281	71.5013
solcap_snp_c1_4090	281	71.5013
solcap_snp_c2_22758	281	71.5013
solcap_snp_c2_46779	281	71.5013
solcap_snp_c2_29981	281	71.5013
solcap_snp_c2_1483	281	71.5013
solcap_snp_c2_54122	281	71.5013
solcap_snp_c2_1263	281	71.5013
solcap_snp_c1_9058	281	71.5013
solcap_snp_c2_30298	281	71.5013
solcap_snp_c2_17332	281	71.5013
solcap_snp_c1_1470	281	71.5013
solcap_snp_c2_41086	281	71.5013
solcap_snp_c2_41083	281	71.5013
solcap_snp_c2_27994	281	71.5013
solcap_snp_c2_48391	281	71.5013
solcap_snp_c2_34777	281	71.5013
solcap_snp_c2_2423	280	71.2468
solcap_snp_c2_35218	280	71.2468
solcap_snp_c2_14489	280	71.2468
solcap_snp_c2_5076	280	71.2468
solcap_snp_c1_607	280	71.2468
solcap_snp_c2_34546	280	71.2468
solcap_snp_c1_14261	280	71.2468
solcap_snp_c2_4707	280	71.2468
solcap_snp_c2_43973	280	71.2468
solcap_snp_c1_9120	280	71.2468
solcap_snp_c1_16542	280	71.2468
solcap_snp_c2_22853	280	71.2468
solcap_snp_c1_7430	280	71.2468
solcap_snp_c2_51990	280	71.2468
solcap_snp_c1_13929	280	71.2468
solcap_snp_c2_40635	280	71.2468
solcap_snp_c2_5263	280	71.2468
solcap_snp_c2_13821	280	71.2468
solcap_snp_c2_11224	280	71.2468
solcap_snp_c2_20347	280	71.2468
solcap_snp_c2_661	280	71.2468
solcap_snp_c2_245	280	71.2468
solcap_snp_c2_43470	280	71.2468
solcap_snp_c2_39847	280	71.2468
solcap_snp_c2_55775	280	71.2468
solcap_snp_c1_10202	280	71.2468
solcap_snp_c2_26744	280	71.2468
solcap_snp_c1_3319	280	71.2468
solcap_snp_c2_32877	280	71.2468
solcap_snp_c2_52069	280	71.2468
solcap_snp_c2_16804	280	71.2468
solcap_snp_c2_51771	280	71.2468
solcap_snp_c2_51760	280	71.2468
solcap_snp_c2_33314	280	71.2468
solcap_snp_c2_9216	280	71.2468
solcap_snp_c1_2953	280	71.2468
solcap_snp_c2_30492	280	71.2468
solcap_snp_c2_47782	280	71.2468
solcap_snp_c2_27561	280	71.2468
solcap_snp_c2_40266	280	71.2468
solcap_snp_c1_12051	280	71.2468
solcap_snp_c2_37339	280	71.2468
solcap_snp_c2_55830	280	71.2468
solcap_snp_c2_30428	280	71.2468
solcap_snp_c1_9878	280	71.2468
solcap_snp_c2_55985	280	71.2468
solcap_snp_c2_30053	280	71.2468
solcap_snp_c1_5483	280	71.2468
solcap_snp_c2_44335	280	71.2468
solcap_snp_c1_6192	280	71.2468
solcap_snp_c2_40086	280	71.2468
solcap_snp_c2_4385	280	71.2468
solcap_snp_c2_27806	280	71.2468
solcap_snp_c2_24711	280	71.2468
solcap_snp_c2_25471	280	71.2468
solcap_snp_c1_4990	280	71.2468
solcap_snp_c1_7192	280	71.2468
solcap_snp_c1_10253	280	71.2468
solcap_snp_c2_4276	280	71.2468
solcap_snp_c2_18526	280	71.2468
solcap_snp_c1_2280	280	71.2468
solcap_snp_c2_50136	280	71.2468
solcap_snp_c2_17615	280	71.2468
solcap_snp_c2_3185	280	71.2468
solcap_snp_c2_42	279	70.9924
solcap_snp_c2_14760	279	70.9924
solcap_snp_c1_4763	279	70.9924
solcap_snp_c2_49759	279	70.9924
solcap_snp_c2_20521	279	70.9924
solcap_snp_c2_52492	279	70.9924
solcap_snp_c2_32400	279	70.9924
solcap_snp_c1_7469	279	70.9924
solcap_snp_c2_50878	279	70.9924
solcap_snp_c2_40336	279	70.9924
solcap_snp_c1_16472	279	70.9924
solcap_snp_c2_47510	279	70.9924
solcap_snp_c2_16677	279	70.9924
solcap_snp_c2_26382	279	70.9924
solcap_snp_c2_10548	279	70.9924
solcap_snp_c2_55783	279	70.9924
solcap_snp_c2_10443	279	70.9924
solcap_snp_c2_40092	279	70.9924
solcap_snp_c2_40088	279	70.9924
solcap_snp_c2_33508	279	70.9924
solcap_snp_c2_11747	279	70.9924
solcap_snp_c2_5215	279	70.9924
solcap_snp_c2_42455	279	70.9924
solcap_snp_c2_32854	279	70.9924
solcap_snp_c2_54191	279	70.9924
solcap_snp_c2_56132	279	70.9924
solcap_snp_c2_9214	279	70.9924
solcap_snp_c2_12403	279	70.9924
solcap_snp_c2_26500	279	70.9924
solcap_snp_c2_45643	279	70.9924
solcap_snp_c2_25212	279	70.9924
solcap_snp_c2_15929	279	70.9924
solcap_snp_c2_32802	279	70.9924
solcap_snp_c2_33422	279	70.9924
solcap_snp_c2_19085	279	70.9924
solcap_snp_c1_11719	279	70.9924
solcap_snp_c2_40848	279	70.9924
solcap_snp_c2_12781	279	70.9924
solcap_snp_c2_43243	279	70.9924
solcap_snp_c1_9490	279	70.9924
solcap_snp_c1_216	279	70.9924
solcap_snp_c2_48123	279	70.9924
solcap_snp_c1_12234	279	70.9924
solcap_snp_c2_15332	279	70.9924
solcap_snp_c2_6002	279	70.9924
solcap_snp_c2_53718	279	70.9924
solcap_snp_c2_4230	279	70.9924
solcap_snp_c2_36587	279	70.9924
solcap_snp_c1_5965	279	70.9924
solcap_snp_c2_23921	279	70.9924
solcap_snp_c2_4225	279	70.9924
solcap_snp_c2_15337	279	70.9924
solcap_snp_c2_49726	278	70.7379
solcap_snp_c2_9988	278	70.7379
solcap_snp_c2_13766	278	70.7379
solcap_snp_c2_16039	278	70.7379
solcap_snp_c2_17922	278	70.7379
solcap_snp_c2_17932	278	70.7379
solcap_snp_c2_35698	278	70.7379
solcap_snp_c2_35689	278	70.7379
solcap_snp_c2_17896	278	70.7379
solcap_snp_c2_50885	278	70.7379
solcap_snp_c1_6352	278	70.7379
solcap_snp_c1_200	278	70.7379
solcap_snp_c2_37136	278	70.7379
solcap_snp_c2_48381	278	70.7379
solcap_snp_c2_1718	278	70.7379
solcap_snp_c2_16681	278	70.7379
solcap_snp_c2_5238	278	70.7379
solcap_snp_c2_164	278	70.7379
solcap_snp_c2_55072	278	70.7379
solcap_snp_c2_37121	278	70.7379
solcap_snp_c2_45035	278	70.7379
solcap_snp_c1_10424	278	70.7379
solcap_snp_c2_10798	278	70.7379
solcap_snp_c2_25282	278	70.7379
solcap_snp_c1_11670	278	70.7379
solcap_snp_c2_55796	278	70.7379
solcap_snp_c2_21578	278	70.7379
solcap_snp_c2_47320	278	70.7379
solcap_snp_c2_11695	278	70.7379
solcap_snp_c2_3452	278	70.7379
solcap_snp_c2_50801	278	70.7379
solcap_snp_c2_35590	278	70.7379
solcap_snp_c2_54220	278	70.7379
solcap_snp_c2_27559	278	70.7379
solcap_snp_c2_9006	278	70.7379
solcap_snp_c1_1536	278	70.7379
solcap_snp_c2_55835	278	70.7379
solcap_snp_c2_12600	278	70.7379
solcap_snp_c2_51533	278	70.7379
solcap_snp_c2_12602	278	70.7379
solcap_snp_c2_35078	278	70.7379
solcap_snp_c2_18892	278	70.7379
solcap_snp_c2_33381	278	70.7379
solcap_snp_c2_19018	278	70.7379
solcap_snp_c1_9651	278	70.7379
solcap_snp_c2_46796	278	70.7379
solcap_snp_c2_13194	278	70.7379
solcap_snp_c1_4084	278	70.7379
solcap_snp_c2_31383	278	70.7379
solcap_snp_c2_12789	278	70.7379
solcap_snp_c1_7793	278	70.7379
solcap_snp_c2_24739	278	70.7379
solcap_snp_c2_22744	278	70.7379
solcap_snp_c2_32739	278	70.7379
solcap_snp_c2_29746	278	70.7379
solcap_snp_c2_19223	278	70.7379
solcap_snp_c2_21041	278	70.7379
solcap_snp_c2_53676	278	70.7379
solcap_snp_c1_12160	278	70.7379
solcap_snp_c2_13595	278	70.7379
solcap_snp_c2_36581	278	70.7379
solcap_snp_c2_18825	278	70.7379
solcap_snp_c2_27390	278	70.7379
solcap_snp_c2_48392	278	70.7379
solcap_snp_c2_24556	278	70.7379
solcap_snp_c2_27961	278	70.7379
solcap_snp_c2_24653	278	70.7379
solcap_snp_c2_2421	277	70.4835
solcap_snp_c2_4709	277	70.4835
solcap_snp_c2_13385	277	70.4835
solcap_snp_c2_36660	277	70.4835
solcap_snp_c2_51804	277	70.4835
solcap_snp_c2_2506	277	70.4835
solcap_snp_c2_48568	277	70.4835
solcap_snp_c2_38405	277	70.4835
solcap_snp_c2_39834	277	70.4835
solcap_snp_c2_14274	277	70.4835
solcap_snp_c2_17938	277	70.4835
solcap_snp_c2_805	277	70.4835
solcap_snp_c2_56824	277	70.4835
solcap_snp_c1_6425	277	70.4835
solcap_snp_c1_3722	277	70.4835
solcap_snp_c2_34872	277	70.4835
solcap_snp_c2_10656	277	70.4835
solcap_snp_c1_10669	277	70.4835
solcap_snp_c1_16191	277	70.4835
solcap_snp_c2_37472	277	70.4835
solcap_snp_c2_56255	277	70.4835
solcap_snp_c1_9619	277	70.4835
solcap_snp_c2_35944	277	70.4835
solcap_snp_c2_40776	277	70.4835
solcap_snp_c2_51470	277	70.4835
solcap_snp_c2_5843	277	70.4835
solcap_snp_c2_32938	277	70.4835
solcap_snp_c2_8904	277	70.4835
solcap_snp_c2_42350	277	70.4835
solcap_snp_c2_34002	277	70.4835
solcap_snp_c2_43059	277	70.4835
solcap_snp_c2_46993	277	70.4835
solcap_snp_c2_57989	277	70.4835
solcap_snp_c2_4583	277	70.4835
solcap_snp_c2_38872	277	70.4835
solcap_snp_c2_43607	277	70.4835
solcap_snp_c1_7521	277	70.4835
solcap_snp_c2_28217	277	70.4835
solcap_snp_c2_45176	277	70.4835
solcap_snp_c2_26005	277	70.4835
solcap_snp_c2_34115	277	70.4835
solcap_snp_c2_28634	277	70.4835
solcap_snp_c2_19080	277	70.4835
solcap_snp_c2_39216	277	70.4835
solcap_snp_c2_3021	277	70.4835
solcap_snp_c2_20618	277	70.4835
solcap_snp_c1_12797	277	70.4835
solcap_snp_c2_54609	277	70.4835
solcap_snp_c1_12798	277	70.4835
solcap_snp_c1_307	277	70.4835
solcap_snp_c2_45603	277	70.4835
solcap_snp_c2_45256	277	70.4835
solcap_snp_c2_15334	277	70.4835
solcap_snp_c1_5410	277	70.4835
solcap_snp_c2_44635	277	70.4835
solcap_snp_c1_16555	277	70.4835
solcap_snp_c1_1779	277	70.4835
solcap_snp_c1_1781	277	70.4835
solcap_snp_c2_18245	277	70.4835
solcap_snp_c2_4958	277	70.4835
solcap_snp_c2_21020	277	70.4835
solcap_snp_c2_32466	277	70.4835
solcap_snp_c2_20798	276	70.229
solcap_snp_c2_20799	276	70.229
solcap_snp_c2_14809	276	70.229
solcap_snp_c1_4748	276	70.229
solcap_snp_c1_15579	276	70.229
solcap_snp_c2_2509	276	70.229
solcap_snp_c2_14491	276	70.229
solcap_snp_c1_6083	276	70.229
solcap_snp_c2_54355	276	70.229
solcap_snp_c2_9722	276	70.229
solcap_snp_c2_20517	276	70.229
solcap_snp_c2_34547	276	70.229
solcap_snp_c1_6123	276	70.229
solcap_snp_c2_44768	276	70.229
solcap_snp_c1_12373	276	70.229
solcap_snp_c2_32239	276	70.229
solcap_snp_c2_38938	276	70.229
solcap_snp_c2_634	276	70.229
solcap_snp_c1_3638	276	70.229
solcap_snp_c2_14064	276	70.229
solcap_snp_c1_6398	276	70.229
solcap_snp_c2_54229	276	70.229
solcap_snp_c1_10715	276	70.229
solcap_snp_c2_36053	276	70.229
solcap_snp_c1_15012	276	70.229
solcap_snp_c2_53566	276	70.229
solcap_snp_c1_9614	276	70.229
solcap_snp_c2_8522	276	70.229
solcap_snp_c2_33516	276	70.229
solcap_snp_c2_42390	276	70.229
solcap_snp_c1_15192	276	70.229
solcap_snp_c1_15062	276	70.229
solcap_snp_c1_15061	276	70.229
solcap_snp_c2_36708	276	70.229
solcap_snp_c1_3003	276	70.229
solcap_snp_c1_12691	276	70.229
solcap_snp_c2_3133	276	70.229
solcap_snp_c2_50179	276	70.229
solcap_snp_c2_26499	276	70.229
solcap_snp_c2_51774	276	70.229
solcap_snp_c2_33228	276	70.229
solcap_snp_c2_43064	276	70.229
solcap_snp_c2_51764	276	70.229
solcap_snp_c2_49836	276	70.229
solcap_snp_c2_42761	276	70.229
solcap_snp_c2_43960	276	70.229
solcap_snp_c2_41463	276	70.229
solcap_snp_c2_2754	276	70.229
solcap_snp_c2_18945	276	70.229
solcap_snp_c2_29945	276	70.229
solcap_snp_c2_22050	276	70.229
solcap_snp_c1_4083	276	70.229
solcap_snp_c2_3318	276	70.229
solcap_snp_c2_4156	276	70.229
solcap_snp_c2_20479	276	70.229
solcap_snp_c2_46777	276	70.229
solcap_snp_c2_41693	276	70.229
solcap_snp_c1_12644	276	70.229
solcap_snp_c2_47	276	70.229
solcap_snp_c2_52793	276	70.229
solcap_snp_c1_2139	276	70.229
solcap_snp_c1_1778	276	70.229
solcap_snp_c2_33002	276	70.229
solcap_snp_c1_4949	276	70.229
solcap_snp_c2_15336	276	70.229
solcap_snp_c1_12078	276	70.229
solcap_snp_c1_403	276	70.229
solcap_snp_c1_8913	276	70.229
solcap_snp_c2_17617	276	70.229
solcap_snp_c1_14396	276	70.229
solcap_snp_c1_641	275	69.9746
solcap_snp_c2_49910	275	69.9746
solcap_snp_c1_5346	275	69.9746
solcap_snp_c1_4617	275	69.9746
solcap_snp_c2_13751	275	69.9746
solcap_snp_c1_13289	275	69.9746
solcap_snp_c2_21233	275	69.9746
solcap_snp_c1_7872	275	69.9746
solcap_snp_c2_41874	275	69.9746
solcap_snp_c2_47200	275	69.9746
solcap_snp_c1_13910	275	69.9746
solcap_snp_c2_39155	275	69.9746
solcap_snp_c2_811	275	69.9746
solcap_snp_c1_6332	275	69.9746
solcap_snp_c1_3647	275	69.9746
solcap_snp_c2_35355	275	69.9746
solcap_snp_c2_16682	275	69.9746
solcap_snp_c2_16571	275	69.9746
solcap_snp_c2_46603	275	69.9746
solcap_snp_c2_26800	275	69.9746
solcap_snp_c2_26794	275	69.9746
solcap_snp_c1_10178	275	69.9746
solcap_snp_c2_48692	275	69.9746
solcap_snp_c2_12955	275	69.9746
solcap_snp_c2_16720	275	69.9746
solcap_snp_c2_12930	275	69.9746
solcap_snp_c2_26802	275	69.9746
solcap_snp_c2_39448	275	69.9746
solcap_snp_c2_48810	275	69.9746
solcap_snp_c2_56253	275	69.9746
solcap_snp_c1_14397	275	69.9746
solcap_snp_c2_8295	275	69.9746
solcap_snp_c2_47607	275	69.9746
solcap_snp_c2_35592	275	69.9746
solcap_snp_c2_3146	275	69.9746
solcap_snp_c1_9250	275	69.9746
solcap_snp_c2_8832	275	69.9746
solcap_snp_c2_24266	275	69.9746
solcap_snp_c2_57172	275	69.9746
solcap_snp_c1_15371	275	69.9746
solcap_snp_c2_46995	275	69.9746
solcap_snp_c1_13644	275	69.9746
solcap_snp_c2_47484	275	69.9746
solcap_snp_c2_18787	275	69.9746
solcap_snp_c1_9601	275	69.9746
solcap_snp_c2_26501	275	69.9746
solcap_snp_c2_3155	275	69.9746
solcap_snp_c2_57888	275	69.9746
solcap_snp_c1_2398	275	69.9746
solcap_snp_c2_46113	275	69.9746
solcap_snp_c1_15914	275	69.9746
solcap_snp_c2_44304	275	69.9746
solcap_snp_c1_14166	275	69.9746
solcap_snp_c2_40032	275	69.9746
solcap_snp_c2_20589	275	69.9746
solcap_snp_c1_16106	275	69.9746
solcap_snp_c2_22069	275	69.9746
solcap_snp_c1_8021	275	69.9746
solcap_snp_c2_45239	275	69.9746
solcap_snp_c2_19222	275	69.9746
solcap_snp_c1_13531	275	69.9746
solcap_snp_c2_45023	275	69.9746
solcap_snp_c2_3873	275	69.9746
solcap_snp_c2_44637	275	69.9746
solcap_snp_c1_15658	275	69.9746
solcap_snp_c1_2212	275	69.9746
solcap_snp_c1_1468	275	69.9746
solcap_snp_c2_42328	275	69.9746
solcap_snp_c2_39741	275	69.9746
solcap_snp_c2_48013	275	69.9746
solcap_snp_c2_8037	275	69.9746
solcap_snp_c2_49723	274	69.7201
solcap_snp_c1_3275	274	69.7201
solcap_snp_c1_4604	274	69.7201
solcap_snp_c2_2299	274	69.7201
solcap_snp_c2_7245	274	69.7201
solcap_snp_c1_4752	274	69.7201
solcap_snp_c2_7246	274	69.7201
solcap_snp_c1_15872	274	69.7201
solcap_snp_c2_51800	274	69.7201
solcap_snp_c2_54811	274	69.7201
solcap_snp_c1_16171	274	69.7201
solcap_snp_c2_53033	274	69.7201
solcap_snp_c2_22939	274	69.7201
solcap_snp_c2_23170	274	69.7201
solcap_snp_c2_36017	274	69.7201
solcap_snp_c2_10087	274	69.7201
solcap_snp_c2_35563	274	69.7201
solcap_snp_c2_54785	274	69.7201
solcap_snp_c2_55279	274	69.7201
solcap_snp_c2_9531	274	69.7201
solcap_snp_c2_16722	274	69.7201
solcap_snp_c2_10287	274	69.7201
solcap_snp_c2_54741	274	69.7201
solcap_snp_c1_3130	274	69.7201
solcap_snp_c2_55557	274	69.7201
solcap_snp_c2_49883	274	69.7201
solcap_snp_c2_50182	274	69.7201
solcap_snp_c1_9898	274	69.7201
solcap_snp_c2_12720	274	69.7201
solcap_snp_c2_26007	274	69.7201
solcap_snp_c2_46755	274	69.7201
solcap_snp_c2_26167	274	69.7201
solcap_snp_c2_26041	274	69.7201
solcap_snp_c2_35053	274	69.7201
solcap_snp_c2_32277	274	69.7201
solcap_snp_c1_15692	274	69.7201
solcap_snp_c2_56491	274	69.7201
solcap_snp_c1_9170	274	69.7201
solcap_snp_c2_41044	274	69.7201
solcap_snp_c2_49245	274	69.7201
solcap_snp_c2_36781	274	69.7201
solcap_snp_c2_47900	274	69.7201
solcap_snp_c2_36748	274	69.7201
solcap_snp_c2_27452	274	69.7201
solcap_snp_c2_28633	274	69.7201
solcap_snp_c1_8944	274	69.7201
solcap_snp_c2_27757	274	69.7201
solcap_snp_c2_49766	274	69.7201
solcap_snp_c2_49764	274	69.7201
solcap_snp_c2_39081	274	69.7201
solcap_snp_c2_29310	274	69.7201
solcap_snp_c2_41396	274	69.7201
solcap_snp_c2_32790	274	69.7201
solcap_snp_c1_16406	274	69.7201
solcap_snp_c2_49812	274	69.7201
solcap_snp_c1_4371	274	69.7201
solcap_snp_c1_7658	274	69.7201
solcap_snp_c2_31443	274	69.7201
solcap_snp_c1_4951	274	69.7201
solcap_snp_c2_13350	274	69.7201
solcap_snp_c2_4227	274	69.7201
solcap_snp_c2_45743	274	69.7201
solcap_snp_c1_13066	274	69.7201
solcap_snp_c2_27397	274	69.7201
solcap_snp_c2_21336	274	69.7201
solcap_snp_c2_27930	274	69.7201
solcap_snp_c2_53383	274	69.7201
solcap_snp_c2_31336	274	69.7201
solcap_snp_c1_4796	273	69.4656
solcap_snp_c2_16466	273	69.4656
solcap_snp_c2_31821	273	69.4656
solcap_snp_c2_14903	273	69.4656
solcap_snp_c2_36658	273	69.4656
solcap_snp_c2_14493	273	69.4656
solcap_snp_c1_15580	273	69.4656
solcap_snp_c2_45064	273	69.4656
solcap_snp_c1_9573	273	69.4656
solcap_snp_c2_4884	273	69.4656
solcap_snp_c2_9726	273	69.4656
solcap_snp_c2_45071	273	69.4656
solcap_snp_c2_50394	273	69.4656
solcap_snp_c2_41124	273	69.4656
solcap_snp_c1_10491	273	69.4656
solcap_snp_c2_16347	273	69.4656
solcap_snp_c2_36466	273	69.4656
solcap_snp_c2_37123	273	69.4656
solcap_snp_c1_9153	273	69.4656
solcap_snp_c2_18503	273	69.4656
solcap_snp_c1_8319	273	69.4656
solcap_snp_c2_26675	273	69.4656
solcap_snp_c2_10681	273	69.4656
solcap_snp_c1_10750	273	69.4656
solcap_snp_c2_12976	273	69.4656
solcap_snp_c1_11868	273	69.4656
solcap_snp_c1_15249	273	69.4656
solcap_snp_c2_40089	273	69.4656
solcap_snp_c1_14613	273	69.4656
solcap_snp_c2_55553	273	69.4656
solcap_snp_c2_8966	273	69.4656
solcap_snp_c2_9001	273	69.4656
solcap_snp_c2_9005	273	69.4656
solcap_snp_c2_37603	273	69.4656
solcap_snp_c2_37774	273	69.4656
solcap_snp_c1_13422	273	69.4656
solcap_snp_c2_57019	273	69.4656
solcap_snp_c2_31600	273	69.4656
solcap_snp_c2_5902	273	69.4656
solcap_snp_c2_36777	273	69.4656
solcap_snp_c2_47901	273	69.4656
solcap_snp_c1_16676	273	69.4656
solcap_snp_c2_34103	273	69.4656
solcap_snp_c2_27692	273	69.4656
solcap_snp_c2_40879	273	69.4656
solcap_snp_c2_16315	273	69.4656
solcap_snp_c1_13996	273	69.4656
solcap_snp_c2_20698	273	69.4656
solcap_snp_c2_38526	273	69.4656
solcap_snp_c2_20640	273	69.4656
solcap_snp_c1_14668	273	69.4656
solcap_snp_c2_43049	273	69.4656
solcap_snp_c1_1029	273	69.4656
solcap_snp_c1_16459	273	69.4656
solcap_snp_c1_6196	273	69.4656
solcap_snp_c2_13242	273	69.4656
solcap_snp_c2_1097	273	69.4656
solcap_snp_c2_38917	273	69.4656
solcap_snp_c2_27795	273	69.4656
solcap_snp_c1_1	273	69.4656
solcap_snp_c2_37	273	69.4656
solcap_snp_c2_55085	273	69.4656
solcap_snp_c1_11815	273	69.4656
solcap_snp_c2_51544	273	69.4656
solcap_snp_c2_51545	273	69.4656
solcap_snp_c2_43152	273	69.4656
solcap_snp_c1_14582	273	69.4656
solcap_snp_c2_4214	273	69.4656
solcap_snp_c2_28007	273	69.4656
solcap_snp_c2_10060	273	69.4656
solcap_snp_c2_2463	272	69.2112
solcap_snp_c1_14647	272	69.2112
solcap_snp_c2_49724	272	69.2112
solcap_snp_c1_2520	272	69.2112
solcap_snp_c1_12152	272	69.2112
solcap_snp_c2_20895	272	69.2112
solcap_snp_c2_2354	272	69.2112
solcap_snp_c1_7325	272	69.2112
solcap_snp_c2_44776	272	69.2112
solcap_snp_c2_44774	272	69.2112
solcap_snp_c1_14280	272	69.2112
solcap_snp_c2_21759	272	69.2112
solcap_snp_c1_5088	272	69.2112
solcap_snp_c1_12377	272	69.2112
solcap_snp_c1_12264	272	69.2112
solcap_snp_c2_20179	272	69.2112
solcap_snp_c1_456	272	69.2112
solcap_snp_c1_3347	272	69.2112
solcap_snp_c2_51390	272	69.2112
solcap_snp_c2_26454	272	69.2112
solcap_snp_c1_3544	272	69.2112
solcap_snp_c2_26826	272	69.2112
solcap_snp_c2_36060	272	69.2112
solcap_snp_c2_55791	272	69.2112
solcap_snp_c2_48864	272	69.2112
solcap_snp_c2_56304	272	69.2112
solcap_snp_c2_38229	272	69.2112
solcap_snp_c2_11712	272	69.2112
solcap_snp_c1_11996	272	69.2112
solcap_snp_c2_57245	272	69.2112
solcap_snp_c2_3158	272	69.2112
solcap_snp_c2_16785	272	69.2112
solcap_snp_c2_42355	272	69.2112
solcap_snp_c2_8662	272	69.2112
solcap_snp_c2_37358	272	69.2112
solcap_snp_c1_2944	272	69.2112
solcap_snp_c2_9047	272	69.2112
solcap_snp_c2_36721	272	69.2112
solcap_snp_c2_54029	272	69.2112
solcap_snp_c1_3012	272	69.2112
solcap_snp_c2_4342	272	69.2112
solcap_snp_c2_35055	272	69.2112
solcap_snp_c1_10855	272	69.2112
solcap_snp_c1_8186	272	69.2112
solcap_snp_c1_10001	272	69.2112
solcap_snp_c2_6615	272	69.2112
solcap_snp_c1_10457	272	69.2112
solcap_snp_c2_18918	272	69.2112
solcap_snp_c2_28481	272	69.2112
solcap_snp_c2_28482	272	69.2112
solcap_snp_c2_33403	272	69.2112
solcap_snp_c2_26938	272	69.2112
solcap_snp_c2_44305	272	69.2112
solcap_snp_c1_13043	272	69.2112
solcap_snp_c2_12786	272	69.2112
solcap_snp_c2_50247	272	69.2112
solcap_snp_c1_16413	272	69.2112
solcap_snp_c2_24747	272	69.2112
solcap_snp_c2_1155	272	69.2112
solcap_snp_c1_7801	272	69.2112
solcap_snp_c2_1305	272	69.2112
solcap_snp_c1_329	272	69.2112
solcap_snp_c2_41725	272	69.2112
solcap_snp_c2_34	272	69.2112
solcap_snp_c2_34197	272	69.2112
solcap_snp_c2_15338	272	69.2112
solcap_snp_c2_49313	272	69.2112
solcap_snp_c2_57161	272	69.2112
solcap_snp_c1_16695	272	69.2112
solcap_snp_c2_27921	272	69.2112
solcap_snp_c2_5356	272	69.2112
solcap_snp_c2_7242	271	68.9567
solcap_snp_c2_56267	271	68.9567
solcap_snp_c2_20803	271	68.9567
solcap_snp_c1_10915	271	68.9567
solcap_snp_c1_12118	271	68.9567
solcap_snp_c2_51806	271	68.9567
solcap_snp_c1_12305	271	68.9567
solcap_snp_c2_41534	271	68.9567
solcap_snp_c2_27271	271	68.9567
solcap_snp_c2_27268	271	68.9567
solcap_snp_c2_55632	271	68.9567
solcap_snp_c2_39191	271	68.9567
solcap_snp_c2_32257	271	68.9567
solcap_snp_c1_4444	271	68.9567
solcap_snp_c2_649	271	68.9567
solcap_snp_c1_171	271	68.9567
solcap_snp_c2_664	271	68.9567
solcap_snp_c2_35350	271	68.9567
solcap_snp_c1_10743	271	68.9567
solcap_snp_c1_11196	271	68.9567
solcap_snp_c1_3346	271	68.9567
solcap_snp_c2_25654	271	68.9567
solcap_snp_c2_18268	271	68.9567
solcap_snp_c2_52800	271	68.9567
solcap_snp_c1_16534	271	68.9567
solcap_snp_c2_12957	271	68.9567
solcap_snp_c1_5209	271	68.9567
solcap_snp_c2_12913	271	68.9567
solcap_snp_c1_8353	271	68.9567
solcap_snp_c1_4454	271	68.9567
solcap_snp_c2_51591	271	68.9567
solcap_snp_c2_42406	271	68.9567
solcap_snp_c2_38163	271	68.9567
solcap_snp_c2_11766	271	68.9567
solcap_snp_c2_8256	271	68.9567
solcap_snp_c2_47649	271	68.9567
solcap_snp_c1_4464	271	68.9567
solcap_snp_c2_23829	271	68.9567
solcap_snp_c2_9247	271	68.9567
solcap_snp_c1_3126	271	68.9567
solcap_snp_c2_3163	271	68.9567
solcap_snp_c2_36456	271	68.9567
solcap_snp_c2_56590	271	68.9567
solcap_snp_c2_31180	271	68.9567
solcap_snp_c2_8661	271	68.9567
solcap_snp_c2_11310	271	68.9567
solcap_snp_c2_11316	271	68.9567
solcap_snp_c2_50259	271	68.9567
solcap_snp_c2_37329	271	68.9567
solcap_snp_c2_57014	271	68.9567
solcap_snp_c1_3011	271	68.9567
solcap_snp_c2_26014	271	68.9567
solcap_snp_c2_28848	271	68.9567
solcap_snp_c2_28167	271	68.9567
solcap_snp_c1_5112	271	68.9567
solcap_snp_c2_26211	271	68.9567
solcap_snp_c1_11562	271	68.9567
solcap_snp_c2_32710	271	68.9567
solcap_snp_c2_57767	271	68.9567
solcap_snp_c1_12162	271	68.9567
solcap_snp_c2_51374	271	68.9567
solcap_snp_c2_4200	271	68.9567
solcap_snp_c2_22040	271	68.9567
solcap_snp_c2_52898	271	68.9567
solcap_snp_c2_51346	271	68.9567
solcap_snp_c2_22049	271	68.9567
solcap_snp_c2_4165	271	68.9567
solcap_snp_c2_14639	271	68.9567
solcap_snp_c1_6556	271	68.9567
solcap_snp_c2_40085	271	68.9567
solcap_snp_c2_27808	271	68.9567
solcap_snp_c2_15535	271	68.9567
solcap_snp_c2_41084	271	68.9567
solcap_snp_c1_7656	271	68.9567
solcap_snp_c2_27926	271	68.9567
solcap_snp_c2_27682	270	68.7023
solcap_snp_c2_9925	270	68.7023
solcap_snp_c2_4904	270	68.7023
solcap_snp_c2_7208	270	68.7023
solcap_snp_c2_17537	270	68.7023
solcap_snp_c2_41887	270	68.7023
solcap_snp_c2_54863	270	68.7023
solcap_snp_c1_10492	270	68.7023
solcap_snp_c2_784	270	68.7023
solcap_snp_c2_35552	270	68.7023
solcap_snp_c2_328	270	68.7023
solcap_snp_c2_644	270	68.7023
solcap_snp_c1_16679	270	68.7023
solcap_snp_c2_648	270	68.7023
solcap_snp_c2_16675	270	68.7023
solcap_snp_c2_49976	270	68.7023
solcap_snp_c1_9268	270	68.7023
solcap_snp_c1_156	270	68.7023
solcap_snp_c1_8069	270	68.7023
solcap_snp_c2_18225	270	68.7023
solcap_snp_c2_34863	270	68.7023
solcap_snp_c2_52890	270	68.7023
solcap_snp_c1_16080	270	68.7023
solcap_snp_c2_12936	270	68.7023
solcap_snp_c1_6748	270	68.7023
solcap_snp_c1_11997	270	68.7023
solcap_snp_c2_56464	270	68.7023
solcap_snp_c2_8999	270	68.7023
solcap_snp_c2_42351	270	68.7023
solcap_snp_c2_9009	270	68.7023
solcap_snp_c2_36710	270	68.7023
solcap_snp_c2_11333	270	68.7023
solcap_snp_c2_11330	270	68.7023
solcap_snp_c2_31585	270	68.7023
solcap_snp_c2_31605	270	68.7023
solcap_snp_c2_31144	270	68.7023
solcap_snp_c2_6601	270	68.7023
solcap_snp_c2_26015	270	68.7023
solcap_snp_c1_7382	270	68.7023
solcap_snp_c1_15485	270	68.7023
solcap_snp_c2_28851	270	68.7023
solcap_snp_c2_42760	270	68.7023
solcap_snp_c2_28176	270	68.7023
solcap_snp_c1_8709	270	68.7023
solcap_snp_c2_28222	270	68.7023
solcap_snp_c2_38667	270	68.7023
solcap_snp_c2_46749	270	68.7023
solcap_snp_c1_822	270	68.7023
solcap_snp_c1_819	270	68.7023
solcap_snp_c2_15796	270	68.7023
solcap_snp_c2_54204	270	68.7023
solcap_snp_c2_16994	270	68.7023
solcap_snp_c2_50849	270	68.7023
solcap_snp_c2_48358	270	68.7023
solcap_snp_c2_23439	270	68.7023
solcap_snp_c2_20714	270	68.7023
solcap_snp_c2_58236	270	68.7023
solcap_snp_c2_20588	270	68.7023
solcap_snp_c2_39082	270	68.7023
solcap_snp_c2_4158	270	68.7023
solcap_snp_c2_43032	270	68.7023
solcap_snp_c1_12178	270	68.7023
solcap_snp_c1_16351	270	68.7023
solcap_snp_c2_3684	270	68.7023
solcap_snp_c1_4378	270	68.7023
solcap_snp_c1_4926	270	68.7023
solcap_snp_c2_3680	270	68.7023
solcap_snp_c2_13594	270	68.7023
solcap_snp_c2_56629	270	68.7023
solcap_snp_c2_23320	270	68.7023
solcap_snp_c1_1985	270	68.7023
solcap_snp_c2_37850	269	68.4478
solcap_snp_c2_27683	269	68.4478
solcap_snp_c2_4864	269	68.4478
solcap_snp_c2_4844	269	68.4478
solcap_snp_c2_19956	269	68.4478
solcap_snp_c1_4745	269	68.4478
solcap_snp_c2_41904	269	68.4478
solcap_snp_c2_41906	269	68.4478
solcap_snp_c1_15974	269	68.4478
solcap_snp_c2_32406	269	68.4478
solcap_snp_c1_12169	269	68.4478
solcap_snp_c2_44777	269	68.4478
solcap_snp_c2_46904	269	68.4478
solcap_snp_c2_47037	269	68.4478
solcap_snp_c1_11202	269	68.4478
solcap_snp_c2_37414	269	68.4478
solcap_snp_c2_20175	269	68.4478
solcap_snp_c2_16680	269	68.4478
solcap_snp_c2_20274	269	68.4478
solcap_snp_c2_55285	269	68.4478
solcap_snp_c2_12953	269	68.4478
solcap_snp_c2_11568	269	68.4478
solcap_snp_c2_5137	269	68.4478
solcap_snp_c1_12447	269	68.4478
solcap_snp_c2_52053	269	68.4478
solcap_snp_c2_46997	269	68.4478
solcap_snp_c2_46002	269	68.4478
solcap_snp_c2_9004	269	68.4478
solcap_snp_c2_12402	269	68.4478
solcap_snp_c2_33226	269	68.4478
solcap_snp_c1_11139	269	68.4478
solcap_snp_c2_42348	269	68.4478
solcap_snp_c2_11334	269	68.4478
solcap_snp_c2_47495	269	68.4478
solcap_snp_c2_11314	269	68.4478
solcap_snp_c2_55700	269	68.4478
solcap_snp_c2_37766	269	68.4478
solcap_snp_c2_32918	269	68.4478
solcap_snp_c2_57408	269	68.4478
solcap_snp_c2_31586	269	68.4478
solcap_snp_c1_10873	269	68.4478
solcap_snp_c2_30612	269	68.4478
solcap_snp_c2_51480	269	68.4478
solcap_snp_c2_31648	269	68.4478
solcap_snp_c2_26006	269	68.4478
solcap_snp_c2_23382	269	68.4478
solcap_snp_c2_18683	269	68.4478
solcap_snp_c2_20577	269	68.4478
solcap_snp_c1_2789	269	68.4478
solcap_snp_c1_7381	269	68.4478
solcap_snp_c2_26165	269	68.4478
solcap_snp_c1_8164	269	68.4478
solcap_snp_c1_14271	269	68.4478
solcap_snp_c2_36731	269	68.4478
solcap_snp_c2_12746	269	68.4478
solcap_snp_c2_19020	269	68.4478
solcap_snp_c1_14108	269	68.4478
solcap_snp_c2_5914	269	68.4478
solcap_snp_c2_57003	269	68.4478
solcap_snp_c1_4271	269	68.4478
solcap_snp_c1_8210	269	68.4478
solcap_snp_c1_11853	269	68.4478
solcap_snp_c2_39083	269	68.4478
solcap_snp_c2_14640	269	68.4478
solcap_snp_c2_1296	269	68.4478
solcap_snp_c2_28697	269	68.4478
solcap_snp_c2_9028	269	68.4478
solcap_snp_c1_3052	269	68.4478
solcap_snp_c1_7	269	68.4478
solcap_snp_c1_6964	269	68.4478
solcap_snp_c2_53684	269	68.4478
solcap_snp_c1_9499	269	68.4478
solcap_snp_c2_31444	269	68.4478
solcap_snp_c2_46858	269	68.4478
solcap_snp_c2_30296	269	68.4478
solcap_snp_c2_18855	269	68.4478
solcap_snp_c1_14767	269	68.4478
solcap_snp_c2_4845	268	68.1934
solcap_snp_c2_55618	268	68.1934
solcap_snp_c2_50011	268	68.1934
solcap_snp_c2_42570	268	68.1934
solcap_snp_c2_35810	268	68.1934
solcap_snp_c1_12354	268	68.1934
solcap_snp_c2_765	268	68.1934
solcap_snp_c2_736	268	68.1934
solcap_snp_c1_7964	268	68.1934
solcap_snp_c1_4192	268	68.1934
solcap_snp_c1_13911	268	68.1934
solcap_snp_c2_32244	268	68.1934
solcap_snp_c2_52815	268	68.1934
solcap_snp_c2_20170	268	68.1934
solcap_snp_c2_55276	268	68.1934
solcap_snp_c1_8036	268	68.1934
solcap_snp_c1_11979	268	68.1934
solcap_snp_c2_16679	268	68.1934
solcap_snp_c2_11269	268	68.1934
solcap_snp_c1_7132	268	68.1934
solcap_snp_c2_54288	268	68.1934
solcap_snp_c2_54530	268	68.1934
solcap_snp_c2_52494	268	68.1934
solcap_snp_c1_3515	268	68.1934
solcap_snp_c2_26812	268	68.1934
solcap_snp_c1_14442	268	68.1934
solcap_snp_c2_52887	268	68.1934
solcap_snp_c1_15983	268	68.1934
solcap_snp_c2_12959	268	68.1934
solcap_snp_c1_1874	268	68.1934
solcap_snp_c1_12003	268	68.1934
solcap_snp_c2_47648	268	68.1934
solcap_snp_c2_33892	268	68.1934
solcap_snp_c1_10109	268	68.1934
solcap_snp_c2_32894	268	68.1934
solcap_snp_c2_51757	268	68.1934
solcap_snp_c1_11275	268	68.1934
solcap_snp_c2_50221	268	68.1934
solcap_snp_c2_56059	268	68.1934
solcap_snp_c2_6622	268	68.1934
solcap_snp_c2_38900	268	68.1934
solcap_snp_c2_33429	268	68.1934
solcap_snp_c2_31354	268	68.1934
solcap_snp_c2_27485	268	68.1934
solcap_snp_c2_30293	268	68.1934
solcap_snp_c2_34565	268	68.1934
solcap_snp_c2_47921	268	68.1934
solcap_snp_c2_30037	268	68.1934
solcap_snp_c2_8167	268	68.1934
solcap_snp_c2_49246	268	68.1934
solcap_snp_c1_4248	268	68.1934
solcap_snp_c2_27003	268	68.1934
solcap_snp_c2_1157	268	68.1934
solcap_snp_c1_13524	268	68.1934
solcap_snp_c2_45606	268	68.1934
solcap_snp_c2_45611	268	68.1934
solcap_snp_c2_46146	268	68.1934
solcap_snp_c1_13682	268	68.1934
solcap_snp_c2_31472	268	68.1934
solcap_snp_c2_50332	268	68.1934
solcap_snp_c2_44634	268	68.1934
solcap_snp_c1_5716	268	68.1934
solcap_snp_c2_32467	268	68.1934
solcap_snp_c2_53931	268	68.1934
solcap_snp_c2_7958	268	68.1934
solcap_snp_c1_9430	267	67.9389
solcap_snp_c2_14608	267	67.9389
solcap_snp_c1_3227	267	67.9389
solcap_snp_c2_36629	267	67.9389
solcap_snp_c2_27899	267	67.9389
solcap_snp_c1_2531	267	67.9389
solcap_snp_c1_6518	267	67.9389
solcap_snp_c2_49042	267	67.9389
solcap_snp_c2_14492	267	67.9389
solcap_snp_c2_7549	267	67.9389
solcap_snp_c2_30950	267	67.9389
solcap_snp_c2_11584	267	67.9389
solcap_snp_c2_7422	267	67.9389
solcap_snp_c2_42169	267	67.9389
solcap_snp_c2_47096	267	67.9389
solcap_snp_c1_15782	267	67.9389
solcap_snp_c2_1688	267	67.9389
solcap_snp_c2_20077	267	67.9389
solcap_snp_c2_324	267	67.9389
solcap_snp_c2_5256	267	67.9389
solcap_snp_c2_42306	267	67.9389
solcap_snp_c2_11260	267	67.9389
solcap_snp_c2_11549	267	67.9389
solcap_snp_c2_26843	267	67.9389
solcap_snp_c2_23596	267	67.9389
solcap_snp_c2_45522	267	67.9389
solcap_snp_c2_23804	267	67.9389
solcap_snp_c1_11998	267	67.9389
solcap_snp_c2_23843	267	67.9389
solcap_snp_c2_37692	267	67.9389
solcap_snp_c2_49666	267	67.9389
solcap_snp_c2_53250	267	67.9389
solcap_snp_c2_32919	267	67.9389
solcap_snp_c2_9202	267	67.9389
solcap_snp_c1_7041	267	67.9389
solcap_snp_c1_7040	267	67.9389
solcap_snp_c2_8663	267	67.9389
solcap_snp_c2_9038	267	67.9389
solcap_snp_c2_43116	267	67.9389
solcap_snp_c2_25216	267	67.9389
solcap_snp_c1_6240	267	67.9389
solcap_snp_c2_23075	267	67.9389
solcap_snp_c2_36833	267	67.9389
solcap_snp_c2_36859	267	67.9389
solcap_snp_c1_8764	267	67.9389
solcap_snp_c2_33405	267	67.9389
solcap_snp_c2_29280	267	67.9389
solcap_snp_c2_33772	267	67.9389
solcap_snp_c1_13116	267	67.9389
solcap_snp_c2_2826	267	67.9389
solcap_snp_c2_29286	267	67.9389
solcap_snp_c1_6138	267	67.9389
solcap_snp_c2_29498	267	67.9389
solcap_snp_c1_516	267	67.9389
solcap_snp_c2_44298	267	67.9389
solcap_snp_c2_33771	267	67.9389
solcap_snp_c2_53914	267	67.9389
solcap_snp_c2_2122	267	67.9389
solcap_snp_c2_2842	267	67.9389
solcap_snp_c1_2686	267	67.9389
solcap_snp_c1_14174	267	67.9389
solcap_snp_c2_57849	267	67.9389
solcap_snp_c1_6130	267	67.9389
solcap_snp_c2_19437	267	67.9389
solcap_snp_c1_8380	267	67.9389
solcap_snp_c1_5713	267	67.9389
solcap_snp_c1_8549	267	67.9389
solcap_snp_c2_39035	267	67.9389
solcap_snp_c1_14676	267	67.9389
solcap_snp_c1_11535	267	67.9389
solcap_snp_c2_39868	267	67.9389
solcap_snp_c2_31579	267	67.9389
solcap_snp_c2_49310	267	67.9389
solcap_snp_c2_43865	267	67.9389
solcap_snp_c2_32954	267	67.9389
solcap_snp_c2_24534	267	67.9389
solcap_snp_c1_15034	267	67.9389
solcap_snp_c1_11308	266	67.6845
solcap_snp_c1_9428	266	67.6845
solcap_snp_c2_7007	266	67.6845
solcap_snp_c1_11769	266	67.6845
solcap_snp_c2_4910	266	67.6845
solcap_snp_c1_13293	266	67.6845
solcap_snp_c2_38404	266	67.6845
solcap_snp_c1_10924	266	67.6845
solcap_snp_c2_54797	266	67.6845
solcap_snp_c1_12509	266	67.6845
solcap_snp_c2_813	266	67.6845
solcap_snp_c1_12345	266	67.6845
solcap_snp_c1_11581	266	67.6845
solcap_snp_c2_49495	266	67.6845
solcap_snp_c2_30730	266	67.6845
solcap_snp_c2_51389	266	67.6845
solcap_snp_c1_16513	266	67.6845
solcap_snp_c2_45698	266	67.6845
solcap_snp_c1_6411	266	67.6845
solcap_snp_c1_15760	266	67.6845
solcap_snp_c2_10797	266	67.6845
solcap_snp_c2_40821	266	67.6845
solcap_snp_c2_51473	266	67.6845
solcap_snp_c2_50231	266	67.6845
solcap_snp_c2_49385	266	67.6845
solcap_snp_c2_27563	266	67.6845
solcap_snp_c2_58126	266	67.6845
solcap_snp_c2_8652	266	67.6845
solcap_snp_c2_42346	266	67.6845
solcap_snp_c2_9002	266	67.6845
solcap_snp_c2_37756	266	67.6845
solcap_snp_c1_11276	266	67.6845
solcap_snp_c2_53053	266	67.6845
solcap_snp_c1_10932	266	67.6845
solcap_snp_c2_12404	266	67.6845
solcap_snp_c2_45157	266	67.6845
solcap_snp_c2_19746	266	67.6845
solcap_snp_c2_28476	266	67.6845
solcap_snp_c2_2757	266	67.6845
solcap_snp_c2_34709	266	67.6845
solcap_snp_c2_28641	266	67.6845
solcap_snp_c1_15756	266	67.6845
solcap_snp_c2_19951	266	67.6845
solcap_snp_c2_19940	266	67.6845
solcap_snp_c2_2850	266	67.6845
solcap_snp_c2_34117	266	67.6845
solcap_snp_c1_5710	266	67.6845
solcap_snp_c2_19432	266	67.6845
solcap_snp_c2_29283	266	67.6845
solcap_snp_c2_30907	266	67.6845
solcap_snp_c2_34634	266	67.6845
solcap_snp_c2_30288	266	67.6845
solcap_snp_c1_15045	266	67.6845
solcap_snp_c1_8566	266	67.6845
solcap_snp_c2_13180	266	67.6845
solcap_snp_c2_27635	266	67.6845
solcap_snp_c2_23431	266	67.6845
solcap_snp_c2_49017	266	67.6845
solcap_snp_c2_33008	266	67.6845
solcap_snp_c1_4925	266	67.6845
solcap_snp_c1_15657	266	67.6845
solcap_snp_c2_37185	266	67.6845
solcap_snp_c2_56243	266	67.6845
solcap_snp_c1_6643	266	67.6845
solcap_snp_c2_6108	266	67.6845
solcap_snp_c2_22219	266	67.6845
solcap_snp_c2_13613	266	67.6845
solcap_snp_c2_15330	266	67.6845
solcap_snp_c2_4978	266	67.6845
solcap_snp_c2_56627	266	67.6845
solcap_snp_c2_27677	265	67.43
solcap_snp_c2_49476	265	67.43
solcap_snp_c1_10930	265	67.43
solcap_snp_c2_35220	265	67.43
solcap_snp_c2_735	265	67.43
solcap_snp_c1_15333	265	67.43
solcap_snp_c2_50372	265	67.43
solcap_snp_c1_11840	265	67.43
solcap_snp_c1_11985	265	67.43
solcap_snp_c2_18463	265	67.43
solcap_snp_c1_15343	265	67.43
solcap_snp_c2_52811	265	67.43
solcap_snp_c1_10180	265	67.43
solcap_snp_c2_16744	265	67.43
solcap_snp_c1_13085	265	67.43
solcap_snp_c2_52066	265	67.43
solcap_snp_c2_23831	265	67.43
solcap_snp_c2_46171	265	67.43
solcap_snp_c2_4578	265	67.43
solcap_snp_c2_6606	265	67.43
solcap_snp_c2_9375	265	67.43
solcap_snp_c2_18894	265	67.43
solcap_snp_c2_18895	265	67.43
solcap_snp_c2_51053	265	67.43
solcap_snp_c1_6142	265	67.43
solcap_snp_c2_8169	265	67.43
solcap_snp_c1_8297	265	67.43
solcap_snp_c2_42290	265	67.43
solcap_snp_c2_29478	265	67.43
solcap_snp_c2_50153	265	67.43
solcap_snp_c1_15044	265	67.43
solcap_snp_c2_2837	265	67.43
solcap_snp_c2_34109	265	67.43
solcap_snp_c1_6136	265	67.43
solcap_snp_c2_19426	265	67.43
solcap_snp_c2_29284	265	67.43
solcap_snp_c1_6131	265	67.43
solcap_snp_c1_15689	265	67.43
solcap_snp_c2_34564	265	67.43
solcap_snp_c2_3984	265	67.43
solcap_snp_c1_13683	265	67.43
solcap_snp_c2_63	265	67.43
solcap_snp_c2_53683	265	67.43
solcap_snp_c1_2162	265	67.43
solcap_snp_c2_34780	265	67.43
solcap_snp_c2_17613	265	67.43
solcap_snp_c1_14197	265	67.43
solcap_snp_c2_14365	264	67.1756
solcap_snp_c2_4799	264	67.1756
solcap_snp_c1_9587	264	67.1756
solcap_snp_c1_1638	264	67.1756
solcap_snp_c2_5077	264	67.1756
solcap_snp_c1_1847	264	67.1756
solcap_snp_c2_9908	264	67.1756
solcap_snp_c2_53075	264	67.1756
solcap_snp_c2_14467	264	67.1756
solcap_snp_c2_20506	264	67.1756
solcap_snp_c1_4881	264	67.1756
solcap_snp_c2_30940	264	67.1756
solcap_snp_c2_17400	264	67.1756
solcap_snp_c2_45323	264	67.1756
solcap_snp_c1_13236	264	67.1756
solcap_snp_c2_46898	264	67.1756
solcap_snp_c2_57349	264	67.1756
solcap_snp_c2_25560	264	67.1756
solcap_snp_c1_7133	264	67.1756
solcap_snp_c2_52203	264	67.1756
solcap_snp_c2_55772	264	67.1756
solcap_snp_c1_8316	264	67.1756
solcap_snp_c2_55793	264	67.1756
solcap_snp_c2_10566	264	67.1756
solcap_snp_c1_11211	264	67.1756
solcap_snp_c2_33536	264	67.1756
solcap_snp_c2_23842	264	67.1756
solcap_snp_c2_47660	264	67.1756
solcap_snp_c1_15755	264	67.1756
solcap_snp_c2_47002	264	67.1756
solcap_snp_c1_15484	264	67.1756
solcap_snp_c2_28849	264	67.1756
solcap_snp_c1_482	264	67.1756
solcap_snp_c2_18922	264	67.1756
solcap_snp_c2_52857	264	67.1756
solcap_snp_c1_15451	264	67.1756
solcap_snp_c1_11442	264	67.1756
solcap_snp_c2_15818	264	67.1756
solcap_snp_c2_50150	264	67.1756
solcap_snp_c2_34110	264	67.1756
solcap_snp_c2_27715	264	67.1756
solcap_snp_c2_19556	264	67.1756
solcap_snp_c2_13177	264	67.1756
solcap_snp_c2_3737	264	67.1756
solcap_snp_c2_49309	264	67.1756
solcap_snp_c2_6185	264	67.1756
solcap_snp_c2_56633	264	67.1756
solcap_snp_c2_56631	264	67.1756
solcap_snp_c2_56632	264	67.1756
solcap_snp_c2_49306	264	67.1756
solcap_snp_c2_49316	264	67.1756
solcap_snp_c2_48687	264	67.1756
solcap_snp_c2_4905	263	66.9211
solcap_snp_c1_3234	263	66.9211
solcap_snp_c2_31820	263	66.9211
solcap_snp_c2_27918	263	66.9211
solcap_snp_c2_12126	263	66.9211
solcap_snp_c2_37820	263	66.9211
solcap_snp_c2_43926	263	66.9211
solcap_snp_c2_6713	263	66.9211
solcap_snp_c2_20500	263	66.9211
solcap_snp_c1_15178	263	66.9211
solcap_snp_c2_15749	263	66.9211
solcap_snp_c2_4358	263	66.9211
solcap_snp_c2_56077	263	66.9211
solcap_snp_c1_7882	263	66.9211
solcap_snp_c2_49970	263	66.9211
solcap_snp_c2_21867	263	66.9211
solcap_snp_c2_12921	263	66.9211
solcap_snp_c1_12945	263	66.9211
solcap_snp_c1_7029	263	66.9211
solcap_snp_c2_35902	263	66.9211
solcap_snp_c1_6997	263	66.9211
solcap_snp_c2_16777	263	66.9211
solcap_snp_c2_39626	263	66.9211
solcap_snp_c2_9377	263	66.9211
solcap_snp_c2_26003	263	66.9211
solcap_snp_c2_28903	263	66.9211
solcap_snp_c2_9359	263	66.9211
solcap_snp_c1_6140	263	66.9211
solcap_snp_c2_32677	263	66.9211
solcap_snp_c1_2687	263	66.9211
solcap_snp_c2_47923	263	66.9211
solcap_snp_c1_10384	263	66.9211
solcap_snp_c1_15260	263	66.9211
solcap_snp_c1_11867	263	66.9211
solcap_snp_c2_13133	263	66.9211
solcap_snp_c2_44816	263	66.9211
solcap_snp_c1_4238	263	66.9211
solcap_snp_c2_12770	263	66.9211
solcap_snp_c2_44804	263	66.9211
solcap_snp_c2_54139	263	66.9211
solcap_snp_c2_1898	263	66.9211
solcap_snp_c2_49809	263	66.9211
solcap_snp_c2_37201	263	66.9211
solcap_snp_c1_6148	263	66.9211
solcap_snp_c2_3255	263	66.9211
solcap_snp_c2_23255	263	66.9211
solcap_snp_c1_2484	262	66.6667
solcap_snp_c2_37816	262	66.6667
solcap_snp_c2_14704	262	66.6667
solcap_snp_c2_14794	262	66.6667
solcap_snp_c2_27878	262	66.6667
solcap_snp_c2_36608	262	66.6667
solcap_snp_c1_9356	262	66.6667
solcap_snp_c2_43350	262	66.6667
solcap_snp_c2_16362	262	66.6667
solcap_snp_c1_378	262	66.6667
solcap_snp_c2_17218	262	66.6667
solcap_snp_c2_1556	262	66.6667
solcap_snp_c1_10196	262	66.6667
solcap_snp_c2_39804	262	66.6667
solcap_snp_c2_33537	262	66.6667
solcap_snp_c2_36388	262	66.6667
solcap_snp_c2_56794	262	66.6667
solcap_snp_c2_35051	262	66.6667
solcap_snp_c1_10461	262	66.6667
solcap_snp_c2_26040	262	66.6667
solcap_snp_c2_28550	262	66.6667
solcap_snp_c1_9777	262	66.6667
solcap_snp_c2_19942	262	66.6667
solcap_snp_c2_51052	262	66.6667
solcap_snp_c2_44274	262	66.6667
solcap_snp_c1_16414	262	66.6667
solcap_snp_c2_13304	262	66.6667
solcap_snp_c1_7190	262	66.6667
solcap_snp_c2_44269	262	66.6667
solcap_snp_c1_4000	262	66.6667
solcap_snp_c2_33683	262	66.6667
solcap_snp_c2_51812	261	66.4122
solcap_snp_c1_14089	261	66.4122
solcap_snp_c2_40112	261	66.4122
solcap_snp_c1_3255	261	66.4122
solcap_snp_c2_5039	261	66.4122
solcap_snp_c1_1645	261	66.4122
[truncated: 1,979 more rows]
