# Supplementary material for: Analysis of genetic diversity and population structure among cultivated potato clones from Korea and global breeding programs
Source: Sci Rep. 2022 Jun 21;12:10462. doi: 10.1038/s41598-022-12874-2 (PMC9213424; doi:10.1038/s41598-022-12874-2)
Supplement: Supplementary file 14 — Supplementary Information 14. [file 41598_2022_12874_MOESM14_ESM.xlsx]

## Sheet: Table S13-1
	Table S13-1. Clones used for selection signatures analysis
country	clone
KR	ArirangNo.1
KR	ORyun
KR	PungNong
KR	HongJiSeul_Psf
KR	DaeKwan1-143
KR	SuSeon
KR	ArirangNo.2
KR	Daekwan2-66
KR	Hichip
KR	Daekwan2-67
KR	Daekwan2-68
KR	Daekwan2-69
KR	Suji
KR	EarlyFri
KR	Jaekyo-P-14
KR	Jaekyo-P-15
KR	ManGang
KR	GangSeon
KR	TamNa
KR	Daekwan1-152
KR	Daekwan1-153
KR	Daekwan1-158
KR	GoldenBall
KR	Daekwan1-159
KR	GoldenEgg
KR	Daekwan1-160
KR	Daekwan2-56
KR	Daekwan1-139
KR	Daekwan2-57
KR	Daekwan1-144
KR	Daekwan2-58
KR	Daekwan1-145
KR	Daekwan2-60
KR	Daekwan1-146
KR	Daekwan2-62
KR	Daekwan1-148
KR	Daekwan2-63
KR	Daekwan1-149
KR	Daekwan2-65
KR	HongSeon
KR	DooBaek
KR	Daeji
KR	JaYoung
KR	Sepoong
KR	SuMi
KR	JinSeon
KR	Gemchip
KR	JoWon
KR	ChuBaek
KR	HongYoung
KR	JoPoong
KR	SeoHong
KR	HaRyeong
KR	DaeSeo
KR	GoUn
KR	SinNamJak
KR	DaeGwang
KR	ChuGang
KR	Daekwan1-129
KR	NamJak
KR	NamSeon
KR	ChuDong
KR	Daekwan2-41
KR	ChuYoung
KR	EunSeon
KR	BangUl
KR	SaeBong
KR	JeSeo
KR	DaMi
KR	GeumSeon
KR	JungMo9001
KR	Daekwan1-123
US	AlpineRusset
US	BeaconChipper
US	BlazerRusset
US	CentennialRusset
US	Chieftain
US	Chipeta
US	Chippewa
US	ClassicRusset
US	ClearwaterRusset
US	DakotaCrisp
US	DakotaDiamond
US	DakotaJewel
US	DarkRedNorland
US	Defender
US	Denali
US	Eramosa
US	Eva
US	FreedomRusset
US	GarnetChile
US	GemStarRusset
US	Katahdin
US	Kennebec
US	KeukaGold
US	KlamathRusset
US	Langlade
US	Lehigh
US	Lelah
US	Liberator
US	MaineChip
US	Marcy
US	MichiganPurple
US	Monona
US	Monticello
US	Nicolet
US	Norchip
US	Northstar
US	NorValley
US	Norwis
US	Ontario
US	PeterWilcox
US	Pike
US	PrinceHairy
US	PurplePeruvian
US	RangerRusset
US	Reba
US	ReevesKingpin
US	Rideau
US	Salem
US	SierraGold
US	SilvertonRusset
US	Snowden
US	UmatillaRusset
US	VillettaRose
US	WallowaRusset
US	WesternRusset
US	WhitePearl
US	Willamette
US	YukonGem
US	YukonGold
US	ACBrador
US	AdirondackBlue
US	Alturas
US	BannockRusset
US	Boulder
US	Cascade
US	DakotaPearl
US	EarlyRose
US	Elba
US	Exploits
US	GreenMountain
US	IdaRose
US	IncaGold
US	JacquelineLee
US	MegaChip
US	MountainRose
US	Missaukee
US	NorDonna
US	KingHarry
US	Waneta
US	PurpleMajesty
US	RochdaleGold-Doree
US	TrailBlazerRusset
US	Rosa
US	Sebago
US	Tundra
US	Andover
US	CanelaRusset
US	GrandFalls
US	HighlandRusset
US	IvoryCrisp
US	LaChipper
US	Modoc
US	Kalkaska
US	RedMaria
US	Lamoka
US	Winema
US	YankeeChipper
US	RussetBurbank
US	Atlantic
US	Superior
US	RioGrandeRusset
US	PremierRusset
US	Wauseon
US	Lenape
JP	Norin1
JP	Eniwa
JP	Yukijiro
JP	Chijiwa
JP	Hokkai-aka
JP	Shiretoko
JP	Bihoro
JP	Tarumae
JP	Dejima
JP	Waseshiro
JP	Toyoshiro
JP	Norin2
JP	Setoyutaka
JP	Hatsufubuki
JP	Hokkaikogane
JP	Konafubuki
JP	Toyo-akari
JP	Meihou
JP	Kita-akari
JP	Ezo-akari
JP	Touya
JP	Chitose
JP	Musamaru
JP	Beni-akari
JP	Sakurafubuki
JP	Aino-aka
JP	Sayaka
JP	EarlyStarch
JP	Hanashibetsu
JP	Fugenmaru
JP	StarQueen
JP	Tokachikogane
JP	Oojiro
JP	Yukirasha
JP	Haru-akari
JP	InkaPurple
JP	InkaRed
JP	Natsufubuki
JP	Aiyutaka
JP	StarRuby
JP	Kitamurasaki
JP	SnowMarch
JP	Unzen
JP	Okhotsk-chip
JP	Ranran-chip
JP	Yukitsubura
JP	Koganemaru
JP	NorthernRuby
JP	ShadowQueen
JP	Saya-akane
JP	Haruka
JP	Konayuki
JP	Tachibana
JP	Piruka
JP	Hikaru
JP	Kitakamui
JP	RedMoon
JP	WhiteFlyer
JP	NorthChip
JP	Kitahime
JP	TokachiPirika
JP	Yoraku
JP	Benimaru
JP	Inca-no-hoshi
JP	Hokkai50
JP	Saikai35
JP	Bifukeni
JP	Nemuromurasaki
JP	Myojo
JP	DragonRed
JP	Rishiri
JP	LilasChip
JP	Kintoki-imo
JP	Kobo-imo
JP	Seinaiji-ki-imo
JP	Shizuki
JP	Konahime
JP	PearlStarch
JP	Poroshiri
JP	Shimara
JP	Akanekaze
JP	Kitamusashi
JP	Konayutaka
JP	Sanjyumaru
JP	10H17
JP	Harimaru
JP	NagasakiKogane
	KR: Korea
	JP; Japan
	US; the United States

## Sheet: Table S13-2
	Table S13-2. SNP loci under selection identified by iHS and XP-EHH approaches.
No	marker	CHR	POSITION	XPEHH_sk_us	LOGPVALUE			PCadapt			PCadapt
1	solcap_snp_c1_2681	chr04	48003427	3.58949	3.47974		3	solcap_snp_c2_33913			solcap_snp_c2_29435
2	solcap_snp_c1_5209	chr04	48610397	3.99204	4.18372		4	solcap_snp_c2_48491			solcap_snp_c2_29090
3	solcap_snp_c2_16720	chr04	48815596	4.98099	6.19887		6	solcap_snp_c2_29090			solcap_snp_c1_11804	xpehh.sk_jp
4	solcap_snp_c2_16722	chr04	48815750	5.35146	7.05926		8	solcap_snp_c2_52656			solcap_snp_c2_34762
5	solcap_snp_c2_16712	chr04	48922939	5.37573	7.11763		9	solcap_snp_c1_6006			solcap_snp_c1_8631
6	solcap_snp_c2_16718	chr04	49159890	5.76666	8.09228		10	solcap_snp_c1_1954			solcap_snp_c2_34199
7	solcap_snp_c2_16744	chr04	49474555	5.88195	8.39205		16	solcap_snp_c1_7515			solcap_snp_c2_25362
8	solcap_snp_c1_14442	chr04	50326084	4.80519	5.81078		19	solcap_snp_c2_17793			solcap_snp_c2_24536
9	solcap_snp_c1_16534	chr04	50439613	4.40965	4.9849		21	solcap_snp_c2_30171			solcap_snp_c1_8642
10	solcap_snp_c2_39856	chr04	50676447	3.50267	3.33666		23	solcap_snp_c2_21654			solcap_snp_c2_40294
11	solcap_snp_c2_6606	chr07	10651343	3.30786	3.02681		32	solcap_snp_c2_51626			solcap_snp_c1_14663
12	solcap_snp_c2_6607	chr07	10651355	3.38582	3.14895		35	solcap_snp_c1_13186			solcap_snp_c2_2943
13	solcap_snp_c2_6608	chr07	10651704	4.10517	4.39361		36	solcap_snp_c2_25211			solcap_snp_c1_2658
14	solcap_snp_c2_6615	chr07	10836316	4.0957	4.37582		37	solcap_snp_c2_46915			solcap_snp_c1_4885
15	solcap_snp_c2_3948	chr09	4793518	3.29187	3.00208		53	solcap_snp_c2_25362			solcap_snp_c2_27682
16	solcap_snp_c2_3949	chr09	4793719	3.32237	3.04936		55	solcap_snp_c2_42189			solcap_snp_c2_14843
17	solcap_snp_c1_4271	chr09	6389488	3.73326	3.72351		62	solcap_snp_c1_13189			solcap_snp_c2_1719
18	solcap_snp_c2_13242	chr09	6414137	3.89111	4.00092		64	solcap_snp_c2_38935			solcap_snp_c2_387
19	solcap_snp_c2_13211	chr09	6538771	3.41728	3.19894		66	solcap_snp_c2_54104			solcap_snp_c2_25653
20	solcap_snp_c1_4248	chr09	6577412	3.65478	3.58939		67	solcap_snp_c1_14211			solcap_snp_c2_51470
21	solcap_snp_c2_13194	chr09	6579975	3.6448	3.57252		68	solcap_snp_c2_41975			solcap_snp_c2_51637
22	solcap_snp_c2_13188	chr09	6599502	3.35067	3.09358		69	solcap_snp_c2_52087			solcap_snp_c2_26793
23	solcap_snp_c1_4076	chr09	45953920	3.3133	3.03526		76	solcap_snp_c1_2661			solcap_snp_c1_6815
24	solcap_snp_c1_7801	chr10	4662747	3.40051	3.17224		103	solcap_snp_c2_17927			solcap_snp_c2_8517
25	solcap_snp_c1_7803	chr10	4663315	3.34394	3.08303		106	solcap_snp_c2_26376			solcap_snp_c2_8512
26	solcap_snp_c2_42733	chr10	5182178	3.87834	3.9781		110	solcap_snp_c2_19430			solcap_snp_c1_15982
27	solcap_snp_c2_38283	chr10	43600193	3.30239	3.01835		113	solcap_snp_c2_57587			solcap_snp_c2_29851
28	solcap_snp_c2_56320	chr11	38030982	-3.63695	3.55926		125	solcap_snp_c2_7602			solcap_snp_c2_23389
29	solcap_snp_c2_49808	chr11	38102798	-4.35796	4.88179		131	solcap_snp_c1_12445			solcap_snp_c1_4237
30	solcap_snp_c2_49809	chr11	38102880	-3.87698	3.97567		132	solcap_snp_c2_42452			solcap_snp_c2_10960
31	solcap_snp_c2_49812	chr11	38103972	-3.89792	4.01312		145	solcap_snp_c2_55034			solcap_snp_c1_13786
	marker	CHR	POSITION	XPEHH_sk_jp	LOGPVALUE		160	solcap_snp_c1_500
32	solcap_snp_c2_32406	chr02	22501415	-3.32534	3.05399		163	solcap_snp_c2_10690
33	solcap_snp_c2_26797	chr04	9524613	4.499	5.16574		164	solcap_snp_c2_18872
34	solcap_snp_c2_26799	chr04	9525263	4.8541	5.91744		175	solcap_snp_c2_11211
35	solcap_snp_c2_26800	chr04	9525295	4.66488	5.51033		177	solcap_snp_c2_29112
36	solcap_snp_c2_26801	chr04	9525367	4.23621	4.64335		197	solcap_snp_c2_49848
37	solcap_snp_c2_26802	chr04	9525557	3.84387	3.91683		212	solcap_snp_c1_16212
38	solcap_snp_c2_16722	chr04	48815750	3.36335	3.11349		220	solcap_snp_c1_14663
39	solcap_snp_c2_16712	chr04	48922939	3.52222	3.36861		221	solcap_snp_c1_10593
40	solcap_snp_c2_16718	chr04	49159890	3.61838	3.52805		230	solcap_snp_c2_7328
41	solcap_snp_c2_16744	chr04	49474555	3.59144	3.483		239	solcap_snp_c1_16234
42	solcap_snp_c1_14442	chr04	50326084	3.76903	3.78547		251	solcap_snp_c2_5307
43	solcap_snp_c1_16534	chr04	50439613	3.57579	3.45696		259	solcap_snp_c2_54456
44	solcap_snp_c2_39856	chr04	50676447	3.5476	3.41033		260	solcap_snp_c2_53737
45	solcap_snp_c2_39847	chr04	50884547	3.49561	3.32515		261	solcap_snp_c1_8173
46	solcap_snp_c2_39848	chr04	50884571	3.33619	3.07092		273	solcap_snp_c2_39593
47	solcap_snp_c1_4271	chr09	6389488	3.36531	3.11657		294	solcap_snp_c2_49638
48	solcap_snp_c2_13242	chr09	6414137	3.50401	3.33884		301	solcap_snp_c2_13211
49	solcap_snp_c1_4248	chr09	6577412	3.29634	3.00898		307	solcap_snp_c2_3943
50	solcap_snp_c2_13194	chr09	6579975	3.28757	2.99544		312	solcap_snp_c2_38247
51	solcap_snp_c1_13006	chr10	4043034	3.29664	3.00945		327	solcap_snp_c2_29468
52	solcap_snp_c2_24711	chr10	4449324	3.41361	3.19308		334	solcap_snp_c2_39810
53	solcap_snp_c2_42733	chr10	5182178	3.63167	3.55037		336	solcap_snp_c2_57300
54	solcap_snp_c1_11804	chr10	5992298	3.87205	3.96688		337	solcap_snp_c1_4282
	marker	CHR	POSITION	iHS_sk	LOGPVALUE		342	solcap_snp_c1_14577
55	solcap_snp_c1_9292	chr03	36528674	-4.45755	5.08144		360	solcap_snp_c1_11556
56	solcap_snp_c1_5209	chr04	48610397	3.59209	3.48408		363	solcap_snp_c2_26238
57	solcap_snp_c2_16712	chr04	48922939	3.28461	2.99087		364	solcap_snp_c2_30160
58	solcap_snp_c2_16718	chr04	49159890	3.46569	3.27665		398	solcap_snp_c2_55722
59	solcap_snp_c2_27648	chr09	45197297	-3.43108	3.22099		418	solcap_snp_c2_26793
60	solcap_snp_c2_12758	chr09	45788396	3.29522	3.00725		424	solcap_snp_c2_9892
61	solcap_snp_c1_4076	chr09	45953920	-4.20422	4.58173		435	solcap_snp_c2_24535
62	solcap_snp_c1_4078	chr09	46078957	3.30239	3.01835		436	solcap_snp_c2_24536
63	solcap_snp_c1_4371	chr11	36021604	-3.39616	3.16534		460	solcap_snp_c1_15700
64	solcap_snp_c1_4378	chr11	36244998	4.07705	4.34093		497	solcap_snp_c2_45811
65	solcap_snp_c2_13613	chr11	36480553	-3.92001	4.05284		500	solcap_snp_c1_8631
66	solcap_snp_c2_13627	chr11	36543908	3.63824	3.56145		508	solcap_snp_c2_31156
67	solcap_snp_c2_13632	chr11	36545905	3.79173	3.82506		518	solcap_snp_c2_17667
68	solcap_snp_c2_13636	chr11	36652714	3.29522	3.00725		519	solcap_snp_c2_28012
69	solcap_snp_c2_51546	chr11	37281500	3.79173	3.82506		521	solcap_snp_c1_4175
70	solcap_snp_c2_49808	chr11	38102798	3.62293	3.53569		526	solcap_snp_c2_23389
							548	solcap_snp_c2_8512
							550	solcap_snp_c2_40290
							553	solcap_snp_c1_4502
							557	solcap_snp_c2_53918
							559	solcap_snp_c2_12954
							572	solcap_snp_c2_46427
							573	solcap_snp_c2_8510
							578	solcap_snp_c1_12825
							617	solcap_snp_c1_11804
							651	solcap_snp_c2_23250
							663	solcap_snp_c2_28212
							668	solcap_snp_c1_10668
							675	solcap_snp_c2_34199
							689	solcap_snp_c1_6127
							692	solcap_snp_c2_38243
							694	solcap_snp_c1_13125
							703	solcap_snp_c2_18221
							705	solcap_snp_c2_26884
							711	solcap_snp_c1_8982
							712	solcap_snp_c2_14930
							730	solcap_snp_c2_56052
							742	solcap_snp_c2_5850
							749	solcap_snp_c2_34195
							761	solcap_snp_c2_36706
							762	solcap_snp_c2_38704
							771	solcap_snp_c2_11490
							777	solcap_snp_c2_39031
							802	solcap_snp_c1_10252
							806	solcap_snp_c2_54613
							810	solcap_snp_c2_34194
							820	solcap_snp_c1_10939
							840	solcap_snp_c2_29435
							850	solcap_snp_c1_10938
							854	solcap_snp_c2_46431
							863	solcap_snp_c2_394
							874	solcap_snp_c2_20501
							895	solcap_snp_c2_52196
							909	solcap_snp_c2_34193
							935	solcap_snp_c2_2463
							947	solcap_snp_c1_6332
							953	solcap_snp_c2_12420
							977	solcap_snp_c2_18922
							980	solcap_snp_c2_27682
							988	solcap_snp_c2_17631
							990	solcap_snp_c2_4342
							1017	solcap_snp_c2_31579
							1021	solcap_snp_c2_47244
							1035	solcap_snp_c2_1688
							1058	solcap_snp_c2_18894
							1066	solcap_snp_c2_34762
							1079	solcap_snp_c1_16325
							1084	solcap_snp_c1_9652
							1085	solcap_snp_c2_27683
							1111	solcap_snp_c2_38058
							1125	solcap_snp_c2_4465
							1140	solcap_snp_c2_37836
							1141	solcap_snp_c2_39029
							1142	solcap_snp_c2_534
							1143	solcap_snp_c2_20179
							1146	solcap_snp_c2_14843
							1151	solcap_snp_c2_34863
							1176	solcap_snp_c2_55863
							1182	solcap_snp_c2_55280
							1200	solcap_snp_c2_13889
							1201	solcap_snp_c2_23843
							1202	solcap_snp_c2_30730
							1208	solcap_snp_c1_3696
							1209	solcap_snp_c1_6815
							1214	solcap_snp_c2_31375
							1217	solcap_snp_c1_2124
							1224	solcap_snp_c2_21637
							1229	solcap_snp_c2_5474
							1232	solcap_snp_c2_8522
							1238	solcap_snp_c1_11562
							1246	solcap_snp_c2_14767
							1253	solcap_snp_c2_50372
							1257	solcap_snp_c2_26015
							1270	solcap_snp_c1_4237
							1283	solcap_snp_c2_12126
							1293	solcap_snp_c1_2681
							1296	solcap_snp_c2_5791
							1306	solcap_snp_c2_40610
							1308	solcap_snp_c1_4604
							1321	solcap_snp_c2_49017
							1335	solcap_snp_c1_8297
							1345	solcap_snp_c1_16513
							1355	solcap_snp_c1_9477
							1361	solcap_snp_c2_52898
							1381	solcap_snp_c1_482
							1399	solcap_snp_c2_55793
							1402	solcap_snp_c2_13632
							1403	solcap_snp_c2_19707
							1405	solcap_snp_c2_42
							1425	solcap_snp_c2_54122
							1438	solcap_snp_c2_765
							1451	solcap_snp_c1_9898
							1462	solcap_snp_c2_28848
							1475	solcap_snp_c2_25216
							1483	solcap_snp_c2_36466
							1484	solcap_snp_c2_41084
							1497	solcap_snp_c1_2350
							1520	solcap_snp_c2_805
							1526	solcap_snp_c2_31472
							1530	solcap_snp_c1_11853
							1535	solcap_snp_c2_14809
							1538	solcap_snp_c2_40084
							1543	solcap_snp_c2_13636
							1544	solcap_snp_c2_14704
							1558	solcap_snp_c2_41725
							1586	solcap_snp_c2_13177
							1587	solcap_snp_c2_40086
							1596	solcap_snp_c2_31444
							1605	solcap_snp_c2_13180
							1616	solcap_snp_c2_3969
							1624	solcap_snp_c2_26403
							1694	solcap_snp_c2_1095
							1708	solcap_snp_c2_52066
							1722	solcap_snp_c2_2423
							1733	solcap_snp_c2_45157
							1800	solcap_snp_c2_27271
							1814	solcap_snp_c2_1719
							1817	solcap_snp_c2_27268
							1855	solcap_snp_c2_19746
							1872	solcap_snp_c2_23831
							1907	solcap_snp_c2_13766
							1908	solcap_snp_c2_32400
							1910	solcap_snp_c2_20577
							1929	solcap_snp_c1_5587
							1934	solcap_snp_c2_5902
							1949	solcap_snp_c2_13951
							1953	solcap_snp_c2_21336
							1974	solcap_snp_c2_44777
							1976	solcap_snp_c1_3499
							1977	solcap_snp_c1_5286
							1989	solcap_snp_c2_39912
							1993	solcap_snp_c1_6905
							2017	solcap_snp_c2_19222
							2024	solcap_snp_c2_39868
							2052	solcap_snp_c2_49917
							2080	solcap_snp_c2_3740
							2081	solcap_snp_c2_3948	rs2601
							2082	solcap_snp_c2_3953
							2098	solcap_snp_c2_25471
							2129	solcap_snp_c1_4745
							2130	solcap_snp_c2_2968
							2169	solcap_snp_c2_45256
							2176	solcap_snp_c2_16302
							2176	solcap_snp_c2_16302
							2200	solcap_snp_c2_10546
							2218	solcap_snp_c2_25653
							2245	solcap_snp_c2_27795
							2272	solcap_snp_c2_32739
							2283	solcap_snp_c2_51470
							2307	solcap_snp_c2_54687
							2325	solcap_snp_c1_8019
							2326	solcap_snp_c2_11101
							2329	solcap_snp_c2_13293
							2345	solcap_snp_c1_4576
							2426	solcap_snp_c2_52484
							2444	solcap_snp_c2_10563
							2445	solcap_snp_c2_18992
							2446	solcap_snp_c2_23740
							2471	solcap_snp_c2_23739
							2517	solcap_snp_c1_1
							2530	solcap_snp_c1_1470
							2535	solcap_snp_c2_34
							2553	solcap_snp_c1_4990
							2558	solcap_snp_c2_37
							2593	solcap_snp_c2_53380
							2614	solcap_snp_c1_3316
							2646	solcap_snp_c2_4986
							2708	solcap_snp_c2_45023
							2747	solcap_snp_c2_54811
							2756	solcap_snp_c2_57676
							2783	solcap_snp_c2_31403
							2784	solcap_snp_c2_55199
							2811	solcap_snp_c1_9619
							2844	solcap_snp_c2_14761
							2845	solcap_snp_c2_14772
							2849	solcap_snp_c2_57338
							2851	solcap_snp_c2_26516
							2869	solcap_snp_c1_4799
							2870	solcap_snp_c2_14762
							2880	solcap_snp_c1_5411
							2881	solcap_snp_c1_7621
							2901	solcap_snp_c1_7622
							2921	solcap_snp_c2_3155
							2971	solcap_snp_c2_16722	x	rs1285
							3022	solcap_snp_c2_29096
							3031	solcap_snp_c1_9027
							3110	solcap_snp_c2_387
							3120	solcap_snp_c2_15528
							3134	solcap_snp_c1_11290
							3137	solcap_snp_c2_14763
							3144	solcap_snp_c2_25372
							3166	solcap_snp_c2_52494
